# Supplementary material for: Improvement of Neoantigen Identification Through Convolution Neural Network
Source: Front Immunol. 2021 May 25;12:682103. doi: 10.3389/fimmu.2021.682103 (PMC8186784; doi:10.3389/fimmu.2021.682103)
Supplement: Supplementary file 2 [file DataSheet_1.csv]

gene	transcript	protein_change	CODE	score (CHASM)	score (fathmm)	score (transFIC)	score (CanDrA)	eigen score (cancer)	score (VEST)	score (MutationAssessor)	score (PolyPhen2)	score (SIFT)	score (MutationTaster)	is_cgc	is_chang_hotspot	recurrence	OncoKB	HotSpot3D_ClusterID	HotSpot3D_score	HotSpot3D_pvalue	HotSpot3D_qvalue	HotMAPS_ClusterID	HotMAPS_score	HotMAPS_pvalue	HotMAPS_qvalue	3dHotSpots.org_ClusterID	3dHotSpots.org_score	3dHotSpots.org_pvalue	3dHotSpots.org_qvalue	eDriver_ClusterID	eDriver_pvalue	eDriver_qvalue	eigen score (functional)	High structural coverage	nmethods	Linear (functional) flag	Linear (cancer-focused) flag	3D mutational hotspot flag	Combined flag (strong evidence)	Combined flag (weaker evidence)	New_HotSpot3D_ClusterID	New_HotSpot3D_score	New_HotSpot3D_pvalue	New_HotSpot3D_qvalue	New_HotMAPS_ClusterID	New_HotMAPS_score	New_HotMAPS_pvalue	New_HotMAPS_qvalue	New_3dHotSpots.org_ClusterID
ABL1	ENST00000372348	p.A384V	KIRC	0.926	-2.05	4.055	0.87729	4.19459555	0.971	4.34	0.978	0	1	TRUE	0	1	Likely Oncogenic			.	.		.	0.004111975	0.195919355		.	0.835	.				2.8847981	1	0	1	1	0	0	0			.	.		.	0.004111975	0.195919355
ABL1	ENST00000372348	p.D382H	ESCA	0.742	-3.42	3.848	0.072373	3.534072114	0.992	4.165	0.999	0	1	TRUE	0	1				.	.		.	0.034323854	0.475713376		.	0.835	.				2.869911074	1	0	1	1	0	0	0			.	.		.	0.034323854	0.475713376
ABL1	ENST00000372348	p.D400Y	GBM	0.684	-4.37	4.664	0.66273	4.129510569	0.981	4.855	1	0	1	TRUE	0	1				.	.		.	0.004111975	0.195919355		.	0.835	.				3.155844752	1	0	1	1	0	0	0			.	.		.	0.004111975	0.195919355
ABL1	ENST00000372348	p.G273R	UCEC	0.872	-3.31	4.451	0.10485	4.066129636	0.996	4.675	1	0	1	TRUE	0	1				.	.		.	0.012602069	0.328354808		.	0.861	.				3.102100564	1	0	1	1	0	0	0			.	.		.	0.012602069	0.328354808
ABL1	ENST00000372348	p.G278S	ESCA	0.902	-2.4	2.02	0.0034218	3.415905983	0.972	2.62	0.998	0.01	1	TRUE	0	1				.	.		.	0.667424612	1		.		.				2.139268688	1	0	1	1	0	0	0			.	.		.	0.667424612	1
ABL1	ENST00000372348	p.G322R	SKCM	0.782	-2.77	3.339	0.17587	3.426611731	0.956	3.735	1	0	1	TRUE	0	1				.	.		.	0.004111975	0.195919355		.	0.374	.				2.62128297	1	0	1	1	0	0	0			.	.		.	0.004111975	0.195919355
ABL1	ENST00000372348	p.L343P	COAD	0.926	-2.06	2.387	0.25395	3.581532509	0.972	2.93	1	0	1	TRUE	0	1				.	.		.	0.273497002	0.838389111		.		.				2.294522725	1	0	1	1	0	0	0			.	.		.	0.273497002	0.838389111
ABL1	ENST00000372348	p.P329L	SKCM	0.848	-2.1	1.6	0.61994	3.408342282	0.927	2.265	1	0	1	TRUE	0	1				.	.		.	0.024221453	0.420469395		.	0.374	.				1.926119238	1	0	1	1	0	0	0			.	.		.	0.024221453	0.420469395
ABL1	ENST00000372348	p.P329T	SKCM	0.83	-2.07	1.742	0.84044	3.482850593	0.931	2.385	1	0	1	TRUE	0	1				.	.		.	0.024221453	0.420469395		.	0.374	.				1.985628829	1	0	1	1	0	0	0			.	.		.	0.024221453	0.420469395
ABL1	ENST00000372348	p.P427R	CESC	0.744	-4.58	4.274	0.22222	4.101816233	0.993	4.525	0.992	0	1	TRUE	0	1				.	.		.	0.004111975	0.195919355		.	0.835	.				3.020997071	1	0	1	1	0	0	0			.	.		.	0.004111975	0.195919355
ABL1	ENST00000372348	p.S439F	SKCM	0.832	-2.81	3.481	0.54715	3.852167221	0.995	3.855	0.999	0	1	TRUE	0	1				.	.		.	0.273497002	0.838389111		.		.				2.73873047	1	0	1	1	0	0	0			.	.		.	0.273497002	0.838389111
ABL1	ENST00000372348	p.V318M	COAD	0.942	-2.64	1.86	0.22399	3.743274671	0.944	2.485	0.999	0	1	TRUE	0	1				.	.		.	0.273497002	0.838389111		.	0.848	.				2.050308301	1	0	1	1	0	0	0			.	.		.	0.273497002	0.838389111
ABL1	ENST00000372348	p.W449L	LUAD	0.68	-2.25	1.63	1.3104	3.269422168	0.921	2.29	0.996	0	1	TRUE	0	1				.	.		.	0.273497002	0.838389111		.		.				1.921909219	1	0	1	1	0	0	0			.	.		.	0.273497002	0.838389111
ABL1	ENST00000372348	p.Y331C	KICH	0.856	-2.14	-0.666	0.75662	3.177372356	0.968	0.35	1	0	1	TRUE	0	1				.	.		.	0.000344353	0.046319611		.	0.374	.				1.153764433	1	0	1	1	0	0	0			.	.		.	0.000344353	0.046319611
ABL1	ENST00000372348	p.Y468C	PRAD	0.898	-2.02	0.228	0.0056158	2.991069518	0.975	1.105	0.983	0	1	TRUE	0	1				.	.		.	0.034323854	0.475713376		.	0.835	.				1.47598997	1	0	1	1	0	0	0			.	.		.	0.034323854	0.475713376
ACVR1	ENST00000263640	p.G356D	UCEC	0.802	-2.34	1.976	0.30349	3.207382894	0.979	4.015	0.999	0	1	TRUE	0	2		294	9.162	.	.		.				.	0.192	.				2.78199258	1	1	1	1	0	0	0	290	9.162	.	.		.
ACVR1	ENST00000263640	p.L337S	GBM	0.71	-0.4	1.825	0.8176	2.471111237	0.956	3.845	1	0	1	TRUE	0	1				.	.		.	1	1		.		.				2.669631489	1	0	1	1	0	0	0			.	.		.	1	1
ACVR1	ENST00000263640	p.P384S	LUAD	0.834	-2.22	2.065	0.33443	3.309563562	0.938	4.115	0.996	0	1	TRUE	0	1				.	.		.	0.063829787	0.577617632		.		.				2.752809552	1	0	1	1	0	0	0			.	.		.	0.063829787	0.577617632
ACVR1B	ENST00000541224	p.A204V	UCEC	0.876	0.56	1.823	0.48378	2.526670489	0.825	3.475	1	0	1	FALSE	0	1				.	.		.	0.062878871	0.57515666		.		.				2.285426268	0	0	1	1	0	0	1			.	.		.	0.062878871	0.57515666
ACVR1B	ENST00000541224	p.A442T	ESCA	0.926	0.49	0.245	0.97047	2.762054191	0.854	1.745	0.991	0.18	1	FALSE	0	1				.	.		.	0.001625012	0.115945555		.		.				1.266188882	0	0	1	1	0	0	1			.	.		.	0.001625012	0.115945555
ACVR1B	ENST00000541224	p.C517F	UCS	0.782	0.09	2.699	1.0719	2.834080048	0.984	4.435	0.999	0	1	FALSE	0	1				.	.		.	0.031813568	0.462632249		.		.				2.975053207	0	0	1	1	0	0	1			.	.		.	0.031813568	0.462632249
ACVR1B	ENST00000541224	p.D443Y	UCEC	0.91	-2.13	3.219	1.0654	4.144520082	0.99	5.005	1	0	1	FALSE	0	1				.	.		.	0.004319561	0.201189771		.		.				3.236997494	0	0	1	1	0	0	1			.	.		.	0.004319561	0.201189771
ACVR1B	ENST00000541224	p.E425Q	LUSC	0.85	-1.35	2.188	0.6257	3.245797697	0.961	3.875	0.999	0	1	FALSE	0	1				.	.		.	0.07470681	0.604354705		.		.				2.690012217	0	0	1	1	0	0	1			.	.		.	0.07470681	0.604354705
ACVR1B	ENST00000541224	p.F439C	HNSC	0.906	0.55	1.098	1.0171	2.829524371	0.926	2.68	0.999	0	1	FALSE	0	1				.	.		.	0.062878871	0.57515666		.		.				2.105571154	0	0	1	1	0	0	1			.	.		.	0.062878871	0.57515666
ACVR1B	ENST00000541224	p.G216S	UCEC	0.89	-2.97	2.453	0.50479	3.929252312	0.98	4.165	1	0	1	FALSE	0	1				.	.		.	0.285825142	0.847839297		.		.				2.85087624	0	0	1	1	0	0	1			.	.		.	0.285825142	0.847839297
ACVR1B	ENST00000541224	p.G329R	UCEC	0.866	-0.22	3.133	1.0328	3.284504122	0.954	4.91	1	0	1	FALSE	0	1				.	.		.	0.696313255	1		.		.				3.134350185	0	0	1	1	0	0	1			.	.		.	0.696313255	1
ACVR1B	ENST00000541224	p.G396S	COAD	0.846	-2.33	2.138	0.65686	3.586989091	0.838	3.82	1	0	1	FALSE	0	1				.	.		.	0.14433523	0.721473544		.		.				2.4590535	0	0	1	1	0	0	1			.	.		.	0.14433523	0.721473544
ACVR1B	ENST00000541224	p.H374R	OV	0.83	-1.46	2.156	0.84144	3.332824355	0.99	3.84	0.997	0	1	FALSE	0	1				.	.		.	0.062878871	0.57515666		.		.				2.721155455	0	0	1	1	0	0	1			.	.		.	0.062878871	0.57515666
ACVR1B	ENST00000541224	p.K378E	PRAD	0.868	-1.77	2.631	1.0955	3.795572055	0.987	4.36	1	0	1	FALSE	0	1				.	.		.	0.028711562	0.445709945		.		.				2.948425045	0	0	1	1	0	0	1			.	.		.	0.028711562	0.445709945
ACVR1B	ENST00000541224	p.L529P	LUAD	0.89	0.87	1.153	0.67748	2.474024423	0.936	2.74	0.998	0	1	FALSE	0	1				.	.		.	0.105204975	0.662701384		.		.				2.147595032	0	0	1	1	0	0	1			.	.		.	0.105204975	0.662701384
ACVR1B	ENST00000541224	p.M422V	LGG	0.9	0.36	1.563	0.5062	2.654285557	0.982	3.19	0.935	0	1	FALSE	0	1				.	.		.	0.01113193	0.311866712		.		.				2.343657957	0	0	1	1	0	0	1			.	.		.	0.01113193	0.311866712
ACVR1B	ENST00000541224	p.R420L	LUSC	0.902	0.79	1.002	0.66044	2.511317261	0.966	2.575	0.999	0	1	FALSE	0	1				.	.		.	0.134134244	0.707613722		.		.				2.127077817	0	0	1	1	0	0	1			.	.		.	0.134134244	0.707613722
ACVR1B	ENST00000541224	p.R456G	LUSC	0.878	0.55	0.993	0.73891	2.554823408	0.931	2.565	0.992	0	1	FALSE	0	1				.	.		.	0.155309821	0.73634466		.		.				2.054645208	0	0	1	1	0	0	1			.	.		.	0.155309821	0.73634466
ACVR1B	ENST00000541224	p.R494H	ESCA,STAD	0.8	0.77	1.878	1.0269	2.504809871	0.908	3.535	0.999	0	1	FALSE	0	2				.	.		.	0.683235975	1		.		.				2.450925123	0	0	1	1	0	0	1			.	.		.	0.683235975	1
ACVR1B	ENST00000541224	p.R508W	UCEC	0.846	0.78	1.531	1.0768	2.638327665	0.905	3.155	0.991	0.01	1	FALSE	0	1				.	.		.	0.47746269	0.969645528		.		.				2.252254997	0	0	1	1	0	0	1			.	.		.	0.47746269	0.969645528
ACVR1B	ENST00000541224	p.R525H	STAD	0.798	-1.9	3.087	1.0815	3.657180313	0.958	4.86	1	0	1	FALSE	0	1				.	.		.	0.023664887	0.41632789		.		.				3.119139337	0	0	1	1	0	0	1			.	.		.	0.023664887	0.41632789
ACVR1B	ENST00000541224	p.R530C	HNSC	0.84	0.52	0.505	1.086	2.554773339	0.891	2.03	1	0	1	FALSE	0	1				.	.		.	0.197312163	0.781518977		.		.				1.76193745	0	0	1	1	0	0	1			.	.		.	0.197312163	0.781518977
ACVR1B	ENST00000541224	p.Y421C	UCEC	0.896	-0.92	2.946	1.089	3.640111532	0.967	4.705	1	0	1	FALSE	0	1				.	.		.	0.025995861	0.431053129		.		.				3.066234821	0	0	1	1	0	0	1			.	.		.	0.025995861	0.431053129
ACVR1B	ENST00000541224	p.Y421N	UCEC	0.82	-0.92	2.211	1.1337	3.283592055	0.894	3.9	1	0	1	FALSE	0	1				.	.		.	0.025995861	0.431053129		.		.				2.58893659	0	0	1	1	0	0	1			.	.		.	0.025995861	0.431053129
ACVR2A	ENST00000241416	p.G299R	UCEC	0.816	-0.34	3.146	1.0497	3.162112383	0.983	4.375	1	0	1	FALSE	0	1				.	.		.	0.709183673	1		.		.				2.948252272	1	0	1	1	0	0	0			.	.		.	0.709183673	1
ACVR2A	ENST00000241416	p.P368S	STAD	0.7	-2.22	2.766	1.0916	3.380171561	0.941	3.985	0.998	0	1	FALSE	0	1				.	.		.	0.172619048	0.758488712		.	0.892	.				2.703269552	1	0	1	1	0	0	0			.	.		.	0.172619048	0.758488712
AJUBA	ENST00000262713	p.C406S	HNSC	0.756	-0.6	4.464	-0.049792	2.615688395	0.976	4.645	1	0	1	FALSE	0	1				.	.		.	0.317808571	0.869715562		.		.				3.055085844	0	0	1	1	0	0	1			.	.		.	0.317808571	0.869715562
AKT1	ENST00000554581	p.D323N	CESC	0.74	1	-0.326	2.3473	2.627748379	0.191	1.03	0.985	0.02	1	TRUE	0	1	Likely Oncogenic	603	51.397	.	.	105	.	1.68E-06	0.00163755		.	0.793	.				0.086513938	1	2	0	1	1	1	0	596	50.369	.	.	105	.	1.68E-06	0.00163755
AKT1	ENST00000554581	p.E17K	CESC,SKCM,UCEC,LUSC,THCA,BLCA,HNSC,PRAD,LUAD,BRCA,COAD	0.674	0.92	0.885	2.0436	2.436801371	0.884	2.175	1	0.01	1	TRUE	1	46	Oncogenic	603	51.397	.	.	105	.	1.46E-06	0.001541401		.		.	13	1.21E-45	1.70E-42	1.797355248	1	3	1	1	1	1	0	596	50.369	.	.	105	.	1.46E-06	0.001541401
AKT1	ENST00000554581	p.G311D	SKCM	0.88	0.12	3.004	-0.026647	2.586166133	0.982	4.18	0.983	0	1	TRUE	0	1		603	51.397	.	.	105	.	2.94E-06	0.002422272		.		.				2.839390912	1	2	1	1	1	1	0	596	50.369	.	.	105	.	2.94E-06	0.002422272
AKT1	ENST00000554581	p.L52R	BRCA,THCA,LUSC	0.69	-1.82	0.652	2.0575	3.430151945	0.908	1.955	0.993	0	1	TRUE	0	3	Oncogenic			.	.	105	.	2.12E-06	0.001876348		.		.	13	1.21E-45	1.70E-42	1.74889004	1	2	1	1	1	1	0			.	.	105	.	2.12E-06	0.001876348
AKT1	ENST00000554581	p.W80R	UCEC	0.558	-1.11	0.848	2.138	2.791058236	0.954	2.14	0.93	0	1	TRUE	0	2	Likely Oncogenic			.	.	105	.	2.12E-06	0.001876348		.		.				1.828476988	1	1	1	1	0	0	0			.	.	105	.	2.12E-06	0.001876348
ALB	ENST00000295897	p.C277W	SKCM	0.436	-0.26	2.261	-0.86316	0.558468157	0.969	3.4	1	0	1	FALSE	0	1		616	8.474	.	.	276	.	3.16E-06	0.002499405		.	0.307	.				2.496028447	1	2	1	0	1	1	0	607	6.427	.	.	276	.	3.16E-06	0.002499405
ALB	ENST00000295897	p.C302F	LIHC	0.61	-3.97	2.275	-0.49263	2.693803489	0.989	3.415	1	0	1	FALSE	0	1				.	.		.	1	1		.		.				2.536450188	1	0	1	1	0	0	0			.	.		.	1	1
ALB	ENST00000295897	p.C591Y	OV	0.634	-3.47	2.103	0.31994	3.041931763	0.995	3.235	1	0	1	FALSE	0	1				.	.		.	0.036815063	0.48615597		.	0.9	.				2.467483058	1	0	1	1	0	0	0			.	.		.	0.036815063	0.48615597
ALB	ENST00000295897	p.Y174H	LIHC	0.47	1.46	1.733	-0.30189	0.312696542	0.744	2.85	0.99	0	1	FALSE	0	1		616	8.474	.	.	276	.	3.16E-06	0.002499405		.	0.307	.				1.861088065	1	2	1	0	1	1	0	607	6.427	.	.	276	.	3.16E-06	0.002499405
APC	ENST00000457016	p.A703E	COAD	0.906	-0.21	1.247	2.4075	3.918197418	0.96	2.25	1	0	1	TRUE	0	1				.	.		.	0.617298578	1		.		.				1.975343714	0	0	1	1	0	0	1			.	.		.	0.617298578	1
APC	ENST00000457016	p.D328Y	KIRP	0.924	-2.72	1.278	-0.17755	3.387208513	0.859	2.28	0.984	0	1	TRUE	0	1				.	.		.	0.258293839	0.828241987		.		.				1.79749567	0	0	1	1	0	0	1			.	.		.	0.258293839	0.828241987
APC	ENST00000457016	p.D459H	CESC	0.854	0	1.423	0.95244	2.85315922	0.888	2.42	0.989	0	1	TRUE	0	1				.	.		.	0.693620178	1		.		.				1.914393965	0	0	1	1	0	0	1			.	.		.	0.693620178	1
APC	ENST00000457016	p.E225K	SARC	0.776	-1.77	1.237	6.0854	6.118037907	0.651	2.24	0.928	0.01	1	TRUE	0	1				.	.		.	0.330327869	0.878775219		.		.				1.340925339	0	0	1	1	0	0	1			.	.		.	0.330327869	0.878775219
APC	ENST00000457016	p.E313K	SKCM	0.946	-3.37	1.593	0.32065	4.028534455	0.907	2.585	0.979	0.02	1	TRUE	0	1				.	.		.	1	1		.		.				1.973481292	0	0	1	1	0	0	1			.	.		.	1	1
APC	ENST00000457016	p.G351V	LUSC	0.906	0.04	1.64	-0.13385	2.432833453	0.961	2.63	0.999	0	1	TRUE	0	1				.	.		.	0.636459989	1		.		.				2.142794886	0	0	1	1	0	0	1			.	.		.	0.636459989	1
APC	ENST00000457016	p.G502R	LIHC	0.844	0.06	1.578	5.69	5.539368082	0.954	2.57	0.944	0	1	TRUE	0	1				.	.		.	0.283608754	0.846500141		.		.				2.03514966	0	0	1	1	0	0	1			.	.		.	0.283608754	0.846500141
APC	ENST00000457016	p.G502V	LIHC	0.876	0.25	1.578	5.7002	5.591177824	0.924	2.57	0.718	0	1	TRUE	0	1				.	.		.	0.283608754	0.846500141		.		.				1.699099021	0	0	1	1	0	0	1			.	.		.	0.283608754	0.846500141
APC	ENST00000457016	p.G977C	UCEC	0.928	-2.79	0.564	5.5916	6.625670904	0.849	1.59	0.99	0.02	1	TRUE	0	1				.	.		.	0.395308883	0.922525195		.		.				1.451930201	0	0	1	1	0	0	1			.	.		.	0.395308883	0.922525195
APC	ENST00000457016	p.I887F	HNSC	0.89	-3.39	1.278	5.6394	6.84121233	0.668	2.28	0.986	0	1	TRUE	0	1				.	.		.	0.395308883	0.922525195		.		.				1.476955848	0	0	1	1	0	0	1			.	.		.	0.395308883	0.922525195
APC	ENST00000457016	p.L592V	UVM	0.858	-0.89	1.847	5.7149	5.979407867	0.876	2.83	0.859	0	1	TRUE	0	1				.	.		.	0.095260441	0.644768702		.	0.768	.				1.910189893	0	0	1	1	0	0	1			.	.		.	0.095260441	0.644768702
APC	ENST00000457016	p.P439L	STAD	0.916	-2.74	1.195	5.739	6.748251167	0.859	2.2	0.622	0	1	TRUE	0	1				.	.		.	0.28881823	0.850192303		.	0.898	.				1.305336146	0	0	1	1	0	0	1			.	.		.	0.28881823	0.850192303
APC	ENST00000457016	p.R640W	COAD	0.924	-0.03	1.759	2.2062	3.882247794	0.946	2.745	1	0	1	TRUE	0	1	Likely Oncogenic			.	.		.	0.080173776	0.61652004		.		.				2.169231917	0	0	1	1	0	0	1			.	.		.	0.080173776	0.61652004
APC	ENST00000457016	p.R653W	LUAD	0.924	-0.04	1.34	0.60872	2.904052514	0.911	2.34	1	0	1	TRUE	0	1				.	.		.	0.636459989	1		.		.				1.932021129	0	0	1	1	0	0	1			.	.		.	0.636459989	1
APC	ENST00000457016	p.R856G	UCEC	0.96	-2.66	0.854	5.657	6.775301119	0.862	1.87	0.819	0.05	0.994	TRUE	0	1				.	.		.	0.636459989	1		.		.				1.331690774	0	0	1	1	0	0	1			.	.		.	0.636459989	1
APC	ENST00000457016	p.S299C	CESC	0.826	-2.85	1.237	0.79647	3.639863479	0.694	2.24	0.996	0.16	1	TRUE	0	1				.	.		.	0.617298578	1		.		.				1.252387792	0	0	1	1	0	0	1			.	.		.	0.617298578	1
APC	ENST00000457016	p.W593L	OV	0.902	0.17	1.847	0.0066397	2.485680363	0.919	2.83	1	0	1	TRUE	0	1				.	.		.	0.108108108	0.667401513		.	0.768	.				2.160923309	0	0	1	1	0	0	1			.	.		.	0.108108108	0.667401513
APOB	ENST00000233242	p.P668S	SKCM	0.81	-1.45	1.19	-0.28473	2.46258628	0.987	2.67	1	0	1	FALSE	0	1				.	.		.	0.093012704	0.641492379		.		.				2.205615978	0	0	1	1	0	0	1			.	.		.	0.093012704	0.641492379
ARAF	ENST00000377045	p.Q415H	LIHC	0.712	-1.98	0.319	0.52756	2.634500034	0.775	1.27	0.999	0	1	FALSE	1	2				.	.		.	0.03321765	0.470336158		.		.				1.2304239	0	0	1	1	0	0	1			.	.		.	0.03321765	0.470336158
ARAF	ENST00000377045	p.Q517H	UCEC	0.75	-1.98	0.641	0.46295	2.781447528	0.843	1.565	0.992	0	1	FALSE	0	1				.	.		.	1	1		.		.				1.466266667	0	0	1	1	0	0	1			.	.		.	1	1
ARAF	ENST00000377045	p.V324M	COAD	0.856	-3.65	3.243	0.29766	4.052591086	0.938	3.945	0.969	0	1	FALSE	0	1				.	.		.	0.494518403	0.976659298		.		.				2.644003704	0	0	1	1	0	0	1			.	.		.	0.494518403	0.976659298
ARID1A	ENST00000324856	p.A2065V	HNSC	0.518	1.11	0.699	6.5299	4.365099723	0.803	1.81	0.987	0	1	TRUE	0	1				.	.		.				.		.				1.499982371	0	0	1	1	0	0	1			.	.		.
ARID1A	ENST00000324856	p.A2182V	UCEC	0.842	0.88	1.42	6.4692	5.666093638	0.924	2.515	0.998	0	1	TRUE	0	1				.	.		.	0.525833809	0.985534252		.		.				2.028403077	0	0	1	1	0	0	1			.	.		.	0.525833809	0.985534252
ARID1A	ENST00000324856	p.A2235P	UCEC	0.656	5.02	0.469	6.4279	3.38046024	0.922	1.585	0.963	0.01	1	TRUE	0	1				.	.		.	0.004293298	0.200669598		.		.				1.555596384	0	0	1	1	0	0	1			.	.		.	0.004293298	0.200669598
ARID1A	ENST00000324856	p.E2047K	SARC	0.606	1.19	1.359	6.5031	4.73440166	0.95	2.455	0.87	0.06	1	TRUE	0	1				.	.		.				.		.				1.785572813	0	0	1	1	0	0	1			.	.		.
ARID1A	ENST00000324856	p.G1063V	BLCA	0.698	-2.32	2.162	0.80818	3.151955984	0.974	3.24	0.997	0	1	TRUE	0	1				.	.		.	1	1		.		.				2.430373251	1	0	1	1	0	0	0			.	.		.	1	1
ARID1A	ENST00000324856	p.G1317W	UCEC	0.79	3.13	0.023	6.504	4.493294443	0.801	1.15	1	0	1	TRUE	0	1				.	.		.	0.247427732	0.820663096		.		.				1.222919873	0	0	1	1	0	0	1			.	.		.	0.247427732	0.820663096
ARID1A	ENST00000324856	p.G2087E	LIHC,SKCM	0.912	0.45	1.579	6.5109	6.113082292	0.993	2.67	1	0	1	TRUE	0	2				.	.		.				.		.				2.215764606	0	0	1	1	0	0	1			.	.		.
ARID1A	ENST00000324856	p.G2087R	CESC,UCEC,SKCM,LUAD	0.886	0.43	1.579	6.5063	6.025772527	0.982	2.67	1	0	1	TRUE	0	4				.	.		.				.		.				2.197158788	0	0	1	1	0	0	1			.	.		.
ARID1A	ENST00000324856	p.G864V	HNSC	0.548	3.01	0.97	6.5116	3.833256475	0.953	2.075	1	0.11	1	TRUE	0	1				.	.		.	1	1		.		.				1.70536853	0	0	1	1	0	0	1			.	.		.	1	1
ARID1A	ENST00000324856	p.K2025E	LIHC	0.472	1.48	1.021	6.4689	4.087486275	0.645	2.125	0.973	0.03	0.999	TRUE	0	1				.	.		.				.		.				1.304090998	0	0	1	1	0	0	1			.	.		.
ARID1A	ENST00000324856	p.L2008R	STAD	0.6	1.13	1.379	6.5336	4.754976378	0.938	2.475	0.999	0	1	TRUE	0	1				.	.		.				.		.				2.035764352	0	0	1	1	0	0	1			.	.		.
ARID1A	ENST00000324856	p.L2064R	UCS	0.638	0.89	1.441	6.5226	4.976866083	0.996	2.535	0.999	0	1	TRUE	0	1				.	.		.				.		.				2.160239679	0	0	1	1	0	0	1			.	.		.
ARID1A	ENST00000324856	p.L2174R	UCEC	0.692	4.54	1.579	6.6065	3.951289604	0.969	2.67	0.999	0	1	TRUE	0	1				.	.		.	0.086545925	0.628710437		.		.				2.17390767	0	0	1	1	0	0	1			.	.		.	0.086545925	0.628710437
ARID1A	ENST00000324856	p.L2195P	STAD	0.848	3.88	1.671	6.5108	4.69341049	0.99	2.76	1	0	1	TRUE	0	1				.	.		.	0.086545925	0.628710437		.		.				2.250248171	0	0	1	1	0	0	1			.	.		.	0.086545925	0.628710437
ARID1A	ENST00000324856	p.L2239P	UCEC	0.852	5.21	0.325	6.4496	3.995026382	0.909	1.445	0.93	0.02	1	TRUE	0	1				.	.		.	0.086545925	0.628710437		.		.				1.413938992	0	0	1	1	0	0	1			.	.		.	0.086545925	0.628710437
ARID1A	ENST00000324856	p.L2258R	STAD	0.81	5.02	0.678	6.4522	3.9700766	0.987	1.79	0.999	0	1	TRUE	0	1				.	.		.	0.781500647	1		.		.				1.817565402	0	0	1	1	0	0	1			.	.		.	0.781500647	1
ARID1A	ENST00000324856	p.M1154T	UCEC	0.626	3.22	0.556	6.5006	3.963863163	0.792	1.67	0.946	0.06	1	TRUE	0	1				.	.		.	0.36944661	0.905258082		.		.				1.269237102	0	0	1	1	0	0	1			.	.		.	0.36944661	0.905258082
ARID1A	ENST00000324856	p.P2114Q	UCS	0.718	5.29	1.553	6.5107	3.719826326	0.963	2.645	1	0	1	TRUE	0	1				.	.		.	0.809635598	1		.		.				2.154033165	0	0	1	1	0	0	1			.	.		.	0.809635598	1
ARID1A	ENST00000324856	p.Q802P	HNSC	0.542	0.83	1.154	6.5426	4.62629171	0.71	2.255	0.991	0.17	1	TRUE	0	1				.	.		.	0.21722965	0.797595267		.		.				1.263257394	0	0	1	1	0	0	1			.	.		.	0.21722965	0.797595267
ARID1A	ENST00000324856	p.R1262C	READ,HNSC,SKCM	0.812	2.96	0.474	6.5119	4.705311372	0.889	1.59	0.878	0.05	1	TRUE	0	3				.	.		.	0.098765432	0.652004824		.		.				1.328773574	0	0	1	1	0	0	1			.	.		.	0.098765432	0.652004824
ARID1A	ENST00000324856	p.R710H	UCEC	0.582	0.97	1.072	6.4571	4.656289628	0.689	2.175	0.996	0.05	1	TRUE	0	1				.	.		.	0.205359661	0.788085383		.		.				1.396578041	0	0	1	1	0	0	1			.	.		.	0.205359661	0.788085383
ARID1A	ENST00000324856	p.S1992P	BRCA	0.918	1.15	1.558	6.5051	5.881101432	0.977	2.65	0.999	0	1	TRUE	0	1				.	.		.				.		.				2.178648535	0	0	1	1	0	0	1			.	.		.
ARID1A	ENST00000324856	p.S2068W	LIHC	0.57	1.21	1.298	6.564	4.625846006	0.959	2.395	0.998	0	1	TRUE	0	1				.	.		.				.		.				2.03485957	0	0	1	1	0	0	1			.	.		.
ARID1A	ENST00000324856	p.S668I	LIHC	0.392	0.64	1.072	6.4592	4.103506701	0.735	2.175	0.996	0.01	1	TRUE	0	1				.	.		.	0.553737659	0.992132678		.		.				1.540281289	0	0	1	1	0	0	1			.	.		.	0.553737659	0.992132678
ARID1A	ENST00000324856	p.S715L	BLCA	0.806	0.79	1.072	1.4548	2.639371852	0.747	2.175	0.99	0.1	1	TRUE	0	1				.	.		.	0.205359661	0.788085383		.		.				1.404735541	0	0	1	1	0	0	1			.	.		.	0.205359661	0.788085383
ARID1A	ENST00000324856	p.Y1027C	LIHC	0.646	0.88	0.847	6.4504	4.874981778	0.958	1.955	1	0.01	1	TRUE	0	1				.	.		.	0.708333333	1		.	0.363	.				1.825824626	1	0	1	1	0	0	0			.	.		.	0.708333333	1
ARID1A	ENST00000324856	p.Y1211C	HNSC	0.664	3.04	0.909	6.5206	4.227574736	0.781	2.015	0.998	0.05	1	TRUE	0	1				.	.		.	1	1		.		.				1.484390068	0	0	1	1	0	0	1			.	.		.	1	1
ARID2	ENST00000334344	p.A1739G	STAD	0.754	0.96	1.402	2.2788	2.920120908	0.893	2.485	0.994	0.01	1	FALSE	0	1				.	.		.	0.216600529	0.797268075		.		.				1.941258573	0	0	1	1	0	0	1			.	.		.	0.216600529	0.797268075
ARID2	ENST00000334344	p.C1667R	STAD	0.702	-0.42	1.579	2.3133	3.270032972	0.929	2.66	0.998	0	1	FALSE	0	1				.	.		.	0.067567568	0.586840863		.		.				2.100592406	0	0	1	1	0	0	1			.	.		.	0.067567568	0.586840863
ARID2	ENST00000334344	p.E1759K	UCEC	0.802	1.12	1.221	2.2047	2.962469904	0.932	2.305	0.941	0	1	FALSE	0	1				.	.		.	0.576058201	0.9966342		.		.				1.877674777	0	0	1	1	0	0	1			.	.		.	0.576058201	0.9966342
ARID2	ENST00000334344	p.P1562L	SKCM	0.888	0.76	-0.12	1.3244	2.679352425	0.811	0.975	0.999	0	1	FALSE	0	1				.	.		.	0.251604033	0.823560317		.		.				1.161653732	0	0	1	1	0	0	1			.	.		.	0.251604033	0.823560317
ARID2	ENST00000334344	p.R1677L	UCEC	0.868	0.44	1.549	2.3111	3.54676276	0.931	2.63	0.996	0	1	FALSE	0	1				.	.		.	0.067567568	0.586840863		.		.				2.088264477	0	0	1	1	0	0	1			.	.		.	0.067567568	0.586840863
ARID2	ENST00000334344	p.S1270F	SKCM	0.86	0.58	-0.12	1.5306	2.762307429	0.919	0.975	0.998	0	1	FALSE	0	1				.	.		.	0.070530726	0.594517921		.		.				1.343066619	0	0	1	1	0	0	1			.	.		.	0.070530726	0.594517921
ARID2	ENST00000334344	p.S1681F	SKCM	0.834	0.19	1.513	1.3291	2.94579487	0.982	2.595	0.997	0	1	FALSE	0	1				.	.		.	0.067567568	0.586840863		.		.				2.16040662	0	0	1	1	0	0	1			.	.		.	0.067567568	0.586840863
ARID2	ENST00000334344	p.Y100N	UCEC	0.552	0.71	2.194	2.3063	2.43433318	0.883	3.27	0.999	0	1	FALSE	0	1				.	.		.	0.483253589	0.972255119		.		.				2.292163194	0	0	1	1	0	0	1			.	.		.	0.483253589	0.972255119
ASXL1	ENST00000375687	p.R323L	SARC	0.816	-1.18	1.256	-0.20177	2.44649923	0.985	2.395	1	0	1	TRUE	0	1				.	.		.	0.009807768	0.295814341		.		.				2.081361804	0	0	1	1	0	0	1			.	.		.	0.009807768	0.295814341
ATF7IP	ENST00000261168	p.E434G	DLBC	0.926	1.64	0.991	1.1781	2.591927049	0.74	1.845	0.997	0	0.999	FALSE	0	1				.	.		.	0.017358098	0.372077651		.		.				1.421429619	0	0	1	1	0	0	1			.	.		.	0.017358098	0.372077651
ATF7IP	ENST00000261168	p.L1222R	UCEC	0.866	1.63	1.062	1.3348	2.484739476	0.959	1.905	0.998	0	1	FALSE	0	1				.	.		.				.		.				1.819488893	0	0	1	1	0	0	1			.	.		.
ATF7IP	ENST00000261168	p.P488S	COAD	0.91	1.68	0.991	1.2022	2.535227554	0.619	1.845	1	0	1	FALSE	0	1				.	.		.	0.172746993	0.758606101		.		.				1.220552883	0	0	1	1	0	0	1			.	.		.	0.172746993	0.758606101
ATF7IP	ENST00000261168	p.R569H	UCEC	0.854	1.41	1.062	1.283	2.490174872	0.629	1.905	0.999	0	1	FALSE	0	1				.	.		.	0.433237803	0.946051984		.		.				1.262576761	0	0	1	1	0	0	1			.	.		.	0.433237803	0.946051984
ATM	ENST00000278616	p.C2931W	LUSC	0.78	-2.99	4.036	0.83717	3.984703654	0.972	4.03	1	0	1	TRUE	0	1				.	.		.	0.601596704	1		.		.				2.778007916	1	0	1	1	0	0	0			.	.		.	0.601596704	1
ATM	ENST00000278616	p.D2016H	ESCA	0.88	-5.36	2.101	4.9153	7.212050675	0.992	2.51	1	0	1	TRUE	0	1				.	.		.	0.600282985	0.999988339		.		.				2.143748049	1	0	1	1	0	0	0			.	.		.	0.600282985	0.999988339
ATM	ENST00000278616	p.D2720N	BRCA	0.922	-2.31	3.972	0.45933	4.019343283	0.38	3.98	1	0	1	TRUE	0	1				.	.		.	0.03700894	0.486839007		.		.				1.754699993	1	0	1	1	0	0	0			.	.		.	0.03700894	0.486839007
ATM	ENST00000278616	p.D2889H	BLCA	0.86	-4.83	4.449	0.28629	4.66298862	0.989	4.355	1	0	1	TRUE	0	1				.	.		.	0.001015672	0.088828205		.		.				2.949610261	1	0	1	1	0	0	0			.	.		.	0.001015672	0.088828205
ATM	ENST00000278616	p.D2959H	LUAD	0.922	-2.81	2.534	0.52568	4.010335247	0.966	2.85	0.986	0.35	1	TRUE	0	1				.	.		.	0.486925733	0.973937686		.		.				1.654938016	1	0	1	1	0	0	0			.	.		.	0.486925733	0.973937686
ATM	ENST00000278616	p.D317G	BLCA	0.628	0.05	1.573	4.3833	4.030351963	0.968	2.095	0.936	0.02	1	TRUE	0	1				.	.		.	0.052920743	0.547103746		.		.				1.807004167	1	0	1	1	0	0	0			.	.		.	0.052920743	0.547103746
ATM	ENST00000278616	p.E2039K	BLCA	0.908	-1.68	2.101	4.8587	5.982150248	0.977	2.51	0.952	0.09	1	TRUE	0	1				.	.		.	0.082513172	0.620803994		.		.				1.909511726	1	0	1	1	0	0	0			.	.		.	0.082513172	0.620803994
ATM	ENST00000278616	p.E2164G	BLCA	0.948	-1.36	1.86	0.65062	3.558404051	0.965	2.32	1	0	1	TRUE	0	1				.	.		.	0.070746374	0.594931039		.		.				2.014568143	1	0	1	1	0	0	0			.	.		.	0.070746374	0.594931039
ATM	ENST00000278616	p.E2164Q	BLCA	0.926	-1.34	1.86	4.8711	5.89559766	0.857	2.32	1	0.04	1	TRUE	0	1				.	.		.	0.070746374	0.594931039		.		.				1.765995737	1	0	1	1	0	0	0			.	.		.	0.070746374	0.594931039
ATM	ENST00000278616	p.E2272K	SKCM	0.908	-1.07	1.809	-0.11625	2.867189381	0.96	2.28	1	0.43	1	TRUE	0	1				.	.		.	0.600282985	0.999988339		.		.				1.280135873	1	0	1	1	0	0	0			.	.		.	0.600282985	0.999988339
ATM	ENST00000278616	p.E2295K	SKCM	0.886	-0.96	1.955	-0.12129	2.770608647	0.856	2.395	1	0.36	1	TRUE	0	1				.	.		.	0.600282985	0.999988339		.		.				1.270092416	1	0	1	1	0	0	0			.	.		.	0.600282985	0.999988339
ATM	ENST00000278616	p.E2423G	PAAD	0.908	-0.99	1.86	4.8147	5.676459764	0.798	2.32	0.993	0.1	1	TRUE	0	1				.	.		.	0.095639944	0.645572192		.		.				1.558518287	1	0	1	1	0	0	0			.	.		.	0.095639944	0.645572192
ATM	ENST00000278616	p.E3007K	BLCA	0.796	-1.42	1.338	0.054252	2.620124471	0.876	1.91	0.939	0.18	1	TRUE	0	1				.	.		.	0.026834049	0.435097048		.		.				1.310277325	1	0	1	1	0	0	0			.	.		.	0.026834049	0.435097048
ATM	ENST00000278616	p.E322K	UCEC	0.632	0.07	1.573	4.3983	4.04602486	0.965	2.095	0.907	0.01	1	TRUE	0	1				.	.	232	.	1.65E-06	0.00161036		.		.				1.781793873	1	1	1	1	0	0	0			.	.	232	.	1.65E-06	0.00161036
ATM	ENST00000278616	p.F2686C	STAD	0.768	-1.42	2.07	4.3726	5.112972471	0.987	2.485	0.998	0	1	TRUE	0	1				.	.		.	0.293699216	0.854247048		.		.				2.121777714	1	0	1	1	0	0	0			.	.		.	0.293699216	0.854247048
ATM	ENST00000278616	p.F505C	STAD	0.568	0.52	1.51	4.4958	3.707934243	0.764	2.045	0.956	0.09	0.998	TRUE	0	1				.	.		.	0.227113238	0.805539194		.		.				1.349902736	1	0	1	1	0	0	0			.	.		.	0.227113238	0.805539194
ATM	ENST00000278616	p.G2694R	PRAD	0.728	-2.95	1.516	4.406	5.443957167	0.903	2.05	1	0	1	TRUE	0	1				.	.		.	0.000932151	0.084792241		.		.				1.791025347	1	0	1	1	0	0	0			.	.		.	0.000932151	0.084792241
ATM	ENST00000278616	p.G2695S	PRAD,LUAD	0.724	-2.93	3.438	4.3806	5.706544605	0.881	3.56	1	0.13	1	TRUE	0	2				.	.		.	0.012390587	0.326788033		.		.				2.20334145	1	0	1	1	0	0	0			.	.		.	0.012390587	0.326788033
ATM	ENST00000278616	p.G2765S	KIRP	0.88	-2.27	3.972	0.90059	4.110308526	0.983	3.98	1	0	1	TRUE	0	1				.	.		.	0.010425871	0.30308347		.		.				2.774637135	1	0	1	1	0	0	0			.	.		.	0.010425871	0.30308347
ATM	ENST00000278616	p.G2772E	LUAD	0.616	-2.7	1.605	0.48888	2.726870597	0.877	2.12	0.936	0.1	1	TRUE	0	1				.	.		.	0.263785206	0.831434171		.		.				1.532277409	1	0	1	1	0	0	0			.	.		.	0.263785206	0.831434171
ATM	ENST00000278616	p.G2897S	LUSC	0.87	-1.68	2.375	1.0349	3.696418295	0.97	2.725	1	0	1	TRUE	0	1				.	.		.	0.67290797	1		.		.				2.201035791	1	0	1	1	0	0	0			.	.		.	0.67290797	1
ATM	ENST00000278616	p.G2919S	PRAD	0.806	-3.25	2.852	4.9143	6.323810333	0.969	3.1	1	0	1	TRUE	0	1				.	.		.	0.447875722	0.953834788		.		.				2.36416885	1	0	1	1	0	0	0			.	.		.	0.447875722	0.953834788
ATM	ENST00000278616	p.G301S	UCEC	0.644	0.18	1.675	4.3419	4.033077392	0.728	2.175	0.913	0.02	1	TRUE	0	1				.	.		.	0.160565078	0.744085491		.		.				1.407185876	1	0	1	1	0	0	0			.	.		.	0.160565078	0.744085491
ATM	ENST00000278616	p.G3030V	COAD	0.702	-1.79	2.948	4.4614	5.197714136	0.931	3.175	1	0.01	1	TRUE	0	1				.	.		.	1	1		.		.				2.316384829	1	0	1	1	0	0	0			.	.		.	1	1
ATM	ENST00000278616	p.G335E	STAD	0.626	-0.66	1.573	4.3472	4.252662056	0.966	2.095	0.984	0.09	1	TRUE	0	1				.	.	232	.	1.28E-06	0.00146937		.		.				1.748897653	1	1	1	1	0	0	0			.	.	232	.	1.28E-06	0.00146937
ATM	ENST00000278616	p.I1846N	PRAD	0.756	-2.65	1.548	4.4565	5.47100429	0.805	2.075	0.878	0	0.992	TRUE	0	1				.	.		.	0.611094542	1		.		.				1.482237166	1	0	1	1	0	0	0			.	.		.	0.611094542	1
ATM	ENST00000278616	p.I2888L	BLCA	0.86	-2.7	4.258	0.28963	3.885018637	0.647	4.205	0.998	0.01	1	TRUE	0	1				.	.		.	0.003422814	0.177116057		.		.				2.28620953	1	0	1	1	0	0	0			.	.		.	0.003422814	0.177116057
ATM	ENST00000278616	p.K2413Q	LUAD	0.854	0.08	1.86	0.58171	2.680072319	0.79	2.32	0.974	0.26	1	TRUE	0	1				.	.		.	0.070746374	0.594931039		.		.				1.257412364	1	0	1	1	0	0	0			.	.		.	0.070746374	0.594931039
ATM	ENST00000278616	p.K2838I	LAML	0.676	-1.85	1.573	4.8947	5.16235774	0.591	2.095	0.989	0.01	1	TRUE	0	1				.	.		.	0.165979912	0.750510004		.		.				1.252714693	1	0	1	1	0	0	0			.	.		.	0.165979912	0.750510004
ATM	ENST00000278616	p.K3004E	KIRC	0.756	-1.39	1.987	-0.15603	2.448524363	0.856	2.42	0.938	0.25	1	TRUE	0	1				.	.		.	0.026834049	0.435097048		.		.				1.384027536	1	0	1	1	0	0	0			.	.		.	0.026834049	0.435097048
ATM	ENST00000278616	p.L1078R	ESCA	0.63	-0.69	1.675	4.3939	4.319968305	0.984	2.175	0.999	0	1	TRUE	0	1				.	.		.	0.073626374	0.602457918		.		.				1.981710905	1	0	1	1	0	0	0			.	.		.	0.073626374	0.602457918
ATM	ENST00000278616	p.L1078V	PRAD	0.49	-0.59	1.675	4.354	3.768001689	0.812	2.175	0.996	0.01	0.998	TRUE	0	1				.	.		.	0.073626374	0.602457918		.		.				1.670522019	1	0	1	1	0	0	0			.	.		.	0.073626374	0.602457918
ATM	ENST00000278616	p.L1419I	UCEC	0.36	-0.1	1.459	4.3767	3.116337917	0.628	2.005	0.999	0.02	0.999	TRUE	0	1				.	.		.	0.560989982	0.993441523		.		.				1.271889973	1	0	1	1	0	0	0			.	.		.	0.560989982	0.993441523
ATM	ENST00000278616	p.L174R	LIHC	0.61	-0.98	1.51	4.4015	4.330315229	0.893	2.045	0.883	0.01	0.999	TRUE	0	1				.	.		.	0.370557879	0.905731759		.		.				1.607735593	1	0	1	1	0	0	0			.	.		.	0.370557879	0.905731759
ATM	ENST00000278616	p.L1936S	PRAD	0.794	-2.79	1.955	4.3976	5.683732992	0.908	2.395	0.827	0	1	TRUE	0	1				.	.		.	0.611094542	1		.		.				1.732721972	1	0	1	1	0	0	0			.	.		.	0.611094542	1
ATM	ENST00000278616	p.L2416P	SARC	0.916	-1.1	1.955	4.8071	5.753808516	0.94	2.395	0.997	0.01	1	TRUE	0	1				.	.		.	0.295979208	0.855951253		.		.				1.98498555	1	0	1	1	0	0	0			.	.		.	0.295979208	0.855951253
ATM	ENST00000278616	p.L2623F	SKCM	0.84	-2.67	1.554	-0.96028	2.66697195	0.72	2.08	0.999	0.01	1	TRUE	0	1				.	.		.	0.250795897	0.823024684		.		.				1.476941447	1	0	1	1	0	0	0			.	.		.	0.250795897	0.823024684
ATM	ENST00000278616	p.L2715R	LUAD	0.926	-2.23	4.074	0.43534	4.007340562	0.987	4.06	1	0	1	TRUE	0	1				.	.		.	0.004373067	0.202823704		.		.				2.816565447	1	0	1	1	0	0	0			.	.		.	0.004373067	0.202823704
ATM	ENST00000278616	p.L2780R	BRCA	0.932	-2.76	3.145	4.934	6.652464555	0.993	3.33	1	0	1	TRUE	0	1				.	.		.	0.67290797	1		.		.				2.505855721	1	0	1	1	0	0	0			.	.		.	0.67290797	1
ATM	ENST00000278616	p.L2885H	LIHC	0.814	-2.97	3.107	4.9038	6.286960783	0.966	3.3	1	0	1	TRUE	0	1				.	.		.	0.447875722	0.953834788		.		.				2.447000934	1	0	1	1	0	0	0			.	.		.	0.447875722	0.953834788
ATM	ENST00000278616	p.L2890R	LUAD	0.906	-2.72	3.215	0.31489	3.906936546	0.98	3.385	1	0	1	TRUE	0	1				.	.		.	0.000106458	0.021363647		.		.				2.508041286	1	0	1	1	0	0	0			.	.		.	0.000106458	0.021363647
ATM	ENST00000278616	p.L2890V	STAD	0.872	-2.72	3.215	4.9459	6.444419727	0.816	3.385	0.998	0.01	1	TRUE	0	1				.	.		.	0.000106458	0.021363647		.		.				2.211646327	1	0	1	1	0	0	0			.	.		.	0.000106458	0.021363647
ATM	ENST00000278616	p.L413I	STAD	0.464	-1.46	1.624	4.3672	3.982382306	0.693	2.135	0.994	0.02	0.997	TRUE	0	1				.	.		.	0.051825884	0.543630456		.		.				1.432660492	1	0	1	1	0	0	0			.	.		.	0.051825884	0.543630456
ATM	ENST00000278616	p.N2494Y	KIRC	0.866	-1.6	2.101	0.6489	3.390103406	0.862	2.51	1	0.01	1	TRUE	0	1				.	.		.	0.237980905	0.813792992		.		.				1.907386829	1	0	1	1	0	0	0			.	.		.	0.237980905	0.813792992
ATM	ENST00000278616	p.N2875K	PRAD	0.914	-4.37	4.449	4.9793	7.384444277	0.468	4.355	1	0	1	TRUE	0	1	Likely Oncogenic			.	.		.	0.012390587	0.326788033		.		.				2.068371038	1	0	1	1	0	0	0			.	.		.	0.012390587	0.326788033
ATM	ENST00000278616	p.N2875S	READ,BRCA,PRAD	0.914	-4.43	4.449	4.9034	7.362024046	0.507	4.355	1	0	1	TRUE	0	3	Likely Oncogenic			.	.		.	0.012390587	0.326788033		.		.				2.134337122	1	0	1	1	0	0	0			.	.		.	0.012390587	0.326788033
ATM	ENST00000278616	p.P2759S	SKCM	0.908	-2.89	2.445	-0.4413	3.420431411	0.941	2.78	1	0	1	TRUE	0	1				.	.		.	0.137196949	0.71212978		.		.				2.176158347	1	0	1	1	0	0	0			.	.		.	0.137196949	0.71212978
ATM	ENST00000278616	p.P2903L	UCEC	0.86	-3.16	3.476	4.8895	6.565215491	0.867	3.59	1	0	1	TRUE	0	1				.	.		.	0.063621683	0.577361339		.		.				2.407012845	1	0	1	1	0	0	0			.	.		.	0.063621683	0.577361339
ATM	ENST00000278616	p.P292L	COAD	0.732	-0.03	1.675	1.1125	2.564333397	0.906	2.175	0.999	0	1	TRUE	0	1				.	.	232	.	1.42E-06	0.001527901		.		.				1.849778737	1	1	1	1	0	0	0			.	.	232	.	1.42E-06	0.001527901
ATM	ENST00000278616	p.Q2729H	LIHC	0.814	-1.99	2.986	4.9466	5.947558762	0.877	3.205	0.998	0	1	TRUE	0	1				.	.		.	0.026834049	0.435097048		.		.				2.252182563	1	0	1	1	0	0	0			.	.		.	0.026834049	0.435097048
ATM	ENST00000278616	p.Q2730P	KIRP	0.868	-1.99	4.087	1.046	4.070645589	0.99	4.07	1	0	1	TRUE	0	1				.	.		.	0.100685729	0.655430565		.		.				2.826035081	1	0	1	1	0	0	0			.	.		.	0.100685729	0.655430565
ATM	ENST00000278616	p.R1768G	LIHC	0.846	-1.73	1.758	4.412	5.471489314	0.914	2.24	0.882	0.07	0.983	TRUE	0	1				.	.		.	1	1		.		.				1.628856461	1	0	1	1	0	0	0			.	.		.	1	1
ATM	ENST00000278616	p.R23Q	UCEC	0.704	-2	1.955	4.2917	5.027232012	0.508	2.395	1	0	0.999	TRUE	0	1				.	.		.	1	1		.		.				1.274545856	1	0	1	1	0	0	0			.	.		.	1	1
ATM	ENST00000278616	p.R2461C	UCEC	0.782	-1.28	1.694	4.9317	5.375514991	0.779	2.19	0.98	0.04	1	TRUE	0	1				.	.		.	0.250795897	0.823024684		.		.				1.551675959	1	0	1	1	0	0	0			.	.		.	0.250795897	0.823024684
ATM	ENST00000278616	p.R2461P	BLCA	0.824	-1.27	1.694	0.80646	3.152956021	0.924	2.19	0.977	0.2	1	TRUE	0	1				.	.		.	0.250795897	0.823024684		.		.				1.529558817	1	0	1	1	0	0	0			.	.		.	0.250795897	0.823024684
ATM	ENST00000278616	p.R248Q	UCEC	0.634	-2.47	1.675	4.4182	4.974984406	0.813	2.175	0.998	0.02	1	TRUE	0	1				.	.		.	0.367424427	0.904153047		.		.				1.658264028	1	0	1	1	0	0	0			.	.		.	0.367424427	0.904153047
ATM	ENST00000278616	p.R2526K	SKCM	0.836	-1.46	2.254	-0.052703	2.856112945	0.89	2.63	0.996	0.01	1	TRUE	0	1				.	.		.	0.478330522	0.969981805		.		.				2.002441243	1	0	1	1	0	0	0			.	.		.	0.478330522	0.969981805
ATM	ENST00000278616	p.R2691C	SKCM	0.678	-0.76	1.421	4.4589	4.511818696	0.856	1.975	0.794	0.02	1	TRUE	0	1				.	.		.	0.026834049	0.435097048		.		.				1.385555264	1	0	1	1	0	0	0			.	.		.	0.026834049	0.435097048
ATM	ENST00000278616	p.R2832C	LUAD	0.908	-1.75	2.757	4.8879	6.125380915	0.978	3.025	0.994	0	1	TRUE	0	1				.	.		.	0.171824388	0.757678354		.		.				2.338852357	1	0	1	1	0	0	0			.	.		.	0.171824388	0.757678354
ATM	ENST00000278616	p.R2849Q	ESCA	0.828	-2.97	1.745	4.8804	6.111519384	0.934	2.23	1	0	1	TRUE	0	1				.	.		.	0.263785206	0.831434171		.		.				1.922575685	1	0	1	1	0	0	0			.	.		.	0.263785206	0.831434171
ATM	ENST00000278616	p.R3008H	COAD,UCEC,LAML,LUAD	0.714	-1.81	2.146	4.3632	5.066258359	0.821	2.545	0.988	0	1	TRUE	0	4	Likely Oncogenic			.	.		.	0.063621683	0.577361339		.		.				1.854746692	1	0	1	1	0	0	0			.	.		.	0.063621683	0.577361339
ATM	ENST00000278616	p.R337C	PAAD,UCEC,READ,LIHC,HNSC,PRAD,LUAD,COAD,SKCM	0.848	-0.94	1.573	4.3552	5.138978042	0.957	2.095	0.988	0	1	TRUE	1	11				.	.	232	.	1.28E-06	0.00146937		.		.				1.88699287	1	1	1	1	0	0	0			.	.	232	.	1.28E-06	0.00146937
ATM	ENST00000278616	p.R337H	BLCA,UCEC	0.776	-0.91	1.573	4.3632	4.879022858	0.812	2.095	0.974	0.01	1	TRUE	1	3				.	.	232	.	1.28E-06	0.00146937		.		.				1.607586163	1	1	1	1	0	0	0			.	.	232	.	1.28E-06	0.00146937
ATM	ENST00000278616	p.S1947Y	SKCM	0.816	-2.54	1.694	-0.90307	2.591081442	0.906	2.19	0.969	0.12	1	TRUE	0	1				.	.		.	0.600282985	0.999988339		.		.				1.620807747	1	0	1	1	0	0	0			.	.		.	0.600282985	0.999988339
ATM	ENST00000278616	p.S2168L	SKCM	0.852	-1.11	1.548	-0.38214	2.490652891	0.88	2.075	0.883	0.01	1	TRUE	0	1				.	.		.	0.004619726	0.208595318		.		.				1.598932858	1	0	1	1	0	0	0			.	.		.	0.004619726	0.208595318
ATM	ENST00000278616	p.T2754A	HNSC	0.638	-0.66	3.17	4.9411	4.883663568	0.498	3.35	0.676	0.06	1	TRUE	0	1				.	.		.	0.447875722	0.953834788		.		.				1.169513973	1	0	1	1	0	0	0			.	.		.	0.447875722	0.953834788
ATM	ENST00000278616	p.T2853R	KIRC	0.842	-2.78	2.871	4.9124	6.287112446	0.973	3.115	1	0	1	TRUE	0	1				.	.		.	0.280839557	0.844328867		.		.				2.377527582	1	0	1	1	0	0	0			.	.		.	0.280839557	0.844328867
ATM	ENST00000278616	p.T2921M	COAD	0.91	-1.75	2.05	1.221	3.918519699	0.876	2.47	0.995	0.07	1	TRUE	0	1				.	.		.	0.156204073	0.73814427		.		.				1.808327922	1	0	1	1	0	0	0			.	.		.	0.156204073	0.73814427
ATM	ENST00000278616	p.V2937G	PRAD,SKCM	0.894	-2.77	3.253	4.9394	6.541803881	0.993	3.415	0.998	0	1	TRUE	0	2				.	.		.	0.780453258	1		.		.				2.540691095	1	0	1	1	0	0	0			.	.		.	0.780453258	1
ATM	ENST00000278616	p.W2845C	THCA	0.65	-2.87	4.258	4.9575	5.882693938	0.994	4.205	1	0	1	TRUE	0	1				.	.		.	0.604923506	1		.		.				2.892137652	1	0	1	1	0	0	0			.	.		.	0.604923506	1
ATM	ENST00000278616	p.W3052C	LUAD	0.668	-5.36	4.22	-0.15641	3.882812286	0.989	4.175	1	0	1	TRUE	0	1				.	.		.	1	1		.		.				2.870494502	1	0	1	1	0	0	0			.	.		.	1	1
ATM	ENST00000278616	p.Y1248C	HNSC	0.674	-0.85	0.148	4.3093	4.245979229	0.922	0.975	0.98	0.04	1	TRUE	0	1				.	.		.	0.073626374	0.602457918		.		.				1.259520229	1	0	1	1	0	0	0			.	.		.	0.073626374	0.602457918
ATM	ENST00000278616	p.Y2627C	LUAD	0.836	-2.72	2.35	0.066805	3.383395298	0.917	2.705	1	0.06	1	TRUE	0	1				.	.		.	0.030576364	0.457089681		.		.				2.003753288	1	0	1	1	0	0	0			.	.		.	0.030576364	0.457089681
ATM	ENST00000278616	p.Y2954C	OV	0.924	-2.74	3.387	0.93823	4.36186417	0.937	3.52	1	0	1	TRUE	0	1				.	.		.	0.67290797	1		.		.				2.494646269	1	0	1	1	0	0	0			.	.		.	0.67290797	1
ATR	ENST00000350721	p.A2627V	CHOL	0.658	-4.97	3.71	0.66761	4.103859607	0.976	4.345	0.997	0	1	TRUE	1	1				.	.		.	1	1		.		.				2.919438978	0	0	1	1	0	0	1			.	.		.	1	1
ATR	ENST00000350721	p.C2326R	UCEC	0.848	-0.66	2.567	1.2579	3.417308214	0.954	3.31	0.983	0	1	TRUE	0	1				.	.		.	0.754314721	1		.		.				2.409637814	0	0	1	1	0	0	1			.	.		.	0.754314721	1
ATR	ENST00000350721	p.D1687H	ESCA	0.824	-0.27	2.274	1.2366	3.137580756	0.994	3.045	0.999	0	1	TRUE	0	1				.	.		.				.		.				2.381018119	0	0	1	1	0	0	1			.	.		.
ATR	ENST00000350721	p.D2331Y	GBM	0.802	-2.35	3.738	0.81351	3.777053824	0.985	4.37	0.995	0	1	TRUE	0	1				.	.		.	0.206091371	0.789086682		.		.				2.943125376	0	0	1	1	0	0	1			.	.		.	0.206091371	0.789086682
ATR	ENST00000350721	p.E2373V	HNSC	0.668	-1.22	1.462	1.2991	2.831739788	0.795	2.31	0.932	0.01	1	TRUE	0	1				.	.		.	0.15603382	0.737893653		.		.				1.620309347	0	0	1	1	0	0	1			.	.		.	0.15603382	0.737893653
ATR	ENST00000350721	p.E2378V	OV	0.824	-3.29	3.539	1.048	4.28942136	0.973	4.19	1	0	1	TRUE	0	1				.	.		.	0.216839677	0.797452066		.		.				2.850024473	0	0	1	1	0	0	1			.	.		.	0.216839677	0.797452066
ATR	ENST00000350721	p.E2479K	LUSC	0.65	-2.79	2.506	0.67852	3.127172712	0.792	3.255	0.964	0.01	1	TRUE	0	1				.	.		.	1	1		.		.				2.070990288	0	0	1	1	0	0	1			.	.		.	1	1
ATR	ENST00000350721	p.E2564K	SKCM	0.854	-2.69	1.263	0.47394	3.501234724	0.96	2.13	0.999	0.04	1	TRUE	0	1				.	.		.	0.46520569	0.963913783		.		.				1.855440354	0	0	1	1	0	0	1			.	.		.	0.46520569	0.963913783
ATR	ENST00000350721	p.G1691R	LGG	0.9	-0.73	2.263	0.2272	2.986761182	0.997	3.035	1	0	1	TRUE	0	1				.	.		.				.		.				2.382959535	0	0	1	1	0	0	1			.	.		.
ATR	ENST00000350721	p.G2000C	LUSC	0.81	-1.1	1.064	0.51066	2.776170077	0.886	1.95	0.975	0.01	1	TRUE	0	1				.	.		.	0.768772348	1		.		.				1.670282862	0	0	1	1	0	0	1			.	.		.	0.768772348	1
ATR	ENST00000350721	p.G2319E	HNSC	0.668	-2.94	1.551	0.68642	3.099807287	0.949	2.39	0.961	0	1	TRUE	0	1				.	.		.	0.453807107	0.957650676		.		.				1.969037895	0	0	1	1	0	0	1			.	.		.	0.453807107	0.957650676
ATR	ENST00000350721	p.G2474R	KIRC	0.592	-2.95	3.462	0.74217	3.163841511	0.855	4.12	0.998	0	1	TRUE	0	1				.	.		.	0.678972713	1		.		.				2.617142699	0	0	1	1	0	0	1			.	.		.	0.678972713	1
ATR	ENST00000350721	p.L2042F	SKCM	0.786	-1.1	1.457	0.25844	2.607776967	0.804	2.305	0.971	0.07	1	TRUE	0	1				.	.		.	0.462455304	0.96232335		.		.				1.583723463	0	0	1	1	0	0	1			.	.		.	0.462455304	0.96232335
ATR	ENST00000350721	p.L2471M	KIRC	0.58	-2.24	2.434	0.62697	2.645768148	0.682	3.19	0.978	0.02	1	TRUE	0	1				.	.		.	0.147601476	0.725459722		.		.				1.857562164	0	0	1	1	0	0	1			.	.		.	0.147601476	0.725459722
ATR	ENST00000350721	p.N2056I	OV	0.658	-1.03	1.169	0.90077	2.455490768	0.829	2.045	0.828	0.04	1	TRUE	0	1				.	.		.	1	1		.		.				1.380627494	0	0	1	1	0	0	1			.	.		.	1	1
ATR	ENST00000350721	p.P2561S	SKCM	0.86	-2.86	3.152	0.41514	3.841731995	0.933	3.84	1	0	1	TRUE	0	1				.	.		.	0.453807107	0.957650676		.		.				2.628530754	0	0	1	1	0	0	1			.	.		.	0.453807107	0.957650676
ATR	ENST00000350721	p.R1929W	LIHC	0.782	-1.06	1.313	1.292	3.150316385	0.903	2.175	0.999	0	1	TRUE	0	1				.	.		.	1	1		.		.				1.844704423	0	0	1	1	0	0	1			.	.		.	1	1
ATR	ENST00000350721	p.R2148Q	LUAD	0.744	-2.27	2.092	0.63347	3.185490219	0.976	2.88	0.919	0	1	TRUE	0	1				.	.		.	0.768772348	1		.		.				2.177055651	0	0	1	1	0	0	1			.	.		.	0.768772348	1
ATR	ENST00000350721	p.R2459H	UCEC	0.69	-1.91	1.186	1.2466	3.079415743	0.889	2.06	0.99	0.02	1	TRUE	0	1				.	.		.	0.147601476	0.725459722		.		.				1.72616776	0	0	1	1	0	0	1			.	.		.	0.147601476	0.725459722
ATR	ENST00000350721	p.S1893F	SKCM	0.88	-1.04	2.003	0.4075	3.088508133	0.946	2.8	0.998	0.03	1	TRUE	0	1				.	.		.	1	1		.		.				2.141458508	0	0	1	1	0	0	1			.	.		.	1	1
ATR	ENST00000350721	p.S2449P	STAD	0.76	-1.75	2.247	1.1892	3.401725572	0.834	3.02	0.991	0.07	1	TRUE	0	1				.	.		.	0.240762813	0.815812607		.		.				1.97398043	0	0	1	1	0	0	1			.	.		.	0.240762813	0.815812607
ATR	ENST00000350721	p.W1800R	HNSC	0.724	-0.83	1.622	1.3636	2.953756971	0.941	2.455	0.996	0.25	1	TRUE	0	1				.	.		.				.		.				1.616403898	0	0	1	1	0	0	1			.	.		.
ATR	ENST00000350721	p.Y2457S	BLCA	0.782	-3	3.484	0.17809	3.531403309	0.969	4.14	0.991	0	1	TRUE	0	1				.	.		.	0.376154492	0.909570684		.		.				2.809920318	0	0	1	1	0	0	1			.	.		.	0.376154492	0.909570684
ATR	ENST00000350721	p.Y2637C	HNSC	0.648	-2.7	3.594	0.8219	3.339563832	0.982	4.24	1	0	1	TRUE	0	1				.	.		.	0.56302521	0.993898928		.		.				2.887224015	0	0	1	1	0	0	1			.	.		.	0.56302521	0.993898928
ATRX	ENST00000373344	p.A2137T	HNSC	0.672	0.73	0.885	3.6125	3.396952985	0.654	1.565	0.999	0	1	TRUE	0	1				.	.		.	0.031496939	0.461821859		.		.				1.155421834	0	0	1	1	0	0	1			.	.		.	0.031496939	0.461821859
ATRX	ENST00000373344	p.D1714Y	THCA	0.486	-0.36	2.78	3.6595	3.445863182	0.853	3.02	1	0	1	TRUE	0	1				.	.		.	0.007519902	0.263758144		.		.				2.132799477	0	0	1	1	0	0	1			.	.		.	0.007519902	0.263758144
ATRX	ENST00000373344	p.D1819H	HNSC	0.502	-0.33	3.248	3.6135	3.537979118	0.863	3.38	1	0	1	TRUE	0	1				.	.		.	0.816469151	1		.		.				2.307945374	0	0	1	1	0	0	1			.	.		.	0.816469151	1
ATRX	ENST00000373344	p.E1757Q	SARC	0.484	-0.71	4.733	3.5487	3.801635555	0.897	4.52	0.999	0	1	TRUE	0	1				.	.		.	0.051012897	0.541106012		.		.				2.865258317	0	0	1	1	0	0	1			.	.		.	0.051012897	0.541106012
ATRX	ENST00000373344	p.E1832Q	LIHC	0.552	-0.49	3.125	3.4823	3.676331898	0.789	3.285	0.999	0	1	TRUE	0	1				.	.		.	1	1		.		.				2.139760997	0	0	1	1	0	0	1			.	.		.	1	1
ATRX	ENST00000373344	p.F2102C	UCEC	0.596	-0.17	5.039	3.4585	4.002247379	0.929	4.755	0.999	0	1	TRUE	0	1				.	.		.	0.500224022	0.978576471		.		.				3.022674352	0	0	1	1	0	0	1			.	.		.	0.500224022	0.978576471
ATRX	ENST00000373344	p.G1567D	SARC,LGG	0.664	-0.43	4.316	3.503	4.24701252	0.882	4.2	1	0	1	TRUE	0	2				.	.		.				.		.				2.700498931	0	0	1	1	0	0	1			.	.		.
ATRX	ENST00000373344	p.G1589E	SARC	0.86	0.74	4.434	3.5418	4.566875328	0.971	4.29	1	0	1	TRUE	0	1				.	.		.	5.43E-05	0.014640977		.		.				2.890594796	0	0	1	1	0	0	1			.	.		.	5.43E-05	0.014640977
ATRX	ENST00000373344	p.H1722R	LGG	0.63	-1.86	4.57	0.17312	2.759395953	0.915	4.395	0.999	0	1	TRUE	0	1				.	.		.	0.087400017	0.630412642		.		.				2.840762702	0	0	1	1	0	0	1			.	.		.	0.087400017	0.630412642
ATRX	ENST00000373344	p.I1765M	HNSC	0.512	-0.56	1.191	3.4876	3.262749782	0.802	1.8	0.999	0	1	TRUE	0	1				.	.		.	0.021089651	0.399747622		.		.				1.509044683	0	0	1	1	0	0	1			.	.		.	0.021089651	0.399747622
ATRX	ENST00000373344	p.I2050S	PRAD	0.632	1.34	3.652	3.5205	3.417674505	0.945	3.69	0.677	0	1	TRUE	0	1				.	.		.	0.789122364	1		.		.				2.175135726	0	0	1	1	0	0	1			.	.		.	0.789122364	1
ATRX	ENST00000373344	p.K1600N	OV	0.68	-9.14	4.701	-0.10431	5.361109446	0.706	4.495	0.999	0	1	TRUE	0	1				.	.		.	0.125092009	0.694225253		.		.				2.53120535	0	0	1	1	0	0	1			.	.		.	0.125092009	0.694225253
ATRX	ENST00000373344	p.L1592F	HNSC	0.486	-1.62	4.642	3.5348	4.107115542	0.825	4.45	1	0.01	1	TRUE	0	1				.	.		.	0.011382006	0.314929765		.		.				2.697495686	0	0	1	1	0	0	1			.	.		.	0.011382006	0.314929765
ATRX	ENST00000373344	p.L1592R	SKCM	0.668	-1.75	4.642	0.44657	3.022784988	0.969	4.45	1	0	1	TRUE	0	1				.	.		.	0.011382006	0.314929765		.		.				2.957537039	0	0	1	1	0	0	1			.	.		.	0.011382006	0.314929765
ATRX	ENST00000373344	p.P1886L	PCPG	0.752	-0.55	4.219	3.5627	4.618900639	0.925	4.125	1	0	1	TRUE	0	1				.	.		.	0.326116733	0.875106916		.		.				2.740265867	0	0	1	1	0	0	1			.	.		.	0.326116733	0.875106916
ATRX	ENST00000373344	p.Q1564K	KIRC	0.478	-4.09	4.355	-0.18439	2.770160722	0.511	4.23	0.994	0	1	TRUE	0	1				.	.		.	0.287254442	0.848888672		.		.				2.07858684	0	0	1	1	0	0	1			.	.		.	0.287254442	0.848888672
ATRX	ENST00000373344	p.Q1603R	LGG	0.734	-0.39	4.662	0.05476	2.554843393	0.907	4.465	0.996	0	1	TRUE	0	1				.	.		.	0.0641524	0.577994703		.		.				2.85421117	0	0	1	1	0	0	1			.	.		.	0.0641524	0.577994703
ATRX	ENST00000373344	p.R1803C	UCEC	0.722	-0.27	1.77	3.5621	4.03399462	0.533	2.245	1	0	1	TRUE	0	1				.	.		.	0.079776625	0.615836547		.		.				1.250902008	0	0	1	1	0	0	1			.	.		.	0.079776625	0.615836547
ATRX	ENST00000373344	p.R2153C	GBM,SKCM	0.808	-1.82	5.046	0.22118	3.47465876	0.911	4.76	0.999	0	1	TRUE	0	2				.	.		.	0.532364597	0.987739964		.		.				2.994426127	0	0	1	1	0	0	1			.	.		.	0.532364597	0.987739964
ATRX	ENST00000373344	p.R2271G	UCEC	0.42	0.29	1.152	3.4257	2.597255584	0.857	1.77	0.997	0.01	1	TRUE	0	1				.	.		.	0.532364597	0.987739964		.		.				1.569888697	0	0	1	1	0	0	1			.	.		.	0.532364597	0.987739964
ATRX	ENST00000373344	p.S2147I	SARC	0.536	0.84	2.63	3.5302	3.102088331	0.888	2.905	0.999	0	1	TRUE	0	1				.	.		.	0.532364597	0.987739964		.		.				2.140191207	0	0	1	1	0	0	1			.	.		.	0.532364597	0.987739964
ATRX	ENST00000373344	p.W263R	LGG	0.726	-1	2.474	0.70818	2.776830452	0.989	2.785	1	0	1	TRUE	0	1		1386	9.417	.	.		.	1	1		.		.				2.259545033	1	1	1	1	0	0	0	1354	9.355	.	.		.	1	1
ATRX	ENST00000373344	p.Y1847C	LUSC	0.738	-2.15	4.701	0.079774	3.209277955	0.982	4.495	0.999	0	1	TRUE	0	1				.	.		.	0.168786742	0.75354834		.		.				2.998042251	0	0	1	1	0	0	1			.	.		.	0.168786742	0.75354834
AXIN2	ENST00000307078	p.D316H	LUAD	0.816	-1.7	2.331	-0.065163	2.874898795	0.954	2.69	1	0	1	TRUE	0	1				.	.		.				.		.				2.158589162	0	0	1	1	0	0	1			.	.		.
AXIN2	ENST00000307078	p.P324S	STAD	0.852	-1.45	2.07	-0.34959	2.710108488	0.792	2.485	0.999	0.01	1	TRUE	0	1				.	.		.				.		.				1.776735443	0	0	1	1	0	0	1			.	.		.
AXIN2	ENST00000307078	p.R702C	BLCA	0.864	-0.53	1.631	-0.042154	2.536668865	0.965	2.14	1	0	1	TRUE	0	1				.	.		.				.		.				1.935452385	0	0	1	1	0	0	1			.	.		.
AXIN2	ENST00000307078	p.T315M	GBM	0.854	-1.78	2.28	-0.15718	2.976403342	0.911	2.65	0.999	0	1	TRUE	0	1				.	.		.				.		.				2.067013624	0	0	1	1	0	0	1			.	.		.
BAP1	ENST00000460680	p.C91G	MESO	0.61	-3.66	3.109	3.0286	4.734651583	0.988	3.96	1	0	1	TRUE	0	1	Likely Oncogenic			.	.		.	0.000291298	0.041619627		.		.				2.774303686	0	0	1	1	0	0	1			.	.		.	0.000291298	0.041619627
BAP1	ENST00000460680	p.E182K	BLCA,MESO	0.602	-0.35	1.41	3.0732	3.302451946	0.972	2.39	1	0.03	1	TRUE	0	2				.	.		.	0.124278807	0.693040183		.		.				2.007752626	0	0	1	1	0	0	1			.	.		.	0.124278807	0.693040183
BAP1	ENST00000460680	p.E685V	UVM	0.678	0.71	0.76	2.9692	3.03661537	0.694	1.79	0.879	0	1	TRUE	0	1	Likely Oncogenic			.	.		.	1	1		.		.				1.170483348	0	0	1	1	0	0	1			.	.		.	1	1
BAP1	ENST00000460680	p.F170C	KIRC	0.772	-0.94	3.028	-0.18439	2.491764215	0.979	3.885	1	0	1	TRUE	0	1	Likely Oncogenic			.	.	351	.	5.89E-06	0.003941251		.		.				2.726115844	0	1	1	1	0	0	1			.	.	351	.	5.89E-06	0.003941251
BAP1	ENST00000460680	p.F170V	KIRC,LIHC	0.742	-0.92	2.655	3.046	4.174699431	0.959	3.54	0.998	0	1	TRUE	0	2	Likely Oncogenic			.	.	351	.	5.89E-06	0.003941251		.		.				2.538123701	0	1	1	1	0	0	1			.	.	351	.	5.89E-06	0.003941251
BAP1	ENST00000460680	p.G185R	UVM	0.534	-1.7	3.088	3.0033	3.758422488	0.951	3.94	1	0	1	TRUE	0	1				.	.		.	0.000291298	0.041619627		.		.				2.702929838	0	0	1	1	0	0	1			.	.		.	0.000291298	0.041619627
BAP1	ENST00000460680	p.G185V	OV	0.652	-1.7	3.088	0.15735	2.541571217	0.982	3.94	1	0	1	TRUE	0	1				.	.		.	0.000291298	0.041619627		.		.				2.755364418	0	0	1	1	0	0	1			.	.		.	0.000291298	0.041619627
BAP1	ENST00000460680	p.H169Q	LIHC	0.69	-1.62	3.099	3.0014	4.281149426	0.989	3.95	1	0	1	TRUE	0	1				.	.		.	0.001551374	0.113185955		.		.				2.771599804	0	0	1	1	0	0	1			.	.		.	0.001551374	0.113185955
BAP1	ENST00000460680	p.L245P	STAD	0.732	-0.16	1.193	2.9504	3.589954887	0.988	2.19	0.998	0	1	TRUE	0	1				.	.		.	0.566114063	0.994800743		.		.				1.993807214	0	0	1	1	0	0	1			.	.		.	0.566114063	0.994800743
BAP1	ENST00000460680	p.L35R	SKCM	0.69	-0.19	2.893	1.796	3.053796727	0.979	3.76	0.999	0	1	TRUE	0	1				.	.		.	0.376219989	0.90961		.		.				2.669911922	0	0	1	1	0	0	1			.	.		.	0.376219989	0.90961
BAP1	ENST00000460680	p.L49P	CHOL	0.658	-0.09	3.072	3.0881	3.674924696	0.992	3.925	1	0	1	TRUE	0	1				.	.		.	0.000530216	0.05979306		.		.				2.765685818	0	0	1	1	0	0	1			.	.		.	0.000530216	0.05979306
BAP1	ENST00000460680	p.R56C	UCEC	0.532	0.94	1.838	2.9976	2.624205531	0.792	2.785	0.976	0	1	TRUE	0	1				.	.		.	0.514765431	0.982700444		.		.				1.896033596	0	0	1	1	0	0	1			.	.		.	0.514765431	0.982700444
BAP1	ENST00000460680	p.S10R	MESO	0.682	0.02	3.05	3.0458	3.693151817	0.98	3.905	1	0	1	TRUE	0	1				.	.		.	0.002054619	0.133680404		.		.				2.736597922	0	0	1	1	0	0	1			.	.		.	0.002054619	0.133680404
BAP1	ENST00000460680	p.S497P	UCEC	0.54	-0.25	-0.052	2.8877	2.715159741	0.913	1.04	0.986	0.04	1	TRUE	0	1				.	.		.	0.087374399	0.630354642		.		.				1.280441402	0	0	1	1	0	0	1			.	.		.	0.087374399	0.630354642
BAP1	ENST00000460680	p.T495M	UCEC	0.474	-0.59	-0.052	2.9382	2.631080875	0.863	1.04	0.996	0	1	TRUE	0	1				.	.		.	0.087374399	0.630354642		.		.				1.274390823	0	0	1	1	0	0	1			.	.		.	0.087374399	0.630354642
BAP1	ENST00000460680	p.W196G	LIHC	0.47	0.58	1.312	3.1523	2.539432891	0.907	2.3	0.986	0.03	1	TRUE	0	1				.	.		.	0.22672448	0.805332022		.		.				1.840577358	0	0	1	1	0	0	1			.	.		.	0.22672448	0.805332022
BAP1	ENST00000460680	p.W202L	LIHC	0.512	0.69	2.146	3.132	2.766640422	0.919	3.07	1	0.04	1	TRUE	0	1				.	.		.	0.22672448	0.805332022		.		.				2.20051389	0	0	1	1	0	0	1			.	.		.	0.22672448	0.805332022
BAP1	ENST00000460680	p.W5G	MESO	0.608	0.23	2.963	3.1167	3.385331548	0.991	3.825	1	0	1	TRUE	0	1				.	.		.	0.215174215	0.795935191		.		.				2.720041181	0	0	1	1	0	0	1			.	.		.	0.215174215	0.795935191
BNC2	ENST00000380672	p.H459Y	CESC,SKCM	0.88	-9.97	2.32	-0.45886	5.785943011	0.973	3.34	0.999	0	1	FALSE	0	2				.	.		.	0.327165063	0.87630426		.		.				2.475159857	0	0	1	1	0	0	1			.	.		.	0.327165063	0.87630426
BRAF	ENST00000288602	p.D594G	ACC,LGG	0.952	-8.41	2.568	13.0628	13.28809179	0.988	3.565	0.983	0	1	TRUE	0	2	Likely Oncogenic	1671.1	123.15	.	.	246	.	3.83E-07	0.001104136	94	.	2.00E-05	.				2.579227365	1	3	1	1	1	1	0	1634.1	122.322	.	.	246	.	3.83E-07	0.001104136	94
BRAF	ENST00000288602	p.D594N	LUAD,LUSC,STAD,HNSC,SKCM,COAD	0.938	-8.38	3.52	13.063	13.37601666	0.539	4.46	1	0	1	TRUE	0	8	Likely Oncogenic	1671.1	123.15	.	.	246	.	3.83E-07	0.001104136	94	.	2.00E-05	.				2.234613999	1	3	1	1	1	1	0	1634.1	122.322	.	.	246	.	3.83E-07	0.001104136	94
BRAF	ENST00000288602	p.E451G	BLCA	0.708	-6.51	1.286	1.8357	5.11671464	0.871	2.36	0.73	0	1	TRUE	0	1				.	.		.	0.841895715	1		.		.				1.532300157	1	0	1	1	0	0	0			.	.		.	0.841895715	1
BRAF	ENST00000288602	p.E648Q	HNSC	0.76	-3.76	1.409	13.123	10.82761806	0.988	2.475	1	0	1	TRUE	0	1				.	.		.	0.841895715	1		.		.				2.121598677	1	0	1	1	0	0	0			.	.		.	0.841895715	1
BRAF	ENST00000288602	p.F468C	PRAD	0.88	-2.84	1.233	13.0613	10.86414601	0.987	2.31	0.959	0	1	TRUE	0	1	Oncogenic	1671	1737.222	.	.	246	.	1.87E-07	0.000788819	94	.	0	.				1.995625136	1	3	1	1	1	1	0	1634	1733.952	.	.	246	.	1.87E-07	0.000788819	94
BRAF	ENST00000288602	p.F635I	HNSC	0.674	-1.85	-1.139	12.9732	9.370063019	0.726	0.08	0.162	0	1	TRUE	0	1		1671	1737.222	.	.	246	.	4.23E-07	0.001106654	94	.	0.029	.				-0.432147313	1	3	0	1	1	1	0	1634	1733.952	.	.	246	.	4.23E-07	0.001106654	94
BRAF	ENST00000288602	p.G258V	PRAD	0.75	-0.66	3.1	12.6587	9.696476456	0.922	4.065	0.996	0	1	TRUE	0	1				.	.		.	0.476415094	0.969375999		.		.				2.703769944	0	0	1	1	0	0	1			.	.		.	0.476415094	0.969375999
BRAF	ENST00000288602	p.G464V	LUAD,LUSC	0.944	-3.06	3.084	12.9964	11.4174504	0.998	4.05	0.99	0	1	TRUE	0	2	Oncogenic	1671.1	123.15	.	.	246	.	4.10E-07	0.001106654	94	.	0	.	50	0	0	2.81815172	1	4	1	1	1	1	0	1634.1	122.322	.	.	246	.	4.10E-07	0.001106654	94
BRAF	ENST00000288602	p.G466E	HNSC,SKCM	0.96	-9.4	3.536	13.0129	13.78662621	0.99	4.475	0.969	0	1	TRUE	1	3	Likely Oncogenic	1671.1	123.15	.	.	246	.	4.10E-07	0.001106654	94	.	0	.				2.964910439	1	3	1	1	1	1	0	1634.1	122.322	.	.	246	.	4.10E-07	0.001106654	94
BRAF	ENST00000288602	p.G469A	LUAD,LUSC,PRAD,SKCM,PCPG,COAD	0.94	-2.8	2.696	13.016	11.26278661	0.974	3.685	0.999	0	1	TRUE	1	8	Oncogenic	1671.1	123.15	.	.	246	.	3.83E-07	0.001104136	94	.	0	.				2.628489833	1	3	1	1	1	1	0	1634.1	122.322	.	.	246	.	3.83E-07	0.001104136	94
BRAF	ENST00000288602	p.G469R	SKCM,LUSC	0.934	-2.95	3.281	10.0878	9.704962175	0.996	4.235	0.982	0	1	TRUE	1	3	Likely Oncogenic	1671.1	123.15	.	.	246	.	3.83E-07	0.001104136	94	.	0	.				2.885982882	1	3	1	1	1	1	0	1634.1	122.322	.	.	246	.	3.83E-07	0.001104136	94
BRAF	ENST00000288602	p.G518D	BLCA	0.828	-2.76	1.031	2.3952	4.500645533	0.989	2.12	1	0	1	TRUE	0	1				.	.		.	0.841895715	1		.		.				1.967256258	1	0	1	1	0	0	0			.	.		.	0.841895715	1
BRAF	ENST00000288602	p.G596D	GBM	0.94	-8.81	2.552	0.20045	6.003351971	0.946	3.55	1	0	1	TRUE	0	1	Likely Oncogenic	1671	1737.222	.	.	246	.	1.87E-07	0.000788819	94	.	0	.				2.523055171	1	3	1	1	1	1	0	1634	1733.952	.	.	246	.	1.87E-07	0.000788819	94
BRAF	ENST00000288602	p.G596S	LUAD	0.934	-8.79	2.185	0.84607	6.288656635	0.922	3.205	1	0	1	TRUE	0	1	Likely Oncogenic	1671	1737.222	.	.	246	.	1.87E-07	0.000788819	94	.	0	.				2.330822121	1	3	1	1	1	1	0	1634	1733.952	.	.	246	.	1.87E-07	0.000788819	94
BRAF	ENST00000288602	p.H235Y	SKCM	0.648	-3.97	3.462	8.6538	8.260590811	0.885	4.405	0.993	0.01	1	TRUE	0	1				.	.		.	0.745283019	1		.		.				2.770366071	1	0	1	1	0	0	0			.	.		.	0.745283019	1
BRAF	ENST00000288602	p.H568D	STAD	0.786	-7.27	3.377	13.1276	12.46374212	0.99	4.325	1	0	1	TRUE	0	1		1671	1737.222	.	.	246	.	3.79E-07	0.001104136		.	0.39	.				2.938115739	1	2	1	1	1	1	0	1634	1733.952	.	.	246	.	3.79E-07	0.001104136
BRAF	ENST00000288602	p.K183E	SKCM	0.564	-1.88	1.919	9.3223	7.372244034	0.831	2.955	0.965	0	1	TRUE	0	1				.	.		.	1	1		.		.				2.022833471	1	0	1	1	0	0	0			.	.		.	1	1
BRAF	ENST00000288602	p.K601E	DLBC,STAD,UCEC,PRAD,SKCM,THCA	0.914	-1.92	-0.437	13.0244	10.37965457	0.947	0.74	0.626	0	1	TRUE	1	12	Likely Oncogenic	1671	1737.222	.	.	246	.	1.00E-07	0.000768616	94	.	0	.	50	0	0	0.817515675	1	4	0	1	1	1	0	1634	1733.952	.	.	246	.	1.00E-07	0.000768616	94
BRAF	ENST00000288602	p.K601T	STAD	0.85	-1.88	-0.24	13.0612	10.1915001	0.873	0.925	0.872	0	1	TRUE	0	1	Likely Oncogenic	1671	1737.222	.	.	246	.	1.00E-07	0.000768616	94	.	0	.	50	0	0	1.084218627	1	4	0	1	1	1	0	1634	1733.952	.	.	246	.	1.00E-07	0.000768616	94
BRAF	ENST00000288602	p.L245F	SKCM	0.404	-0.38	0.866	8.7102	5.764827181	0.905	1.965	0.556	0	1	TRUE	0	1				.	.		.	1	1		.		.				1.196532389	0	0	1	1	0	0	1			.	.		.	1	1
BRAF	ENST00000288602	p.L597Q	SKCM	0.944	-3.11	2.238	10.2686	9.738455874	0.991	3.255	1	0	1	TRUE	0	1	Likely Oncogenic	1671	1737.222	.	.	246	.	1.87E-07	0.000788819	94	.	0	.				2.469507945	1	3	1	1	1	1	0	1634	1733.952	.	.	246	.	1.87E-07	0.000788819	94
BRAF	ENST00000288602	p.L597V	COAD	0.924	-3.01	0.696	4.5159	6.092268461	0.965	1.805	0.955	0	1	TRUE	0	1	Oncogenic	1671	1737.222	.	.	246	.	1.87E-07	0.000788819	94	.	0	.				1.731400153	1	3	1	1	1	1	0	1634	1733.952	.	.	246	.	1.87E-07	0.000788819	94
BRAF	ENST00000288602	p.P367R	LUAD	0.732	-1.45	1.27	0.48409	2.641032107	0.87	2.345	0.998	0	1	TRUE	0	1				.	.		.	0.999547329	1		.		.				1.862344984	0	0	1	1	0	0	1			.	.		.	0.999547329	1
BRAF	ENST00000288602	p.P367S	SKCM	0.774	-1.44	1.27	9.0863	7.721880247	0.8	2.345	0.995	0.03	1	TRUE	0	1				.	.		.	0.999547329	1		.		.				1.69073423	0	0	1	1	0	0	1			.	.		.	0.999547329	1
BRAF	ENST00000288602	p.P731S	SKCM	0.814	-0.84	0.898	9.0177	7.554540566	0.698	1.995	1	0	1	TRUE	0	1				.	.		.	1	1		.		.				1.420106288	1	0	1	1	0	0	0			.	.		.	1	1
BRAF	ENST00000288602	p.Q609E	HNSC	0.778	-1.88	-0.985	12.9376	9.750962672	0.717	0.225	0.253	0	1	TRUE	0	1				.	.	246	.	3.68E-07	0.001081888	94	.	0	.				-0.268757665	1	2	0	1	1	1	0			.	.	246	.	3.68E-07	0.001081888	94
BRAF	ENST00000288602	p.Q609H	LUSC	0.77	-1.97	-0.251	0.70699	2.85006377	0.813	0.915	0.067	0.01	1	TRUE	0	1				.	.	246	.	3.68E-07	0.001081888	94	.	0	.				-0.054387407	1	2	0	1	1	1	0			.	.	246	.	3.68E-07	0.001081888	94
BRAF	ENST00000288602	p.R575K	BLCA	0.902	-2.5	2.105	1.8287	4.511723045	0.964	3.13	0.787	0	1	TRUE	0	1		1671	1737.222	.	.	246	.	1.00E-07	0.000768616	94	.	5.00E-05	.				2.100001615	1	3	1	1	1	1	0	1634	1733.952	.	.	246	.	1.00E-07	0.000768616	94
BRAF	ENST00000288602	p.R626I	OV	0.71	-1.98	1.153	0.88451	2.961720784	0.939	2.235	0.632	0	1	TRUE	0	1				.	.		.	0.999995008	1		.		.				1.468659035	1	0	1	1	0	0	0			.	.		.	0.999995008	1
BRAF	ENST00000288602	p.R726C	SKCM	0.55	-0.98	0.877	8.7831	6.534715413	0.775	1.975	0.989	0	1	TRUE	0	1				.	.		.	1	1		.		.				1.527669729	1	0	1	1	0	0	0			.	.		.	1	1
BRAF	ENST00000288602	p.S467L	SKCM	0.916	-6.63	1.387	10.5251	10.8946237	0.937	2.455	0.385	0	1	TRUE	0	1	Likely Oncogenic	1671	1737.222	.	.	246	.	2.09E-07	0.000788819	94	.	0	.				1.250154826	1	3	1	1	1	1	0	1634	1733.952	.	.	246	.	2.09E-07	0.000788819	94
BRAF	ENST00000288602	p.T241M	ESCA	0.588	-0.47	2.377	12.6468	8.93905389	0.913	3.385	0.995	0	1	TRUE	0	1	Likely Oncogenic			.	.		.	0.476415094	0.969375999		.		.				2.388402824	0	0	1	1	0	0	1			.	.		.	0.476415094	0.969375999
BRAF	ENST00000288602	p.V471I	UCEC	0.894	-7.76	1.605	13.0469	12.69595778	0.733	2.66	0.329	0	1	TRUE	0	1	Likely Oncogenic	1671.1	123.15	.	.	246	.	5.22E-07	0.001166343	94	.	0	.				0.924509859	1	3	0	1	1	1	0	1634.1	122.322	.	.	246	.	5.22E-07	0.001166343	94
BRAF	ENST00000288602	p.V600E	LUAD,READ,KIRP,GBM,CHOL,LGG,BLCA,HNSC,SKCM,THCA,COAD	0.896	-1.82	1.073	13.1321	10.57710876	0.967	2.16	0.963	0	1	TRUE	1	508	Oncogenic	1671	1737.222	.	.	246	.	1.00E-07	0.000768616	94	.	0	.	50	0	0	1.900916266	1	4	1	1	1	1	0	1634	1733.952	.	.	246	.	1.00E-07	0.000768616	94
BRAF	ENST00000288602	p.V600M	SKCM	0.884	-1.93	0.313	9.9475	8.6281401	0.763	1.445	0.592	0	1	TRUE	1	34	Oncogenic	1671	1737.222	.	.	246	.	1.00E-07	0.000768616	94	.	0	.	50	0	0	0.773238762	1	4	0	1	1	1	0	1634	1733.952	.	.	246	.	1.00E-07	0.000768616	94
BRAF	ENST00000288602	p.W604L	LUAD	0.874	-1.86	-2.294	0.96436	3.008766632	0.726	-1.005	0.093	0	1	TRUE	0	1		1671	1737.222	.	.	246	.	1.87E-07	0.000788819	94	.	0	.				-0.996146681	1	3	0	1	1	1	0	1634	1733.952	.	.	246	.	1.87E-07	0.000788819	94
BRCA1	ENST00000471181	p.D853N	HNSC	0.678	-1.54	2.525	1.0418	2.997070403	0.373	3.415	1	0	1	TRUE	0	1				.	.		.	0.255935793	0.826651653		.		.				1.494524351	0	0	1	1	0	0	1			.	.		.	0.255935793	0.826651653
BRCA1	ENST00000471181	p.E1033K	UCEC	0.738	-1.3	1.942	1.0302	3.027040446	0.728	2.88	0.938	0.04	1	TRUE	0	1				.	.		.	0.081819195	0.619771393		.		.				1.715667946	0	0	1	1	0	0	1			.	.		.	0.081819195	0.619771393
BRCA1	ENST00000471181	p.E1115Q	LUSC	0.918	-1.19	1.964	-0.023359	3.022092943	0.668	2.9	0.957	0.15	1	TRUE	0	1				.	.		.	1	1		.		.				1.465741313	0	0	1	1	0	0	1			.	.		.	1	1
BRCA1	ENST00000471181	p.E230Q	HNSC	0.764	-0.21	1.031	1.0773	2.620458335	0.68	2.045	0.986	0	1	TRUE	0	1				.	.		.	0.099091669	0.652976371		.		.				1.393963087	0	0	1	1	0	0	1			.	.		.	0.099091669	0.652976371
BRCA1	ENST00000471181	p.E515V	LUSC	0.848	-0.99	3.595	-0.056635	2.93877944	0.816	4.395	0.999	0	1	TRUE	0	1				.	.		.	0.275103164	0.840035444		.		.				2.673310336	0	0	1	1	0	0	1			.	.		.	0.275103164	0.840035444
BRCA1	ENST00000471181	p.L814P	COAD	0.892	-1.43	1.222	-0.24587	2.772061546	0.693	2.22	0.99	0.05	1	TRUE	0	1				.	.		.	0.081819195	0.619771393		.		.				1.415548198	0	0	1	1	0	0	1			.	.		.	0.081819195	0.619771393
BRCA1	ENST00000471181	p.N1309H	KIRC	0.904	-0.71	0.954	0.30563	2.835659851	0.559	1.975	0.988	0	1	TRUE	0	1				.	.		.	0.010481082	0.303821269		.		.				1.161056689	0	0	1	1	0	0	1			.	.		.	0.010481082	0.303821269
BRCA1	ENST00000471181	p.N1309I	KIRC	0.888	-0.72	0.954	0.33555	2.799911347	0.638	1.975	0.988	0	0.851	TRUE	0	1				.	.		.	0.010481082	0.303821269		.		.				1.294680294	0	0	1	1	0	0	1			.	.		.	0.010481082	0.303821269
BRCA1	ENST00000471181	p.S646G	PAAD	0.666	-1.33	2.547	1.0897	2.911674299	0.688	3.435	0.973	0.01	1	TRUE	0	1				.	.		.	0.582524272	0.996920618		.		.				1.985558292	0	0	1	1	0	0	1			.	.		.	0.582524272	0.996920618
BRCA1	ENST00000471181	p.S873L	SKCM	0.752	-1.83	1.86	-0.25556	2.512568479	0.637	2.805	0.999	0.01	1	TRUE	0	1				.	.		.	0.231228669	0.809161031		.		.				1.655212783	0	0	1	1	0	0	1			.	.		.	0.231228669	0.809161031
BRCA1	ENST00000471181	p.S915C	BRCA	0.738	-1.25	2.187	1.0315	3.048202041	0.668	3.105	0.905	0	1	TRUE	0	1				.	.		.	0.225016119	0.804437621		.		.				1.737313515	0	0	1	1	0	0	1			.	.		.	0.225016119	0.804437621
BRCA1	ENST00000471181	p.W1858L	OV	0.656	-4.19	1.254	0.35073	3.259032488	0.897	2.25	1	0	1	TRUE	0	1				.	.		.	0.324707031	0.874313492		.	0.448	.				1.868783117	1	0	1	1	0	0	0			.	.		.	0.324707031	0.874313492
BRCA2	ENST00000544455	p.A1996G	LIHC	0.692	-2.25	1.382	3.4454	4.498388945	0.669	2.295	0.977	0.01	1	TRUE	0	1				.	.		.	0.708921371	1		.		.				1.457404189	0	0	1	1	0	0	1			.	.		.	0.708921371	1
BRCA2	ENST00000544455	p.D2237V	UCEC	0.662	-2.27	1.367	3.4971	4.426947748	0.775	2.28	0.999	0	1	TRUE	0	1				.	.		.				.		.				1.674351212	0	0	1	1	0	0	1			.	.		.
BRCA2	ENST00000544455	p.E2903K	HNSC	0.68	0.11	1.224	3.4934	3.627826458	0.759	2.135	0.965	0.04	1	TRUE	0	1				.	.		.	1	1		.		.				1.4747366	0	0	1	1	0	0	1			.	.		.	1	1
BRCA2	ENST00000544455	p.F2841I	KIRC	0.798	-1.69	1.343	2.0279	3.855597167	0.866	2.255	0.999	0.06	1	TRUE	0	1				.	.		.	0.373134328	0.906967976		.		.				1.718438128	0	0	1	1	0	0	1			.	.		.	0.373134328	0.906967976
BRCA2	ENST00000544455	p.K1541E	LUAD	0.822	-3.14	1.215	-0.079854	3.221622376	0.721	2.125	1	0.01	1	TRUE	0	1				.	.		.	0.118733992	0.684230647		.		.				1.499674247	0	0	1	1	0	0	1			.	.		.	0.118733992	0.684230647
BRCA2	ENST00000544455	p.K2316R	LUSC	0.786	-2.1	1.481	0.40677	3.048844299	0.674	2.395	0.808	0.09	0.952	TRUE	0	1				.	.		.				.		.				1.164670971	0	0	1	1	0	0	1			.	.		.
BRCA2	ENST00000544455	p.P201S	UCEC	0.658	2.64	0.683	3.376	2.507752887	0.727	1.585	0.999	0.01	0.998	TRUE	0	1				.	.		.	0.029442073	0.449841399		.		.				1.271213177	0	0	1	1	0	0	1			.	.		.	0.029442073	0.449841399
BRCA2	ENST00000544455	p.P2519H	UCEC	0.708	-0.95	1.229	3.5623	4.140268543	0.654	2.14	0.986	0.08	1	TRUE	0	1				.	.		.	1	1		.		.				1.259947041	0	0	1	1	0	0	1			.	.		.	1	1
BRCA2	ENST00000544455	p.P2734H	STAD	0.702	-1.13	1.732	3.6343	4.301891691	0.616	2.65	0.974	0.01	1	TRUE	0	1				.	.		.	0.21551995	0.79628005		.		.				1.520004562	0	0	1	1	0	0	1			.	.		.	0.21551995	0.79628005
BRCA2	ENST00000544455	p.P2800R	KIRC	0.582	-1.11	1.806	2.2119	3.066817014	0.75	2.725	1	0	1	TRUE	0	1				.	.		.	0.540370719	0.990804262		.		.				1.82891942	0	0	1	1	0	0	1			.	.		.	0.540370719	0.990804262
BRCA2	ENST00000544455	p.R2488T	UCEC	0.7	-0.75	1.638	3.6169	4.136416307	0.788	2.555	0.998	0.07	0.997	TRUE	0	1				.	.		.	1	1		.		.				1.700628861	0	0	1	1	0	0	1			.	.		.	1	1
BRCA2	ENST00000544455	p.R2842H	COAD	0.728	-1.88	1.343	0.81284	2.978356738	0.937	2.255	1	0	1	TRUE	0	1	Inconclusive			.	.		.	0.373134328	0.906967976		.		.				1.938638299	0	0	1	1	0	0	1			.	.		.	0.373134328	0.906967976
BRCA2	ENST00000544455	p.R3052Q	UCEC	0.852	-2.07	1.554	3.5241	5.071243144	0.861	2.47	1	0	1	TRUE	0	1	Inconclusive			.	.		.	0.181491465	0.766885175		.		.				1.904588385	0	0	1	1	0	0	1			.	.		.	0.181491465	0.766885175
BRCA2	ENST00000544455	p.S1115F	STAD	0.776	4.6	1.51	3.5493	2.461438779	0.799	2.425	0.998	0	0.991	TRUE	0	1				.	.		.	0.666849616	1		.		.				1.777415442	0	0	1	1	0	0	1			.	.		.	0.666849616	1
BRCA2	ENST00000544455	p.S2559P	LIHC	0.76	-0.63	1.554	3.5275	4.241460116	0.8	2.47	0.955	0.12	0.874	TRUE	0	1				.	.		.	0.540370719	0.990804262		.		.				1.546910356	0	0	1	1	0	0	1			.	.		.	0.540370719	0.990804262
BRCA2	ENST00000544455	p.S3123G	HNSC	0.698	-1.93	1.678	3.5037	4.486238656	0.705	2.595	0.998	0.01	0.977	TRUE	0	1				.	.		.	0.21551995	0.79628005		.		.				1.67666643	0	0	1	1	0	0	1			.	.		.	0.21551995	0.79628005
BRCA2	ENST00000544455	p.Y2624N	LIHC	0.672	-1.05	2.081	3.6086	4.207310496	0.861	3.005	1	0	1	TRUE	0	1				.	.		.	0.540370719	0.990804262		.		.				2.139738001	0	0	1	1	0	0	1			.	.		.	0.540370719	0.990804262
BRCA2	ENST00000544455	p.Y2726C	LIHC	0.764	-3.4	2.461	3.4767	5.34286228	0.897	3.39	1	0	1	TRUE	0	1				.	.		.	1	1		.		.				2.369849588	0	0	1	1	0	0	1			.	.		.	1	1
CASP8	ENST00000358485	p.D362V	HNSC,LUSC	0.282	-1.03	2.445	2.6377	2.323910557	0.438	3.38	0.973	0.01	1	FALSE	0	2		2087.1	8.637	.	.		.	0.002037838	0.132984978	158	.	0.031	.				1.538524521	1	2	1	0	1	1	0	2044.1	8.651	.	.		.	0.002037838	0.132984978	158
CASP8	ENST00000358485	p.D367G	HNSC	0.664	0.91	1.744	2.5829	2.847842889	0.937	2.68	1	0.05	1	FALSE	0	1		2087	12.319	.	.	346	.	1.45E-05	0.007614021		.	0.124	.				2.043068023	1	2	1	1	1	1	0	2044	12.319	.	.	346	.	1.45E-05	0.007614021
CASP8	ENST00000358485	p.E123V	UCEC	0.566	-1.38	2.195	2.6787	3.433720002	0.89	3.13	1	0.2	0.997	FALSE	0	1				.	.		.	3.03E-05	0.011652596		.	0.054	.				1.914245715	1	0	1	1	0	0	0			.	.		.	3.03E-05	0.011652596
CASP8	ENST00000358485	p.F83L	HNSC	0.564	-2.52	1.147	2.6788	3.665597869	0.725	2.085	1	0.08	0.85	FALSE	0	1				.	.		.	3.03E-05	0.011652596		.	0.332	.				1.373538799	1	0	1	1	0	0	0			.	.		.	3.03E-05	0.011652596
CASP8	ENST00000358485	p.G384D	CESC	0.86	-0.43	3.127	0.58271	3.078099707	0.99	4.06	1	0	1	FALSE	0	1				.	.		.	0.001678168	0.118391706		.	0.516	.				2.821639761	1	0	1	1	0	0	0			.	.		.	0.001678168	0.118391706
CASP8	ENST00000358485	p.H363D	HNSC	0.4	-0.85	2.48	2.6149	2.66910242	0.792	3.415	0.998	0	1	FALSE	0	1		2087.1	8.637	.	.		.	7.55E-05	0.018558175	158	.	0.031	.				2.200712048	1	2	1	1	1	1	0	2044.1	8.651	.	.		.	7.55E-05	0.018558175	158
CASP8	ENST00000358485	p.I298M	CESC	0.352	0.74	2.405	0.22262	0.555338264	0.663	3.34	0.905	0	1	FALSE	0	1		2087.1	8.637	.	.		.	0.002037838	0.132984978	158	.	0.031	.				1.832146343	1	2	1	0	1	1	0	2044.1	8.651	.	.		.	0.002037838	0.132984978	158
CASP8	ENST00000358485	p.I69T	BLCA,HNSC	0.646	-1.59	2.581	2.6466	3.83137819	0.841	3.515	0.999	0	0.933	FALSE	0	2				.	.		.	0.000242477	0.036937597		.	0.173	.				2.328808134	1	0	1	1	0	0	0			.	.		.	0.000242477	0.036937597
CASP8	ENST00000358485	p.I97M	HNSC	0.476	-1.19	1.333	2.6435	2.895331777	0.635	2.27	0.998	0.03	0.993	FALSE	0	1				.	.		.	0.045841035	0.521727008		.		.				1.38246932	1	0	1	1	0	0	0			.	.		.	0.045841035	0.521727008
CASP8	ENST00000358485	p.L121P	HNSC	0.796	-2.7	2.601	2.6068	4.731737704	0.986	3.535	1	0	1	FALSE	0	1				.	.		.	0.001357872	0.105196635		.	0.054	.				2.584119713	1	0	1	1	0	0	0			.	.		.	0.001357872	0.105196635
CASP8	ENST00000358485	p.L182P	SKCM	0.574	-2.77	1.689	1.1732	3.009093879	0.74	2.625	0.991	0.2	1	FALSE	0	1				.	.		.	0.506510417	0.980207597		.	0.898	.				1.427204549	1	0	1	1	0	0	0			.	.		.	0.506510417	0.980207597
CASP8	ENST00000358485	p.L230R	LUAD	0.638	-3.11	2.034	0.13937	2.814914088	0.88	2.97	0.998	0.56	0.988	FALSE	0	1				.	.		.	0.297276982	0.857018935		.		.				1.231407491	1	0	1	1	0	0	0			.	.		.	0.297276982	0.857018935
CASP8	ENST00000358485	p.L374V	HNSC	0.434	-1.27	2.746	2.6416	2.99357949	0.911	3.68	0.999	0.11	1	FALSE	0	1				.	.		.	5.79E-05	0.015340604		.	0.115	.				2.338514557	1	0	1	1	0	0	0			.	.		.	5.79E-05	0.015340604
CASP8	ENST00000358485	p.L66R	HNSC	0.74	-1.87	2.621	2.6262	4.256087523	0.986	3.555	1	0	0.979	FALSE	0	1				.	.		.	0.001357872	0.105196635		.	0.173	.				2.592910353	1	0	1	1	0	0	0			.	.		.	0.001357872	0.105196635
CASP8	ENST00000358485	p.L66V	HNSC	0.472	-1.61	2.621	2.5837	3.194754483	0.755	3.555	1	0.01	0.623	FALSE	0	1				.	.		.	0.001357872	0.105196635		.	0.173	.				2.18571389	1	0	1	1	0	0	0			.	.		.	0.001357872	0.105196635
CASP8	ENST00000358485	p.M287T	UCEC	0.574	-0.75	-0.246	2.5521	2.7885184	0.718	0.695	0.998	0.02	1	FALSE	0	1		2087	12.319	.	.	346	.	1.45E-05	0.007614021		.	0.124	.				0.847070065	1	2	0	1	1	1	0	2044	12.319	.	.	346	.	1.45E-05	0.007614021
CASP8	ENST00000358485	p.P411H	UCEC	0.618	-2.91	3.443	2.5998	4.304484046	0.953	4.375	1	0	1	FALSE	0	1		2087.1	8.637	.	.		.	0.000176109	0.02950401	158	.	0.031	.				2.897509131	1	2	1	1	1	1	0	2044.1	8.651	.	.		.	0.000176109	0.02950401	158
CASP8	ENST00000358485	p.P453S	HNSC	0.616	-0.87	2.33	2.6394	3.42886119	0.875	3.265	1	0.02	1	FALSE	0	1				.	.		.	0.000176109	0.02950401		.	0.897	.				2.244747903	1	0	1	1	0	0	0			.	.		.	0.000176109	0.02950401
CASP8	ENST00000358485	p.P90L	UCEC	0.474	-1.16	2.31	2.6398	3.027228849	0.695	3.245	0.996	0.01	1	FALSE	0	1				.	.		.	0.914944904	1		.		.				1.942922999	1	0	1	1	0	0	0			.	.		.	0.914944904	1
CASP8	ENST00000358485	p.R130T	HNSC	0.382	-2.33	2.606	2.7566	3.227770517	0.658	3.54	0.986	0.01	1	FALSE	0	1				.	.		.	0.103480153	0.660154046		.	0.332	.				1.997377503	1	0	1	1	0	0	0			.	.		.	0.103480153	0.660154046
CASP8	ENST00000358485	p.R161M	STAD	0.502	-1.31	2.034	2.7138	3.178457391	0.676	2.97	1	0.07	1	FALSE	0	1				.	.		.	0.001357872	0.105196635		.	0.332	.				1.696118422	1	0	1	1	0	0	0			.	.		.	0.001357872	0.105196635
CASP8	ENST00000358485	p.R292Q	BLCA,CESC	0.556	-0.77	-0.246	2.508	2.7067622	0.71	0.695	0.994	0.05	1	FALSE	0	2		2087	12.319	.	.	346	.	1.45E-05	0.007614021		.	0.124	.				0.779066047	1	2	0	1	1	1	0	2044	12.319	.	.	346	.	1.45E-05	0.007614021
CASP8	ENST00000358485	p.R292W	BRCA,DLBC,CESC,HNSC	0.722	-0.79	-0.246	2.5359	3.315379432	0.836	0.695	0.999	0.02	1	FALSE	0	5		2087	12.319	.	.	346	.	1.45E-05	0.007614021		.	0.124	.				1.047922177	1	2	0	1	1	1	0	2044	12.319	.	.	346	.	1.45E-05	0.007614021
CASP8	ENST00000358485	p.S158F	HNSC,SKCM	0.556	-1.23	1.699	2.6163	3.232819102	0.814	2.635	0.998	0.05	0.977	FALSE	0	3				.	.		.	0.000242477	0.036937597		.	0.599	.				1.812717359	1	0	1	1	0	0	0			.	.		.	0.000242477	0.036937597
CASP8	ENST00000358485	p.S397C	BLCA,LUAD	0.264	-0.41	2.079	0.28828	0.637057856	0.469	3.015	0.988	0.01	1	FALSE	0	2		2087.1	8.637	.	.		.	7.55E-05	0.018558175	158	.	0.031	.				1.449466262	1	2	1	0	1	1	0	2044.1	8.651	.	.		.	7.55E-05	0.018558175	158
CASP8	ENST00000358485	p.T528I	HNSC	0.618	1.71	2.455	2.7155	2.590243441	0.849	3.39	0.989	0	1	FALSE	0	1				.	.		.	0.002037838	0.132984978		.	0.89	.				2.274773914	1	0	1	1	0	0	0			.	.		.	0.002037838	0.132984978
CASP8	ENST00000358485	p.W479C	UCEC	0.792	1.65	2.651	2.7547	3.278075421	0.982	3.585	1	0	1	FALSE	0	1				.	.		.	0.025561035	0.428644403		.	0.897	.				2.59933056	1	0	1	1	0	0	0			.	.		.	0.025561035	0.428644403
CDH1	ENST00000261769	p.A824V	UCEC	0.762	-1.28	1.111	2.7003	3.934029933	0.816	1.86	1	0.07	1	TRUE	0	1				.	.		.	0.704047777	1		.		.				1.445039237	1	0	1	1	0	0	0			.	.		.	0.704047777	1
CDH1	ENST00000261769	p.A873T	LUSC	0.552	-2.4	3.275	0.16527	2.468950001	0.869	3.435	1	0	1	TRUE	0	1				.	.		.	1	1		.		.				2.342268262	1	0	1	1	0	0	0			.	.		.	1	1
CDH1	ENST00000261769	p.C686R	STAD	0.614	2.07	2.972	2.77	2.560850512	0.954	3.215	0.999	0	1	TRUE	0	1				.	.		.	0.332318334	0.880162479		.		.				2.388081035	0	0	1	1	0	0	1			.	.		.	0.332318334	0.880162479
CDH1	ENST00000261769	p.D254Y	STAD	0.838	-2.85	4.758	2.7045	5.32358134	0.969	4.515	1	0	1	TRUE	0	3	Likely Oncogenic			.	.		.	6.70E-05	0.016815438	42	.	0.0093	.				2.986106618	1	1	1	1	0	0	0			.	.		.	6.70E-05	0.016815438	42
CDH1	ENST00000261769	p.D257G	STAD	0.89	0.44	4.765	2.6251	4.303711822	0.964	4.52	0.992	0	1	TRUE	0	1	Likely Oncogenic			.	.	129	.	1.56E-06	0.001549162	42	.	0.0093	.				2.969747708	1	2	1	1	1	1	0			.	.	129	.	1.56E-06	0.001549162	42
CDH1	ENST00000261769	p.D257N	STAD	0.842	0.45	3.817	2.6263	3.984417937	0.374	3.83	0.984	0	1	TRUE	0	1	Likely Oncogenic			.	.	129	.	1.56E-06	0.001549162	42	.	0.0093	.				1.658422805	1	2	1	1	1	1	0			.	.	129	.	1.56E-06	0.001549162	42
CDH1	ENST00000261769	p.D288V	STAD	0.79	0.1	4.937	2.7054	4.143495012	0.983	4.645	0.998	0	1	TRUE	0	1				.	.		.	6.70E-05	0.016815438	42	.	0.0093	.				3.064401065	1	1	1	1	0	0	0			.	.		.	6.70E-05	0.016815438	42
CDH1	ENST00000261769	p.D290G	STAD	0.876	0.57	4.47	2.6672	4.186908431	0.939	4.305	1	0	1	TRUE	0	1				.	.	129	.	1.56E-06	0.001549162	42	.	0.0093	.				2.843061759	1	2	1	1	1	1	0			.	.	129	.	1.56E-06	0.001549162	42
CDH1	ENST00000261769	p.D400V	STAD	0.728	1.36	4.394	2.6983	3.392631976	0.985	4.25	1	0	1	TRUE	0	1				.	.		.	6.70E-05	0.016815438		.		.				2.896693649	0	0	1	1	0	0	1			.	.		.	6.70E-05	0.016815438
CDH1	ENST00000261769	p.D402H	BRCA,STAD	0.726	0.56	4.387	2.6545	3.641137414	0.965	4.245	1	0	1	TRUE	0	2				.	.	129	.	1.56E-06	0.001549162		.		.				2.860667228	0	1	1	1	0	0	1			.	.	129	.	1.56E-06	0.001549162
CDH1	ENST00000261769	p.D569E	HNSC	0.464	-0.33	2.306	2.6788	2.721365071	0.934	2.73	0.999	0.43	0.972	TRUE	0	1				.	.		.	0.828253075	1		.		.				1.432685458	0	0	1	1	0	0	1			.	.		.	0.828253075	1
CDH1	ENST00000261769	p.E336K	STAD	0.81	0.77	4.099	2.6912	3.839837465	0.955	4.035	0.995	0	1	TRUE	0	1				.	.	129	.	1.56E-06	0.001549162		.		.				2.745139017	1	1	1	1	0	0	0			.	.	129	.	1.56E-06	0.001549162
CDH1	ENST00000261769	p.E386K	BLCA	0.882	0.42	4.367	-0.24085	2.576190772	0.973	4.23	1	0	1	TRUE	0	1				.	.		.	0.296109803	0.855985481		.		.				2.867605753	0	0	1	1	0	0	1			.	.		.	0.296109803	0.855985481
CDH1	ENST00000261769	p.E445Q	LUSC	0.848	0.73	4.394	-0.029816	2.472354797	0.878	4.25	0.999	0	1	TRUE	0	1				.	.		.	0.624538085	1		.		.				2.714447356	0	0	1	1	0	0	1			.	.		.	0.624538085	1
CDH1	ENST00000261769	p.G212E	STAD	0.832	1.56	4.167	2.6332	3.616455937	0.989	4.085	1	0	1	TRUE	0	1				.	.		.	0.0184	0.379678671		.	0.85	.				2.830936623	1	0	1	1	0	0	0			.	.		.	0.0184	0.379678671
CDH1	ENST00000261769	p.K440N	STAD	0.8	1.85	2.697	2.7014	3.212404687	0.478	3.015	0.987	0	1	TRUE	0	1				.	.		.	0.198938276	0.782631368		.		.				1.479901056	0	0	1	1	0	0	1			.	.		.	0.198938276	0.782631368
CDH1	ENST00000261769	p.L175P	STAD	0.672	1.85	2.876	2.6699	2.770593608	0.854	3.145	0.999	0	1	TRUE	0	1				.	.		.	0.762663833	1		.		.				2.188169991	1	0	1	1	0	0	0			.	.		.	0.762663833	1
CDH1	ENST00000261769	p.P159L	STAD	0.866	1.16	2.752	2.7125	3.703160855	0.858	3.055	0.999	0.07	1	TRUE	0	1				.	.		.	0.547998583	0.991555175		.	0.594	.				2.040057943	1	0	1	1	0	0	0			.	.		.	0.547998583	0.991555175
CDH1	ENST00000261769	p.R222G	STAD	0.858	1.65	4.133	2.7383	3.731502716	0.982	4.06	1	0	1	TRUE	0	1				.	.	129	.	8.37E-06	0.005156423	42	.	0.0093	.				2.808108257	1	2	1	1	1	1	0			.	.	129	.	8.37E-06	0.005156423	42
CDH1	ENST00000261769	p.R732Q	BRCA,UCEC	0.806	1.42	1.598	2.7101	3.219441221	0.873	2.215	0.991	0.1	1	TRUE	0	3				.	.		.				.		.				1.636700437	1	0	1	1	0	0	0			.	.		.
CDH1	ENST00000261769	p.R749W	STAD	0.496	-2.01	3.769	2.7366	3.686226526	0.969	3.795	1	0	1	TRUE	0	1				.	.		.				.		.				2.669643584	1	0	1	1	0	0	0			.	.		.
CDH1	ENST00000261769	p.V188D	STAD	0.732	1.96	3.206	2.7124	3.019105716	0.948	3.385	0.999	0	1	TRUE	0	1				.	.		.	0.001407882	0.107114703		.	0.85	.				2.452652846	1	0	1	1	0	0	0			.	.		.	0.001407882	0.107114703
CDH1	ENST00000261769	p.V475M	READ	0.714	0.35	3.852	2.6546	3.589794038	0.824	3.855	0.999	0	1	TRUE	0	1				.	.		.	0.545303618	0.991196433		.		.				2.449494564	0	0	1	1	0	0	1			.	.		.	0.545303618	0.991196433
CDH1	ENST00000261769	p.Y190C	STAD	0.866	-1.74	4.106	2.7382	4.949520223	0.993	4.04	1	0	1	TRUE	0	2				.	.		.	0.006380674	0.242940561		.	0.85	.				2.817923435	1	0	1	1	0	0	0			.	.		.	0.006380674	0.242940561
CDH1	ENST00000261769	p.Y341D	STAD	0.726	0.96	4.71	2.7671	3.614993885	0.994	4.48	1	0	1	TRUE	0	1				.	.		.	0.0184	0.379678671		.	0.891	.				3.01300895	1	0	1	1	0	0	0			.	.		.	0.0184	0.379678671
CDK12	ENST00000447079	p.A771V	UCEC	0.794	1.45	-0.281	2.8259	2.941351144	0.769	1.125	0.998	0	1	TRUE	0	1				.	.		.	0.007086751	0.256492966		.	0.08	.				1.155280711	1	0	1	1	0	0	0			.	.		.	0.007086751	0.256492966
CDK12	ENST00000447079	p.D918N	CESC	0.812	-0.65	1.906	0.23229	2.595674428	0.383	3.89	0.999	0	1	TRUE	0	1				.	.		.	0.002115322	0.135765019		.	0.492	.				1.718954005	1	0	1	1	0	0	0			.	.		.	0.002115322	0.135765019
CDK12	ENST00000447079	p.E1041K	ESCA	0.62	-1.06	0.36	2.2538	2.982857384	0.826	1.935	0.997	0	1	TRUE	0	1				.	.		.	0.174758987	0.761055408		.		.				1.60645117	1	0	1	1	0	0	0			.	.		.	0.174758987	0.761055408
CDK12	ENST00000447079	p.E774K	PRAD	0.694	-0.9	1.76	2.7969	3.716479583	0.972	3.705	0.996	0	1	TRUE	0	1				.	.		.	0.000363752	0.047325962		.	0.08	.				2.630110329	1	0	1	1	0	0	0			.	.		.	0.000363752	0.047325962
CDK12	ENST00000447079	p.F986S	HNSC	0.748	1.43	0.451	2.9084	2.947087422	0.805	2.05	0.999	0	1	TRUE	0	1				.	.		.	0.091001087	0.638013627		.	0.727	.				1.624001996	1	0	1	1	0	0	0			.	.		.	0.091001087	0.638013627
CDK12	ENST00000447079	p.G677D	UCEC	0.636	-0.79	0.423	2.2827	2.970558256	0.636	2.015	0.999	0	1	TRUE	0	1				.	.		.	0.031757726	0.462533032		.		.				1.322765346	0	0	1	1	0	0	1			.	.		.	0.031757726	0.462533032
CDK12	ENST00000447079	p.G909E	PRAD	0.686	1.18	1.104	2.7921	2.851056492	0.728	2.875	1	0	1	TRUE	0	1	Likely Oncogenic			.	.		.	0.021542371	0.402854581		.	0.097	.				1.857637582	1	0	1	1	0	0	0	2318.1	6.064	.	.		.	0.021542371	0.402854581
CDK12	ENST00000447079	p.G923V	UCEC	0.772	-1.71	2.405	2.791	4.373652571	0.976	4.52	1	0	1	TRUE	0	1				.	.		.	0.031546045	0.462073182		.		.				3.000144345	1	0	1	1	0	0	0			.	.		.	0.031546045	0.462073182
CDK12	ENST00000447079	p.L820I	ESCA	0.56	0.3	0.985	2.8188	2.713402992	0.711	2.725	0.998	0	1	TRUE	0	1				.	.		.	0.404440345	0.928915013		.		.				1.760428491	1	0	1	1	0	0	0			.	.		.	0.404440345	0.928915013
CDK12	ENST00000447079	p.P904L	LUAD	0.806	-1.15	1.539	0.16931	2.657519802	0.922	3.425	0.999	0	1	TRUE	0	1				.	.		.	0.000603322	0.064109237		.	0.097	.				2.426256736	1	0	1	1	0	0	0	2318.1	6.064	.	.		.	0.000603322	0.064109237
CDK12	ENST00000447079	p.R773C	SKCM	0.826	1.11	1.748	2.8986	3.53062993	0.951	3.69	0.999	0	1	TRUE	0	1				.	.		.	0.004392033	0.203320426		.	0.08	.				2.591784418	1	0	1	1	0	0	0			.	.		.	0.004392033	0.203320426
CDK12	ENST00000447079	p.R779C	READ	0.78	0.73	0.566	2.8017	3.263146698	0.83	2.195	0.999	0	1	TRUE	0	1				.	.		.	0.150671957	0.730566279		.	0.254	.				1.730020086	1	0	1	1	0	0	0			.	.		.	0.150671957	0.730566279
CDK12	ENST00000447079	p.R779H	STAD	0.708	0.76	-0.11	2.8014	2.893505491	0.725	1.34	0.999	0	1	TRUE	0	1				.	.		.	0.150671957	0.730566279		.	0.254	.				1.176619237	1	0	1	1	0	0	0			.	.		.	0.150671957	0.730566279
CDK12	ENST00000447079	p.R858W	PRAD	0.78	0.35	2.369	2.8527	3.706104919	0.972	4.475	1	0	1	TRUE	0	1				.	.	307	.	1.71E-05	0.008610822		.	0.083	.				2.973599653	1	1	1	1	0	0	0			.	.	307	.	1.71E-05	0.008610822
CDK12	ENST00000447079	p.R882W	SKCM	0.848	0.71	1.444	1.0517	2.642131855	0.953	3.305	1	0	1	TRUE	0	1	Likely Oncogenic			.	.		.	0.002259411	0.141565696		.	0.08	.				2.427209899	1	0	1	1	0	0	0			.	.		.	0.002259411	0.141565696
CDK4	ENST00000257904	p.E206K	STAD	0.804	0.97	1.341	2.2883	3.088956466	0.967	3.175	0.985	0	1	FALSE	0	1				.	.		.	0.006618591	0.24801515		.	0.816	.				2.374814535	1	0	1	1	0	0	0			.	.		.	0.006618591	0.24801515
CDK4	ENST00000257904	p.G15R	SARC	0.708	-2.98	2.326	2.2114	4.250366005	0.977	4.42	0.999	0	1	FALSE	0	1				.	.		.	0.128439522	0.69948628		.		.				2.956620161	1	0	1	1	0	0	0			.	.		.	0.128439522	0.69948628
CDK4	ENST00000257904	p.G216E	HNSC	0.748	1.13	1.001	2.2174	2.741604397	0.946	2.745	0.999	0	1	FALSE	0	1				.	.		.	0.046132569	0.523089628		.		.				2.167969495	1	0	1	1	0	0	0			.	.		.	0.046132569	0.523089628
CDK4	ENST00000257904	p.H138Y	OV	0.838	-0.11	1.459	0.90156	2.811855374	0.987	3.325	1	0	1	FALSE	0	1				.	.		.	0.368563021	0.904931798		.	0.9	.				2.493509433	1	0	1	1	0	0	0			.	.		.	0.368563021	0.904931798
CDK4	ENST00000257904	p.K22M	SKCM	0.69	1.65	0.613	1.8779	2.098814825	0.877	2.255	0.997	0	1	FALSE	1	4	Likely Oncogenic	2387	28.352	.	.	280	.	4.74E-06	0.003345612		.	0.105	.	8	4.80E-07	0.000166273	1.833364748	1	3	1	0	1	1	0	2339	28.065	.	.	280	.	4.74E-06	0.003345612
CDK4	ENST00000257904	p.K22Q	SKCM	0.668	1.67	-0.016	1.589	1.750757514	0.818	1.46	0.995	0	1	FALSE	1	1	Likely Oncogenic	2387	28.352	.	.	280	.	4.74E-06	0.003345612		.	0.105	.	8	4.80E-07	0.000166273	1.381617125	1	3	1	0	1	1	0	2339	28.065	.	.	280	.	4.74E-06	0.003345612
CDK4	ENST00000257904	p.L213F	HNSC	0.758	0.73	0.253	2.1684	2.773553411	0.883	1.8	0.998	0	1	FALSE	0	1				.	.		.	0.006618591	0.24801515		.	0.816	.				1.644788743	1	0	1	1	0	0	0			.	.		.	0.006618591	0.24801515
CDK4	ENST00000257904	p.R24C	SKCM	0.604	1.72	0.625	1.5489	1.583867239	0.895	2.27	0.9	0	1	FALSE	1	1	Oncogenic	2387	28.352	.	.	280	.	4.74E-06	0.003345612		.	0.105	.	8	4.80E-07	0.000166273	1.747948625	1	3	1	0	1	1	0	2339	28.065	.	.	280	.	4.74E-06	0.003345612
CDK4	ENST00000257904	p.Y180C	UCEC	0.826	0.21	2.037	2.299	3.548420297	0.979	4.055	1	0	1	FALSE	0	1				.	.		.	0.010690352	0.306423584		.	0.816	.				2.800836283	1	0	1	1	0	0	0			.	.		.	0.010690352	0.306423584
CDKN2A	ENST00000498124	p.A118T	HNSC	0.734	-2.61	-0.58	6.8945	6.448019998	0.978	0.895	0.927	0	1	TRUE	0	1	Likely Oncogenic			.	.	138	.	1.80E-05	0.008763693	264	.	0.0053	.				1.318066903	1	2	1	1	1	1	0			.	.	138	.	1.80E-05	0.008763693	264
CDKN2A	ENST00000498124	p.A68P	HNSC	0.6	-2.99	-0.664	6.8394	6.064526693	0.968	0.805	1	0	1	TRUE	0	1	Likely Oncogenic			.	.	138	.	1.80E-05	0.008763693		.	0.886	.				1.35375149	1	1	1	1	0	0	0			.	.	138	.	1.80E-05	0.008763693
CDKN2A	ENST00000498124	p.A85P	LUSC	0.624	-2.54	-0.505	0.86109	2.584822995	0.964	0.975	0.998	0	1	TRUE	0	1				.	.	138	.	1.55E-06	0.001549063	264	.	3.00E-05	.				1.419181331	1	2	1	1	1	1	0			.	.	138	.	1.55E-06	0.001549063	264
CDKN2A	ENST00000498124	p.D108N	BLCA,LUSC	0.734	-5.59	-0.58	6.9102	7.506662253	0.573	0.895	0.952	0.05	1	TRUE	1	3	Likely Oncogenic			.	.	138	.	1.55E-06	0.001549063	264	.	3.00E-05	.				0.582223686	1	2	0	1	1	1	0			.	.	138	.	1.55E-06	0.001549063	264
CDKN2A	ENST00000498124	p.D74Y	STAD	0.708	-5.67	-0.766	6.8788	7.396237958	0.958	0.695	0.397	0.32	1	TRUE	0	1	Likely Oncogenic			.	.	138	.	1.80E-05	0.008763693	264	.	0.0044	.				7.10E-05	1	2	0	1	1	1	0			.	.	138	.	1.80E-05	0.008763693	264
CDKN2A	ENST00000498124	p.D84Y	LIHC,CHOL,LUSC	0.666	-5.67	-0.505	7.0596	7.392342476	0.97	0.975	0.999	0	1	TRUE	1	4	Oncogenic			.	.	138	.	1.55E-06	0.001549063	264	.	3.00E-05	.				1.430592382	1	2	1	1	1	1	0			.	.	138	.	1.55E-06	0.001549063	264
CDKN2A	ENST00000498124	p.F90L	HNSC	0.698	-5.46	-0.505	6.9619	7.375191321	0.844	0.975	0.357	0.02	0.979	TRUE	0	1				.	.	138	.	1.80E-05	0.008763693	264	.	0.0053	.				0.374047358	1	2	0	1	1	1	0			.	.	138	.	1.80E-05	0.008763693	264
CDKN2A	ENST00000498124	p.G23C	PAAD	0.508	-0.49	2.623	7.0552	5.493447387	0.96	4.335	1	0	1	TRUE	0	1	Likely Oncogenic			.	.	138	.	1.80E-05	0.008763693		.	0.794	.				2.891767917	1	1	1	1	0	0	0			.	.	138	.	1.80E-05	0.008763693
CDKN2A	ENST00000498124	p.G23D	SKCM	0.648	-0.53	1.874	2.9653	3.538218928	0.925	3.53	0.998	0	1	TRUE	0	1	Oncogenic			.	.	138	.	1.80E-05	0.008763693		.	0.794	.				2.476219487	1	1	1	1	0	0	0			.	.	138	.	1.80E-05	0.008763693
CDKN2A	ENST00000498124	p.G35R	ESCA	0.602	-0.46	2.921	7.1078	5.890901034	0.915	4.655	1	0	1	TRUE	0	1	Likely Oncogenic			.	.		.	0.001639167	0.116557989		.	0.9	.				2.956303443	1	0	1	1	0	0	0			.	.		.	0.001639167	0.116557989
CDKN2A	ENST00000498124	p.H83Y	ESCA,PAAD,LUSC,LUAD,BLCA,STAD,HNSC,SKCM	0.634	-1.6	-0.664	6.9901	5.781343634	0.939	0.805	0.439	0.06	1	TRUE	0	14	Oncogenic			.	.	138	.	1.55E-06	0.001549063	264	.	3.00E-05	.				0.497635086	1	2	0	1	1	1	0			.	.	138	.	1.55E-06	0.001549063	264
CDKN2A	ENST00000498124	p.L16R	STAD	0.706	0.43	2.958	7.065	5.92546151	0.961	4.695	0.995	0.02	0.979	TRUE	0	1	Likely Oncogenic			.	.	138	.	1.80E-05	0.008763693		.	0.794	.				3.012430211	1	1	1	1	0	0	0			.	.	138	.	1.80E-05	0.008763693
CDKN2A	ENST00000498124	p.N42H	HNSC	0.614	-0.43	1.841	7.0816	5.740000906	0.531	3.495	1	0	1	TRUE	0	1				.	.	138	.	1.80E-05	0.008763693		.	0.886	.				1.796934122	1	1	1	1	0	0	0			.	.	138	.	1.80E-05	0.008763693
CDKN2A	ENST00000498124	p.N42I	PAAD	0.474	-0.42	1.841	7.1037	5.255312149	0.741	3.495	1	0	1	TRUE	0	1				.	.	138	.	1.80E-05	0.008763693		.	0.886	.				2.152136112	1	1	1	1	0	0	0			.	.	138	.	1.80E-05	0.008763693
CDKN2A	ENST00000498124	p.P114T	BLCA,LUSC	0.66	-1.58	-0.505	1.1402	2.533837692	0.955	0.975	0.741	0	1	TRUE	0	2	Likely Oncogenic			.	.	138	.	1.55E-06	0.001549063	264	.	3.00E-05	.				1.079515792	1	2	0	1	1	1	0			.	.	138	.	1.55E-06	0.001549063	264
CDKN2A	ENST00000498124	p.P48L	ESCA,HNSC,SKCM	0.598	-0.14	1.846	7.0688	5.574846633	0.802	3.5	0.991	0	1	TRUE	0	4	Oncogenic			.	.	138	.	1.80E-05	0.008763693		.	0.637	.				2.24614969	1	1	1	1	0	0	0			.	.	138	.	1.80E-05	0.008763693
CDKN2A	ENST00000498124	p.Q50R	HNSC	0.662	-0.05	-0.766	7.0217	5.336464615	0.968	0.695	0.999	0.23	1	TRUE	0	1	Likely Oncogenic			.	.	138	.	1.80E-05	0.008763693	264	.	0.0044	.				0.925232236	1	2	0	1	1	1	0			.	.	138	.	1.80E-05	0.008763693	264
CDKN2A	ENST00000498124	p.V82M	BLCA	0.64	-1.19	-1.413	6.9214	5.502420057	0.642	0	0.132	0.26	0.688	TRUE	0	1				.	.	138	.	1.55E-06	0.001549063	264	.	3.00E-05	.				-1.075594481	1	2	0	1	1	1	0			.	.	138	.	1.55E-06	0.001549063	264
CEBPA	ENST00000498907	p.E290K	BLCA	0.872	-3.15	1.17	0.35917	3.646460087	0.693	2.075	0.984	0	1	TRUE	0	1				.	.		.	1	1		.		.				1.426612896	0	0	1	1	0	0	1			.	.		.	1	1
CEBPA	ENST00000498907	p.R300C	LAML	0.954	-5.5	3.037	1.0159	5.430077501	0.839	3.75	0.997	0	1	TRUE	0	1				.	.		.	1	1		.		.				2.426190431	0	0	1	1	0	0	1			.	.		.	1	1
CHD3	ENST00000380358	p.D1825Y	HNSC	0.588	-1.56	1.749	1.6109	2.892763989	0.904	2.65	1	0	1	FALSE	0	1				.	.		.	1	1		.		.				2.05643598	0	0	1	1	0	0	1			.	.		.	1	1
CHD3	ENST00000380358	p.L917P	UCEC	0.714	-0.51	2.522	1.539	3.046110486	0.994	3.4	0.999	0	1	FALSE	0	1				.	.		.	0.567712868	0.995244814		.		.				2.537051976	0	0	1	1	0	0	1			.	.		.	0.567712868	0.995244814
CHD3	ENST00000380358	p.R1025Q	PCPG	0.792	-0.84	2.44	1.5995	3.459478414	0.956	3.32	0.994	0	1	FALSE	0	1				.	.		.	0.567712868	0.995244814		.		.				2.431302658	0	0	1	1	0	0	1			.	.		.	0.567712868	0.995244814
CHD3	ENST00000380358	p.R1401W	UCEC	0.558	-2.73	1.744	1.5699	3.174740519	0.914	2.645	0.998	0	1	FALSE	0	1				.	.		.	0.602364711	1		.		.				2.068627855	0	0	1	1	0	0	1			.	.		.	0.602364711	1
CHD3	ENST00000380358	p.R1501L	UCEC	0.734	-0.3	1.548	1.6342	2.946145154	0.982	2.455	0.997	0.01	1	FALSE	0	1				.	.		.				.		.				2.082397867	0	0	1	1	0	0	1			.	.		.
CHD3	ENST00000380358	p.R1520C	UCEC	0.61	-0.21	1.548	1.5643	2.436925653	0.937	2.455	0.999	0	1	FALSE	0	1				.	.		.				.		.				2.025282275	0	0	1	1	0	0	1			.	.		.
CHD3	ENST00000380358	p.R1954H	UCEC	0.598	-0.71	1.651	1.5603	2.584400246	0.638	2.555	0.999	0	1	FALSE	0	1				.	.		.				.		.				1.563495498	0	0	1	1	0	0	1			.	.		.
CHD3	ENST00000380358	p.R807C	UCEC	0.658	-0.33	0.217	1.5939	2.458910532	0.962	1.165	0.998	0	1	FALSE	0	1				.	.		.	0.023889647	0.418104058		.		.				1.499309533	0	0	1	1	0	0	1			.	.		.	0.023889647	0.418104058
CHD3	ENST00000380358	p.S920L	UCEC	0.744	-0.5	2.729	1.5527	3.188403178	0.982	3.6	0.994	0	1	FALSE	0	1				.	.		.	0.567712868	0.995244814		.		.				2.598349005	0	0	1	1	0	0	1			.	.		.	0.567712868	0.995244814
CHD3	ENST00000380358	p.W712R	UCEC	0.688	-1.8	2.77	1.6909	3.534424699	0.986	3.64	0.999	0	1	FALSE	0	1				.	.		.	1	1		.		.				2.62900815	0	0	1	1	0	0	1			.	.		.	1	1
CHD3	ENST00000380358	p.Y1054H	UCEC	0.626	-0.32	0.96	1.5905	2.455880086	0.94	1.885	0.999	0	1	FALSE	0	1				.	.		.	0.216122835	0.796789601		.		.				1.779823353	0	0	1	1	0	0	1			.	.		.	0.216122835	0.796789601
CHD4	ENST00000357008	p.A1136D	UCEC	0.796	0.25	1.919	0.96519	2.644809945	0.957	2.815	0.997	0	1	TRUE	0	1				.	.	337	.	8.68E-07	0.001231074		.		.				2.214817708	0	1	1	1	0	0	1			.	.	337	.	8.68E-07	0.001231074
CHD4	ENST00000357008	p.A1160G	UCEC	0.774	-0.09	3.631	0.98452	2.963776908	0.921	4.475	0.99	0	1	TRUE	0	1				.	.	337	.	6.03E-06	0.003977772		.		.				2.874712087	0	1	1	1	0	0	1			.	.	337	.	6.03E-06	0.003977772
CHD4	ENST00000357008	p.A1458T	HNSC	0.84	-0.59	1.744	0.92975	3.048390451	0.845	2.645	1	0	1	TRUE	0	1				.	.		.				.		.				1.954443475	0	0	1	1	0	0	1			.	.		.
CHD4	ENST00000357008	p.C475Y	UCEC	0.748	-3.79	3.904	1.028	4.242621002	0.983	4.74	1	0	1	TRUE	0	1				.	.		.	0.58974359	0.998451333		.	0.695	.				3.108681449	0	0	1	1	0	0	1			.	.		.	0.58974359	0.998451333
CHD4	ENST00000357008	p.D873G	UCEC	0.908	-4.22	3.817	0.96081	4.906416885	0.991	4.655	0.999	0	1	TRUE	0	1				.	.		.	0.016386002	0.365288651		.		.				3.083590312	0	0	1	1	0	0	1			.	.		.	0.016386002	0.365288651
CHD4	ENST00000357008	p.D961N	STAD	0.886	-0.64	2.038	0.95603	3.288978714	0.304	2.93	1	0	1	TRUE	0	1				.	.		.	0.098427402	0.651462788		.		.				1.16464211	0	0	1	1	0	0	1			.	.		.	0.098427402	0.651462788
CHD4	ENST00000357008	p.E1181K	UCEC	0.862	-0.75	3.832	0.92617	3.504379371	0.988	4.67	0.987	0	1	TRUE	0	1				.	.		.	0.000205671	0.032596669		.		.				3.069959907	0	0	1	1	0	0	1			.	.		.	0.000205671	0.032596669
CHD4	ENST00000357008	p.E1307G	LIHC	0.844	-1.56	1.161	0.84985	3.267821869	0.88	2.08	0.997	0.02	1	TRUE	0	1				.	.		.	0.791113569	1		.		.				1.728572415	0	0	1	1	0	0	1			.	.		.	0.791113569	1
CHD4	ENST00000357008	p.E1469Q	BLCA	0.84	-1.08	2.022	-0.24972	2.587313417	0.838	2.915	0.999	0	1	TRUE	0	1				.	.		.				.		.				2.060014624	0	0	1	1	0	0	1			.	.		.
CHD4	ENST00000357008	p.E752K	BLCA	0.922	-0.97	3.079	-0.28798	2.979926664	0.989	3.94	0.999	0	1	TRUE	0	1				.	.		.	0.00571337	0.230770098		.		.				2.765942061	0	0	1	1	0	0	1			.	.		.	0.00571337	0.230770098
CHD4	ENST00000357008	p.F1112L	STAD,UCS	0.772	-1.21	2.672	0.97738	3.198269576	0.948	3.545	0.997	0	1	TRUE	0	2				.	.	337	.	6.03E-06	0.003977772		.		.				2.520453119	0	1	1	1	0	0	1			.	.	337	.	6.03E-06	0.003977772
CHD4	ENST00000357008	p.F1112S	UCS	0.816	-1.43	3.806	1.0225	3.632870213	0.98	4.645	0.999	0	1	TRUE	0	1				.	.	337	.	6.03E-06	0.003977772		.		.				3.060589173	0	1	1	1	0	0	1			.	.	337	.	6.03E-06	0.003977772
CHD4	ENST00000357008	p.F924L	LIHC	0.802	-0.27	0.119	0.94427	2.557746408	0.859	1.07	0.986	0	1	TRUE	0	1				.	.		.	0.939463083	1		.		.				1.268186805	0	0	1	1	0	0	1			.	.		.	0.939463083	1
CHD4	ENST00000357008	p.G1050E	UCS	0.744	-0.24	3.507	1.0681	2.939500716	0.952	4.355	1	0	1	TRUE	0	1				.	.		.	0.591866566	0.999068988		.		.				2.887027053	0	0	1	1	0	0	1			.	.		.	0.591866566	0.999068988
CHD4	ENST00000357008	p.G1098A	UCEC	0.686	-0.61	3.899	1.0322	2.905472565	0.946	4.735	1	0	1	TRUE	0	1				.	.	337	.	3.50E-06	0.002658859		.		.				3.043900582	0	1	1	1	0	0	1			.	.	337	.	3.50E-06	0.002658859
CHD4	ENST00000357008	p.G1129R	UCEC	0.734	-1	3.822	0.98338	3.172194277	0.996	4.66	1	0	1	TRUE	0	1				.	.	337	.	6.03E-06	0.003977772		.		.				3.095507585	0	1	1	1	0	0	1			.	.	337	.	6.03E-06	0.003977772
CHD4	ENST00000357008	p.H1248P	UCEC	0.864	-2.91	1.244	0.93194	3.87386492	0.972	2.16	0.994	0.02	1	TRUE	0	1				.	.		.	0.911367887	1		.		.				1.915560007	0	0	1	1	0	0	1			.	.		.	0.911367887	1
CHD4	ENST00000357008	p.I973S	UCEC	0.816	-0.53	1.909	1.0585	3.04208793	0.991	2.805	0.999	0	1	TRUE	0	1				.	.		.	0.000205671	0.032596669		.		.				2.270456126	0	0	1	1	0	0	1			.	.		.	0.000205671	0.032596669
CHD4	ENST00000357008	p.K1780E	UCS	0.816	-0.75	1.223	1.0212	2.991698378	0.924	2.14	0.992	0	1	TRUE	0	1				.	.		.				.		.				1.856004045	0	0	1	1	0	0	1			.	.		.
CHD4	ENST00000357008	p.L1124P	UCS	0.82	-0.07	3.878	1.0319	3.184522239	0.981	4.715	1	0	1	TRUE	0	1				.	.		.	0.000125567	0.024118371		.		.				3.094310273	0	0	1	1	0	0	1			.	.		.	0.000125567	0.024118371
CHD4	ENST00000357008	p.L1194R	COAD	0.648	-2.72	3.09	0.23003	2.928748132	0.967	3.95	0.925	0	1	TRUE	0	1				.	.		.	0.505853817	0.980121322		.		.				2.639706475	0	0	1	1	0	0	1			.	.		.	0.505853817	0.980121322
CHD4	ENST00000357008	p.L1333V	BLCA	0.802	-2.73	1.372	-0.080506	3.030654155	0.598	2.285	0.999	0	1	TRUE	0	1				.	.		.	0.395953008	0.923046976		.		.				1.377164338	0	0	1	1	0	0	1			.	.		.	0.395953008	0.923046976
CHD4	ENST00000357008	p.L784V	DLBC	0.744	-0.31	1.187	0.96129	2.542774086	0.872	2.105	0.993	0	1	TRUE	0	1				.	.		.	0.239828039	0.814998248		.		.				1.753928069	0	0	1	1	0	0	1			.	.		.	0.239828039	0.814998248
CHD4	ENST00000357008	p.L958R	LGG	0.802	-0.31	2.383	0.134	2.458276961	0.959	3.265	1	0	1	TRUE	0	1				.	.		.	0.086132818	0.627720028		.		.				2.419777248	0	0	1	1	0	0	1			.	.		.	0.086132818	0.627720028
CHD4	ENST00000357008	p.L997R	UCEC	0.824	0.02	2.089	0.99946	2.87064274	0.958	2.98	0.997	0	1	TRUE	0	1				.	.		.	0.225212992	0.804476325		.		.				2.289031924	0	0	1	1	0	0	1			.	.		.	0.225212992	0.804476325
CHD4	ENST00000357008	p.M1192I	LUSC	0.746	-2.63	0.728	-0.18409	2.638496132	0.936	1.66	0.922	0	1	TRUE	0	1				.	.		.	0.505853817	0.980121322		.		.				1.576956366	0	0	1	1	0	0	1			.	.		.	0.505853817	0.980121322
CHD4	ENST00000357008	p.N789S	LGG,KICH	0.86	-0.32	2.301	-0.11684	2.509726284	0.327	3.185	0.99	0	1	TRUE	0	2				.	.	337	.	9.71E-07	0.001285724		.		.				1.303001617	0	1	1	1	0	0	1			.	.	337	.	9.71E-07	0.001285724
CHD4	ENST00000357008	p.P904T	BRCA,UCEC	0.816	-3.87	3.476	0.99532	4.4254847	0.965	4.325	0.999	0	1	TRUE	0	2				.	.		.	0.021735338	0.403653747		.		.				2.894567365	0	0	1	1	0	0	1			.	.		.	0.021735338	0.403653747
CHD4	ENST00000357008	p.Q1155E	BLCA	0.782	-1.93	3.889	-0.20861	2.995481929	0.973	4.725	0.954	0	1	TRUE	0	1				.	.		.	0.002215521	0.140100848		.		.				3.027102651	0	0	1	1	0	0	1			.	.		.	0.002215521	0.140100848
CHD4	ENST00000357008	p.Q1155R	UCEC	0.86	-1.9	3.244	1.0225	3.866396727	0.986	4.1	0.969	0	1	TRUE	0	1				.	.		.	0.002215521	0.140100848		.		.				2.793320189	0	0	1	1	0	0	1			.	.		.	0.002215521	0.140100848
CHD4	ENST00000357008	p.Q1420R	UCEC	0.808	-0.63	1.79	1.0553	3.02878415	0.792	2.69	0.922	0.02	1	TRUE	0	1				.	.		.				.		.				1.75315869	0	0	1	1	0	0	1			.	.		.
CHD4	ENST00000357008	p.Q760H	LUSC	0.8	-0.4	3.801	-0.11621	2.559434458	0.963	4.64	0.999	0	1	TRUE	0	1				.	.		.	0.505853817	0.980121322		.		.				3.029637067	0	0	1	1	0	0	1			.	.		.	0.505853817	0.980121322
CHD4	ENST00000357008	p.R1068C	UCEC	0.842	0.29	2.765	1.037	2.965501363	0.984	3.635	0.999	0	1	TRUE	0	2				.	.	337	.	1.98E-05	0.009387761		.		.				2.623427614	0	1	1	1	0	0	1			.	.	337	.	1.98E-05	0.009387761
CHD4	ENST00000357008	p.R1068H	COAD,UCEC	0.822	0.31	2.409	1.0346	2.831274488	0.976	3.29	0.999	0	1	TRUE	0	2				.	.	337	.	1.98E-05	0.009387761		.		.				2.458257572	0	1	1	1	0	0	1			.	.	337	.	1.98E-05	0.009387761
CHD4	ENST00000357008	p.R1105Q	STAD,UCEC	0.838	-1.35	4.203	1.0635	3.767443044	0.965	5.03	1	0	1	TRUE	0	3				.	.	337	.	9.71E-07	0.001285724		.		.				3.205699842	0	1	1	1	0	0	1			.	.	337	.	9.71E-07	0.001285724
CHD4	ENST00000357008	p.R1105W	UCS,UCEC	0.774	-1.43	4.203	1.0211	3.545531512	0.984	5.03	1	0	1	TRUE	0	7				.	.	337	.	9.71E-07	0.001285724		.		.				3.237837165	0	1	1	1	0	0	1			.	.	337	.	9.71E-07	0.001285724
CHD4	ENST00000357008	p.R1111C	UCEC	0.82	0.62	2.466	1.0292	2.720777881	0.915	3.345	1	0	1	TRUE	0	1				.	.		.	7.24E-05	0.017997349		.		.				2.380516533	0	0	1	1	0	0	1			.	.		.	7.24E-05	0.017997349
CHD4	ENST00000357008	p.R1127Q	UCEC	0.838	-1.28	1.862	1.0895	3.394355855	0.965	2.76	0.986	0	1	TRUE	0	1				.	.		.	0.09098858	0.638013627		.		.				2.190288304	0	0	1	1	0	0	1			.	.		.	0.09098858	0.638013627
CHD4	ENST00000357008	p.R1159G	UCEC	0.882	-3.77	4.26	1.0892	4.79863362	0.996	5.085	0.985	0	1	TRUE	0	1				.	.	337	.	3.47E-06	0.002648769		.		.				3.263372343	0	1	1	1	0	0	1			.	.	337	.	3.47E-06	0.002648769
CHD4	ENST00000357008	p.R1162Q	UCEC	0.914	-3.39	3.693	1.0459	4.664815351	0.981	4.535	0.986	0	1	TRUE	0	1				.	.	337	.	1.98E-05	0.009387761		.		.				2.997520599	0	1	1	1	0	0	1			.	.	337	.	1.98E-05	0.009387761
CHD4	ENST00000357008	p.R1162W	BRCA,UCEC	0.858	-3.4	4.255	1.045	4.557510966	0.984	5.08	0.996	0	1	TRUE	0	5				.	.	337	.	1.98E-05	0.009387761		.		.				3.254764074	0	1	1	1	0	0	1			.	.	337	.	1.98E-05	0.009387761
CHD4	ENST00000357008	p.R1260C	UCEC	0.814	-0.64	2.667	0.87569	3.086526329	0.938	3.54	0.996	0	1	TRUE	0	1				.	.		.	6.25E-05	0.016355831		.		.				2.500078656	0	0	1	1	0	0	1			.	.		.	6.25E-05	0.016355831
CHD4	ENST00000357008	p.R1319Q	UCEC	0.898	-1.37	1.223	0.87473	3.4152833	0.779	2.14	0.999	0	1	TRUE	0	1				.	.		.	0.939463083	1		.		.				1.619582486	0	0	1	1	0	0	1			.	.		.	0.939463083	1
CHD4	ENST00000357008	p.R1338I	STAD	0.856	-2.72	1.486	0.93163	3.816105494	0.868	2.395	0.999	0	1	TRUE	0	1				.	.		.	0.395953008	0.923046976		.		.				1.88220113	0	0	1	1	0	0	1			.	.		.	0.395953008	0.923046976
CHD4	ENST00000357008	p.R1340C	UCS,STAD,UCEC	0.856	-2.17	1.486	0.90274	3.605803281	0.929	2.395	1	0	1	TRUE	0	3				.	.		.	0.239828039	0.814998248		.		.				1.986641273	0	0	1	1	0	0	1			.	.		.	0.239828039	0.814998248
CHD4	ENST00000357008	p.R1340H	HNSC	0.838	-2.16	1.486	0.90751	3.541523433	0.857	2.395	1	0	1	TRUE	0	1				.	.		.	0.239828039	0.814998248		.		.				1.864857734	0	0	1	1	0	0	1			.	.		.	0.239828039	0.814998248
CHD4	ENST00000357008	p.R1406G	COAD	0.88	-0.49	0.403	1.0137	2.994301346	0.935	1.345	0.989	0.2	1	TRUE	0	1				.	.		.				.		.				1.191909173	0	0	1	1	0	0	1			.	.		.
CHD4	ENST00000357008	p.R1406L	OV	0.918	-0.51	1.682	0.080644	2.798489761	0.894	2.585	0.986	0.01	1	TRUE	0	1				.	.		.				.		.				1.97680383	0	0	1	1	0	0	1			.	.		.
CHD4	ENST00000357008	p.R1446K	UCEC	0.85	-0.42	1.718	0.95376	3.033529098	0.798	2.62	0.91	0.02	1	TRUE	0	1				.	.		.				.		.				1.717391008	0	0	1	1	0	0	1			.	.		.
CHD4	ENST00000357008	p.R1732W	STAD	0.798	-0.82	1.486	1.0288	2.998041264	0.943	2.395	0.995	0	1	TRUE	0	1				.	.		.	1	1		.		.				2.004009293	0	0	1	1	0	0	1			.	.		.	1	1
CHD4	ENST00000357008	p.R1785S	UCEC	0.814	-2.17	1.873	1.0181	3.583912985	0.961	2.77	0.991	0	1	TRUE	0	1				.	.		.				.		.				2.194229985	0	0	1	1	0	0	1			.	.		.
CHD4	ENST00000357008	p.R1801Q	ESCA	0.87	-0.92	1.692	0.98095	3.291758733	0.781	2.595	0.992	0	1	TRUE	0	1				.	.		.				.		.				1.81411546	0	0	1	1	0	0	1			.	.		.
CHD4	ENST00000357008	p.R1877Q	BLCA,UCEC	0.874	-0.5	1.048	1.0201	3.080442859	0.738	1.97	0.979	0.06	1	TRUE	0	2				.	.		.				.		.				1.351418989	0	0	1	1	0	0	1			.	.		.
CHD4	ENST00000357008	p.R614C	UCEC	0.874	0.9	2.017	0.97217	2.71022321	0.828	2.91	0.999	0	1	TRUE	0	1				.	.		.	0.230944255	0.808773166		.	0.898	.				2.040902584	1	0	1	1	0	0	0			.	.		.	0.230944255	0.808773166
CHD4	ENST00000357008	p.R792Q	UCEC	0.882	-0.3	1.465	1.024	3.10517887	0.803	2.375	0.993	0	1	TRUE	0	2				.	.	337	.	8.74E-06	0.005330435		.		.				1.755892482	0	1	1	1	0	0	1			.	.	337	.	8.74E-06	0.005330435
CHD4	ENST00000357008	p.R813C	UCEC	0.838	-0.54	2.754	0.93016	3.180723442	0.967	3.625	1	0	1	TRUE	0	1				.	.		.	0.395953008	0.923046976		.		.				2.591540269	0	0	1	1	0	0	1			.	.		.	0.395953008	0.923046976
CHD4	ENST00000357008	p.R813H	STAD	0.846	-0.52	3.115	0.96436	3.27755533	0.927	3.975	1	0	1	TRUE	0	1				.	.		.	0.395953008	0.923046976		.		.				2.677718945	0	0	1	1	0	0	1			.	.		.	0.395953008	0.923046976
CHD4	ENST00000357008	p.R829C	UCEC	0.874	-0.37	0.955	0.85453	2.92520957	0.917	1.88	0.996	0	1	TRUE	0	1				.	.		.	0.225212992	0.804476325		.		.				1.73493535	0	0	1	1	0	0	1			.	.		.	0.225212992	0.804476325
CHD4	ENST00000357008	p.R877Q	BRCA,UCEC	0.866	-0.56	1.589	0.97876	3.133603958	0.924	2.495	0.999	0	1	TRUE	1	3				.	.		.	0.086132818	0.627720028		.		.				2.02087486	0	0	1	1	0	0	1			.	.		.	0.086132818	0.627720028
CHD4	ENST00000357008	p.R877W	BRCA,STAD	0.86	-0.59	3.208	1.008	3.391072652	0.989	4.065	0.999	0	1	TRUE	1	3				.	.		.	0.086132818	0.627720028		.		.				2.82088356	0	0	1	1	0	0	1			.	.		.	0.086132818	0.627720028
CHD4	ENST00000357008	p.R956L	KICH	0.886	-1.19	3.476	-0.097611	3.1012856	0.987	4.325	1	0	1	TRUE	0	1				.	.		.	0.000947865	0.085564468		.		.				2.933041425	0	0	1	1	0	0	1			.	.		.	0.000947865	0.085564468
CHD4	ENST00000357008	p.R957W	UCEC	0.81	-6.38	3.842	1.0528	5.378198081	0.987	4.68	1	0	1	TRUE	0	1				.	.		.	0.016386002	0.365288651		.		.				3.089075282	0	0	1	1	0	0	1			.	.		.	0.016386002	0.365288651
CHD4	ENST00000357008	p.R975C	LAML	0.828	0.19	0.491	1.0092	2.582434837	0.964	1.43	1	0	1	TRUE	0	1				.	.		.	6.25E-05	0.016355831		.		.				1.621693232	0	0	1	1	0	0	1			.	.		.	6.25E-05	0.016355831
CHD4	ENST00000357008	p.R975H	BRCA,OV,UCEC,COAD	0.826	0.22	0.171	1.0233	2.523236308	0.908	1.12	1	0	1	TRUE	0	9				.	.		.	6.25E-05	0.016355831		.		.				1.390717784	0	0	1	1	0	0	1			.	.		.	6.25E-05	0.016355831
CHD4	ENST00000357008	p.S1007F	LIHC	0.836	-0.51	1.434	1.0201	3.009832397	0.962	2.345	0.996	0	1	TRUE	0	1				.	.		.	0.395953008	0.923046976		.		.				2.015432439	0	0	1	1	0	0	1			.	.		.	0.395953008	0.923046976
CHD4	ENST00000357008	p.S785C	BLCA	0.746	-0.6	3.27	0.17791	2.525753052	0.92	4.125	0.998	0	1	TRUE	0	1				.	.	337	.	9.71E-07	0.001285724		.		.				2.729283832	0	1	1	1	0	0	1			.	.	337	.	9.71E-07	0.001285724
CHD4	ENST00000357008	p.S851F	UCEC,SKCM	0.87	-0.45	2.997	0.99901	3.339127453	0.993	3.86	1	0	1	TRUE	0	2				.	.		.	0.64096087	1		.		.				2.738807677	0	0	1	1	0	0	1			.	.		.	0.64096087	1
CHD4	ENST00000357008	p.T758I	PRAD	0.886	-2.71	3.832	0.98326	4.31216179	0.991	4.67	1	0	1	TRUE	0	1				.	.		.	0.173230647	0.759171177		.		.				3.091445714	0	0	1	1	0	0	1			.	.		.	0.173230647	0.759171177
CHD4	ENST00000357008	p.V1141G	UCEC	0.846	-0.64	4.043	0.98436	3.475335673	0.973	4.875	0.994	0	1	TRUE	0	1				.	.		.	0.00571337	0.230770098		.		.				3.143529352	0	0	1	1	0	0	1			.	.		.	0.00571337	0.230770098
CHD4	ENST00000357008	p.V1141L	UCEC	0.754	-0.43	1.935	1.0098	2.764251087	0.907	2.83	0.98	0	1	TRUE	0	1				.	.		.	0.00571337	0.230770098		.		.				2.115377602	0	0	1	1	0	0	1			.	.		.	0.00571337	0.230770098
CHD4	ENST00000357008	p.V1287G	UCS	0.858	-0.33	0.769	0.95433	2.883079684	0.932	1.7	0.998	0	1	TRUE	0	1				.	.		.	0.454949489	0.958267176		.		.				1.683716008	0	0	1	1	0	0	1			.	.		.	0.454949489	0.958267176
CHD4	ENST00000357008	p.V1368M	HNSC	0.81	-0.33	0.944	0.91339	2.717429743	0.683	1.87	0.999	0.1	1	TRUE	0	1				.	.		.	0.591866566	0.999068988		.		.				1.173788051	0	0	1	1	0	0	1			.	.		.	0.591866566	0.999068988
CHD4	ENST00000357008	p.V1492G	THCA	0.806	-1.05	1.955	0.99508	3.160717891	0.967	2.85	1	0	1	TRUE	0	1				.	.		.				.		.				2.250902975	0	0	1	1	0	0	1			.	.		.
CHD4	ENST00000357008	p.Y110C	PRAD	0.832	-0.42	1.352	0.95067	2.911453651	0.784	2.265	0.997	0	1	TRUE	0	1				.	.		.	0.476882431	0.969449489		.		.				1.68045633	0	0	1	1	0	0	1			.	.		.	0.476882431	0.969449489
CHD4	ENST00000357008	p.Y1746C	HNSC	0.856	-1.72	1.847	1.0531	3.589614373	0.923	2.745	0.998	0	1	TRUE	0	1				.	.		.	1	1		.		.				2.127803997	0	0	1	1	0	0	1			.	.		.	1	1
CHD8	ENST00000399982	p.A1241T	HNSC	0.782	0.77	2.483	0.93042	2.47985506	0.858	3.72	1	0	1	FALSE	0	1				.	.		.	0.121661848	0.689201475		.		.				2.448929062	0	0	1	1	0	0	1			.	.		.	0.121661848	0.689201475
CHD8	ENST00000399982	p.D948E	READ	0.77	-4.22	3.444	0.89465	4.323764998	0.969	4.685	1	0	1	FALSE	0	1				.	.		.	0.163588391	0.747441677		.		.				3.060827057	0	0	1	1	0	0	1			.	.		.	0.163588391	0.747441677
CHD8	ENST00000399982	p.D948H	CESC	0.768	-4.22	3.444	0.31674	3.985087271	0.979	4.685	1	0	1	FALSE	0	1				.	.		.	0.163588391	0.747441677		.		.				3.077741438	0	0	1	1	0	0	1			.	.		.	0.163588391	0.747441677
CHD8	ENST00000399982	p.E1328K	BLCA	0.808	0.46	1.582	0.92855	2.539840781	0.889	2.815	0.999	0.04	1	FALSE	0	1				.	.		.	0.618673484	1		.		.				2.036427668	0	0	1	1	0	0	1			.	.		.	0.618673484	1
CHD8	ENST00000399982	p.E1450Q	LUSC	0.776	-0.98	0.994	0.57728	2.641332217	0.827	2.225	0.994	0.08	1	FALSE	0	1				.	.		.	0.133333333	0.706329043		.		.				1.600025423	0	0	1	1	0	0	1			.	.		.	0.133333333	0.706329043
CHD8	ENST00000399982	p.F993S	KIRC	0.794	-1.6	2.916	0.3404	3.085595117	0.989	4.155	1	0	1	FALSE	0	1				.	.		.	0.661050263	1		.		.				2.861703862	0	0	1	1	0	0	1			.	.		.	0.661050263	1
CHD8	ENST00000399982	p.G1133D	SKCM	0.802	-0.25	3.28	0.81512	2.96721632	0.994	4.52	1	0	1	FALSE	0	1				.	.		.	0.121661848	0.689201475		.		.				3.03059023	0	0	1	1	0	0	1			.	.		.	0.121661848	0.689201475
CHD8	ENST00000399982	p.G1215V	LUAD	0.736	-3.26	3.434	0.56082	3.672579436	0.991	4.675	0.998	0	1	FALSE	0	1				.	.		.	0.002848556	0.162159084		.		.				3.091118529	0	0	1	1	0	0	1			.	.		.	0.002848556	0.162159084
CHD8	ENST00000399982	p.G839V	BLCA	0.748	-3.9	3.091	0.69795	3.965785631	0.984	4.33	0.998	0	1	FALSE	0	1				.	.		.	0.315591574	0.867957996		.		.				2.927639926	0	0	1	1	0	0	1			.	.		.	0.315591574	0.867957996
CHD8	ENST00000399982	p.N982S	HNSC	0.824	-0.56	2.897	0.96074	3.178126197	0.555	4.135	0.999	0	1	FALSE	0	1				.	.		.	0.618673484	1		.		.				2.117566688	0	0	1	1	0	0	1			.	.		.	0.618673484	1
CHD8	ENST00000399982	p.Q1057H	BLCA	0.78	-0.45	1.836	0.46459	2.534785814	0.935	3.07	0.999	0	1	FALSE	0	1				.	.		.	0.350420141	0.893185122		.		.				2.292211574	0	0	1	1	0	0	1			.	.		.	0.350420141	0.893185122
CHD8	ENST00000399982	p.Q1248H	HNSC	0.812	-0.48	3.728	0.89965	3.201544004	0.957	4.97	1	0	1	FALSE	0	1				.	.		.	0.618673484	1		.		.				3.165796418	0	0	1	1	0	0	1			.	.		.	0.618673484	1
CHD8	ENST00000399982	p.R1092C	BLCA,HNSC	0.85	-0.2	3.235	0.99799	3.216876363	0.98	4.475	1	0	1	FALSE	0	2				.	.		.	0.121661848	0.689201475		.		.				2.987131157	0	0	1	1	0	0	1			.	.		.	0.121661848	0.689201475
CHD8	ENST00000399982	p.R1092H	OV	0.806	-0.19	2.548	0.49656	2.663777979	0.966	3.785	1	0	1	FALSE	0	1				.	.		.	0.121661848	0.689201475		.		.				2.66017395	0	0	1	1	0	0	1			.	.		.	0.121661848	0.689201475
CHD8	ENST00000399982	p.R1210W	UCEC	0.818	0.72	2.767	0.97134	2.692017223	0.977	4.005	0.999	0	1	FALSE	0	2				.	.		.	0.010796029	0.307371476		.		.				2.774214384	0	0	1	1	0	0	1			.	.		.	0.010796029	0.307371476
CHD8	ENST00000399982	p.R1256C	LUAD	0.806	-2.87	3.549	0.98034	4.040718432	0.987	4.79	1	0	1	FALSE	0	1				.	.		.	0.121661848	0.689201475		.		.				3.137423801	0	0	1	1	0	0	1			.	.		.	0.121661848	0.689201475
CHD8	ENST00000399982	p.R1260C	LUAD	0.84	-2.84	0.696	0.96824	3.700323389	0.912	1.925	0.997	0.01	1	FALSE	0	1				.	.		.	0.087035039	0.629706918		.		.				1.731045248	0	0	1	1	0	0	1			.	.		.	0.087035039	0.629706918
CHD8	ENST00000399982	p.R790C	SKCM	0.852	-0.28	1.383	0.48445	2.669971782	0.9	2.615	0.999	0	1	FALSE	0	1				.	.		.	0.687804878	1		.		.				2.033024186	0	0	1	1	0	0	1			.	.		.	0.687804878	1
CHD8	ENST00000399982	p.S869F	BLCA,LUSC	0.756	-0.59	3.19	0.79242	2.897713685	0.954	4.43	1	0	1	FALSE	0	2				.	.		.	0.038612183	0.494032415		.		.				2.923374828	0	0	1	1	0	0	1			.	.		.	0.038612183	0.494032415
CHEK2	ENST00000382580	p.A280T	UCEC	0.636	0.67	1.903	2.3433	2.720796213	0.743	2.985	0.999	0.05	1	FALSE	0	1				.	.		.	0.054286859	0.549998524		.		.				1.847723877	1	0	1	1	0	0	0			.	.		.	0.054286859	0.549998524
CHEK2	ENST00000382580	p.A290T	UCEC	0.764	-0.56	2.279	2.3939	3.69294788	0.876	3.365	1	0	1	FALSE	0	1				.	.		.	0.054286859	0.549998524		.		.				2.323341089	1	0	1	1	0	0	0			.	.		.	0.054286859	0.549998524
CHEK2	ENST00000382580	p.A435V	LUAD	0.904	-0.17	2.941	0.33652	2.971589507	0.985	4.035	0.993	0	1	FALSE	0	1				.	.	196	.	1.44E-05	0.007614021		.	0.242	.				2.793357313	1	1	1	1	0	0	0			.	.	196	.	1.44E-05	0.007614021
CHEK2	ENST00000382580	p.D452G	UCEC	0.938	-1.64	3.629	2.4138	4.908089809	0.995	4.73	1	0	1	FALSE	0	1				.	.	196	.	1.44E-05	0.007614021	211	.	0.014	.				3.124583386	1	2	1	1	1	1	0			.	.	196	.	1.44E-05	0.007614021	211
CHEK2	ENST00000382580	p.G429V	LUAD	0.848	0.22	2.249	0.40955	2.571182424	0.996	3.335	0.999	0	1	FALSE	0	1				.	.		.	0.003281574	0.174026909		.	0.242	.				2.511865272	1	0	1	1	0	0	0			.	.		.	0.003281574	0.174026909
CHEK2	ENST00000382580	p.H186N	KIRP	0.474	-5.2	3.189	0.55109	3.38808578	0.641	4.285	1	0	1	FALSE	0	1				.	.		.	0.082786885	0.621624669		.		.				2.330222581	1	0	1	1	0	0	0			.	.		.	0.082786885	0.621624669
CHEK2	ENST00000382580	p.H186Q	THCA	0.338	-5.12	2.16	2.4043	3.78388608	0.829	3.245	1	0	1	FALSE	0	1				.	.		.	0.082786885	0.621624669		.		.				2.191099662	1	0	1	1	0	0	0			.	.		.	0.082786885	0.621624669
CHEK2	ENST00000382580	p.H382Y	BLCA	0.856	-0.75	2.739	-0.04009	2.759097801	0.9	3.83	1	0	1	FALSE	0	1				.	.		.	2.53E-05	0.010159321	211	.	0.018	.				2.568317979	1	1	1	1	0	0	0			.	.		.	2.53E-05	0.010159321	211
CHEK2	ENST00000382580	p.H388L	ESCA	0.9	-1	2.902	2.4315	4.445938529	0.986	3.995	1	0	1	FALSE	0	1				.	.	196	.	1.44E-05	0.007614021	211	.	0.014	.				2.786304429	1	2	1	1	1	1	0			.	.	196	.	1.44E-05	0.007614021	211
CHEK2	ENST00000382580	p.H388Y	UCEC	0.832	-0.84	1.888	2.4946	4.028537189	0.971	2.97	1	0	1	FALSE	0	1				.	.	196	.	1.44E-05	0.007614021	211	.	0.014	.				2.310412567	1	2	1	1	1	1	0			.	.	196	.	1.44E-05	0.007614021	211
CHEK2	ENST00000382580	p.L381R	UCS	0.92	0.06	3.09	2.3864	4.146428887	0.999	4.185	1	0	1	FALSE	0	1				.	.	196	.	1.44E-05	0.007614021	211	.	0.014	.				2.891804202	1	2	1	1	1	1	0			.	.	196	.	1.44E-05	0.007614021	211
CHEK2	ENST00000382580	p.L434F	THCA	0.682	0.9	0.104	2.2581	2.473932093	0.818	1.165	0.994	0.01	1	FALSE	0	1				.	.	196	.	1.44E-05	0.007614021		.	0.242	.				1.23421849	1	1	1	1	0	0	0			.	.	196	.	1.44E-05	0.007614021
CHEK2	ENST00000382580	p.L460H	CESC	0.828	0.48	3.144	0.8628	2.808057545	0.985	4.24	1	0	1	FALSE	0	1				.	.		.	0.793659259	1		.		.				2.892298329	1	0	1	1	0	0	0			.	.		.	0.793659259	1
CHEK2	ENST00000382580	p.N209S	HNSC	0.728	-3.07	2.828	2.4044	4.54128184	0.241	3.92	1	0	1	FALSE	0	1				.	.		.	0.117990654	0.683177189		.		.				1.493218185	1	0	1	1	0	0	0			.	.		.	0.117990654	0.683177189
CHEK2	ENST00000382580	p.R389H	OV	0.808	0.07	2.976	0.87136	2.860756816	0.975	4.07	1	0	1	FALSE	0	1				.	.	196	.	1.44E-05	0.007614021	211	.	0.014	.				2.80066351	1	2	1	1	1	1	0			.	.	196	.	1.44E-05	0.007614021	211
CHEK2	ENST00000382580	p.S415F	HNSC	0.874	0.5	2.076	2.3361	3.642936563	0.995	3.16	1	0	1	FALSE	0	1				.	.	196	.	1.44E-05	0.007614021	211	.	0.014	.				2.434518158	1	2	1	1	1	1	0			.	.	196	.	1.44E-05	0.007614021	211
CHEK2	ENST00000382580	p.Y380D	LUSC	0.796	0.09	1.977	0.64402	2.525871027	0.956	3.06	1	0	1	FALSE	0	1				.	.		.				.	0.113	.				2.324598875	1	0	1	1	0	0	0			.	.		.
CHEK2	ENST00000382580	p.Y447C	LUSC	0.848	0.59	1.493	0.77282	2.531974314	0.972	2.57	1	0	1	FALSE	0	1				.	.		.	0.002849734	0.162207699	211	.	0.024	.				2.136291208	1	1	1	1	0	0	0			.	.		.	0.002849734	0.162207699	211
CIC	ENST00000575354	p.R1470H	MESO	0.606	-1.4	-0.115	2.4666	3.101614992	0.926	0.895	0.984	0	0.999	TRUE	0	1				.	.		.				.		.				1.30207021	0	0	1	1	0	0	1			.	.		.
CIC	ENST00000575354	p.R1471W	UCEC	0.756	-2.77	-0.115	2.4606	4.109844488	0.968	0.895	0.988	0	0.995	TRUE	0	1				.	.		.				.		.				1.378160298	0	0	1	1	0	0	1			.	.		.
CIC	ENST00000575354	p.R1512H	BLCA,LGG	0.708	-1.54	-0.115	2.4946	3.52679755	0.957	0.895	0.984	0	1	TRUE	1	4				.	.		.				.		.				1.354504789	0	0	1	1	0	0	1			.	.		.
CIC	ENST00000575354	p.R1512S	LGG	0.724	-1.54	-0.115	2.4898	3.580482951	0.947	0.895	0.988	0	1	TRUE	1	1				.	.		.				.		.				1.342640099	0	0	1	1	0	0	1			.	.		.
CIC	ENST00000575354	p.R1515C	LGG	0.696	-2.65	-0.115	2.4758	3.864650403	0.887	0.895	0.988	0	1	TRUE	1	4				.	.		.				.		.				1.241153816	0	0	1	1	0	0	1			.	.		.
CIC	ENST00000575354	p.R1515H	LGG	0.776	-2.65	-0.115	0.48649	3.005321335	0.887	0.895	0.984	0	1	TRUE	1	1	Inconclusive			.	.		.				.		.				1.236104126	0	0	1	1	0	0	1			.	.		.
CIC	ENST00000575354	p.R213P	LGG	0.724	0.55	1.852	2.6235	3.226353844	0.935	2.87	0.999	0	1	TRUE	0	1				.	.	286	.	4.73E-06	0.003345612		.		.				2.204305175	0	1	1	1	0	0	1			.	.	286	.	4.73E-06	0.003345612
CIC	ENST00000575354	p.R215W	LGG	0.836	0.08	2.375	0.29543	2.53223529	0.798	3.395	0.999	0	1	TRUE	1	10				.	.	286	.	4.73E-06	0.003345612		.		.				2.203332459	0	1	1	1	0	0	1			.	.	286	.	4.73E-06	0.003345612
CIC	ENST00000575354	p.R228Q	UCEC	0.598	0.63	0.543	2.7154	2.603275169	0.85	1.555	0.997	0	1	TRUE	0	1				.	.		.	0.414598223	0.934495488		.		.				1.480023526	0	0	1	1	0	0	1			.	.		.	0.414598223	0.934495488
CNGA4	ENST00000379936	p.G391C	LUAD	0.648	-3.7	4.224	-0.36149	3.110507155	0.993	4.91	1	0	1	FALSE	0	1				.	.		.	0.076308327	0.608380092		.		.				3.200316268	0	0	1	1	0	0	1			.	.		.	0.076308327	0.608380092
CREBBP	ENST00000262367	p.A1782T	UCEC	0.788	-1.12	1.471	1.2653	3.201817043	0.848	3.34	0.996	0	1	TRUE	0	1				.	.		.				.		.				2.259942834	1	0	1	1	0	0	0			.	.		.
CREBBP	ENST00000262367	p.A1824T	LUSC	0.752	-0.44	-0.001	1.3223	2.639550423	0.871	1.765	0.996	0.1	1	TRUE	0	1				.	.		.				.		.				1.441840277	1	0	1	1	0	0	0			.	.		.
CREBBP	ENST00000262367	p.C1237Y	CESC	0.832	-1.85	1.288	0.43629	3.110035832	0.988	3.145	0.986	0	1	TRUE	0	1				.	.		.				.		.				2.398411196	1	0	1	1	0	0	0			.	.		.
CREBBP	ENST00000262367	p.C1408Y	DLBC,LUSC	0.806	-0.79	1.7	1.2714	3.188121157	0.989	3.585	0.999	0	1	TRUE	0	2				.	.		.			45	.	0.0004	.				2.609908204	0	1	1	1	0	0	1			.	.		.			45
CREBBP	ENST00000262367	p.C1421F	DLBC,HNSC	0.736	-0.59	1.629	1.2916	2.871323245	0.982	3.51	0.999	0.01	1	TRUE	0	2				.	.		.				.	0.637	.				2.548628964	0	0	1	1	0	0	1			.	.		.
CREBBP	ENST00000262367	p.D1435G	BLCA	0.836	-3.3	1.91	0.027577	3.496882835	0.97	3.81	0.999	0	1	TRUE	1	1				.	.		.			45	.	0.0004	.				2.676665579	0	1	1	1	0	0	1			.	.		.			45
CREBBP	ENST00000262367	p.D1435H	BLCA	0.682	-3.31	1.91	0.14232	3.023015217	0.978	3.81	1	0	1	TRUE	1	2				.	.		.			45	.	0.0004	.				2.691459506	0	1	1	1	0	0	1			.	.		.			45
CREBBP	ENST00000262367	p.D1480G	MESO	0.73	-0.81	1.274	1.2401	2.842995499	0.916	3.13	0.993	0.01	1	TRUE	0	1				.	.		.			45	.	0.018	.				2.262397361	0	1	1	1	0	0	1			.	.		.			45
CREBBP	ENST00000262367	p.D1543H	ESCA,CESC	0.694	-2.23	1.816	1.284	3.325482733	0.963	3.71	1	0	1	TRUE	0	2				.	.		.			46	.	0.012	.				2.622134736	0	1	1	1	0	0	1			.	.		.			46
CREBBP	ENST00000262367	p.F1439L	UCEC	0.674	-0.57	0.887	1.2224	2.490698218	0.975	2.715	0.984	0	1	TRUE	0	1				.	.		.				.	0.899	.				2.1848989	0	0	1	1	0	0	1			.	.		.
CREBBP	ENST00000262367	p.G1404V	UCEC	0.726	-0.76	1.807	1.2173	2.880918834	0.949	3.7	1	0	1	TRUE	0	1				.	.		.				.		.				2.594059284	0	0	1	1	0	0	1			.	.		.
CREBBP	ENST00000262367	p.G1411E	LUSC	0.744	-1.49	1.681	-0.06236	2.447673038	0.977	3.565	1	0	1	TRUE	0	1				.	.		.			45	.	0.0004	.				2.58208273	0	1	1	1	0	0	1			.	.		.			45
CREBBP	ENST00000262367	p.I1471N	STAD	0.708	-0.78	1.835	1.4098	2.939277014	0.805	3.73	0.999	0	1	TRUE	0	1				.	.		.			46	.	0.012	.				2.362415742	0	1	1	1	0	0	1			.	.		.			46
CREBBP	ENST00000262367	p.I1483F	DLBC	0.624	-0.94	1.293	1.3298	2.56929293	0.894	3.15	0.997	0	1	TRUE	0	1				.	.		.			45	.	0.0004	.				2.255500328	0	1	1	1	0	0	1			.	.		.			45
CREBBP	ENST00000262367	p.I2101T	UCS	0.682	-0.81	0.331	1.2063	2.507915842	0.94	2.12	0.991	0.03	1	TRUE	0	1				.	.		.				.		.				1.823591168	0	0	1	1	0	0	1			.	.		.
CREBBP	ENST00000262367	p.M1625V	HNSC	0.86	-0.58	1.017	1.3832	3.26278263	0.903	2.855	0.926	0.06	1	TRUE	0	1				.	.		.				.		.				1.952583685	0	0	1	1	0	0	1			.	.		.
CREBBP	ENST00000262367	p.P1488R	CESC	0.674	-2.02	1.943	0.44838	2.721172693	0.961	3.845	1	0	1	TRUE	0	1				.	.		.				.	0.899	.				2.678088679	0	0	1	1	0	0	1			.	.		.
CREBBP	ENST00000262367	p.P2094L	UCEC	0.714	-1.39	0.368	1.1649	2.80707266	0.846	2.16	0.999	0.02	1	TRUE	0	1				.	.		.				.		.				1.708750926	0	0	1	1	0	0	1			.	.		.
CREBBP	ENST00000262367	p.R1446C	CESC,LUSC,BLCA,HNSC,SKCM,COAD	0.834	-0.82	1.868	1.2625	3.318426063	0.974	3.765	1	0	1	TRUE	1	7	Likely Oncogenic			.	.		.			45	.	0.0059	.				2.664914815	0	1	1	1	0	0	1			.	.		.			45
CREBBP	ENST00000262367	p.R1446L	ESCA,BLCA	0.866	-0.74	1.868	1.3265	3.439852767	0.956	3.765	1	0	1	TRUE	1	2	Likely Oncogenic			.	.		.			45	.	0.0059	.				2.63446893	0	1	1	1	0	0	1			.	.		.			45
CREBBP	ENST00000262367	p.R1664C	BLCA,LGG,CESC	0.918	-1.66	1.583	1.2487	3.858450445	0.982	3.46	0.996	0	1	TRUE	0	3				.	.		.				.		.				2.539339371	0	0	1	1	0	0	1			.	.		.
CREBBP	ENST00000262367	p.R1786C	COAD	0.664	-0.57	0.485	1.3011	2.438188688	0.819	2.285	0.971	0.03	1	TRUE	0	1				.	.		.				.		.				1.666201492	1	0	1	1	0	0	0			.	.		.
CREBBP	ENST00000262367	p.R2104C	UCEC	0.734	-0.92	0.349	1.2128	2.736613723	0.919	2.14	0.998	0	1	TRUE	0	1				.	.		.				.		.				1.85512139	0	0	1	1	0	0	1			.	.		.
CREBBP	ENST00000262367	p.R672C	UCEC	0.778	-0.75	0.424	1.1533	2.809442686	0.918	2.22	1	0	1	TRUE	0	1				.	.		.	0.227833895	0.806129963		.		.				1.891117356	1	0	1	1	0	0	0			.	.		.	0.227833895	0.806129963
CREBBP	ENST00000262367	p.R742C	UCEC	0.79	-0.38	0.321	1.2309	2.749991428	0.81	2.11	0.998	0.03	1	TRUE	0	1				.	.		.	0.587431694	0.99787508		.		.				1.608145859	0	0	1	1	0	0	1			.	.		.	0.587431694	0.99787508
CREBBP	ENST00000262367	p.S1436N	BLCA	0.716	-1.44	1.891	0.061425	2.434918291	0.561	3.79	0.967	0	1	TRUE	0	1				.	.		.			45	.	0.0004	.				1.935679257	0	1	1	1	0	0	1			.	.		.			45
CREBBP	ENST00000262367	p.S1436R	HNSC	0.602	-1.44	1.891	1.2132	2.693709143	0.953	3.79	0.998	0	1	TRUE	0	1				.	.		.			45	.	0.0004	.				2.63785807	0	1	1	1	0	0	1			.	.		.			45
CREBBP	ENST00000262367	p.S1680P	READ	0.7	-0.63	1.302	1.3146	2.720866587	0.946	3.16	0.994	0	1	TRUE	0	1				.	.		.				.		.				2.344063159	0	0	1	1	0	0	1			.	.		.
CREBBP	ENST00000262367	p.S71L	READ	0.71	-0.5	0.419	1.231	2.525327728	0.912	2.215	0.994	0.01	1	TRUE	0	1				.	.		.	0.100504751	0.655114726		.		.				1.854722258	0	0	1	1	0	0	1			.	.		.	0.100504751	0.655114726
CREBBP	ENST00000262367	p.V1802M	STAD	0.672	-0.67	0.247	1.2687	2.446098617	0.785	2.03	0.998	0.04	1	TRUE	0	1				.	.		.				.		.				1.514223075	1	0	1	1	0	0	0			.	.		.
CREBBP	ENST00000262367	p.W1472C	HNSC,LUAD,LUSC	0.778	-0.79	1.928	1.4744	3.241227551	0.968	3.83	1	0	1	TRUE	0	3				.	.		.			46	.	0.012	.				2.683335766	0	1	1	1	0	0	1			.	.		.			46
CREBBP	ENST00000262367	p.Y1417H	HNSC	0.686	-2.03	0.915	1.3341	3.115720708	0.933	2.745	0.999	0.02	1	TRUE	0	1				.	.		.				.	0.637	.				2.113032251	0	0	1	1	0	0	1			.	.		.
CREBBP	ENST00000262367	p.Y1450C	HNSC	0.824	-0.8	1.854	1.2773	3.282426411	0.99	3.75	0.999	0	1	TRUE	0	1				.	.		.			45	.	0.0018	.				2.684122421	0	1	1	1	0	0	1			.	.		.			45
CREBBP	ENST00000262367	p.Y1503C	BLCA	0.768	-1.09	1.943	0.085052	2.516697479	0.984	3.845	1	0	1	TRUE	0	1	Likely Oncogenic			.	.		.			45	.	0.0051	.				2.716991754	0	1	1	1	0	0	1			.	.		.			45
CREBBP	ENST00000262367	p.Y641H	DLBC	0.698	-1.4	0.919	1.3094	2.922595468	0.827	2.75	1	0	1	TRUE	0	1				.	.		.	0.303167421	0.860666735		.		.				1.97014845	1	0	1	1	0	0	0			.	.		.	0.303167421	0.860666735
CSMD3	ENST00000297405	p.C1354S	LUAD	0.568	-3.7	3.928	-0.036203	2.969025298	0.936	4.49	0.938	0.04	1	FALSE	0	1				.	.		.	0.977275448	1		.		.				2.775133567	0	0	1	1	0	0	1			.	.		.	0.977275448	1
CSMD3	ENST00000297405	p.C1381F	LUSC	0.494	-3.7	4.054	0.16219	2.841392044	0.98	4.605	0.999	0	1	FALSE	0	1				.	.		.	0.825236893	1		.		.				3.043007894	0	0	1	1	0	0	1			.	.		.	0.825236893	1
CSMD3	ENST00000297405	p.C1528Y	LUSC	0.566	-3.7	4.021	0.27289	3.153772216	0.979	4.575	0.999	0	1	FALSE	0	1				.	.		.	0.056767357	0.557738332		.		.				3.028130496	0	0	1	1	0	0	1			.	.		.	0.056767357	0.557738332
CSMD3	ENST00000297405	p.C178F	UCEC	0.474	-3.7	3.95	0.32185	2.846318151	0.941	4.51	0.996	0.02	1	FALSE	0	1				.	.		.	0.196289063	0.781229604		.		.				2.898550454	0	0	1	1	0	0	1			.	.		.	0.196289063	0.781229604
CSMD3	ENST00000297405	p.C1904S	HNSC	0.584	-3.7	3.95	0.37128	3.262706183	0.97	4.51	0.999	0	1	FALSE	0	1				.	.		.				.		.				2.984337974	0	0	1	1	0	0	1			.	.		.
CSMD3	ENST00000297405	p.C1939S	OV	0.664	-4.68	3.254	-0.077569	3.524495499	0.971	3.875	0.999	0.15	1	FALSE	0	1				.	.		.	0.602980994	1		.		.				2.459812481	0	0	1	1	0	0	1			.	.		.	0.602980994	1
CSMD3	ENST00000297405	p.C2279Y	HNSC	0.636	-3.7	4.272	0.44969	3.541107824	0.995	4.805	1	0	1	FALSE	0	1				.	.		.	0.053784075	0.549177118		.		.				3.157548285	0	0	1	1	0	0	1			.	.		.	0.053784075	0.549177118
CSMD3	ENST00000297405	p.C2674F	STAD	0.604	-2.75	4.108	0.36383	3.018889774	0.997	4.655	1	0.01	1	FALSE	0	1				.	.		.	0.000685227	0.069375721		.		.				3.078527088	0	0	1	1	0	0	1			.	.		.	0.000685227	0.069375721
CSMD3	ENST00000297405	p.C2689F	LUAD	0.488	-3.7	3.659	-0.0090929	2.660630973	0.983	4.245	0.999	0	1	FALSE	0	1				.	.		.	0.000685227	0.069375721		.		.				2.889850691	0	0	1	1	0	0	1			.	.		.	0.000685227	0.069375721
CSMD3	ENST00000297405	p.C2901G	COAD	0.604	-3.7	4.316	0.14859	3.26227701	0.984	4.845	0.999	0	1	FALSE	0	1				.	.		.	0.219432314	0.799491364		.		.				3.155261324	0	0	1	1	0	0	1			.	.		.	0.219432314	0.799491364
CSMD3	ENST00000297405	p.C2928F	LUAD	0.522	-3.7	4.272	-0.058903	2.847127817	0.993	4.805	0.999	0	1	FALSE	0	1				.	.		.	0.734264249	1		.		.				3.152902987	0	0	1	1	0	0	1			.	.		.	0.734264249	1
CSMD3	ENST00000297405	p.C2977G	LUSC	0.542	-2.75	3.999	0.10121	2.632567959	0.995	4.555	0.998	0	1	FALSE	0	1				.	.		.	0.109327021	0.669787585		.		.				3.045140442	0	0	1	1	0	0	1			.	.		.	0.109327021	0.669787585
CSMD3	ENST00000297405	p.C3048F	LUSC	0.456	-3.7	4.223	0.16731	2.736516363	0.995	4.76	0.999	0.04	1	FALSE	0	1				.	.		.	0.050436954	0.539311305		.		.				3.070609825	0	0	1	1	0	0	1			.	.		.	0.050436954	0.539311305
CSMD3	ENST00000297405	p.C3096S	LUAD	0.586	-2.75	4.338	-0.0061027	2.778814838	0.996	4.865	0.999	0.01	1	FALSE	0	1				.	.		.	0.802456499	1		.		.				3.167874946	0	0	1	1	0	0	1			.	.		.	0.802456499	1
CSMD3	ENST00000297405	p.C3114F	HNSC	0.486	-3.7	4.021	0.35981	2.921450667	0.99	4.575	0.999	0	1	FALSE	0	1				.	.		.	0.093133583	0.641666069		.		.				3.046736314	0	0	1	1	0	0	1			.	.		.	0.093133583	0.641666069
CSMD3	ENST00000297405	p.C3155G	LUAD	0.64	-2.75	4.114	-0.0060039	2.934588366	0.988	4.66	0.999	0	1	FALSE	0	1				.	.		.	0.175851782	0.762143575		.		.				3.080713658	0	0	1	1	0	0	1			.	.		.	0.175851782	0.762143575
CSMD3	ENST00000297405	p.C3168S	LUAD	0.586	-3.7	4.097	-0.0875	3.029315053	0.988	4.645	0.729	0	1	FALSE	0	1				.	.		.	0.220834523	0.80062933		.		.				2.733266588	0	0	1	1	0	0	1			.	.		.	0.220834523	0.80062933
CSMD3	ENST00000297405	p.C3199F	COAD	0.668	-3.7	4.36	0.12666	3.482281377	0.981	4.885	0.999	0	1	FALSE	0	1				.	.		.	0.041709314	0.505658732		.		.				3.16776829	0	0	1	1	0	0	1			.	.		.	0.041709314	0.505658732
CSMD3	ENST00000297405	p.C3215Y	UCEC	0.644	-2.75	4.355	0.40215	3.220315791	0.985	4.88	1	0	1	FALSE	0	1				.	.		.	0.414193751	0.934080255		.		.				3.173598804	0	0	1	1	0	0	1			.	.		.	0.414193751	0.934080255
CSMD3	ENST00000297405	p.C3259S	STAD	0.496	-3.7	4.114	0.37416	2.979394716	0.979	4.66	0.998	0	1	FALSE	0	1				.	.		.	0.593604969	0.999068988		.		.				3.064228293	0	0	1	1	0	0	1			.	.		.	0.593604969	0.999068988
CSMD3	ENST00000297405	p.C3291Y	LUSC	0.568	-3.7	4.054	0.24805	3.151695216	0.99	4.605	0.999	0	1	FALSE	0	1				.	.		.	0.003153268	0.170938996		.		.				3.059922274	0	0	1	1	0	0	1			.	.		.	0.003153268	0.170938996
CSMD3	ENST00000297405	p.C526Y	LUSC	0.564	-2.75	4.108	0.26477	2.820946586	0.974	4.655	1	0	1	FALSE	0	1				.	.		.	0.796969737	1		.		.				3.056098288	0	0	1	1	0	0	1			.	.		.	0.796969737	1
CTCF	ENST00000264010	p.H312R	UCEC	0.606	-1.38	2.831	0.95072	2.681965498	0.985	3.71	0.987	0	1	TRUE	0	1				.	.		.	0.117373067	0.682105709		.		.				2.64293488	1	0	1	1	0	0	0			.	.		.	0.117373067	0.682105709
CTCF	ENST00000264010	p.H369R	UCEC	0.686	-1.38	3.25	0.51887	2.781389247	0.979	4.1	0.991	0	1	TRUE	0	1				.	.		.	0.000219942	0.03445602		.		.				2.809253419	1	0	1	1	0	0	0			.	.		.	0.000219942	0.03445602
CTNNB1	ENST00000349496	p.A622P	STAD	0.544	-0.34	2.219	4.7241	4.167239674	0.965	2.545	0.999	0	1	TRUE	0	1				.	.		.	0.25919654	0.828997664		.	0.876	.				2.112200419	1	0	1	1	0	0	0			.	.		.	0.25919654	0.828997664
CTNNB1	ENST00000349496	p.C619Y	COAD,PAAD	0.758	0.21	2.168	4.7659	4.744467976	0.866	2.505	0.936	0.23	1	TRUE	0	2				.	.		.	0.1256627	0.695294371		.	0.876	.	33	1.26E-11	6.53E-09	1.46872584	1	1	1	1	0	0	0			.	.		.	0.1256627	0.695294371
CTNNB1	ENST00000349496	p.D32V	LIHC,UCEC,PRAD	0.698	-7.01	2.109	4.7451	7.054796388	0.923	2.46	0.988	0	1	TRUE	1	7	Likely Oncogenic	1754	347.705	.	.	295	.	3.03E-06	0.002484837		.		.				1.989913154	1	2	1	1	1	1	0	3128	340.813	.	.	295	.	3.03E-06	0.002484837
CTNNB1	ENST00000349496	p.D32Y	LIHC,UCEC,PRAD,STAD	0.722	-6.85	2.109	4.7162	7.066516214	0.93	2.46	0.992	0	1	TRUE	1	7	Likely Oncogenic	1754	347.705	.	.	295	.	3.03E-06	0.002484837		.		.				2.00680291	1	2	1	1	1	1	0	3128	340.813	.	.	295	.	3.03E-06	0.002484837
CTNNB1	ENST00000349496	p.D390E	SKCM	0.508	0.16	2.835	1.4411	2.075860096	0.76	3.02	0.972	0.09	1	TRUE	0	1		3190.1	18.588	.	.	297	.	9.69E-06	0.005868581		.	0.33	.	33	1.26E-11	6.53E-09	1.791879437	1	3	1	0	1	1	0	3129.1	18.588	.	.	297	.	9.69E-06	0.005868581
CTNNB1	ENST00000349496	p.E334K	UCEC	0.76	-0.07	2.874	4.7686	4.961275119	0.579	3.05	0.969	0.11	1	TRUE	0	1		3190	14.955	.	.	296	.	1.97E-06	0.00182163		.	0.816	.				1.462179294	1	2	1	1	1	1	0	3129	14.954	.	.	296	.	1.97E-06	0.00182163
CTNNB1	ENST00000349496	p.G34E	ACC,LIHC,STAD,HNSC,SKCM,UCEC	0.766	-7.15	2.09	4.7545	7.346422107	0.824	2.445	1	0	1	TRUE	1	10	Likely Oncogenic	1754	347.705	.	.	295	.	3.03E-06	0.002484837		.		.				1.831016878	1	2	1	1	1	1	0	3128	340.813	.	.	295	.	3.03E-06	0.002484837
CTNNB1	ENST00000349496	p.G34R	ACC,STAD,UCEC,LIHC,SKCM	0.722	-7.24	2.09	4.7048	7.194393604	0.811	2.445	1	0	1	TRUE	1	12	Likely Oncogenic	1754	347.705	.	.	295	.	3.03E-06	0.002484837		.		.				1.809028183	1	2	1	1	1	1	0	3128	340.813	.	.	295	.	3.03E-06	0.002484837
CTNNB1	ENST00000349496	p.G575R	STAD	0.586	0.06	3.321	4.8149	4.397651122	0.981	3.395	1	0.01	1	TRUE	0	1				.	.		.	0.537101281	0.989614228		.		.				2.497653769	1	0	1	1	0	0	0			.	.		.	0.537101281	0.989614228
CTNNB1	ENST00000349496	p.H36P	LIHC	0.73	-6.89	1.468	4.7301	7.017310588	0.842	1.965	0.498	0.01	1	TRUE	1	5	Likely Oncogenic	1754	347.705	.	.	295	.	3.03E-06	0.002484837		.		.				1.000277009	1	2	0	1	1	1	0	3128	340.813	.	.	295	.	3.03E-06	0.002484837
CTNNB1	ENST00000349496	p.I35S	LIHC,UCEC	0.716	-7.08	2.109	4.7386	7.139217061	0.91	2.46	0.973	0	1	TRUE	0	4	Likely Oncogenic	1754	347.705	.	.	295	.	3.03E-06	0.002484837		.		.				1.948988121	1	2	1	1	1	1	0	3128	340.813	.	.	295	.	3.03E-06	0.002484837
CTNNB1	ENST00000349496	p.K170M	UCEC	0.46	-2.62	1.189	4.7621	4.535943126	0.802	1.75	0.235	0.02	1	TRUE	0	1		1556	6.23	.	.		.	0.144685821	0.721794035		.	0.9	.	33	1.26E-11	6.53E-09	0.489628703	1	2	0	1	1	1	0	1521	6.23	.	.		.	0.144685821	0.721794035
CTNNB1	ENST00000349496	p.K292E	SKCM	0.542	0.21	2.692	1.5715	2.23081564	0.884	2.91	0.939	0.22	1	TRUE	0	1		3190	14.955	.	.		.	5.54E-05	0.014901849		.	0.816	.	33	1.26E-11	6.53E-09	1.697443724	1	2	1	0	1	1	0	3129	14.954	.	.		.	5.54E-05	0.014901849
CTNNB1	ENST00000349496	p.K335T	ESCA,LIHC	0.54	0.06	2.835	4.7659	4.13183603	0.713	3.02	0.988	0.02	1	TRUE	1	2	Likely Oncogenic	3190	14.955	.	.	296	.	1.72E-06	0.001666429		.	0.816	.	33	1.26E-11	6.53E-09	1.847900531	1	3	1	1	1	1	0	3129	14.954	.	.	296	.	1.72E-06	0.001666429
CTNNB1	ENST00000349496	p.L159P	READ	0.838	-1.28	2.213	4.6882	5.513881336	0.967	2.54	0.998	0	1	TRUE	0	1				.	.		.	0.057947556	0.561714387		.	0.9	.	33	1.26E-11	6.53E-09	2.112123213	1	1	1	1	0	0	0			.	.		.	0.057947556	0.561714387
CTNNB1	ENST00000349496	p.L405F	LIHC	0.466	-0.95	3.036	4.7366	4.240934466	0.885	3.175	0.996	0	1	TRUE	0	2				.	.		.	0.505554271	0.979936016		.		.				2.250003263	1	0	1	1	0	0	0			.	.		.	0.505554271	0.979936016
CTNNB1	ENST00000349496	p.N387I	LIHC	0.67	-1.21	2.854	4.8691	5.099904587	0.749	3.035	1	0	1	TRUE	1	1	Likely Oncogenic	3190.1	18.588	.	.		.	0.000239261	0.03659414		.	0.732	.	33	1.26E-11	6.53E-09	1.9634829	1	2	1	1	1	1	0	3129.1	18.588	.	.		.	0.000239261	0.03659414
CTNNB1	ENST00000349496	p.N387K	LIHC	0.764	-1.2	2.854	4.8749	5.431294317	0.457	3.035	1	0.06	1	TRUE	1	3	Likely Oncogenic	3190.1	18.588	.	.		.	0.000239261	0.03659414		.	0.732	.	33	1.26E-11	6.53E-09	1.370737344	1	2	1	1	1	1	0	3129.1	18.588	.	.		.	0.000239261	0.03659414
CTNNB1	ENST00000349496	p.N387Y	LIHC	0.68	-1.1	2.854	4.8512	5.086163032	0.911	3.035	1	0	1	TRUE	1	1	Likely Oncogenic	3190.1	18.588	.	.		.	0.000239261	0.03659414		.	0.732	.	33	1.26E-11	6.53E-09	2.237495863	1	2	1	1	1	1	0	3129.1	18.588	.	.		.	0.000239261	0.03659414
CTNNB1	ENST00000349496	p.N426D	KIRC	0.824	-0.15	3.049	0.13955	2.586081401	0.598	3.185	0.999	0.01	1	TRUE	0	1		3190.1	18.588	.	.		.	0.000256032	0.037909795		.	0.33	.	33	1.26E-11	6.53E-09	1.756268857	1	2	1	1	1	1	0	3129.1	18.588	.	.		.	0.000256032	0.037909795
CTNNB1	ENST00000349496	p.Q123H	STAD	0.55	-1.39	2.109	4.6401	4.492966643	0.839	2.46	0.971	0	1	TRUE	0	1				.	.		.	0.503949909	0.979617368		.		.				1.826371174	1	0	1	1	0	0	0			.	.		.	0.503949909	0.979617368
CTNNB1	ENST00000349496	p.R185G	LIHC	0.632	-1.53	1.552	4.6449	4.747833569	0.959	2.03	0.78	0.07	1	TRUE	0	1				.	.		.	0.799595639	1		.		.	33	1.26E-11	6.53E-09	1.483902354	1	1	1	1	0	0	0			.	.		.	0.799595639	1
CTNNB1	ENST00000349496	p.R342K	PRAD	0.564	4.58	1.954	4.8268	2.522639422	0.837	2.34	0.935	0.23	1	TRUE	0	1				.	.		.	0.000257741	0.038061893		.	0.843	.	33	1.26E-11	6.53E-09	1.345888935	1	1	1	1	0	0	0			.	.		.	0.000257741	0.038061893
CTNNB1	ENST00000349496	p.R386G	UCEC	0.712	0.28	2.854	4.8664	4.721693139	0.979	3.035	1	0.05	1	TRUE	0	1		3190.1	18.588	.	.		.	4.46E-05	0.013792492		.	0.33	.	33	1.26E-11	6.53E-09	2.270142278	1	2	1	1	1	1	0	3129.1	18.588	.	.		.	4.46E-05	0.013792492
CTNNB1	ENST00000349496	p.R582Q	COAD	0.86	0.08	3.282	1.8329	3.6399203	0.923	3.365	0.999	0.13	1	TRUE	0	1				.	.		.	0.28039803	0.844191655		.	0.876	.	33	1.26E-11	6.53E-09	2.187410687	1	1	1	1	0	0	0			.	.		.	0.28039803	0.844191655
CTNNB1	ENST00000349496	p.R90L	ESCA	0.806	-7.44	2.142	4.7738	7.608813045	0.964	2.485	0.991	0	1	TRUE	0	1				.	.		.	0.799595639	1		.		.				2.074037681	1	0	1	1	0	0	0			.	.		.	0.799595639	1
CTNNB1	ENST00000349496	p.S33A	ESCA,COAD,LIHC	0.656	-6.97	2.109	4.7072	6.870804703	0.565	2.46	1	0	1	TRUE	1	3	Oncogenic			.	.		.	0.038388496	0.49332724		.		.				1.399527404	1	0	1	1	0	0	0			.	.		.	0.038388496	0.49332724
CTNNB1	ENST00000349496	p.S33F	LIHC,UCEC,BLCA,LUAD	0.74	-7.04	2.109	4.7215	7.199975199	0.869	2.46	1	0	1	TRUE	1	9	Likely Oncogenic			.	.		.	0.038388496	0.49332724		.		.				1.91372457	1	0	1	1	0	0	0			.	.		.	0.038388496	0.49332724
CTNNB1	ENST00000349496	p.S37A	LIHC,UCEC,PRAD	0.73	-6.85	2.142	4.7364	7.11144949	0.621	2.485	1	0	1	TRUE	1	5	Likely Oncogenic			.	.		.	0.15092983	0.731003716		.		.				1.505236234	1	0	1	1	0	0	0			.	.		.	0.15092983	0.731003716
CTNNB1	ENST00000349496	p.S37C	BLCA,UCEC,STAD,LIHC	0.746	-7.05	2.142	4.7111	7.223816527	0.707	2.485	1	0	1	TRUE	1	12	Likely Oncogenic			.	.		.	0.15092983	0.731003716		.		.				1.650699906	1	0	1	1	0	0	0			.	.		.	0.15092983	0.731003716
CTNNB1	ENST00000349496	p.S45F	ACC,LUAD,LIHC,BLCA,UCEC,SKCM,COAD	0.716	-7.09	1.526	4.6573	7.005598328	0.876	2.01	0.95	0	1	TRUE	1	10	Likely Oncogenic			.	.		.	0.979722719	1		.		.				1.664654112	1	0	1	1	0	0	0			.	.		.	0.979722719	1
CTNNB1	ENST00000349496	p.S45P	ACC,COAD,LIHC,SKCM,PAAD	0.744	-7.1	1.526	4.6308	7.092683695	0.892	2.01	0.905	0	1	TRUE	1	19	Likely Oncogenic			.	.		.	0.979722719	1		.		.				1.634908106	1	0	1	1	0	0	0			.	.		.	0.979722719	1
CTNNB1	ENST00000349496	p.S681F	ESCA	0.518	0.57	2.142	4.6981	3.728128546	0.801	2.485	0.798	0	1	TRUE	0	1				.	.		.	0.562636871	0.993863719		.	0.9	.	33	1.26E-11	6.53E-09	1.554685726	1	1	1	1	0	0	0			.	.		.	0.562636871	0.993863719
CTNNB1	ENST00000349496	p.T41A	ACC,PAAD,LUAD,LIHC,BLCA,UCEC,PRAD,SKCM,COAD	0.74	-6.95	2.09	4.7044	7.155513332	0.758	2.445	0.694	0	1	TRUE	1	18	Oncogenic			.	.		.	0.182383278	0.768138351		.		.				1.333080665	1	0	1	1	0	0	0			.	.		.	0.182383278	0.768138351
CTNNB1	ENST00000349496	p.T41I	COAD,LIHC,UCEC,SKCM	0.762	-6.97	2.09	4.7516	7.267247391	0.815	2.445	0.955	0.04	1	TRUE	1	10	Likely Oncogenic			.	.		.	0.182383278	0.768138351		.		.				1.693087823	1	0	1	1	0	0	0			.	.		.	0.182383278	0.768138351
CTNNB1	ENST00000349496	p.V94E	UCEC	0.482	-6.75	1.98	4.7685	6.194685808	0.783	2.36	0.836	0	1	TRUE	0	1				.	.		.	0.25919654	0.828997664		.		.				1.5172704	1	0	1	1	0	0	0			.	.		.	0.25919654	0.828997664
CTNNB1	ENST00000349496	p.W383C	LIHC	0.798	-0.29	1.928	4.9121	5.108323653	0.919	2.32	0.902	0.07	1	TRUE	0	1	Likely Oncogenic	3190.1	18.588	.	.		.	0.000239261	0.03659414		.	0.732	.	33	1.26E-11	6.53E-09	1.697724662	1	2	1	1	1	1	0	3129.1	18.588	.	.		.	0.000239261	0.03659414
CTNNB1	ENST00000349496	p.W383G	SKCM	0.812	-0.13	2.641	4.9716	5.246161345	0.942	2.87	0.993	0.22	1	TRUE	0	1	Likely Oncogenic	3190.1	18.588	.	.		.	0.000239261	0.03659414		.	0.732	.	33	1.26E-11	6.53E-09	1.846136669	1	2	1	1	1	1	0	3129.1	18.588	.	.		.	0.000239261	0.03659414
CTNNB1	ENST00000349496	p.Y333F	LIHC	0.502	0.05	2.854	4.7327	3.985211618	0.599	3.035	0.946	0.04	1	TRUE	0	1		3190	14.955	.	.	296	.	1.97E-06	0.00182163		.	0.816	.	33	1.26E-11	6.53E-09	1.575699277	1	3	1	1	1	1	0	3129	14.954	.	.	296	.	1.97E-06	0.00182163
CTNND1	ENST00000399050	p.A428V	OV	0.874	-1.15	0.973	0.14682	2.796633531	0.855	1.76	1	0	1	FALSE	0	1				.	.		.	0.072251729	0.598875922		.	0.89	.				1.582372043	1	0	1	1	0	0	0			.	.		.	0.072251729	0.598875922
CTNND1	ENST00000399050	p.L718F	SARC	0.77	-1.17	0.678	0.25089	2.450750516	0.868	1.545	0.983	0	1	FALSE	0	1				.	.		.	0.190605567	0.776240471		.		.				1.488400176	1	0	1	1	0	0	0			.	.		.	0.190605567	0.776240471
CTNND1	ENST00000399050	p.L734P	UCEC	0.896	-1.47	1.523	0.30752	3.164531715	0.994	2.16	1	0	1	FALSE	0	1				.	.		.	0.006037554	0.236788445		.	0.656	.				1.993294728	1	0	1	1	0	0	0			.	.		.	0.006037554	0.236788445
CTNND1	ENST00000399050	p.R461Q	UCEC	0.858	0.27	1.688	0.37104	2.479673903	0.731	2.28	0.981	0	1	FALSE	0	1				.	.		.	0.000976396	0.086830037		.	0.573	.				1.577204332	1	0	1	1	0	0	0			.	.		.	0.000976396	0.086830037
CTNND1	ENST00000399050	p.T475P	COAD	0.83	-0.04	1.598	0.38648	2.484985176	0.972	2.215	0.999	0	1	FALSE	0	1				.	.		.	0.01935759	0.387424612		.	0.573	.				1.978994928	1	0	1	1	0	0	0			.	.		.	0.01935759	0.387424612
CUL1	ENST00000325222	p.E485K	BLCA,HNSC,CESC,PAAD,LUSC	0.714	0.14	2.812	0.080761	2.025392166	0.989	3.715	0.997	0	1	FALSE	1	9		2001	14.38	.	.	130	.	1.16E-06	0.001374893	131	.	0.013	.				2.664522518	1	3	1	0	1	1	0	1960	14.38	.	.	130	.	1.16E-06	0.001374893	131
CUL1	ENST00000325222	p.I489S	KIRP	0.624	1.02	2.924	-0.32897	1.180226899	0.993	3.82	0.99	0	1	FALSE	0	1		2001	14.38	.	.	130	.	9.44E-06	0.005729964	131	.	0.013	.				2.708602171	1	3	1	0	1	1	0	1960	14.38	.	.	130	.	9.44E-06	0.005729964	131
CUL1	ENST00000325222	p.L442R	LUSC	0.34	1.32	2.149	-0.085607	0.092112925	0.945	3.095	0.994	0	1	FALSE	0	1		2001	14.38	.	.	130	.	1.16E-06	0.001374893		.	0.295	.				2.313802141	1	2	1	0	1	1	0	1960	14.38	.	.	130	.	1.16E-06	0.001374893
DDX3X	ENST00000399959	p.D354V	BLCA	0.76	2.33	2.434	0.13253	1.387318476	0.953	3.53	0.987	0	1	TRUE	0	1		3661	8.631	.	.		.	7.01E-05	0.017484282	236	.	0.0023	.				2.509693104	1	2	1	0	1	1	0	3579	8.626	.	.		.	7.01E-05	0.017484282	236
DDX3X	ENST00000399959	p.D354Y	STAD,LUSC	0.81	2.29	2.291	1.2081	2.172782115	0.952	3.385	0.997	0	1	TRUE	0	2		3661	8.631	.	.		.	7.01E-05	0.017484282	236	.	0.0023	.				2.456893753	1	2	1	0	1	1	0	3579	8.626	.	.		.	7.01E-05	0.017484282	236
DDX3X	ENST00000399959	p.D658H	ESCA	0.83	1.45	0.773	1.8798	2.689032344	0.833	1.845	0.997	0	1	TRUE	0	1				.	.		.				.		.				1.578733357	0	0	1	1	0	0	1			.	.		.
DDX3X	ENST00000399959	p.E348K	UCEC	0.848	-0.42	3.395	1.242	3.452165517	0.984	4.505	0.996	0	1	TRUE	0	1				.	.		.	0.001188138	0.097005855	236	.	0.0023	.				3.002033179	1	1	1	1	0	0	0			.	.		.	0.001188138	0.097005855	236
DDX3X	ENST00000399959	p.F447L	SKCM	0.826	1.32	2.932	1.7152	2.961361582	0.931	4.035	1	0	1	TRUE	0	1				.	.		.	0.208846891	0.791261926	236	.	0.036	.				2.710856616	1	1	1	1	0	0	0			.	.		.	0.208846891	0.791261926	236
DDX3X	ENST00000399959	p.G533E	CESC	0.734	0.16	2.769	0.20039	2.150870121	0.989	3.87	1	0	1	TRUE	0	1		3661	8.631	.	.		.	0.011303345	0.314005845	236	.	0.0023	.				2.736437244	1	2	1	0	1	1	0	3579	8.626	.	.		.	0.011303345	0.314005845	236
DDX3X	ENST00000399959	p.P568L	UCEC	0.81	1.15	1.848	1.2178	2.511126916	0.852	2.935	1	0	1	TRUE	0	2				.	.		.	0.05232088	0.54523567		.	0.891	.				2.093747819	1	0	1	1	0	0	0			.	.		.	0.05232088	0.54523567
DDX3X	ENST00000399959	p.R351W	LGG	0.542	1.73	3.036	-0.39714	0.619158263	0.734	4.14	0.998	0	1	TRUE	0	1		3661	8.631	.	.	139	.	1.20E-05	0.006914746	236	.	0.0023	.				2.421269335	1	3	1	0	1	1	0	3579	8.626	.	.	139	.	1.20E-05	0.006914746	236
DDX3X	ENST00000399959	p.R475C	SKCM	0.808	0.76	1.054	1.8483	2.880002341	0.902	2.13	0.996	0	1	TRUE	0	1				.	.		.	0.603016891	1		.	0.891	.				1.819446778	1	0	1	1	0	0	0			.	.		.	0.603016891	1
DDX3X	ENST00000399959	p.R475P	TGCT	0.8	0.76	1.256	1.2249	2.525408912	0.909	2.335	0.996	0	1	TRUE	0	1				.	.		.	0.603016891	1		.	0.891	.				1.921390903	1	0	1	1	0	0	0			.	.		.	0.603016891	1
DDX3X	ENST00000399959	p.R480T	HNSC	0.782	0.08	3.243	1.2195	3.006735039	0.954	4.35	0.996	0	1	TRUE	0	1				.	.		.	0.38220082	0.914710329		.	0.891	.				2.883162579	1	0	1	1	0	0	0			.	.		.	0.38220082	0.914710329
DDX3X	ENST00000399959	p.R528C	HNSC	0.802	0.09	2.76	1.2826	3.03500393	0.982	3.86	1	0	1	TRUE	0	1		3661	8.631	.	.		.	0.011303345	0.314005845	236	.	0.036	.				2.720201858	1	2	1	1	1	1	0	3579	8.626	.	.		.	0.011303345	0.314005845	236
DDX3X	ENST00000399959	p.R603Q	DLBC,LUSC	0.864	1.37	2.144	1.1712	2.643323698	0.674	3.235	0.885	0	1	TRUE	0	2				.	.		.				.		.				1.779352851	0	0	1	1	0	0	1			.	.		.
DDX3X	ENST00000399959	p.S412F	SKCM	0.774	1.44	2.484	2.2773	2.988680723	0.836	3.58	0.43	0	1	TRUE	0	1		3661	8.631	.	.		.	0.011836712	0.320102738		.	0.351	.				1.630602089	1	1	1	1	0	0	0	3579	8.626	.	.		.	0.011836712	0.320102738
DDX3X	ENST00000399959	p.T532A	SKCM	0.764	0.8	0.542	2.1712	2.816525479	0.85	1.61	0.999	0	1	TRUE	0	1		3661	8.631	.	.		.	0.000296562	0.041783468	236	.	0.0023	.				1.506722631	1	2	1	1	1	1	0	3579	8.626	.	.		.	0.000296562	0.041783468	236
DDX3X	ENST00000399959	p.T532M	CESC,UCEC	0.738	0.45	2.705	1.3449	2.709656481	0.959	3.805	1	0	1	TRUE	0	2		3661	8.631	.	.		.	0.000296562	0.041783468	236	.	0.0023	.				2.657124524	1	2	1	1	1	1	0	3579	8.626	.	.		.	0.000296562	0.041783468	236
DDX3X	ENST00000399959	p.Y200S	SKCM	0.704	1.28	2.37	2.4398	2.873666187	0.916	3.465	0.999	0	1	TRUE	0	1				.	.		.	0.194931774	0.780408762		.	0.851	.				2.433689388	1	0	1	1	0	0	0			.	.		.	0.194931774	0.780408762
DHX9	ENST00000367549	p.R767Q	COAD	0.644	-1.81	3.205	-0.043577	2.454957787	0.96	4.24	1	0	1	FALSE	0	1				.	.		.	0.340175277	0.886089419		.		.				2.850012378	0	0	1	1	0	0	1			.	.		.	0.340175277	0.886089419
DHX9	ENST00000367549	p.Y198C	LUSC	0.698	-1.34	2.803	0.078472	2.487536264	0.82	3.83	0.999	0	1	FALSE	0	1				.	.		.	0.712665406	1		.	0.517	.				2.431740512	1	0	1	1	0	0	0			.	.		.	0.712665406	1
DICER1	ENST00000526495	p.D1709N	SARC,UCEC	0.854	-2.09	2.315	0.32866	3.369815898	0.356	4.69	1	0	1	TRUE	0	3	Oncogenic	3749.1	10.392	.	.	270	.	3.41E-06	0.002612273	273	.	0	.				2.026173194	1	3	1	1	1	1	0	3653	10.393	.	.	270	.	3.41E-06	0.002612273	273
DICER1	ENST00000526495	p.D1713Y	LUSC	0.86	-1.21	1.587	0.22389	2.907907521	0.994	3.73	1	0	1	TRUE	0	1				.	.		.	0.092007334	0.639567869	273	.	0.00017	.				2.683359956	1	1	1	1	0	0	0			.	.		.	0.092007334	0.639567869	273
DICER1	ENST00000526495	p.D1810V	UCS	0.796	-1.8	2.236	0.29549	3.031780438	0.989	4.585	1	0	1	TRUE	0	1	Likely Oncogenic	3749	34.731	.	.	270	.	3.41E-06	0.002612273	273	.	0	.				3.050702619	1	3	1	1	1	1	0	3654	34.728	.	.	270	.	3.41E-06	0.002612273	273
DICER1	ENST00000526495	p.D1810Y	UCEC	0.83	-1.8	2.236	0.29176	3.149574602	0.986	4.585	1	0.01	1	TRUE	0	1	Likely Oncogenic	3749	34.731	.	.	270	.	3.41E-06	0.002612273	273	.	0	.				3.02915403	1	3	1	1	1	1	0	3654	34.728	.	.	270	.	3.41E-06	0.002612273	273
DICER1	ENST00000526495	p.E1705K	UCEC	0.898	-1.88	2.311	0.33366	3.453306196	0.996	4.685	1	0	1	TRUE	0	2	Likely Oncogenic	3749.1	10.392	.	.	270	.	3.41E-06	0.002612273	273	.	0	.				3.106495884	1	3	1	1	1	1	0	3653	10.393	.	.	270	.	3.41E-06	0.002612273	273
DICER1	ENST00000526495	p.E1813D	UCEC	0.644	-1.95	2.296	0.28658	2.552636187	0.871	4.665	1	0	1	TRUE	0	1	Likely Oncogenic	3749	34.731	.	.	270	.	3.41E-06	0.002612273	273	.	0	.				2.886275489	1	3	1	1	1	1	0	3654	34.728	.	.	270	.	3.41E-06	0.002612273	273
DICER1	ENST00000526495	p.E1813G	THCA,GBM	0.694	-1.98	2.296	0.29899	2.746698553	0.957	4.665	1	0	1	TRUE	0	2	Likely Oncogenic	3749	34.731	.	.	270	.	3.41E-06	0.002612273	273	.	0	.				3.031739161	1	3	1	1	1	1	0	3654	34.728	.	.	270	.	3.41E-06	0.002612273	273
DICER1	ENST00000526495	p.G1809R	UCEC	0.766	-1.15	1.742	0.24683	2.592411726	0.982	3.935	1	0.02	1	TRUE	0	1	Oncogenic	3749	34.731	.	.	270	.	3.41E-06	0.002612273	273	.	0	.				2.720218209	1	3	1	1	1	1	0	3654	34.728	.	.	270	.	3.41E-06	0.002612273	273
DICER1	ENST00000526495	p.K1806N	LUSC	0.782	-1.37	0.429	0.19463	2.492594038	0.704	2.205	1	0	1	TRUE	0	1		3749	34.731	.	.	270	.	3.41E-06	0.002612273	273	.	0	.				1.522556634	1	3	1	1	1	1	0	3654	34.728	.	.	270	.	3.41E-06	0.002612273	273
DICER1	ENST00000526495	p.L1318R	ESCA	0.81	-1.99	1.625	0.21513	3.007140648	0.988	3.78	0.985	0	1	TRUE	0	1				.	.		.	1	1		.		.				2.676251589	0	0	1	1	0	0	1			.	.		.	1	1
DICER1	ENST00000526495	p.N1742S	BLCA	0.866	-1.32	0.441	-0.081865	2.614492746	0.498	2.22	1	0.02	1	TRUE	0	1				.	.	270	.	5.79E-06	0.003916031	273	.	0	.				1.147764828	1	2	0	1	1	1	0			.	.	270	.	5.79E-06	0.003916031	273
DICER1	ENST00000526495	p.P880L	UCEC	0.792	-2.5	0.285	0.25795	2.939868624	0.867	2.015	0.999	0	1	TRUE	0	1				.	.		.	1	1		.		.				1.713487535	1	0	1	1	0	0	0			.	.		.	1	1
DICER1	ENST00000526495	p.Q1580K	LUSC	0.844	-0.95	0.308	0.12392	2.504007123	0.895	2.045	0.98	0.18	1	TRUE	0	1				.	.		.				.		.				1.453510791	0	0	1	1	0	0	1			.	.		.
DICER1	ENST00000526495	p.R1703S	SKCM	0.856	-1.58	2.281	0.32778	3.191453501	0.996	4.645	1	0.01	1	TRUE	0	1		3749.1	10.392	.	.		.	0.010274764	0.301373137	273	.	0	.				3.07244033	1	2	1	1	1	1	0	3653	10.393	.	.		.	0.010274764	0.301373137	273
DICER1	ENST00000526495	p.S1344L	UCEC,SKCM	0.914	-1.23	1.321	0.23482	3.070421948	0.963	3.38	0.994	0.01	1	TRUE	0	2				.	.		.	0.399201597	0.925523793		.		.				2.453040369	0	0	1	1	0	0	1			.	.		.	0.399201597	0.925523793
DICER1	ENST00000526495	p.S1728F	SKCM	0.846	-1.2	1.659	-0.014646	2.729296316	0.899	3.825	0.999	0.02	1	TRUE	0	1				.	.		.	0.868214684	1		.		.				2.530217909	1	0	1	1	0	0	0			.	.		.	0.868214684	1
DICER1	ENST00000526495	p.T806M	OV	0.836	-1.41	0.357	-0.087147	2.524299695	0.953	2.11	0.995	0.06	1	TRUE	0	1				.	.		.	0.504	0.979617368		.		.				1.796811409	1	0	1	1	0	0	0			.	.		.	0.504	0.979617368
DICER1	ENST00000526495	p.Y793C	LIHC	0.818	-1.65	0.02	0.21622	2.667114171	0.85	1.665	0.963	0.09	1	TRUE	0	1				.	.		.	1	1		.		.				1.337181209	1	0	1	1	0	0	0			.	.		.	1	1
DMD	ENST00000357033	p.D2780H	UCS	0.788	1.55	2.728	1.6307	2.666153176	0.894	2.52	0.999	0.03	1	FALSE	0	1				.	.		.	0.050773877	0.540401984		.		.				1.931697195	0	0	1	1	0	0	1			.	.		.	0.050773877	0.540401984
DMD	ENST00000357033	p.D2965Y	LIHC	0.748	1.56	2.47	1.5955	2.461287923	0.878	2.35	0.998	0.02	1	FALSE	0	1				.	.		.	0.110482655	0.671714893		.		.				1.845125599	0	0	1	1	0	0	1			.	.		.	0.110482655	0.671714893
DMD	ENST00000357033	p.E55D	STAD	0.648	0.45	2.107	1.5827	2.435823006	0.916	2.11	0.987	0	1	FALSE	0	1				.	.		.	0.009364517	0.29002148		.		.				1.822974468	1	0	1	1	0	0	0			.	.		.	0.009364517	0.29002148
DMD	ENST00000357033	p.E55K	CESC	0.708	0.29	4.036	1.5985	3.012298589	0.956	3.385	0.996	0	1	FALSE	0	1				.	.		.	0.009364517	0.29002148		.		.				2.462397082	1	0	1	1	0	0	0			.	.		.	0.009364517	0.29002148
DMD	ENST00000357033	p.E769G	HNSC	0.73	1.2	2.228	1.5302	2.449562028	0.643	2.19	0.995	0.02	1	FALSE	0	1				.	.		.	1	1		.		.				1.373525272	0	0	1	1	0	0	1			.	.		.	1	1
DMD	ENST00000357033	p.F3281L	SARC	0.74	0.11	3.99	1.7196	3.250930032	0.849	3.355	1	0	1	FALSE	0	1				.	.		.	0.648157758	1		.	0.9	.				2.273276942	1	0	1	1	0	0	0			.	.		.	0.648157758	1
DMD	ENST00000357033	p.H3042P	LIHC	0.82	2.58	2.667	1.705	2.449407836	0.937	2.48	0.986	0.2	1	FALSE	0	1				.	.		.	0.499430329	0.97823732		.		.				1.690373593	0	0	1	1	0	0	1			.	.		.	0.499430329	0.97823732
DMD	ENST00000357033	p.H382D	SARC	0.666	0.95	3.151	1.669	2.534767652	0.883	2.8	0.999	0	1	FALSE	0	1				.	.		.	0.07210604	0.598809296		.	0.641	.				2.085583157	1	0	1	1	0	0	0			.	.		.	0.07210604	0.598809296
DMD	ENST00000357033	p.L1152M	HNSC	0.648	-0.6	2.304	1.5634	2.825161972	0.524	2.24	0.988	0.01	1	FALSE	0	1				.	.		.	0.406202569	0.929568025		.		.				1.20185806	0	0	1	1	0	0	1			.	.		.	0.406202569	0.929568025
DMD	ENST00000357033	p.L172P	STAD	0.57	-0.29	4.535	1.6101	2.813903568	0.958	3.715	1	0	1	FALSE	0	1				.	.		.	0.478308026	0.969981805		.	0.899	.				2.615875206	1	0	1	1	0	0	0			.	.		.	0.478308026	0.969981805
DMD	ENST00000357033	p.L1741V	ESCA,COAD,STAD	0.714	0.78	2.365	1.5288	2.561517767	0.636	2.28	0.992	0.09	1	FALSE	0	3				.	.		.	0.107194954	0.666017898		.		.				1.282135896	0	0	1	1	0	0	1			.	.		.	0.107194954	0.666017898
DMD	ENST00000357033	p.L2766Q	UCEC	0.8	1.69	1.865	1.6131	2.515124125	0.92	1.95	1	0.01	1	FALSE	0	1				.	.		.	0.005392871	0.224706415		.		.				1.75935232	0	0	1	1	0	0	1			.	.		.	0.005392871	0.224706415
DMD	ENST00000357033	p.L2817R	STAD	0.816	1.23	2.569	1.6184	2.845898279	0.965	2.415	0.999	0	1	FALSE	0	1				.	.		.	0.037563072	0.489236445		.		.				2.05506126	0	0	1	1	0	0	1			.	.		.	0.037563072	0.489236445
DMD	ENST00000357033	p.Q3116K	UCEC	0.766	0.85	4.028	1.7178	3.086862699	0.776	3.38	1	0.01	1	FALSE	0	1				.	.		.	0.629677419	1		.	0.9	.				2.14431599	1	0	1	1	0	0	0			.	.		.	0.629677419	1
DMD	ENST00000357033	p.R2571Q	UCEC	0.86	0.95	2.531	1.5469	3.05280397	0.856	2.39	1	0.09	1	FALSE	0	1				.	.		.	0.045423881	0.520455026		.		.				1.712700166	0	0	1	1	0	0	1			.	.		.	0.045423881	0.520455026
DMD	ENST00000357033	p.R2649W	HNSC,PRAD	0.872	1.63	1.54	1.5328	2.693714236	0.879	1.735	0.998	0.03	1	FALSE	0	2				.	.		.	0.206910406	0.789607428		.		.				1.560030588	0	0	1	1	0	0	1			.	.		.	0.206910406	0.789607428
DMD	ENST00000357033	p.R2778C	UCEC	0.788	1.25	2.659	1.6304	2.76093917	0.902	2.475	1	0	1	FALSE	0	1				.	.		.	0.049975137	0.53748883		.		.				1.976135005	0	0	1	1	0	0	1			.	.		.	0.049975137	0.53748883
DMD	ENST00000357033	p.R2809H	STAD	0.84	1.63	0.965	1.5738	2.515114907	0.804	1.355	0.987	0.06	1	FALSE	0	1				.	.		.	0.271724911	0.836283119		.		.				1.202841106	0	0	1	1	0	0	1			.	.		.	0.271724911	0.836283119
DMD	ENST00000357033	p.R3195H	ESCA	0.762	1.35	3.885	1.7589	2.898028977	0.915	3.285	0.999	0	1	FALSE	0	1				.	.		.	0.629677419	1		.		.				2.352882191	1	0	1	1	0	0	0			.	.		.	0.629677419	1
DMD	ENST00000357033	p.S162C	HNSC	0.682	1.06	3.673	1.546	2.562901963	0.925	3.145	0.999	0	1	FALSE	0	1				.	.		.	0.471264368	0.966734943		.	0.743	.				2.308262093	1	0	1	1	0	0	0			.	.		.	0.471264368	0.966734943
DMD	ENST00000357033	p.T2551M	LIHC,LGG	0.824	1.48	2.327	1.6244	2.75194342	0.802	2.255	0.998	0.11	1	FALSE	0	2				.	.		.	0.136776189	0.711513023		.		.				1.526552299	0	0	1	1	0	0	1			.	.		.	0.136776189	0.711513023
DMD	ENST00000357033	p.V2963M	UCEC	0.834	1.59	2.357	1.5212	2.693910425	0.724	2.275	0.999	0	1	FALSE	0	1				.	.		.	0.003200469	0.171919979		.		.				1.585890212	0	0	1	1	0	0	1			.	.		.	0.003200469	0.171919979
DMD	ENST00000357033	p.V3175M	UCEC	0.802	1.23	3.771	1.6477	2.999891382	0.905	3.21	0.999	0	1	FALSE	0	1				.	.		.	0.268374633	0.834231808		.	0.869	.				2.303002911	1	0	1	1	0	0	0			.	.		.	0.268374633	0.834231808
DNMT3A	ENST00000264709	p.A910T	OV	0.772	-2.51	1.957	-0.20521	2.866579761	0.647	2.39	0.928	0	1	TRUE	0	1				.	.		.	1	1		.		.				1.41656366	1	0	1	1	0	0	0			.	.		.	1	1
DNMT3A	ENST00000264709	p.C497Y	LAML	0.902	3.21	2.044	3.4273	3.408371834	0.989	2.46	0.999	0	1	TRUE	0	1				.	.		.	0.244737721	0.818551625		.	0.734	.				2.115434713	1	0	1	1	0	0	0			.	.		.	0.244737721	0.818551625
DNMT3A	ENST00000264709	p.C537F	LIHC	0.58	-0.62	2.007	3.4712	3.640994499	0.966	2.43	0.999	0	1	TRUE	0	1				.	.		.	0.041366502	0.504196539		.	0.734	.				2.063345678	1	0	1	1	0	0	0			.	.		.	0.041366502	0.504196539
DNMT3A	ENST00000264709	p.D686Y	LGG	0.768	-1.15	3.949	-0.043717	2.77529438	0.984	4	1	0	1	TRUE	0	1				.	.		.	0.56278579	0.993898928		.	0.893	.				2.785119213	1	0	1	1	0	0	0			.	.		.	0.56278579	0.993898928
DNMT3A	ENST00000264709	p.G298W	UCEC	0.554	0.26	2.749	3.4716	3.35471781	0.969	3.03	1	0	1	TRUE	0	1				.	.		.	0.356121537	0.896766664		.		.				2.33340161	1	0	1	1	0	0	0			.	.		.	0.356121537	0.896766664
DNMT3A	ENST00000264709	p.G542V	UCEC	0.576	-0.09	1.147	3.5575	3.356244257	0.9	1.735	0.999	0.08	1	TRUE	0	1				.	.		.	0.244737721	0.818551625		.	0.734	.				1.514441837	1	0	1	1	0	0	0			.	.		.	0.244737721	0.818551625
DNMT3A	ENST00000264709	p.G646V	LAML	0.51	0.06	3.132	3.516	3.35487781	0.909	3.34	1	0	1	TRUE	0	1				.	.		.				.	0.9	.				2.368170245	1	0	1	1	0	0	0			.	.		.
DNMT3A	ENST00000264709	p.G890D	BRCA	0.896	-2.58	3.095	0.53039	3.92738524	0.996	3.31	0.992	0	1	TRUE	0	1				.	.		.	0.877220598	1		.	0.9	.				2.492040015	1	0	1	1	0	0	0			.	.		.	0.877220598	1
DNMT3A	ENST00000264709	p.P804S	LUAD,PAAD	0.602	-2.63	2.501	3.4009	4.462907553	0.839	2.83	0.985	0.09	1	TRUE	0	2				.	.		.	0.827809216	1		.	0.899	.				1.858403457	1	0	1	1	0	0	0			.	.		.	0.827809216	1
DNMT3A	ENST00000264709	p.R676W	SARC	0.856	-0.11	2.625	3.511	4.553705102	0.859	2.93	0.945	0	1	TRUE	0	1				.	.		.	0.340543028	0.886466845		.	0.841	.				2.033956985	1	0	1	1	0	0	0			.	.		.	0.340543028	0.886466845
DNMT3A	ENST00000264709	p.R720C	COAD	0.82	-0.18	3.343	0.72056	2.961572148	0.936	3.51	0.89	0	1	TRUE	0	1		1386.1	7.43	.	.		.	0.027220051	0.437642131		.	0.367	.				2.34969303	1	1	1	1	0	0	0	3747	7.45	.	.		.	0.027220051	0.437642131
DNMT3A	ENST00000264709	p.R720P	KIRC	0.802	-0.17	2.916	3.4177	4.375982571	0.963	3.165	0.903	0.02	1	TRUE	0	1		1386.1	7.43	.	.		.	0.027220051	0.437642131		.	0.367	.				2.227186264	1	1	1	1	0	0	0	3747	7.45	.	.		.	0.027220051	0.437642131
DNMT3A	ENST00000264709	p.R749H	UCEC	0.61	0.66	2.149	3.5286	3.350947979	0.873	2.545	0.997	0	1	TRUE	0	1				.	.		.	0.613546591	1		.	0.841	.				1.954063274	1	0	1	1	0	0	0			.	.		.	0.613546591	1
DNMT3A	ENST00000264709	p.R771Q	LUSC	0.732	0.67	1.314	3.4632	3.610648655	0.899	1.87	0.999	0	1	TRUE	0	1				.	.		.	0.613546591	1		.		.				1.703881413	1	0	1	1	0	0	0			.	.		.	0.613546591	1
DNMT3A	ENST00000264709	p.R792C	MESO	0.772	-2.45	2.198	3.5084	5.01383732	0.808	2.585	0.775	0	1	TRUE	0	1				.	.		.	0.358229863	0.898206737		.	0.9	.				1.581443273	1	0	1	1	0	0	0			.	.		.	0.358229863	0.898206737
DNMT3A	ENST00000264709	p.R792H	LAML	0.802	-2.45	2.631	3.5071	5.186122686	0.876	2.935	0.51	0.03	1	TRUE	0	1				.	.		.	0.358229863	0.898206737		.	0.9	.				1.466332457	1	0	1	1	0	0	0			.	.		.	0.358229863	0.898206737
DNMT3A	ENST00000264709	p.R803S	LAML	0.804	-2.48	1.784	3.3978	5.009560239	0.938	2.25	0.992	0.03	1	TRUE	0	1				.	.		.				.	0.899	.				1.878609873	1	0	1	1	0	0	0			.	.		.
DNMT3A	ENST00000264709	p.R882C	LAML,LUAD	0.836	-2.6	2.545	3.4434	5.308989857	0.936	2.865	0.936	0	1	TRUE	1	3	Likely Oncogenic	3857	8.023	.	.		.	0.031190231	0.459721939		.		.				2.124266332	1	1	1	1	0	0	0	3748	8.023	.	.		.	0.031190231	0.459721939
DNMT3A	ENST00000264709	p.R899C	HNSC	0.694	-2.68	2.161	3.4989	4.808511058	0.975	2.555	0.998	0	1	TRUE	0	1				.	.		.	1	1		.	0.899	.				2.132247697	1	0	1	1	0	0	0			.	.		.	1	1
DNMT3A	ENST00000264709	p.T835M	KIRP	0.676	-2.56	2.6	3.4327	4.732899578	0.834	2.91	0.997	0.01	1	TRUE	0	1				.	.		.	0.232574513	0.810150393		.		.				2.032052093	1	0	1	1	0	0	0			.	.		.	0.232574513	0.810150393
DNMT3A	ENST00000264709	p.W893R	HNSC	0.872	-2.58	2.6	3.5837	5.517980029	0.969	2.91	1	0	1	TRUE	0	1				.	.		.	0.408688815	0.931326966		.	0.9	.				2.280657771	1	0	1	1	0	0	0			.	.		.	0.408688815	0.931326966
EEF1A1	ENST00000316292	p.A434T	SARC	0.548	-0.5	3.246	0.59149	2.025688055	0.833	5	0.042	0	1	FALSE	0	1		4179	22.773	.	.	245	.	1.00E-05	0.006001375		.	0.183	.				1.759843252	1	2	1	0	1	1	0	4025	21.484	.	.	245	.	1.00E-05	0.006001375
EEF1A1	ENST00000316292	p.D91N	BRCA,COAD	0.732	-1.67	2.007	0.017834	2.565360736	0.608	3.545	1	0	1	FALSE	0	2				.	.		.	0.238316279	0.81401604		.	0.421	.				1.949151451	1	0	1	1	0	0	0			.	.		.	0.238316279	0.81401604
EEF1A1	ENST00000316292	p.I99T	GBM	0.67	1.34	0.228	0.013947	1.008104268	0.883	1.455	0.998	0	1	FALSE	0	1		4179	22.773	.	.	245	.	1.72E-05	0.008630033		.	0.9	.				1.493150205	1	2	1	0	1	1	0	4025	21.484	.	.	245	.	1.72E-05	0.008630033
EEF1A1	ENST00000316292	p.M429V	KIRP	0.448	-0.08	3.204	-0.27581	1.020801854	0.577	4.95	0.002	0	1	FALSE	0	1		4179	22.773	.	.	245	.	1.00E-05	0.006001375		.	0.606	.				1.254361611	1	2	1	0	1	1	0	4025	21.484	.	.	245	.	1.00E-05	0.006001375
EEF1A1	ENST00000316292	p.Q431E	BLCA	0.36	-0.04	2.357	-0.11433	0.65749177	0.708	3.955	0.608	0	1	FALSE	0	1		4179	22.773	.	.	245	.	4.29E-06	0.003137337		.	0.183	.				1.803633731	1	2	1	0	1	1	0	4025	21.484	.	.	245	.	4.29E-06	0.003137337
EEF1A1	ENST00000316292	p.R430T	BLCA	0.474	-0.07	1.181	0.01958	0.964504622	0.821	2.575	0.873	0	1	FALSE	0	1		4179	22.773	.	.	245	.	1.25E-05	0.006917482		.	0.606	.				1.722754058	1	2	1	0	1	1	0	4025	21.484	.	.	245	.	1.25E-05	0.006917482
EEF1A1	ENST00000316292	p.T432I	LIHC,GBM,HNSC	0.624	-0.53	2.714	0.65722	2.259489042	0.831	4.375	0.866	0	1	FALSE	1	6		4179	22.773	.	.	245	.	1.43E-06	0.001527901		.	0.183	.				2.521989067	1	2	1	0	1	1	0	4025	21.484	.	.	245	.	1.43E-06	0.001527901
EEF1A1	ENST00000316292	p.V433F	BLCA	0.474	-0.42	3.17	0.050029	1.413972671	0.894	4.91	0.969	0	1	FALSE	0	1		4179	22.773	.	.	245	.	1.00E-05	0.006001375		.	0.183	.				2.993728803	1	2	1	0	1	1	0	4025	21.484	.	.	245	.	1.00E-05	0.006001375
EGFR	ENST00000275493	p.A289T	GBM,HNSC	0.776	-1.02	1.752	1.7762	3.461049476	0.752	2.71	0.982	0	1	TRUE	1	6	Likely Oncogenic	4244	133.3	.	.	293	.	1.82E-07	0.000788819	76	.	0.0058	.	46	2.23E-21	1.64E-18	1.80298571	1	4	1	1	1	1	0	4081	116.518	.	.	293	.	1.82E-07	0.000788819	76
EGFR	ENST00000275493	p.A289V	BRCA,GBM,LGG	0.776	-1.04	2.157	0.28145	2.673220708	0.831	3.06	0.993	0	1	TRUE	1	20	Oncogenic	4244	133.3	.	.	293	.	1.82E-07	0.000788819	76	.	0.0058	.	46	2.23E-21	1.64E-18	2.104332162	1	4	1	1	1	1	0	4081	116.518	.	.	293	.	1.82E-07	0.000788819	76
EGFR	ENST00000275493	p.A864V	STAD	0.966	-1.97	-0.58	2.0831	4.280041264	0.749	0.695	0.023	0.16	1	TRUE	0	1	Likely Oncogenic	4249	27.299	.	.	292	.	1.59E-06	0.001561633		.	0.804	.				-0.561997189	1	2	0	1	1	1	0	4085	24.049	.	.	292	.	1.59E-06	0.001561633
EGFR	ENST00000275493	p.C223Y	GBM	0.51	-3.85	2.082	-0.0058913	2.548137625	0.97	2.995	1	0	1	TRUE	0	1				.	.		.	0.018541747	0.380872849		.	0.686	.				2.319709428	1	0	1	1	0	0	0			.	.		.	0.018541747	0.380872849
EGFR	ENST00000275493	p.C240Y	GBM	0.612	-3.85	3.037	-0.11182	2.995383438	0.975	3.82	1	0	1	TRUE	0	1				.	.		.	0.126179715	0.696448936		.	0.686	.				2.690780512	1	0	1	1	0	0	0			.	.		.	0.126179715	0.696448936
EGFR	ENST00000275493	p.C571S	GBM	0.806	-3.76	2.985	0.48498	3.982406974	0.944	3.775	1	0	1	TRUE	0	1				.	.		.	0.976137819	1		.		.				2.618566993	1	0	1	1	0	0	0			.	.		.	0.976137819	1
EGFR	ENST00000275493	p.C620W	GBM	0.744	-3.32	3.355	0.17983	3.491047221	0.979	4.095	1	0	1	TRUE	0	1		4244.1	70.956	.	.		.	0.126179715	0.696448936		.	0.893	.				2.818417562	1	1	1	1	0	0	0	4081.1	70.946	.	.		.	0.126179715	0.696448936
EGFR	ENST00000275493	p.C620Y	GBM	0.748	-3.3	3.355	-0.047945	3.367408264	0.988	4.095	1	0	1	TRUE	0	1		4244.1	70.956	.	.		.	0.126179715	0.696448936		.	0.893	.				2.833640505	1	1	1	1	0	0	0	4081.1	70.946	.	.		.	0.126179715	0.696448936
EGFR	ENST00000275493	p.C628F	GBM	0.722	-2.88	3.297	0.067715	3.185125758	0.954	4.045	0.981	0	1	TRUE	0	1		4244.1	70.956	.	.	293	.	1.03E-06	0.001285724		.	0.893	.				2.730168983	1	2	1	1	1	1	0	4081.1	70.946	.	.	293	.	1.03E-06	0.001285724
EGFR	ENST00000275493	p.C636Y	GBM	0.742	-3.27	3.187	1.7985	4.369148607	0.869	3.95	0.992	0	1	TRUE	0	1				.	.	293	.	1.03E-06	0.001285724		.	0.893	.				2.558527858	1	1	1	1	0	0	0			.	.	293	.	1.03E-06	0.001285724
EGFR	ENST00000275493	p.D256G	LGG	0.654	-1.04	2.348	0.39856	2.339714138	0.62	3.225	1	0.02	1	TRUE	0	1		4244	133.3	.	.	293	.	1.82E-07	0.000788819	76	.	0.0058	.				1.795849921	1	3	1	0	1	1	0	4081	116.518	.	.	293	.	1.82E-07	0.000788819	76
EGFR	ENST00000275493	p.D256Y	GBM	0.508	-0.97	0.381	0.50313	1.554749014	0.698	1.525	1	0.03	1	TRUE	0	1		4244	133.3	.	.	293	.	1.82E-07	0.000788819	76	.	0.0058	.				1.164103428	1	3	1	0	1	1	0	4081	116.518	.	.	293	.	1.82E-07	0.000788819	76
EGFR	ENST00000275493	p.E317K	LGG	0.846	-2.47	1.521	0.0064696	3.167320727	0.915	2.51	0.999	0	1	TRUE	0	1				.	.		.	0.21017137	0.792108928		.	0.9	.				2.012244897	1	0	1	1	0	0	0			.	.		.	0.21017137	0.792108928
EGFR	ENST00000275493	p.E709K	GBM,LGG	0.872	-1.93	1.133	0.23715	3.140982805	0.873	2.175	0.506	0	1	TRUE	0	2	Likely Oncogenic	4249.1	20.146	.	.		.	3.38E-05	0.012040818		.	0.45	.				1.171586962	1	1	1	1	0	0	0	4085.1	20.146	.	.		.	3.38E-05	0.012040818
EGFR	ENST00000275493	p.E84V	LGG	0.434	-0.62	1.393	0.89029	1.549674803	0.855	2.4	1	0	1	TRUE	0	1		4244	133.3	.	.	293	.	6.19E-07	0.001173026	76	.	0.048	.				1.863672518	1	3	1	0	1	1	0	4081	116.518	.	.	293	.	6.19E-07	0.001173026	76
EGFR	ENST00000275493	p.E872G	HNSC	0.9	-1.92	-1.066	2.1429	3.988497968	0.691	0.275	0.123	0.01	1	TRUE	0	1		4249	27.299	.	.	292	.	1.54E-06	0.001549063		.	0.9	.				-0.471347661	1	2	0	1	1	1	0	4085	24.049	.	.	292	.	1.54E-06	0.001549063
EGFR	ENST00000275493	p.E967A	HNSC	0.87	-1.91	0.502	2.2368	4.176406058	0.722	1.63	0.994	0	1	TRUE	0	1				.	.		.	1	1		.		.				1.292697088	1	0	1	1	0	0	0			.	.		.	1	1
EGFR	ENST00000275493	p.F254I	GBM	0.53	-1.19	1.984	0.91397	2.19440083	0.84	2.91	0.997	0	1	TRUE	0	1		4244	133.3	.	.	293	.	1.82E-07	0.000788819	76	.	0.0058	.	46	2.23E-21	1.64E-18	2.058674995	1	4	1	0	1	1	0	4081	116.518	.	.	293	.	1.82E-07	0.000788819	76
EGFR	ENST00000275493	p.F997V	PRAD	0.604	-1.88	1.897	1.7637	3.172568814	0.641	2.835	0.613	0.01	1	TRUE	0	1				.	.		.	0.547120391	0.991388735		.	0.9	.				1.187869389	1	0	1	1	0	0	0			.	.		.	0.547120391	0.991388735
EGFR	ENST00000275493	p.G1185V	PRAD	0.76	-1.65	1.648	1.7534	3.597286603	0.777	2.62	0.922	0	1	TRUE	0	1				.	.		.				.		.				1.729968429	0	0	1	1	0	0	1			.	.		.
EGFR	ENST00000275493	p.G239S	STAD	0.43	-2.75	1.405	1.7745	2.79505574	0.91	2.41	1	0.01	1	TRUE	0	1				.	.		.	0.000392405	0.049829137		.	0.852	.				1.944622656	1	0	1	1	0	0	0			.	.		.	0.000392405	0.049829137
EGFR	ENST00000275493	p.G588S	HNSC	0.726	-1.76	0.844	1.7482	3.388322629	0.79	1.925	0.998	0.07	1	TRUE	0	1				.	.		.	0.894767475	1		.		.				1.427106582	1	0	1	1	0	0	0			.	.		.	0.894767475	1
EGFR	ENST00000275493	p.G598V	GBM,LGG	0.698	-2.26	2.719	1.7643	3.76592687	0.953	3.545	0.999	0.01	1	TRUE	1	19	Oncogenic	4244.1	70.956	.	.	293	.	1.82E-07	0.000788819		.	0.449	.	46	2.23E-21	1.64E-18	2.51496088	1	3	1	1	1	1	0	4081.1	70.946	.	.	293	.	1.82E-07	0.000788819
EGFR	ENST00000275493	p.G719C	LUAD	0.914	-3.23	2.944	0.98112	4.455032739	0.961	3.74	1	0	1	TRUE	1	1	Likely Oncogenic	4249.2	9.449	.	.	292	.	1.52E-06	0.001549063		.	0.888	.				2.63193782	1	2	1	1	1	1	0	4085.3	9.496	.	.	292	.	1.52E-06	0.001549063
EGFR	ENST00000275493	p.G719D	LGG	0.948	-3.17	2.221	1.0483	4.480165535	0.972	3.115	0.999	0	1	TRUE	1	1	Likely Oncogenic	4249.2	9.449	.	.	292	.	1.52E-06	0.001549063		.	0.888	.				2.374573721	1	2	1	1	1	1	0	4085.3	9.496	.	.	292	.	1.52E-06	0.001549063
EGFR	ENST00000275493	p.G724S	LGG	0.896	-3.16	1.741	0.92124	4.145801276	0.905	2.7	1	0	1	TRUE	0	1	Oncogenic	4249	27.299	.	.	292	.	1.53E-06	0.001549063		.	0.888	.				2.080104018	1	2	1	1	1	1	0	4085	24.049	.	.	292	.	1.53E-06	0.001549063
EGFR	ENST00000275493	p.G87C	LUSC	0.49	-1.73	3.02	0.24874	2.022573136	0.978	3.805	1	0	1	TRUE	0	1				.	.	293	.	3.26E-06	0.002554514	76	.	0.048	.				2.689261846	1	2	1	0	1	1	0			.	.	293	.	3.26E-06	0.002554514	76
EGFR	ENST00000275493	p.H893Y	COAD	0.882	-1.91	-0.163	0.30792	3.008668603	0.811	1.055	0.987	0	1	TRUE	0	1				.	.		.	0.000450789	0.053543933		.	0.165	.				1.181667221	1	0	1	1	0	0	0			.	.		.	0.000450789	0.053543933
EGFR	ENST00000275493	p.I759N	LUAD	0.934	-2.02	0.566	1.1562	3.830761698	0.812	1.685	1	0	1	TRUE	0	1		4249	27.299	.	.	292	.	1.03E-06	0.001285724		.	0.2	.				1.476675307	1	2	1	1	1	1	0	4085	24.049	.	.	292	.	1.03E-06	0.001285724
EGFR	ENST00000275493	p.I789M	CESC	0.606	-2.39	1.046	0.38946	2.43859198	0.789	2.1	0.901	0	1	TRUE	0	1				.	.		.	3.38E-05	0.012040818		.	0.45	.				1.495198176	1	0	1	1	0	0	0			.	.		.	3.38E-05	0.012040818
EGFR	ENST00000275493	p.I981F	LGG	0.8	-1.97	2.076	0.62782	3.271636187	0.702	2.99	0.495	0	1	TRUE	0	1				.	.		.	0.000450789	0.053543933		.	0.9	.				1.226682982	1	0	1	1	0	0	0			.	.		.	0.000450789	0.053543933
EGFR	ENST00000275493	p.K852T	UCEC	0.908	-2.7	2.939	2.2214	4.958123328	0.925	3.735	1	0	1	TRUE	0	1		4249.3	6.165	.	.		.	3.38E-05	0.012040818		.	0.888	.				2.568848391	1	1	1	1	0	0	0			.	.		.	3.38E-05	0.012040818
EGFR	ENST00000275493	p.L62R	GBM,LGG,LUAD	0.572	-0.6	1.845	0.72522	2.004856937	0.936	2.79	0.984	0.01	1	TRUE	1	7		4244	133.3	.	.	293	.	6.19E-07	0.001173026		.	0.1	.				2.135423441	1	2	1	0	1	1	0	4081	116.518	.	.	293	.	6.19E-07	0.001173026
EGFR	ENST00000275493	p.L833F	LUAD	0.96	-1.99	-2.432	1.2694	3.511542081	0.831	-0.905	0.998	0	1	TRUE	0	1		4249	27.299	.	.	292	.	1.55E-06	0.001549162		.	0.102	.				0.367899925	1	2	0	1	1	1	0	4085	24.049	.	.	292	.	1.55E-06	0.001549162
EGFR	ENST00000275493	p.L858R	LUAD	0.98	-3.11	2.458	1.0623	4.616730413	0.989	3.32	0.999	0	1	TRUE	1	20	Oncogenic	4249	27.299	.	.	292	.	1.03E-06	0.001285724		.	0.102	.	46	2.23E-21	1.64E-18	2.493432226	1	3	1	1	1	1	0	4085	24.049	.	.	292	.	1.03E-06	0.001285724
EGFR	ENST00000275493	p.L861Q	LUAD,LUSC	0.946	-1.88	-0.534	1.1931	3.674221231	0.916	0.735	0.973	0	1	TRUE	1	5	Oncogenic	4249	27.299	.	.	292	.	1.03E-06	0.001285724		.	0.165	.				1.200944063	1	2	1	1	1	1	0	4085	24.049	.	.	292	.	1.03E-06	0.001285724
EGFR	ENST00000275493	p.P1019L	LUSC	0.78	-1.08	2.134	0.34424	2.733880675	0.762	3.04	0.989	0.03	1	TRUE	0	1				.	.		.	1	1		.		.				1.924359783	1	0	1	1	0	0	0			.	.		.	1	1
EGFR	ENST00000275493	p.P272L	SKCM	0.622	-1.06	1.289	-0.91099	1.318049139	0.807	2.31	0.981	0.04	1	TRUE	0	1		4244	133.3	.	.	293	.	8.22E-07	0.001214113		.	0.814	.	46	2.23E-21	1.64E-18	1.653042486	1	3	1	0	1	1	0	4081	116.518	.	.	293	.	8.22E-07	0.001214113
EGFR	ENST00000275493	p.P411R	LIHC	0.752	-0.64	1.741	1.7733	3.239172518	0.953	2.7	1	0	1	TRUE	0	1				.	.		.	0.141542817	0.717439645		.		.				2.161293044	1	0	1	1	0	0	0			.	.		.	0.141542817	0.717439645
EGFR	ENST00000275493	p.P546Q	HNSC	0.772	-1.74	1.671	1.7932	3.697725126	0.731	2.64	0.99	0.13	1	TRUE	0	1				.	.		.	0.976137819	1		.		.				1.532632085	1	0	1	1	0	0	0			.	.		.	0.976137819	1
EGFR	ENST00000275493	p.P596S	GBM	0.814	-3.93	1.098	0.029595	3.516306377	0.743	2.145	0.925	0.01	1	TRUE	0	1		4244.1	70.956	.	.	293	.	6.19E-07	0.001173026		.	0.449	.				1.450994832	1	2	1	1	1	1	0	4081.1	70.946	.	.	293	.	6.19E-07	0.001173026
EGFR	ENST00000275493	p.R108G	GBM	0.794	-0.81	2.157	0.76533	2.933368932	0.992	3.06	1	0.01	1	TRUE	1	1	Likely Oncogenic	4244	133.3	.	.	293	.	1.82E-07	0.000788819	76	.	0.048	.				2.369016371	1	3	1	1	1	1	0	4081	116.518	.	.	293	.	1.82E-07	0.000788819	76
EGFR	ENST00000275493	p.R108K	GBM,LGG	0.744	-0.78	2.047	0.44387	2.544890748	0.905	2.965	1	0	1	TRUE	1	6	Oncogenic	4244	133.3	.	.	293	.	1.82E-07	0.000788819	76	.	0.048	.				2.196579996	1	3	1	1	1	1	0	4081	116.518	.	.	293	.	1.82E-07	0.000788819	76
EGFR	ENST00000275493	p.R222C	GBM	0.768	-1.05	2.464	0.26781	2.688346059	0.889	3.325	1	0	1	TRUE	1	5				.	.		.	2.91E-05	0.011297455		.	0.686	.				2.327748504	1	0	1	1	0	0	0	4081.2	20.206	.	.		.	2.91E-05	0.011297455
EGFR	ENST00000275493	p.R252C	GBM,LGG	0.674	-2.74	2.47	0.14016	2.879705745	0.674	3.33	0.974	0.04	1	TRUE	1	6		4244	133.3	.	.	293	.	6.67E-07	0.00117351	76	.	0.0058	.				1.8675669	1	3	1	1	1	1	0	4081.2	20.206	.	.	293	.	6.67E-07	0.00117351	76
EGFR	ENST00000275493	p.R324L	LGG	0.798	-2.46	1.127	1.8249	3.976797605	0.71	2.17	0.977	0.03	1	TRUE	0	2				.	.		.	0.334373906	0.881529711		.	0.9	.				1.438863101	1	0	1	1	0	0	0			.	.		.	0.334373906	0.881529711
EGFR	ENST00000275493	p.R836H	BLCA	0.936	-2.9	3.737	-0.033379	3.95733481	0.946	4.425	1	0	1	TRUE	0	1	Likely Oncogenic	4249	27.299	.	.	292	.	1.03E-06	0.001285724		.	0.165	.				2.907645664	1	2	1	1	1	1	0	4085.2	6.139	.	.	292	.	1.03E-06	0.001285724
EGFR	ENST00000275493	p.S645C	GBM	0.788	-1.07	1.706	0.12301	2.565198969	0.813	2.67	0.982	0.18	1	TRUE	0	1				.	.		.	0.367458867	0.904153047		.		.				1.592045212	1	0	1	1	0	0	0			.	.		.	0.367458867	0.904153047
EGFR	ENST00000275493	p.S720C	LUSC	0.606	-2.08	0.983	0.87946	2.600800868	0.53	2.045	0.98	0	1	TRUE	0	1	Likely Oncogenic	4249.2	9.449	.	.	292	.	1.52E-06	0.001549063		.	0.888	.				1.132672844	1	2	0	1	1	1	0	4085.3	9.496	.	.	292	.	1.52E-06	0.001549063
EGFR	ENST00000275493	p.S768I	BRCA,LUAD	0.9	-1.99	0.925	1.0944	3.720518664	0.845	1.995	0.999	0	1	TRUE	1	4	Oncogenic	4249.3	6.165	.	.		.	3.38E-05	0.012040818		.	0.102	.				1.667485258	1	1	1	1	0	0	0	4085.2	6.139	.	.		.	3.38E-05	0.012040818
EGFR	ENST00000275493	p.S811C	CESC	0.908	-1.97	0.948	0.20559	3.235237062	0.858	2.015	1	0.01	1	TRUE	0	1				.	.		.	0.000450789	0.053543933		.	0.9	.				1.68305274	1	0	1	1	0	0	0			.	.		.	0.000450789	0.053543933
EGFR	ENST00000275493	p.T625A	UCEC	0.708	-2.68	0.103	1.7922	3.559112244	0.504	1.285	0.204	0	1	TRUE	0	1		4244.1	70.956	.	.	293	.	6.19E-07	0.001173026		.	0.9	.				-0.224988762	1	2	0	1	1	1	0	4081.1	70.946	.	.	293	.	6.19E-07	0.001173026
EGFR	ENST00000275493	p.T790M	LUAD	0.918	-1.76	-0.03	1.2233	3.628740976	0.923	1.17	1	0	1	TRUE	0	2	Oncogenic			.	.	292	.	1.52E-06	0.001549063		.	0.45	.				1.438065955	1	1	1	1	0	0	0			.	.	292	.	1.52E-06	0.001549063
EGFR	ENST00000275493	p.V536M	UCEC	0.836	-3.1	2.07	1.7422	4.435175625	0.756	2.985	0.876	0	1	TRUE	0	1				.	.		.	0.976137819	1		.	0.9	.				1.79680597	1	0	1	1	0	0	0			.	.		.	0.976137819	1
EGFR	ENST00000275493	p.V742I	UCEC	0.928	-2.71	1.689	2.2528	4.856198785	0.465	2.655	0.993	0	1	TRUE	0	1	Likely Oncogenic			.	.		.	3.38E-05	0.012040818		.	0.451	.				1.30725538	1	0	1	1	0	0	0			.	.		.	3.38E-05	0.012040818
EGFR	ENST00000275493	p.V769L	LUAD	0.922	-1.54	-2.93	1.147	3.071463493	0.801	-1.335	0.635	0.44	1	TRUE	0	1		4249	27.299	.	.	292	.	1.33E-06	0.001489706		.	0.102	.				-1.054969435	1	2	0	1	1	1	0	4085	24.049	.	.	292	.	1.33E-06	0.001489706
EGFR	ENST00000275493	p.V774M	GBM,LGG	0.956	-2.3	3.083	0.60369	4.080610489	0.886	3.86	0.997	0	1	TRUE	0	4	Likely Oncogenic	4249.3	6.165	.	.		.	3.38E-05	0.012040818		.	0.102	.				2.554036538	1	1	1	1	0	0	0	4085.2	6.139	.	.		.	3.38E-05	0.012040818
EGFR	ENST00000275493	p.V843L	LUSC	0.946	-1.98	0.658	0.72435	3.625473021	0.86	1.765	0.985	0	1	TRUE	0	1	Likely Oncogenic	4249.3	6.165	.	.		.	3.38E-05	0.012040818		.	0.888	.				1.574090555	1	1	1	1	0	0	0			.	.		.	3.38E-05	0.012040818
EGFR	ENST00000275493	p.V85M	STAD	0.562	-0.85	2.823	1.789	2.819865832	0.914	3.635	1	0	1	TRUE	0	1				.	.	293	.	3.26E-06	0.002554514	76	.	0.048	.				2.506289373	1	2	1	1	1	1	0			.	.	293	.	3.26E-06	0.002554514	76
EGFR	ENST00000275493	p.Y270C	GBM	0.698	-1.03	2.458	0.29681	2.450087291	0.896	3.32	1	0	1	TRUE	0	1		4244	133.3	.	.	293	.	1.82E-07	0.000788819		.	0.449	.	46	2.23E-21	1.64E-18	2.33739091	1	3	1	1	1	1	0	4081	116.518	.	.	293	.	1.82E-07	0.000788819
EGFR	ENST00000275493	p.Y891C	LGG	0.874	-2.33	1.515	0.99778	3.784692241	0.949	2.505	0.999	0	1	TRUE	0	1		4249	27.299	.	.	292	.	1.14E-06	0.001374893		.	0.501	.				2.067556131	1	2	1	1	1	1	0	4085	24.049	.	.	292	.	1.14E-06	0.001374893
EP300	ENST00000263253	p.A1437T	CESC	0.654	-0.86	1.797	1.0017	2.536892253	0.9	3.22	0.809	0	1	TRUE	0	1				.	.		.			51	.	0.031	.				2.059080755	1	1	1	1	0	0	0			.	.		.			51
EP300	ENST00000263253	p.A1629V	UCEC	0.75	-0.6	1.678	3.5592	4.233055189	0.734	3.1	0.991	0	1	TRUE	0	1				.	.		.				.		.				1.955319106	1	0	1	1	0	0	0			.	.		.
EP300	ENST00000263253	p.C1164R	UCEC	0.564	-0.67	1.301	3.4779	3.496431091	0.874	2.72	0.999	0	1	TRUE	0	1		4422	10.359	.	.		.				.	0.102	.				2.035197656	1	1	1	1	0	0	0			.	.		.
EP300	ENST00000263253	p.C1164Y	BLCA,HNSC	0.49	-0.69	1.301	3.4488	3.225743092	0.89	2.72	0.999	0	1	TRUE	0	3		4422	10.359	.	.		.				.	0.102	.				2.062260664	1	1	1	1	0	0	0			.	.		.
EP300	ENST00000263253	p.C1204Y	HNSC	0.568	-1.82	1.952	3.4264	3.987091418	0.977	3.375	0.994	0	1	TRUE	0	1				.	.		.				.	0.548	.				2.490997116	1	0	1	1	0	0	0			.	.		.
EP300	ENST00000263253	p.C1247F	BLCA	0.55	-3.38	1.981	3.4197	4.473725493	0.97	3.405	0.991	0	1	TRUE	0	1				.	.		.				.		.				2.488555742	1	0	1	1	0	0	0			.	.		.
EP300	ENST00000263253	p.C1372Y	UCEC	0.718	-0.79	2.2	3.5855	4.28321088	0.928	3.625	0.529	0	1	TRUE	0	1		4423	44.56	.	.		.				.		.				1.930973162	1	1	1	1	0	0	0			.	.		.
EP300	ENST00000263253	p.C1385Y	BLCA	0.752	-0.69	2.135	0.24512	2.44102002	0.959	3.56	0.999	0	1	TRUE	0	1	Likely Oncogenic			.	.		.				.	0.451	.				2.548176763	1	0	1	1	0	0	0			.	.		.
EP300	ENST00000263253	p.C1753F	STAD	0.606	-2.46	2.15	3.469	4.401737636	0.895	3.575	0.999	0	1	TRUE	0	1				.	.		.				.		.				2.446517708	1	0	1	1	0	0	0			.	.		.
EP300	ENST00000263253	p.D1399N	CESC,HNSC,LUSC	0.802	-3.3	2.428	3.5896	5.501347738	0.31	3.855	1	0	1	TRUE	1	12	Likely Oncogenic	4423	44.56	.	.		.			51	.	1.00E-05	.				1.581357831	1	2	1	1	1	1	0	4247	42.167	.	.		.			51
EP300	ENST00000263253	p.E1514K	CESC,HNSC	0.592	-0.84	1.639	3.4835	3.710754189	0.801	3.06	0.996	0	1	TRUE	0	3				.	.		.			52	.	0.022	.				2.057376288	1	1	1	1	0	0	0			.	.		.			52
EP300	ENST00000263253	p.E1524K	BLCA,UCEC	0.554	-0.67	1.509	3.4558	3.480758623	0.711	2.93	0.996	0.01	1	TRUE	0	2				.	.		.				.	0.881	.				1.83153343	1	0	1	1	0	0	0			.	.		.
EP300	ENST00000263253	p.F1244C	COAD	0.666	-0.4	1.38	1.4291	2.597730272	0.764	2.8	0.72	0	0.996	TRUE	0	1		4422	10.359	.	.		.				.	0.102	.				1.532086137	1	1	1	1	0	0	0			.	.		.
EP300	ENST00000263253	p.F1343C	HNSC	0.52	-0.71	2.021	3.5474	3.506944513	0.957	3.445	0.999	0	1	TRUE	0	1				.	.		.				.	0.479	.				2.494247708	1	0	1	1	0	0	0			.	.		.
EP300	ENST00000263253	p.F2084V	UCEC	0.554	-1.16	0.998	3.5902	3.651158941	0.752	2.415	0.997	0.03	1	TRUE	0	1				.	.		.				.		.				1.642837288	0	0	1	1	0	0	1			.	.		.
EP300	ENST00000263253	p.G142V	HNSC	0.56	-0.26	0.804	3.4671	3.254570859	0.936	2.22	0.986	0.11	1	TRUE	0	1				.	.		.				.		.				1.722672306	0	0	1	1	0	0	1			.	.		.
EP300	ENST00000263253	p.H1255L	LIHC	0.564	-3.11	1.981	3.5035	4.476096373	0.965	3.405	0.991	0	1	TRUE	0	2		4422	10.359	.	.		.				.	0.102	.				2.480098552	1	1	1	1	0	0	0			.	.		.
EP300	ENST00000263253	p.H1451P	BRCA	0.814	-1.35	2.399	3.6347	4.878215766	0.858	3.825	0.999	0.01	1	TRUE	0	1		4423	44.56	.	.		.			51	.	1.00E-05	.				2.477343224	1	2	1	1	1	1	0	4247	42.167	.	.		.			51
EP300	ENST00000263253	p.H347L	UCEC	0.496	-2.09	2.245	3.5671	3.954428466	0.905	3.67	1	0	1	TRUE	0	1				.	.		.	0.460829493	0.961461268		.	0.771	.				2.50645005	1	0	1	1	0	0	0			.	.		.	0.460829493	0.961461268
EP300	ENST00000263253	p.H349R	LIHC	0.53	-0.55	0.123	3.528	3.180138789	0.904	1.535	1	0.21	1	TRUE	0	1				.	.		.	0.460829493	0.961461268		.	0.771	.				1.220398046	1	0	1	1	0	0	0			.	.		.	0.460829493	0.961461268
EP300	ENST00000263253	p.I1185V	MESO	0.48	-1.51	1.326	3.4371	3.476459912	0.5	2.745	0.987	0	1	TRUE	0	1				.	.		.				.	0.548	.				1.398439055	1	0	1	1	0	0	0			.	.		.
EP300	ENST00000263253	p.L1398P	LUSC	0.83	-0.92	2.389	0.11071	2.759471121	0.994	3.815	0.999	0	1	TRUE	0	1		4423	44.56	.	.		.			51	.	1.00E-05	.				2.719457753	1	2	1	1	1	1	0	4247	42.167	.	.		.			51
EP300	ENST00000263253	p.L1463R	STAD	0.574	-2.97	2.458	3.543	4.558762012	0.862	3.885	1	0	1	TRUE	0	1				.	.		.			51	.	0.008	.				2.528217592	1	1	1	1	0	0	0			.	.		.			51
EP300	ENST00000263253	p.L1584P	HNSC	0.676	-1.04	1.703	3.5846	4.145456151	0.914	3.125	1	0	1	TRUE	0	1				.	.		.				.		.				2.282128057	1	0	1	1	0	0	0			.	.		.
EP300	ENST00000263253	p.L587F	COAD	0.712	-1.72	1.087	3.4258	4.325224378	0.698	2.505	1	0	1	TRUE	0	1				.	.		.	0.536074476	0.989019865		.		.				1.644267604	1	0	1	1	0	0	0			.	.		.	0.536074476	0.989019865
EP300	ENST00000263253	p.N1389K	HNSC	0.48	-0.71	1.778	3.5592	3.33489976	0.384	3.2	0.998	0	0.98	TRUE	0	1				.	.		.				.	0.451	.				1.416105946	1	0	1	1	0	0	0			.	.		.
EP300	ENST00000263253	p.P1452L	HNSC,LUSC	0.776	-2.02	2.458	3.5969	4.967629283	0.917	3.885	0.686	0	1	TRUE	0	2				.	.		.			51	.	8.00E-05	.				2.224846003	1	1	1	1	0	0	0			.	.		.			51
EP300	ENST00000263253	p.P1502L	HNSC	0.618	-2.37	1.976	3.5017	4.404124563	0.87	3.4	0.999	0	1	TRUE	0	1	Likely Oncogenic			.	.		.			52	.	0.022	.				2.327313658	1	1	1	1	0	0	0			.	.		.			52
EP300	ENST00000263253	p.P332T	UCEC	0.476	-1.09	0.998	3.3917	3.23745367	0.738	2.415	1	0.05	1	TRUE	0	1				.	.		.	1	1		.		.				1.589995874	1	0	1	1	0	0	0			.	.		.	1	1
EP300	ENST00000263253	p.P595L	COAD	0.798	-0.63	0.63	1.4984	3.067728089	0.564	2.045	0.98	0	1	TRUE	0	1				.	.		.	1	1		.		.				1.190181738	1	0	1	1	0	0	0			.	.		.	1	1
EP300	ENST00000263253	p.Q1455R	BLCA	0.742	-0.75	2.448	0.1195	2.403375352	0.84	3.875	0.992	0	1	TRUE	1	1		4423	44.56	.	.		.			51	.	1.00E-05	.				2.476511255	1	2	1	0	1	1	0	4247	42.167	.	.		.			51
EP300	ENST00000263253	p.Q240H	HNSC	0.496	-0.35	1.023	3.4758	3.099495757	0.809	2.44	0.998	0.33	0.99	TRUE	0	1				.	.		.				.		.				1.257271746	0	0	1	1	0	0	1			.	.		.
EP300	ENST00000263253	p.R1410S	HNSC	0.682	-0.7	2.379	3.5737	4.14553274	0.944	3.805	0.478	0	0.994	TRUE	0	1				.	.		.			51	.	0.023	.				1.972768379	1	1	1	1	0	0	0			.	.		.			51
EP300	ENST00000263253	p.R1627G	BLCA	0.86	-1.63	2.135	3.5551	5.052450516	0.975	3.56	0.828	0	1	TRUE	0	1	Likely Oncogenic	4423	44.56	.	.		.				.		.				2.359365515	1	1	1	1	0	0	0	4247	42.167	.	.		.
EP300	ENST00000263253	p.R1645Q	CESC	0.736	-1.69	2.125	0.79229	3.049237169	0.891	3.55	0.022	0	0.997	TRUE	0	1				.	.		.				.		.				1.195376819	1	0	1	1	0	0	0			.	.		.
EP300	ENST00000263253	p.R1680C	ESCA	0.85	-0.24	2.582	3.5712	4.606200068	0.811	4.01	0.95	0.01	1	TRUE	0	1				.	.		.				.		.				2.417300349	0	0	1	1	0	0	1			.	.		.
EP300	ENST00000263253	p.R1737C	STAD	0.714	-0.63	1.321	3.5114	4.033792671	0.807	2.74	0.966	0	1	TRUE	0	1				.	.		.				.		.				1.889002002	1	0	1	1	0	0	0			.	.		.
EP300	ENST00000263253	p.R1830S	PRAD	0.5	-1.12	1.127	3.573	3.456738049	0.825	2.545	0.991	0	0.984	TRUE	0	1				.	.		.				.		.				1.865299712	1	0	1	1	0	0	0			.	.		.
EP300	ENST00000263253	p.R2088W	PRAD	0.804	-1	0.933	3.5094	4.420220198	0.728	2.35	0.999	0	1	TRUE	0	1				.	.		.				.		.				1.625620864	0	0	1	1	0	0	1			.	.		.
EP300	ENST00000263253	p.R370H	OV	0.652	-0.38	0.113	3.5752	3.576146503	0.747	1.525	0.999	0.03	1	TRUE	0	1				.	.		.	1	1		.		.				1.24572147	1	0	1	1	0	0	0			.	.		.	1	1
EP300	ENST00000263253	p.S1400I	ESCA	0.616	-1.45	2.409	3.526	4.154172621	0.97	3.835	0.998	0	1	TRUE	0	1		4423	44.56	.	.		.			51	.	1.00E-05	.				2.686391457	1	2	1	1	1	1	0	4247	42.167	.	.		.			51
EP300	ENST00000263253	p.S1400R	BLCA	0.54	-1.44	2.409	0.18651	1.966258013	0.967	3.835	0.998	0	0.999	TRUE	0	1		4423	44.56	.	.		.			51	.	1.00E-05	.				2.681317143	1	2	1	0	1	1	0	4247	42.167	.	.		.			51
EP300	ENST00000263253	p.S1581L	CESC	0.728	-0.65	1.38	0.84199	2.567588929	0.899	2.8	0.998	0.01	1	TRUE	0	1				.	.		.				.		.				2.094909469	1	0	1	1	0	0	0			.	.		.
EP300	ENST00000263253	p.W1436R	CESC	0.668	-0.79	2.438	1.5846	2.995598237	0.963	3.865	0.999	0	1	TRUE	0	2				.	.		.			52	.	0.03	.				2.688999773	1	1	1	1	0	0	0			.	.		.			52
EP300	ENST00000263253	p.W1466C	CESC,HNSC	0.482	-4.04	2.101	3.5896	4.582444796	0.905	3.525	0.916	0	1	TRUE	0	2				.	.		.			51	.	0.0001	.				2.336674417	1	1	1	1	0	0	0			.	.		.			51
EP300	ENST00000263253	p.W1509R	LIHC	0.548	-0.74	2.369	3.6008	3.700937235	0.965	3.795	0.999	0	1	TRUE	0	1				.	.		.			52	.	0.022	.				2.661615409	1	1	1	1	0	0	0			.	.		.			52
EP300	ENST00000263253	p.Y1111C	HNSC	0.776	-0.76	2.423	3.3686	4.387386617	0.826	3.85	1	0	1	TRUE	0	1				.	.		.				.	0.74	.				2.451942203	1	0	1	1	0	0	0			.	.		.
EP300	ENST00000263253	p.Y1397D	UCEC	0.808	-0.87	2.399	3.6396	4.690794197	0.983	3.825	0.998	0	1	TRUE	0	1		4423	44.56	.	.		.			51	.	0.0001	.				2.703984831	1	2	1	1	1	1	0	4247	42.167	.	.		.			51
EP300	ENST00000263253	p.Y1414C	BLCA,LUSC	0.772	-0.8	2.354	0.12643	2.516197986	0.983	3.78	0.999	0	1	TRUE	0	3	Likely Oncogenic	4423	44.56	.	.		.			51	.	1.00E-05	.				2.685468314	1	2	1	1	1	1	0	4247	42.167	.	.		.			51
EP300	ENST00000263253	p.Y1414D	ESCA	0.714	-0.81	2.354	3.6501	4.337117569	0.986	3.78	0.998	0	1	TRUE	0	1	Likely Oncogenic	4423	44.56	.	.		.			51	.	1.00E-05	.				2.689280206	1	2	1	1	1	1	0	4247	42.167	.	.		.			51
EP300	ENST00000263253	p.Y1446C	HNSC	0.7	-3.14	2.404	3.5528	5.060345864	0.98	3.83	0.999	0	1	TRUE	0	1		4423	44.56	.	.		.			51	.	8.00E-05	.				2.7023706	1	2	1	1	1	1	0	4247	42.167	.	.		.			51
EP300	ENST00000263253	p.Y1467S	HNSC	0.63	-1.08	2.453	3.5848	4.113804457	0.951	3.88	0.999	0	1	TRUE	0	1				.	.		.			51	.	0.0001	.				2.675295496	1	1	1	1	0	0	0			.	.		.			51
EPAS1	ENST00000263734	p.R24L	LUAD	0.716	-1.96	2.481	0.0487	2.702348748	0.846	3.46	0.999	0	1	TRUE	0	1				.	.		.	0.318042142	0.869715562		.	0.899	.				2.313091064	1	0	1	1	0	0	0			.	.		.	0.318042142	0.869715562
EPHA2	ENST00000358432	p.C188R	ESCA	0.726	-2.34	2.372	0.41929	3.067207436	0.904	3.37	0.999	0	1	FALSE	0	1				.	.		.	6.68E-05	0.016815438		.	0.273	.				2.371636592	1	0	1	1	0	0	0			.	.		.	6.68E-05	0.016815438
EPHA2	ENST00000358432	p.C70R	KIRP	0.736	-2.35	2.308	-0.18395	2.749913109	0.948	3.31	1	0	1	FALSE	0	1				.	.		.	6.68E-05	0.016815438		.	0.273	.				2.420950369	1	0	1	1	0	0	0			.	.		.	6.68E-05	0.016815438
EPHA2	ENST00000358432	p.E663Q	CESC	0.694	-3.51	2.821	-0.22878	3.064239513	0.947	3.79	0.999	0	1	FALSE	0	1				.	.		.	0.011647679	0.317769492	156	.	0.0057	.				2.628971865	1	1	1	1	0	0	0			.	.		.	0.011647679	0.317769492	156
EPHA2	ENST00000358432	p.E787K	SKCM	0.656	-3.84	3.579	0.18006	3.398685269	0.861	4.5	0.648	0	1	FALSE	0	1				.	.		.	0.784846837	1		.	0.9	.				2.35246559	1	0	1	1	0	0	0			.	.		.	0.784846837	1
EPHA2	ENST00000358432	p.E815K	LUAD	0.8	-1.92	-0.662	0.45268	2.728554008	0.927	0.53	0.996	0	1	FALSE	0	1				.	.		.	0.784846837	1		.	0.9	.				1.158481542	1	0	1	1	0	0	0			.	.		.	0.784846837	1
EPHA2	ENST00000358432	p.F758C	STAD	0.822	-3.54	3.285	1.0157	4.312464294	0.986	4.225	1	0	1	FALSE	0	1				.	.		.	0.003178589	0.171792301	156	.	0.0057	.				2.887396788	1	1	1	1	0	0	0			.	.		.	0.003178589	0.171792301	156
EPHA2	ENST00000358432	p.F864L	ESCA	0.776	-2.5	2.051	0.98858	3.576791239	0.931	3.07	0.998	0	1	FALSE	0	1				.	.		.	0.234366504	0.810902448		.	0.9	.				2.284183399	1	0	1	1	0	0	0			.	.		.	0.234366504	0.810902448
EPHA2	ENST00000358432	p.G620R	BLCA,UCEC	0.798	-3.2	3.83	0.88798	4.119348567	0.994	4.735	1	0	1	FALSE	0	2				.	.		.	0.117758335	0.6828085		.	0.897	.				3.125089608	1	0	1	1	0	0	0			.	.		.	0.117758335	0.6828085
EPHA2	ENST00000358432	p.G625R	LUSC	0.78	-3.31	3.771	0.73103	3.995378352	0.991	4.68	1	0	1	FALSE	0	1				.	.		.	0.117758335	0.6828085		.	0.897	.				3.095841034	1	0	1	1	0	0	0			.	.		.	0.117758335	0.6828085
EPHA2	ENST00000358432	p.K754N	HNSC	0.816	-2.72	3.488	0.96162	4.002949377	0.76	4.415	1	0	1	FALSE	0	1				.	.		.	0.235124933	0.811417159		.	0.704	.				2.588642867	1	0	1	1	0	0	0			.	.		.	0.235124933	0.811417159
EPHA2	ENST00000358432	p.M689I	LUAD	0.752	-1.9	-0.154	0.29335	2.539609234	0.877	1.005	0.977	0	1	FALSE	0	1				.	.		.	0.472358166	0.967275445		.	0.9	.				1.258701307	1	0	1	1	0	0	0			.	.		.	0.472358166	0.967275445
EPHA2	ENST00000358432	p.N674I	CHOL	0.782	-2.55	3.403	0.9872	3.824622015	0.768	4.335	1	0	1	FALSE	0	1				.	.		.	0.235124933	0.811417159		.	0.704	.				2.567011812	1	0	1	1	0	0	0			.	.		.	0.235124933	0.811417159
EPHA2	ENST00000358432	p.P687L	SKCM	0.8	-2.1	1.624	0.28799	3.05226475	0.618	2.67	0.842	0	1	FALSE	0	1				.	.		.	0.504046931	0.979617368		.	0.9	.				1.382012575	1	0	1	1	0	0	0			.	.		.	0.504046931	0.979617368
EPHA2	ENST00000358432	p.P862L	SKCM	0.868	-2.48	2.618	0.12638	3.48752344	0.955	3.6	1	0	1	FALSE	0	1				.	.		.	0.472358166	0.967275445		.	0.9	.				2.560254713	1	0	1	1	0	0	0			.	.		.	0.472358166	0.967275445
EPHA2	ENST00000358432	p.P862S	SKCM	0.878	-2.49	2.869	0.061811	3.528227044	0.963	3.835	1	0	1	FALSE	0	1				.	.		.	0.472358166	0.967275445		.	0.9	.				2.677076236	1	0	1	1	0	0	0			.	.		.	0.472358166	0.967275445
EPHA2	ENST00000358432	p.R705L	LUSC	0.826	-2.1	0.705	0.47264	3.107297621	0.894	1.81	0.869	0	1	FALSE	0	1				.	.		.	0.784846837	1		.	0.9	.				1.504937371	1	0	1	1	0	0	0			.	.		.	0.784846837	1
EPHA2	ENST00000358432	p.R762H	PRAD	0.794	-2.25	2.169	0.96289	3.555802813	0.91	3.18	0.996	0	1	FALSE	0	1				.	.		.	0.034170511	0.475600634	156	.	0.0057	.				2.294486874	1	1	1	1	0	0	0			.	.		.	0.034170511	0.475600634	156
EPHA2	ENST00000358432	p.S802N	UCEC	0.732	-3.17	3.643	0.90242	3.855229157	0.604	4.56	0.995	0	1	FALSE	0	1				.	.		.	0.784846837	1		.		.				2.382198558	1	0	1	1	0	0	0			.	.		.	0.784846837	1
EPHB6	ENST00000392957	p.E853K	LUAD	0.816	-3.75	3.734	0.29831	4.023296216	0.99	4.645	0.999	0	1	FALSE	0	1				.	.		.	0.294372294	0.854586482		.		.				3.077503554	0	0	1	1	0	0	1			.	.		.	0.294372294	0.854586482
EPHB6	ENST00000392957	p.G848R	BLCA	0.832	-4.3	3.696	0.50077	4.383740038	0.99	4.61	1	0	1	FALSE	0	1				.	.		.	0.126081582	0.696284452		.		.				3.063382357	0	0	1	1	0	0	1			.	.		.	0.126081582	0.696284452
EPHB6	ENST00000392957	p.L895W	KIRC	0.702	-2.01	1.8	0.80813	3.000660522	0.907	2.835	1	0	1	FALSE	0	1				.	.		.	0.113314448	0.676346882		.		.				2.142823713	0	0	1	1	0	0	1			.	.		.	0.113314448	0.676346882
EPHB6	ENST00000392957	p.P830T	ESCA	0.702	-4.58	3.301	0.060719	3.709966332	0.969	4.24	0.998	0	1	FALSE	0	1				.	.		.	0.55202952	0.992132678		.		.				2.862710476	0	0	1	1	0	0	1			.	.		.	0.55202952	0.992132678
EPHB6	ENST00000392957	p.R794H	LUAD	0.726	-2.9	3.68	0.34268	3.423509848	0.982	4.595	0.998	0	1	FALSE	0	1				.	.		.	0.271322621	0.836125747		.		.				3.040733027	0	0	1	1	0	0	1			.	.		.	0.271322621	0.836125747
EPHB6	ENST00000392957	p.S842C	LUSC	0.702	-2.8	1.4	0.49338	3.036220865	0.93	2.46	1	0	1	FALSE	0	1				.	.		.	0.126081582	0.696284452		.		.				2.016902291	0	0	1	1	0	0	1			.	.		.	0.126081582	0.696284452
ERBB2	ENST00000269571	p.D742H	HNSC	0.826	-2.12	0.823	1.8172	3.904207533	0.812	1.99	0.824	0	1	TRUE	0	1				.	.		.	1	1		.		.				1.388546195	1	0	1	1	0	0	0			.	.		.	1	1
ERBB2	ENST00000269571	p.D769H	BRCA,CESC,BLCA	0.91	-1.93	0.191	2.4104	4.375896245	0.868	1.305	1	0	1	TRUE	1	3	Oncogenic			.	.		.	0.001622306	0.11580185	71	.	0.029	.				1.404373681	1	1	1	1	0	0	0			.	.		.	0.001622306	0.11580185	71
ERBB2	ENST00000269571	p.D982Y	LIHC	0.86	-1.97	1.514	2.3462	4.38211628	0.909	2.74	0.994	0	1	TRUE	0	1				.	.		.	1	1		.		.				2.096876514	1	0	1	1	0	0	0			.	.		.	1	1
ERBB2	ENST00000269571	p.G1080W	UCEC	0.7	-1.15	0.874	1.8813	3.162783467	0.7	2.045	0.989	0	1	TRUE	0	1				.	.		.	1	1		.		.				1.431579115	0	0	1	1	0	0	1			.	.		.	1	1
ERBB2	ENST00000269571	p.G776V	READ,STAD	0.912	-1.91	-0.482	2.3874	4.258250997	0.94	0.575	0.993	0.01	1	TRUE	0	2	Likely Oncogenic			.	.		.	0.000255397	0.037838158		.	0.228	.				1.179987634	1	0	1	1	0	0	0			.	.		.	0.000255397	0.037838158
ERBB2	ENST00000269571	p.I767F	CESC	0.914	-1.62	-3.016	0.46018	2.663954745	0.816	-2.175	0.998	0.28	1	TRUE	0	1	Likely Oncogenic			.	.	134	.	1.34E-06	0.001489706	71	.	0.029	.				-0.676956959	1	2	0	1	1	1	0			.	.	134	.	1.34E-06	0.001489706	71
ERBB2	ENST00000269571	p.I767M	BRCA,BLCA	0.878	-1.94	-1.002	-0.082657	2.650777429	0.767	0.01	0.998	0	1	TRUE	0	3	Oncogenic			.	.	134	.	1.34E-06	0.001489706	71	.	0.029	.				0.661819663	1	2	0	1	1	1	0			.	.	134	.	1.34E-06	0.001489706	71
ERBB2	ENST00000269571	p.L453M	STAD	0.574	-0.08	1.699	1.9194	2.49135119	0.48	2.94	1	0	1	TRUE	0	1				.	.		.	0.456621005	0.959042938		.		.				1.466730526	1	0	1	1	0	0	0			.	.		.	0.456621005	0.959042938
ERBB2	ENST00000269571	p.L662Q	ESCA	0.572	-1.37	1.5	1.9943	2.950760385	0.768	2.725	0.973	0	1	TRUE	0	1				.	.		.	0.791882019	1		.		.				1.825279896	0	0	1	1	0	0	1			.	.		.	0.791882019	1
ERBB2	ENST00000269571	p.L755S	BRCA,UCEC,BLCA,CHOL,KIRP	0.936	-2.29	2.344	2.3993	4.92221385	0.957	3.64	1	0	1	TRUE	1	9	Oncogenic			.	.	134	.	1.34E-06	0.001489706	71	.	0.029	.				2.581218869	1	2	1	1	1	1	0			.	.	134	.	1.34E-06	0.001489706	71
ERBB2	ENST00000269571	p.R1006C	HNSC	0.782	-1.19	1.132	2.3464	3.773059952	0.746	2.325	0.814	0	1	TRUE	0	1				.	.		.	1	1		.		.				1.411530276	1	0	1	1	0	0	0			.	.		.	1	1
ERBB2	ENST00000269571	p.R103Q	BLCA	0.892	-0.79	2.136	-0.020337	2.817918493	0.947	3.415	1	0	1	TRUE	0	1				.	.		.	0.441558442	0.950714821		.	0.894	.				2.46540979	1	0	1	1	0	0	0			.	.		.	0.441558442	0.950714821
ERBB2	ENST00000269571	p.R1111W	PRAD	0.652	-1.43	1.394	1.8484	3.153918468	0.696	2.61	0.999	0	1	TRUE	0	1				.	.		.	1	1		.		.				1.685773164	0	0	1	1	0	0	1			.	.		.	1	1
ERBB2	ENST00000269571	p.R456H	UCEC	0.836	-0.71	0.602	1.9519	3.48583715	0.861	1.75	0.999	0	1	TRUE	0	1				.	.		.	0.456621005	0.959042938		.		.				1.586862929	1	0	1	1	0	0	0			.	.		.	0.456621005	0.959042938
ERBB2	ENST00000269571	p.R784C	ESCA	0.95	-2.15	1.053	2.4727	4.764027725	0.959	2.24	1	0	1	TRUE	0	1				.	.		.	0.000529526	0.059746494		.	0.228	.				1.969256956	1	0	1	1	0	0	0			.	.		.	0.000529526	0.059746494
ERBB2	ENST00000269571	p.S310F	ESCA,CESC,UCEC,BLCA,STAD,HNSC,COAD,BRCA,OV	0.874	-1.11	0.97	1.8889	3.781738608	0.834	2.15	0.992	0.04	1	TRUE	1	33	Oncogenic			.	.	133	.	1.47E-06	0.001541401		.	0.343	.	5	9.25E-40	1.20E-36	1.642272843	1	2	1	1	1	1	0			.	.	133	.	1.47E-06	0.001541401
ERBB2	ENST00000269571	p.T733I	BLCA,UCEC	0.904	-1.97	0.224	2.0198	4.149803908	0.892	1.34	1	0	1	TRUE	0	2	Likely Oncogenic			.	.		.	0.000165266	0.028463442		.		.				1.460351814	1	0	1	1	0	0	0			.	.		.	0.000165266	0.028463442
ERBB2	ENST00000269571	p.V988I	HNSC	0.746	-1.95	1.477	2.325	3.955030197	0.496	2.7	0.994	0.01	1	TRUE	0	1				.	.		.	0.9416089	1		.		.				1.364257047	1	0	1	1	0	0	0			.	.		.	0.9416089	1
ERBB3	ENST00000267101	p.A232T	UCEC	0.688	-2.59	2.44	0.94651	3.334309062	0.525	3.485	0.996	0	1	TRUE	0	1	Likely Oncogenic	4535	55.421	.	.	135	.	1.03E-06	0.001285724		.	0.129	.				1.777340484	1	2	1	1	1	1	0	4350	55.161	.	.	135	.	1.03E-06	0.001285724
ERBB3	ENST00000267101	p.A232V	PRAD	0.672	-2.48	1.816	0.94955	3.144016665	0.668	2.935	0.988	0	1	TRUE	0	1	Oncogenic	4535	55.421	.	.	135	.	1.03E-06	0.001285724		.	0.129	.				1.767374148	1	2	1	1	1	1	0	4350	55.161	.	.	135	.	1.03E-06	0.001285724
ERBB3	ENST00000267101	p.A245V	STAD,UCEC	0.586	-2.95	0.455	0.87446	2.751866618	0.658	1.735	0.749	0.22	1	TRUE	0	4		4535	55.421	.	.	135	.	1.03E-06	0.001285724		.	0.071	.				0.558868349	1	2	0	1	1	1	0	4350	55.161	.	.	135	.	1.03E-06	0.001285724
ERBB3	ENST00000267101	p.C259S	LUAD	0.79	-3.01	3.041	-0.22188	3.264871364	0.963	4.015	1	0	1	TRUE	0	1				.	.		.	0.113711143	0.676962732		.	0.9	.				2.756191994	1	0	1	1	0	0	0			.	.		.	0.113711143	0.676962732
ERBB3	ENST00000267101	p.D1327Y	BLCA	0.832	-1.74	-0.599	-0.10783	2.466173189	0.908	0.805	0.999	0	1	TRUE	0	1				.	.		.	1	1		.		.				1.251002784	0	0	1	1	0	0	1			.	.		.	1	1
ERBB3	ENST00000267101	p.D297V	UCEC	0.774	-2.5	1.414	1.0006	3.477763755	0.971	2.58	0.999	0	1	TRUE	0	1		4537	18.656	.	.		.	0.024596449	0.421989611		.	0.869	.				2.137732667	1	1	1	1	0	0	0	4354	18.657	.	.		.	0.024596449	0.421989611
ERBB3	ENST00000267101	p.D297Y	UCS,STAD,UCEC,BLCA	0.826	-2.52	0.796	0.9584	3.548100981	0.961	2.035	0.99	0.01	1	TRUE	0	5		4537	18.656	.	.		.	0.024596449	0.421989611		.	0.869	.				1.853437274	1	1	1	1	0	0	0	4354	18.657	.	.		.	0.024596449	0.421989611
ERBB3	ENST00000267101	p.D581H	BLCA	0.794	-3.19	0.546	-0.099724	3.025225271	0.883	1.815	1	0	1	TRUE	0	1				.	.		.	0.373357678	0.907145508		.	0.844	.				1.653906568	1	0	1	1	0	0	0			.	.		.	0.373357678	0.907145508
ERBB3	ENST00000267101	p.E925Q	BLCA	0.8	-2	-0.48	0.095835	2.580211866	0.694	0.91	0.999	0	1	TRUE	0	2		4249.1	20.146	.	.	136	.	1.60E-05	0.008343456		.	0.737	.	31	3.95E-08	1.47E-05	0.935185901	1	3	0	1	1	1	0	4085.1	20.146	.	.	136	.	1.60E-05	0.008343456
ERBB3	ENST00000267101	p.E928G	BRCA,COAD,UCEC	0.856	-1.95	-1.348	1.2596	3.29322053	0.84	0.145	0.999	0	1	TRUE	0	4	Oncogenic	4249.1	20.146	.	.		.	8.81E-05	0.020401292		.		.	31	3.95E-08	1.47E-05	0.845893882	1	2	0	1	1	1	0	4085.1	20.146	.	.		.	8.81E-05	0.020401292
ERBB3	ENST00000267101	p.E928Q	CESC	0.788	-1.94	-0.542	1.355	3.229673419	0.696	0.855	0.999	0	1	TRUE	0	1	Likely Oncogenic	4249.1	20.146	.	.		.	8.81E-05	0.020401292		.		.	31	3.95E-08	1.47E-05	0.914394518	1	2	0	1	1	1	0	4085.1	20.146	.	.		.	8.81E-05	0.020401292
ERBB3	ENST00000267101	p.F219L	HNSC,CESC,UCEC	0.77	-1.1	1.969	0.97645	3.042822149	0.737	3.07	0.986	0.2	1	TRUE	0	3		4535.1	10.085	.	.		.	0.001229482	0.098628782		.	0.9	.				1.611409859	1	1	1	1	0	0	0	4350.1	10.054	.	.		.	0.001229482	0.098628782
ERBB3	ENST00000267101	p.G337R	UCEC	0.712	-1.3	1.646	0.87327	2.799331753	0.84	2.785	0.989	0.01	1	TRUE	0	1				.	.		.	0.372775089	0.906967976		.	0.9	.				1.977159841	1	0	1	1	0	0	0	4356.1	6.018	.	.		.	0.372775089	0.906967976
ERBB3	ENST00000267101	p.G420V	LIHC	0.756	-1.04	2.814	0.94972	3.088119303	0.962	3.815	1	0	1	TRUE	0	1				.	.		.	0.222260659	0.802050795		.	0.9	.				2.666594158	1	0	1	1	0	0	0			.	.		.	0.222260659	0.802050795
ERBB3	ENST00000267101	p.G718C	LUSC	0.88	-5.54	2.978	0.61077	4.941498796	0.98	3.96	0.961	0	1	TRUE	0	1				.	.		.	1	1		.		.				2.711537702	1	0	1	1	0	0	0			.	.		.	1	1
ERBB3	ENST00000267101	p.H228Q	BLCA	0.666	-2.64	2.865	0.038962	2.819501388	0.681	3.86	0.99	0	1	TRUE	0	1				.	.		.	0.009838126	0.295977967		.		.				2.198454781	1	0	1	1	0	0	0			.	.		.	0.009838126	0.295977967
ERBB3	ENST00000267101	p.H228R	STAD	0.73	-2.66	2.865	1.0118	3.610549803	0.646	3.86	0.99	0	1	TRUE	0	1				.	.		.	0.009838126	0.295977967		.		.				2.139254449	1	0	1	1	0	0	0			.	.		.	0.009838126	0.295977967
ERBB3	ENST00000267101	p.H768R	THCA	0.892	-2.73	2.621	1.3548	4.365610876	0.953	3.645	0.999	0	1	TRUE	0	1				.	.		.	0.486780715	0.973933232		.	0.9	.				2.575388354	1	0	1	1	0	0	0			.	.		.	0.486780715	0.973933232
ERBB3	ENST00000267101	p.I671N	STAD	0.808	-1.34	1.561	0.94143	3.177978851	0.846	2.71	1	0	1	TRUE	0	1				.	.		.	0.006132176	0.238516463		.		.				1.984704493	0	0	1	1	0	0	1	4363	6.043	.	.		.	0.006132176	0.238516463
ERBB3	ENST00000267101	p.K329E	BLCA	0.8	-0.83	2.1	0.24284	2.652910264	0.828	3.185	0.997	0.03	1	TRUE	0	1				.	.		.	0.024565344	0.421823251		.	0.9	.				2.109826213	1	0	1	1	0	0	0	4356	6.103	.	.		.	0.024565344	0.421823251
ERBB3	ENST00000267101	p.N459S	LIHC	0.862	-2.22	2.355	0.95963	3.812103865	0.203	3.41	0.999	0	1	TRUE	0	1				.	.		.	0.92889942	1		.	0.9	.				1.203519801	1	0	1	1	0	0	0			.	.		.	0.92889942	1
ERBB3	ENST00000267101	p.P291L	SKCM	0.864	-1.05	1.686	-0.27102	2.597032535	0.758	2.82	1	0	1	TRUE	0	1				.	.		.	0.37800225	0.910889606		.		.				1.884206464	1	0	1	1	0	0	0			.	.		.	0.37800225	0.910889606
ERBB3	ENST00000267101	p.P590L	OV	0.824	-3.96	1.895	-0.01053	3.662826908	0.816	3.005	1	0	1	TRUE	0	1				.	.		.	0.10984779	0.670777191		.	0.844	.				2.063623289	1	0	1	1	0	0	0			.	.		.	0.10984779	0.670777191
ERBB3	ENST00000267101	p.Q891H	CESC	0.78	-1.98	0.268	0.073441	2.605865715	0.875	1.57	0.999	0.01	1	TRUE	0	1				.	.		.	0.398178758	0.924731103		.		.				1.514953028	1	0	1	1	0	0	0			.	.		.	0.398178758	0.924731103
ERBB3	ENST00000267101	p.R103H	BLCA,UCEC	0.838	-0.63	2.049	0.94977	3.114252231	0.934	3.14	0.999	0	1	TRUE	0	2		4535	55.421	.	.	135	.	1.03E-06	0.001285724		.	0.071	.				2.321287375	1	2	1	1	1	1	0	4350	55.161	.	.	135	.	1.03E-06	0.001285724
ERBB3	ENST00000267101	p.R426W	STAD	0.888	-0.65	0.648	0.90821	3.056370842	0.919	1.905	0.614	0.03	1	TRUE	0	1				.	.		.	0.802451307	1		.	0.9	.				1.217638287	1	0	1	1	0	0	0			.	.		.	0.802451307	1
ERBB3	ENST00000267101	p.R667H	STAD	0.836	-1.55	1.657	0.89285	3.337739541	0.785	2.795	0.999	0	1	TRUE	0	1				.	.		.	0.006132176	0.238516463		.		.				1.917624569	0	0	1	1	0	0	1	4363	6.043	.	.		.	0.006132176	0.238516463
ERBB3	ENST00000267101	p.T355I	BRCA,CESC	0.824	-0.96	2.53	0.93133	3.245177417	0.849	3.565	1	0	1	TRUE	0	3				.	.		.	0.056084349	0.555986713		.	0.9	.				2.36557866	1	0	1	1	0	0	0	4356	6.103	.	.		.	0.056084349	0.555986713
ERBB3	ENST00000267101	p.T355P	BLCA	0.81	-0.96	2.53	0.045736	2.687611188	0.834	3.565	1	0	1	TRUE	0	1				.	.		.	0.056084349	0.555986713		.	0.9	.				2.34020709	1	0	1	1	0	0	0	4356	6.103	.	.		.	0.056084349	0.555986713
ERBB3	ENST00000267101	p.V104M	CESC,UCS,BLCA,STAD,UCEC,COAD	0.556	-0.81	1.448	0.84947	2.032063986	0.582	2.61	0.854	0.09	1	TRUE	1	12	Oncogenic	4535	55.421	.	.	135	.	1.03E-06	0.001285724		.	0.071	.				1.161629486	1	2	1	0	1	1	0	4350	55.161	.	.	135	.	1.03E-06	0.001285724
ERBB4	ENST00000342788	p.A769S	KIRP	0.632	-2.08	1.431	0.59166	2.596901844	0.76	2.595	0.999	0.01	1	TRUE	0	1				.	.		.	0.008133138	0.273049321		.	0.231	.				1.770957945	1	0	1	1	0	0	0			.	.		.	0.008133138	0.273049321
ERBB4	ENST00000342788	p.A828D	LUAD	0.772	-2.91	3.613	0.1857	3.488817297	0.966	4.52	0.998	0	1	TRUE	0	1		4550.2	8.559	.	.		.	0.199758032	0.782896089		.	0.898	.				2.980705119	1	1	1	1	0	0	0	4370	8.576	.	.		.	0.199758032	0.782896089
ERBB4	ENST00000342788	p.C293Y	ESCA	0.614	-3.29	2.763	-0.23169	2.693878731	0.916	3.77	1	0	1	TRUE	0	1				.	.		.	0.000425937	0.051557484	146	.	0.014	.				2.569009068	1	1	1	1	0	0	0			.	.		.	0.000425937	0.051557484	146
ERBB4	ENST00000342788	p.C304F	LUAD	0.602	-3.85	2.797	-0.087904	2.936581466	0.969	3.8	1	0	1	TRUE	0	1				.	.		.	0.000425937	0.051557484	146	.	0.014	.				2.671841244	1	1	1	1	0	0	0			.	.		.	0.000425937	0.051557484	146
ERBB4	ENST00000342788	p.C532R	LIHC	0.824	-3.37	3.109	-0.42772	3.404044239	0.931	4.075	1	0	1	TRUE	0	1				.	.		.	0.000425937	0.051557484		.	0.702	.				2.728437896	1	0	1	1	0	0	0			.	.		.	0.000425937	0.051557484
ERBB4	ENST00000342788	p.C589F	LUAD	0.56	-3.05	3.171	-0.09933	2.558138961	0.95	4.13	1	0	1	TRUE	0	1		4558	7.017	.	.		.	0.000425937	0.051557484		.	0.9	.				2.784749479	1	1	1	1	0	0	0	4373	7.017	.	.		.	0.000425937	0.051557484
ERBB4	ENST00000342788	p.D245Y	LUSC	0.67	-2.57	2.162	-0.12112	2.607981543	0.926	3.24	1	0	1	TRUE	0	1				.	.		.	0.004409701	0.203332224		.	0.9	.				2.352971492	1	0	1	1	0	0	0			.	.		.	0.004409701	0.203332224
ERBB4	ENST00000342788	p.D861N	SKCM	0.832	-4.31	2.644	0.60961	4.286435191	0.405	3.665	0.987	0	1	TRUE	0	1				.	.		.	0.068545069	0.588981309		.	0.663	.				1.642121874	1	0	1	1	0	0	0			.	.		.	0.068545069	0.588981309
ERBB4	ENST00000342788	p.E874K	PRAD	0.814	-1.9	-0.446	-0.052094	2.514765033	0.94	0.94	0.995	0.04	1	TRUE	0	1				.	.		.	0.461978415	0.962069323		.	0.9	.				1.293518833	1	0	1	1	0	0	0			.	.		.	0.461978415	0.962069323
ERBB4	ENST00000342788	p.E969K	SKCM	0.738	-2.22	0.155	0.57742	2.813905377	0.958	1.47	0.991	0	1	TRUE	0	1				.	.		.	0.854012636	1		.	0.9	.				1.617764081	1	0	1	1	0	0	0			.	.		.	0.854012636	1
ERBB4	ENST00000342788	p.G735C	UVM	0.808	-2.44	1.589	0.091991	3.082338698	0.965	2.735	1	0	1	TRUE	0	1		4550.1	9.938	.	.		.				.		.				2.19697392	1	1	1	1	0	0	0	4366.1	9.721	.	.		.
ERBB4	ENST00000342788	p.G741E	SKCM	0.77	-2.37	0.62	0.50956	3.012852177	0.803	1.88	0.999	0	1	TRUE	0	1				.	.		.	0.370542791	0.905731759		.		.	45	2.11E-05	0.006101028	1.545898681	1	1	1	1	0	0	0			.	.		.	0.370542791	0.905731759
ERBB4	ENST00000342788	p.G741R	SKCM	0.666	-2.38	0.495	0.30392	2.512111679	0.828	1.77	0.999	0	1	TRUE	0	1				.	.		.	0.370542791	0.905731759		.		.	45	2.11E-05	0.006101028	1.539836113	1	1	1	1	0	0	0			.	.		.	0.370542791	0.905731759
ERBB4	ENST00000342788	p.G785R	LUSC	0.816	-2.77	2.95	0.85799	3.877590564	0.988	3.935	1	0	1	TRUE	0	1		4550	16.797	.	.		.	0.000865437	0.080603034		.	0.057	.	45	2.11E-05	0.006101028	2.763315386	1	2	1	1	1	1	0	4366	16.783	.	.		.	0.000865437	0.080603034
ERBB4	ENST00000342788	p.G785V	LUAD	0.852	-2.76	3.347	0.36749	3.781212773	0.994	4.285	1	0	1	TRUE	0	1		4550	16.797	.	.		.	0.000865437	0.080603034		.	0.057	.	45	2.11E-05	0.006101028	2.927300211	1	2	1	1	1	1	0	4366	16.783	.	.		.	0.000865437	0.080603034
ERBB4	ENST00000342788	p.G802V	LUAD	0.85	-2.88	2.95	0.25976	3.692986963	0.985	3.935	1	0	1	TRUE	0	1		4550.1	9.938	.	.		.	0.002940755	0.164939165		.	0.567	.				2.758241072	1	1	1	1	0	0	0	4366.1	9.721	.	.		.	0.002940755	0.164939165
ERBB4	ENST00000342788	p.G907E	SKCM	0.82	-4.3	3.829	0.71945	4.487538767	0.982	4.71	0.999	0	1	TRUE	0	1		4550.2	8.559	.	.		.				.	0.898	.				3.092541629	1	1	1	1	0	0	0	4370	8.576	.	.		.
ERBB4	ENST00000342788	p.G936E	SKCM	0.724	-2.08	1.765	0.15482	2.722599009	0.736	2.89	0.88	0	1	TRUE	0	1				.	.		.	0.328135502	0.877214224		.	0.9	.				1.72627136	1	0	1	1	0	0	0			.	.		.	0.328135502	0.877214224
ERBB4	ENST00000342788	p.H231Y	LUAD	0.684	-2.7	2.718	-0.11575	2.792534996	0.881	3.73	1	0	1	TRUE	0	1				.	.		.	0.004409701	0.203332224		.	0.9	.				2.492227457	1	0	1	1	0	0	0			.	.		.	0.004409701	0.203332224
ERBB4	ENST00000342788	p.H841Q	LUAD	0.758	-3.86	3.494	0.1466	3.733140051	0.994	4.415	1	0	1	TRUE	0	1				.	.		.	0.17644464	0.762460146		.	0.663	.				2.98443937	1	0	1	1	0	0	0			.	.		.	0.17644464	0.762460146
ERBB4	ENST00000342788	p.K751N	CESC	0.86	-4.1	2.882	-0.21124	3.877148526	0.774	3.875	0.999	0	1	TRUE	0	1				.	.		.	0.11264955	0.675308582		.	0.885	.	45	2.11E-05	0.006101028	2.373713302	1	1	1	1	0	0	0			.	.		.	0.11264955	0.675308582
ERBB4	ENST00000342788	p.L798H	STAD	0.766	-2.16	1.946	0.11223	2.902585409	0.962	3.05	1	0	1	TRUE	0	1		4550.1	9.938	.	.		.	0.057669042	0.560540192		.	0.567	.				2.330352184	1	1	1	1	0	0	0	4366.1	9.721	.	.		.	0.057669042	0.560540192
ERBB4	ENST00000342788	p.L864P	SKCM	0.96	-3.12	3.517	1.0218	4.690832142	0.997	4.435	1	0	1	TRUE	0	1				.	.		.	0.137946792	0.712918168		.	0.663	.				2.998304324	1	0	1	1	0	0	0			.	.		.	0.137946792	0.712918168
ERBB4	ENST00000342788	p.L868F	LUAD	0.746	-2.04	0.529	0.2951	2.674769847	0.809	1.8	0.965	0	1	TRUE	0	1				.	.		.	0.304387899	0.861679915		.	0.663	.				1.477962383	1	0	1	1	0	0	0			.	.		.	0.304387899	0.861679915
ERBB4	ENST00000342788	p.M887V	UCEC	0.938	-2.12	1.175	0.10963	3.374063809	0.954	2.37	0.619	0	1	TRUE	0	1				.	.		.	0.667609923	1		.	0.9	.				1.536955931	1	0	1	1	0	0	0			.	.		.	0.667609923	1
ERBB4	ENST00000342788	p.N848K	SARC	0.842	-4.1	3.279	0.12715	4.069451593	0.511	4.225	1	0	1	TRUE	0	1				.	.		.	0.295103661	0.855274628		.	0.663	.				2.083963715	1	0	1	1	0	0	0			.	.		.	0.295103661	0.855274628
ERBB4	ENST00000342788	p.P800S	LUSC	0.85	-1.99	-0.134	0.53346	3.057890111	0.811	1.215	0.997	0	1	TRUE	0	1		4550.1	9.938	.	.		.	0.034439744	0.476270954		.	0.567	.	45	2.11E-05	0.006101028	1.264616565	1	2	1	1	1	1	0	4366.1	9.721	.	.		.	0.034439744	0.476270954
ERBB4	ENST00000342788	p.R711C	UCEC,SKCM	0.644	-1.17	1.164	-0.22963	1.805982797	0.92	2.36	0.998	0.03	1	TRUE	0	5		4550	16.797	.	.		.	0.000530534	0.05979306		.	0.057	.	45	2.11E-05	0.006101028	1.904087043	1	2	1	0	1	1	0	4366	16.783	.	.		.	0.000530534	0.05979306
ERBB4	ENST00000342788	p.R842Q	UCEC	0.65	-2.89	3.381	0.033811	2.928251586	0.979	4.315	0.998	0	1	TRUE	0	1				.	.		.	0.054242692	0.549996811		.	0.663	.				2.912589755	1	0	1	1	0	0	0			.	.		.	0.054242692	0.549996811
ERBB4	ENST00000342788	p.R964K	READ	0.71	-4.2	3.857	0.052341	3.685830637	0.9	4.735	0.999	0	1	TRUE	0	1				.	.		.	0.818379613	1		.	0.9	.				2.964832009	1	0	1	1	0	0	0			.	.		.	0.818379613	1
ERBB4	ENST00000342788	p.S901C	READ	0.662	-2.8	1.323	0.062119	2.635699084	0.892	2.5	0.989	0	1	TRUE	0	1				.	.		.	0.068545069	0.588981309		.	0.663	.				1.956322277	1	0	1	1	0	0	0			.	.		.	0.068545069	0.588981309
ERBB4	ENST00000342788	p.V849G	LUAD	0.856	-2.29	2.893	0.19242	3.458849753	0.99	3.885	0.991	0	1	TRUE	0	1				.	.		.	0.244664586	0.818537349		.	0.895	.				2.733359859	1	0	1	1	0	0	0			.	.		.	0.244664586	0.818537349
ERBB4	ENST00000342788	p.Y906N	KIRC	0.746	-2.36	2.462	0.78417	3.368150265	0.849	3.505	0.911	0	1	TRUE	0	1		4550.2	8.559	.	.		.	0.495342035	0.976756306		.	0.898	.				2.226851133	1	1	1	1	0	0	0	4370	8.576	.	.		.	0.495342035	0.976756306
ERBB4	ENST00000342788	p.Y921N	LUSC	0.572	-2.1	2.105	0.56864	2.483700355	0.908	3.19	1	0	1	TRUE	0	1				.	.		.	0.295103661	0.855274628		.	0.9	.				2.300549008	1	0	1	1	0	0	0			.	.		.	0.295103661	0.855274628
ERCC2	ENST00000391945	p.E606G	PRAD	0.71	-0.27	2.091	0.95523	2.54558461	0.955	4.755	1	0	1	FALSE	0	1	Likely Oncogenic			.	.	290	.	1.96E-06	0.00182163		.	0.892	.				3.067914164	1	1	1	1	0	0	0			.	.	290	.	1.96E-06	0.00182163
ERCC2	ENST00000391945	p.H659Y	BLCA	0.58	0.57	0.472	-0.23833	0.854951669	0.846	2.8	0.98	0	1	FALSE	0	1		4569	7.355	.	.	290	.	4.63E-06	0.003308109		.	0.9	.				1.999013921	1	2	1	0	1	1	0	4386	7.355	.	.	290	.	4.63E-06	0.003308109
ERCC2	ENST00000391945	p.N238S	BLCA	0.622	0.42	1.606	-0.31662	1.18702502	0.349	4.17	0.999	0	1	FALSE	1	8	Likely Oncogenic	4569	7.355	.	.	290	.	2.42E-07	0.000788819		.	0.208	.				1.78451407	1	2	1	0	1	1	0	4386	7.355	.	.	290	.	2.42E-07	0.000788819
ERCC2	ENST00000391945	p.R75K	BLCA	0.552	2.53	1.507	-0.46332	0.097357339	0.894	4.05	0.954	0	1	FALSE	0	1		4569	7.355	.	.	290	.	2.42E-07	0.000788819		.	0.176	.				2.596794951	1	2	1	0	1	1	0	4386	7.355	.	.	290	.	2.42E-07	0.000788819
ERCC2	ENST00000391945	p.Y209C	BLCA	0.698	-0.21	1.59	-0.37017	1.643804278	0.982	4.15	1	0	1	FALSE	0	1		4569	7.355	.	.	290	.	2.42E-07	0.000788819		.	0.176	.				2.847666136	1	2	1	0	1	1	0	4386	7.355	.	.	290	.	2.42E-07	0.000788819
ERCC2	ENST00000391945	p.Y72C	BLCA	0.584	2.42	1.441	1.0437	1.103512784	0.954	3.97	0.998	0.02	1	FALSE	0	3		4569.1	6.584	.	.	290	.	3.38E-06	0.002612273		.	0.176	.				2.685716718	1	2	1	0	1	1	0	4386.1	6.617	.	.	290	.	3.38E-06	0.002612273
ESR1	ENST00000440973	p.H196R	LUSC	0.842	0.39	5.398	-0.29669	2.573638779	0.992	4.585	1	0	1	TRUE	0	1				.	.		.	0.594405594	0.999068988		.		.				3.055776933	1	0	1	1	0	0	0			.	.		.	0.594405594	0.999068988
ESR1	ENST00000440973	p.L541Q	LUAD	0.772	-1.09	2.632	-0.25873	2.440475589	0.924	2.89	1	0	1	TRUE	0	1				.	.		.	8.07E-05	0.01942937		.	0.147	.	16	3.28E-05	0.009086	2.195752419	1	1	1	1	0	0	0			.	.		.	8.07E-05	0.01942937
ESR1	ENST00000440973	p.P399R	OV	0.756	-1	1.719	0.33331	2.550358019	0.904	2.33	0.999	0.01	1	TRUE	0	1				.	.		.	0.003006615	0.166806975		.	0.523	.				1.898049046	1	0	1	1	0	0	0			.	.		.	0.003006615	0.166806975
EZH2	ENST00000320356	p.A226V	SKCM	0.828	1.13	4.035	0.55658	2.541685932	0.927	2.785	0.999	0	1	TRUE	0	1				.	.		.	0.53002611	0.986973611		.		.				2.153413452	1	0	1	1	0	0	0			.	.		.	0.53002611	0.986973611
EZH2	ENST00000320356	p.P132S	SKCM	0.872	1.15	4.314	0.76368	2.851995378	0.964	2.93	0.927	0	1	TRUE	0	1				.	.		.	0.109271523	0.669733596		.		.				2.188834374	1	0	1	1	0	0	0			.	.		.	0.109271523	0.669733596
EZH2	ENST00000320356	p.Y646N	SKCM	0.858	3.07	7.544	1.3484	2.963201764	0.896	4.605	0.982	0	1	TRUE	1	2	Oncogenic			.	.		.	0.011540015	0.316534952		.	0.139	.				2.879465914	1	0	1	1	0	0	0			.	.		.	0.011540015	0.316534952
FAT1	ENST00000441802	p.A173T	COAD	0.654	1.54	3.145	3.0371	3.068751652	0.976	4.155	1	0.07	1	TRUE	0	1				.	.		.	0.002579439	0.15297909		.		.				2.724395247	0	0	1	1	0	0	1			.	.		.	0.002579439	0.15297909
FAT1	ENST00000441802	p.A224T	UCEC	0.546	0.08	2.781	3.086	3.173596065	0.856	3.795	1	0	1	TRUE	0	1				.	.		.	0.013878505	0.341727787		.		.				2.478511085	0	0	1	1	0	0	1			.	.		.	0.013878505	0.341727787
FAT1	ENST00000441802	p.C4136W	HNSC	0.546	1.8	3.357	3.0253	2.622338048	0.998	4.365	0.999	0	1	TRUE	0	1				.	.		.	1	1		.		.				2.9679661	0	0	1	1	0	0	1			.	.		.	1	1
FAT1	ENST00000441802	p.D1219Y	KIRC	0.662	-0.4	3.68	0.54779	2.434884505	0.991	4.685	1	0.01	1	TRUE	0	1				.	.		.	1	1		.		.				3.08156442	0	0	1	1	0	0	1			.	.		.	1	1
FAT1	ENST00000441802	p.D1278N	SKCM,TGCT	0.636	0.18	3.609	3.0712	3.575870026	0.357	4.615	1	0	1	TRUE	0	2				.	.		.				.		.				1.994899733	0	0	1	1	0	0	1			.	.		.
FAT1	ENST00000441802	p.D175H	HNSC	0.568	0.12	3.155	3.0436	3.270830541	0.978	4.165	1	0	1	TRUE	0	1				.	.		.	0.002579439	0.15297909		.		.				2.847493364	0	0	1	1	0	0	1			.	.		.	0.002579439	0.15297909
FAT1	ENST00000441802	p.D177N	SARC	0.65	0.63	2.807	3.0716	3.342502812	0.356	3.82	1	0.02	1	TRUE	0	1				.	.		.	0.003256321	0.173656867		.		.				1.610831812	0	0	1	1	0	0	1			.	.		.	0.003256321	0.173656867
FAT1	ENST00000441802	p.D2944N	UVM	0.732	1.25	3.62	3.0357	3.518963408	0.332	4.625	0.741	0	1	TRUE	0	1				.	.		.	0.051827107	0.543630456		.		.				1.63004166	0	0	1	1	0	0	1			.	.		.	0.051827107	0.543630456
FAT1	ENST00000441802	p.D597Y	ACC	0.62	1.53	2.64	3.077	2.896853224	0.983	3.655	0.999	0.01	1	TRUE	0	1				.	.		.				.		.				2.614052541	0	0	1	1	0	0	1			.	.		.
FAT1	ENST00000441802	p.E378K	UCEC	0.536	0.76	2.933	3.0923	2.926014942	0.971	3.945	0.96	0.01	1	TRUE	0	1				.	.		.	1	1		.		.				2.671985082	0	0	1	1	0	0	1			.	.		.	1	1
FAT1	ENST00000441802	p.E4432K	UCEC	0.548	-0.04	1.044	3.0774	2.948380179	0.803	2.075	0.994	0.1	1	TRUE	0	1				.	.		.	1	1		.		.				1.460552562	0	0	1	1	0	0	1			.	.		.	1	1
FAT1	ENST00000441802	p.G2626D	HNSC	0.596	0.87	1.579	3.0025	2.837232402	0.862	2.605	1	0.12	1	TRUE	0	1				.	.		.	0.713811781	1		.		.				1.767925349	0	0	1	1	0	0	1			.	.		.	0.713811781	1
FAT1	ENST00000441802	p.G4147D	HNSC	0.604	1.55	0.827	3.0708	2.548412043	0.935	1.86	0.943	0.23	1	TRUE	0	1				.	.		.	1	1		.		.				1.310773888	0	0	1	1	0	0	1			.	.		.	1	1
FAT1	ENST00000441802	p.L2994R	HNSC	0.738	1.54	3.216	3.1125	3.419347462	0.978	4.225	0.909	0	1	TRUE	0	1				.	.		.	0.713811781	1		.		.				2.758984831	0	0	1	1	0	0	1			.	.		.	0.713811781	1
FAT1	ENST00000441802	p.N2384S	HNSC	0.7	0.23	3.251	3.0592	3.721566071	0.501	4.26	0.383	0	1	TRUE	0	1				.	.		.	1	1		.		.				1.303518238	0	0	1	1	0	0	1			.	.		.	1	1
FAT1	ENST00000441802	p.P1454R	HNSC	0.534	-0.18	3.675	3.0898	3.36378492	0.976	4.68	0.999	0	1	TRUE	0	1				.	.		.	0.696463023	1		.		.				3.069207041	0	0	1	1	0	0	1			.	.		.	0.696463023	1
FAT1	ENST00000441802	p.P147L	HNSC	0.808	-0.87	3.347	3.1047	4.530992774	0.98	4.355	0.999	0.02	1	TRUE	0	1				.	.		.	0.000383178	0.048904718		.		.				2.900176347	0	0	1	1	0	0	1			.	.		.	0.000383178	0.048904718
FAT1	ENST00000441802	p.P1560L	BLCA	0.536	1.52	3.544	3.0768	2.744263347	0.951	4.55	1	0.01	1	TRUE	0	1				.	.		.	0.048517328	0.532113409		.		.				2.954570079	0	0	1	1	0	0	1			.	.		.	0.048517328	0.532113409
FAT1	ENST00000441802	p.P1855L	CHOL	0.582	1.82	2.165	3.1117	2.606849521	0.879	3.185	1	0.03	1	TRUE	0	1				.	.		.	0.696463023	1		.		.				2.199876821	0	0	1	1	0	0	1			.	.		.	0.696463023	1
FAT1	ENST00000441802	p.P2180L	HNSC	0.598	0.44	3.261	3.0634	3.291757183	0.978	4.27	0.999	0	1	TRUE	0	1				.	.		.	0.696463023	1		.		.				2.8923818	0	0	1	1	0	0	1			.	.		.	0.696463023	1
FAT1	ENST00000441802	p.P925R	HNSC	0.498	1.51	3.529	3.058	2.6006249	0.972	4.535	0.999	0	1	TRUE	0	1				.	.		.	0.059618209	0.56626696		.		.				2.99870915	0	0	1	1	0	0	1			.	.		.	0.059618209	0.56626696
FAT1	ENST00000441802	p.R1506C	SKCM	0.546	1.92	2.11	3.1352	2.449585784	0.765	3.13	0.976	0.08	1	TRUE	0	2				.	.		.	0.360057163	0.899198229		.		.				1.870209111	0	0	1	1	0	0	1			.	.		.	0.360057163	0.899198229
FAT1	ENST00000441802	p.S4367F	SKCM	0.598	1.98	1.559	3.0326	2.467484735	0.815	2.585	0.998	0	1	TRUE	0	1				.	.		.	0.17791411	0.764003723		.		.				1.874803569	0	0	1	1	0	0	1			.	.		.	0.17791411	0.764003723
FAT1	ENST00000441802	p.S4375L	SKCM	0.66	2.16	1.448	3.077	2.63103785	0.929	2.475	0.73	0.02	1	TRUE	0	1				.	.		.	0.041196843	0.503338303		.		.				1.648001194	0	0	1	1	0	0	1			.	.		.	0.041196843	0.503338303
FAT1	ENST00000441802	p.T174M	UCEC	0.54	1.86	2.271	3.1361	2.475059974	0.844	3.29	1	0	1	TRUE	0	1				.	.		.	0.000383178	0.048904718		.		.				2.236250172	0	0	1	1	0	0	1			.	.		.	0.000383178	0.048904718
FAT1	ENST00000441802	p.Y2427C	HNSC	0.538	1.39	3.665	3.1549	2.860704533	0.82	4.67	0.983	0	1	TRUE	0	1				.	.		.	0.013540961	0.338469432		.		.				2.780748625	0	0	1	1	0	0	1			.	.		.	0.013540961	0.338469432
FAT3	ENST00000298047	p.A1418S	LUAD	0.8	-2.75	1.994	0.56167	3.495686066	0.731	3.015	1	0.08	1	FALSE	0	1				.	.		.	0.559669452	0.993046952		.		.				1.79245218	0	0	1	1	0	0	1			.	.		.	0.559669452	0.993046952
FAT3	ENST00000298047	p.D1014G	LUSC	0.908	1.08	3.18	0.51241	2.683443907	0.977	4.19	0.999	0	1	FALSE	0	1				.	.		.	0.209362449	0.791530965		.		.				2.855527803	0	0	1	1	0	0	1			.	.		.	0.209362449	0.791530965
FAT3	ENST00000298047	p.D1246Y	STAD,LUSC	0.82	-0.26	3.438	0.48254	2.867912058	0.984	4.445	1	0	1	FALSE	0	2				.	.		.	0.104613632	0.661988308		.		.				2.98071095	0	0	1	1	0	0	1			.	.		.	0.104613632	0.661988308
FAT3	ENST00000298047	p.D754N	SKCM	0.832	0.63	3.912	0.22509	2.522598473	0.277	4.915	0.999	0	1	FALSE	0	1				.	.		.	0.624766355	1		.		.				1.990181864	0	0	1	1	0	0	1			.	.		.	0.624766355	1
FAT3	ENST00000298047	p.E1054K	SKCM	0.87	0.42	3.246	0.45642	2.75998366	0.989	4.255	0.997	0	1	FALSE	0	1				.	.		.	0.107520428	0.666276783		.		.				2.901869794	0	0	1	1	0	0	1			.	.		.	0.107520428	0.666276783
FAT3	ENST00000298047	p.E2884V	LUAD	0.832	0.71	3.428	0.40648	2.523385088	0.941	4.435	0.999	0	1	FALSE	0	1				.	.		.	0.114174837	0.677685742		.		.				2.902321371	0	0	1	1	0	0	1			.	.		.	0.114174837	0.677685742
FAT3	ENST00000298047	p.E3302K	SKCM	0.904	0.77	2.6	0.23737	2.53067458	0.926	3.615	0.997	0.03	1	FALSE	0	1				.	.		.	0.757000524	1		.		.				2.464585899	0	0	1	1	0	0	1			.	.		.	0.757000524	1
FAT3	ENST00000298047	p.L2246S	LUSC	0.834	0.52	3.382	0.43712	2.607805418	0.973	4.39	0.999	0	1	FALSE	0	1				.	.		.	0.017916035	0.376713172		.		.				2.936668449	0	0	1	1	0	0	1			.	.		.	0.017916035	0.376713172
FAT3	ENST00000298047	p.N2388Y	LUSC	0.79	0.2	3.67	0.3001	2.53138295	0.926	4.675	0.999	0	1	FALSE	0	1				.	.		.				.		.				2.982437479	0	0	1	1	0	0	1			.	.		.
FAT3	ENST00000298047	p.P3234L	SKCM	0.856	-0.18	3.458	0.06894	2.732491196	0.976	4.465	0.999	0	1	FALSE	0	1				.	.		.	0.481132075	0.971171574		.		.				2.974707663	0	0	1	1	0	0	1			.	.		.	0.481132075	0.971171574
FAT3	ENST00000298047	p.P723S	SKCM	0.816	-0.68	1.559	0.21522	2.556697335	0.808	2.585	0.999	0	1	FALSE	0	1				.	.		.				.		.				1.864225926	0	0	1	1	0	0	1			.	.		.
FBXW7	ENST00000281708	p.A502V	HNSC	0.576	0.21	1.621	3.9916	3.573247018	0.644	2.51	0.971	0.01	1	TRUE	0	1				.	.	247	.	5.86E-07	0.001166343	81	.	0.024	.				1.50204308	1	2	1	1	1	1	0			.	.	247	.	5.86E-07	0.001166343	81
FBXW7	ENST00000281708	p.C533R	SKCM	0.636	-5.57	1.46	0.66836	3.888794086	0.977	2.36	0.997	0.01	1	TRUE	0	1				.	.		.	0.070526267	0.594510686	81	.	0.017	.				2.032185138	1	1	1	1	0	0	0			.	.		.	0.070526267	0.594510686	81
FBXW7	ENST00000281708	p.D399V	UCEC	0.52	0.19	0.913	4.0769	3.321810061	0.959	1.85	1	0	1	TRUE	0	1				.	.		.	0.001711811	0.119299062		.	0.072	.				1.797839479	1	0	1	1	0	0	0			.	.		.	0.001711811	0.119299062
FBXW7	ENST00000281708	p.D520N	BLCA	0.74	-2.38	3.913	4.0356	5.44501406	0.298	4.645	1	0	1	TRUE	0	1				.	.	247	.	6.98E-07	0.00117351	81	.	0.023	.				1.908290848	1	2	1	1	1	1	0			.	.	247	.	6.98E-07	0.00117351	81
FBXW7	ENST00000281708	p.D560H	CESC	0.674	-2.44	3.462	0.4484	3.104885867	0.992	4.225	1	0	1	TRUE	0	1				.	.		.	0.022259678	0.406087533		.	0.082	.				2.897545416	1	0	1	1	0	0	0			.	.		.	0.022259678	0.406087533
FBXW7	ENST00000281708	p.D560V	LUSC	0.674	-2.45	3.462	-0.13031	2.776326309	0.985	4.225	1	0	1	TRUE	0	1				.	.		.	0.022259678	0.406087533		.	0.082	.				2.885705349	1	0	1	1	0	0	0			.	.		.	0.022259678	0.406087533
FBXW7	ENST00000281708	p.D600H	CESC	0.604	-2.44	3.387	3.983	4.874584433	0.989	4.155	1	0	1	TRUE	0	1				.	.		.	0.446691298	0.953333418		.	0.823	.				2.861703862	1	0	1	1	0	0	0			.	.		.	0.446691298	0.953333418
FBXW7	ENST00000281708	p.D642G	BLCA	0.758	-3.78	-0.112	0.30737	3.237522811	0.942	0.895	1	0.01	1	TRUE	0	1				.	.		.	0.165533232	0.750125552		.	0.872	.	17	2.46E-58	3.81E-55	1.332857705	1	1	1	1	0	0	0			.	.		.	0.165533232	0.750125552
FBXW7	ENST00000281708	p.E287K	LUAD	0.708	-1.96	2.765	0.013568	2.698049188	0.872	3.575	0.981	0	1	TRUE	0	1				.	.		.	0.403402854	0.928267686		.		.				2.384891027	1	0	1	1	0	0	0			.	.		.	0.403402854	0.928267686
FBXW7	ENST00000281708	p.G423V	UCS,UCEC	0.766	0.22	0.687	4.117	4.166937808	0.97	1.64	1	0.01	1	TRUE	0	8				.	.	247	.	6.38E-07	0.00117351		.	0.287	.				1.707669305	1	1	1	1	0	0	0			.	.	247	.	6.38E-07	0.00117351
FBXW7	ENST00000281708	p.G499D	UCEC	0.722	-0.38	2.061	4.0302	4.386516476	0.921	2.92	0.999	0	1	TRUE	0	1				.	.		.	0.039478112	0.49786779	81	.	0.024	.				2.202601642	1	1	1	1	0	0	0			.	.		.	0.039478112	0.49786779	81
FBXW7	ENST00000281708	p.G517E	LUSC	0.812	-0.55	3.623	-0.095074	2.639098964	0.996	4.375	1	0	1	TRUE	0	1				.	.	247	.	5.86E-07	0.001166343	81	.	0.003	.				2.970240967	1	2	1	1	1	1	0			.	.	247	.	5.86E-07	0.001166343	81
FBXW7	ENST00000281708	p.G517R	BLCA	0.708	-0.56	3.623	0.3319	2.520773561	0.997	4.375	1	0	1	TRUE	0	1				.	.	247	.	5.86E-07	0.001166343	81	.	0.003	.				2.971932405	1	2	1	1	1	1	0			.	.	247	.	5.86E-07	0.001166343	81
FBXW7	ENST00000281708	p.H500Q	STAD	0.638	-1.42	2.759	4.1162	4.614209849	0.949	3.57	1	0	1	TRUE	0	1				.	.		.	0.006389053	0.243096799	81	.	0.023	.				2.536920125	1	1	1	1	0	0	0			.	.		.	0.006389053	0.243096799	81
FBXW7	ENST00000281708	p.H500R	UCS	0.702	-1.4	3.194	4.0418	4.857748619	0.965	3.975	1	0	1	TRUE	0	1				.	.		.	0.006389053	0.243096799	81	.	0.023	.				2.741993591	1	1	1	1	0	0	0			.	.		.	0.006389053	0.243096799	81
FBXW7	ENST00000281708	p.H500Y	SKCM	0.716	-1.43	2.974	1.0173	3.148001326	0.936	3.77	1	0	1	TRUE	0	1				.	.		.	0.006389053	0.243096799	81	.	0.023	.				2.602837829	1	1	1	1	0	0	0			.	.		.	0.006389053	0.243096799	81
FBXW7	ENST00000281708	p.H580Y	READ	0.766	-1.43	2.942	4.0059	5.034360628	0.959	3.74	1	0.04	1	TRUE	0	1				.	.		.	0.243524473	0.817653371		.	0.823	.				2.562657846	1	0	1	1	0	0	0			.	.		.	0.243524473	0.817653371
FBXW7	ENST00000281708	p.K404E	STAD	0.706	-0.19	2.872	4.0829	4.419271496	0.962	3.675	0.998	0.01	1	TRUE	0	1				.	.		.	0.81710939	1		.	0.9	.				2.586060559	1	0	1	1	0	0	0			.	.		.	0.81710939	1
FBXW7	ENST00000281708	p.L443F	READ	0.742	0.08	0.709	3.8997	4.0103109	0.827	1.66	0.997	0.01	1	TRUE	0	1				.	.		.	0.81710939	1		.	0.76	.				1.470797036	1	0	1	1	0	0	0			.	.		.	0.81710939	1
FBXW7	ENST00000281708	p.P298T	LIHC	0.558	-1.51	1.138	4.0194	4.05656593	0.773	2.06	0.978	0.07	1	TRUE	0	1				.	.		.	0.986956176	1		.		.				1.432440503	1	0	1	1	0	0	0			.	.		.	0.986956176	1
FBXW7	ENST00000281708	p.R465C	CESC,UCS,READ,BLCA,STAD,HNSC,COAD,BRCA,UCEC	0.826	-3.74	1.675	4.0973	5.915446339	0.952	2.56	1	0	1	TRUE	1	20	Oncogenic			.	.	247	.	5.86E-07	0.001166343	81	.	0.00062	.	17	2.46E-58	3.81E-55	2.098067127	1	3	1	1	1	1	0			.	.	247	.	5.86E-07	0.001166343	81
FBXW7	ENST00000281708	p.R465H	CESC,UCS,LUSC,READ,UCEC,COAD	0.82	-3.73	2.169	4.1159	5.978107082	0.894	3.02	1	0.14	1	TRUE	1	16	Likely Oncogenic			.	.	247	.	5.86E-07	0.001166343	81	.	0.00062	.	17	2.46E-58	3.81E-55	1.971508595	1	3	1	1	1	1	0			.	.	247	.	5.86E-07	0.001166343	81
FBXW7	ENST00000281708	p.R479Q	UCS,GBM,STAD,HNSC,UVM,SKCM,UCEC	0.8	-3.69	0.177	4.0433	5.542626124	0.878	1.165	1	0.05	1	TRUE	1	14	Oncogenic			.	.	247	.	5.86E-07	0.001166343	81	.	0.00062	.	17	2.46E-58	3.81E-55	1.27738221	1	3	1	1	1	1	0			.	.	247	.	5.86E-07	0.001166343	81
FBXW7	ENST00000281708	p.R505G	ESCA,CESC,UCS,UCEC,LUSC,BLCA,HNSC,COAD	0.786	0.12	1.38	4.1283	4.386756251	0.959	2.285	1	0	1	TRUE	1	26	Likely Oncogenic			.	.	247	.	5.86E-07	0.001166343	81	.	0.00062	.				1.989035895	1	2	1	1	1	1	0			.	.	247	.	5.86E-07	0.001166343	81
FBXW7	ENST00000281708	p.R505L	HNSC,CESC,UCS,UCEC	0.898	0.2	0.789	4.1071	4.649761279	0.915	1.735	1	0	1	TRUE	1	4	Oncogenic			.	.	247	.	5.86E-07	0.001166343	81	.	0.00062	.				1.672870026	1	2	1	1	1	1	0			.	.	247	.	5.86E-07	0.001166343	81
FBXW7	ENST00000281708	p.R674W	CESC,LGG	0.648	-1.26	1.734	0.91614	2.597742341	0.886	2.615	0.999	0	1	TRUE	0	2				.	.		.	0.77890629	1	81	.	0.005	.				2.009344053	1	1	1	1	0	0	0			.	.		.	0.77890629	1	81
FBXW7	ENST00000281708	p.R689W	COAD,UCS,UCEC,LGG	0.748	-1.26	1.734	4.1323	4.796023782	0.908	2.615	1	0	1	TRUE	1	9				.	.		.	0.243524473	0.817653371		.	0.872	.	17	2.46E-58	3.81E-55	2.047818113	1	1	1	1	0	0	0			.	.		.	0.243524473	0.817653371
FBXW7	ENST00000281708	p.S396N	UCS	0.496	-0.62	2.84	3.9522	3.749989864	0.525	3.645	0.973	0.01	1	TRUE	0	1				.	.		.	0.341375247	0.887159318		.	0.287	.				1.802155609	1	0	1	1	0	0	0			.	.		.	0.341375247	0.887159318
FBXW7	ENST00000281708	p.S398F	CESC,UCS	0.69	-0.78	2.99	4.0234	4.55481702	0.982	3.785	0.999	0.03	1	TRUE	0	2				.	.		.	0.000149496	0.026508175		.	0.072	.				2.636551713	1	0	1	1	0	0	0			.	.		.	0.000149496	0.026508175
FBXW7	ENST00000281708	p.S426L	BLCA	0.856	-0.12	1.578	0.5328	2.68573664	0.984	2.47	0.914	0.02	1	TRUE	0	1				.	.	247	.	5.86E-07	0.001166343	81	.	0.00062	.				1.971118377	1	2	1	1	1	1	0			.	.	247	.	5.86E-07	0.001166343	81
FBXW7	ENST00000281708	p.S438F	COAD	0.91	-0.78	3.479	1.8098	4.136530136	0.985	4.24	0.999	0	1	TRUE	0	1				.	.	247	.	5.86E-07	0.001166343		.	0.37	.				2.891035907	1	1	1	1	0	0	0			.	.	247	.	5.86E-07	0.001166343
FBXW7	ENST00000281708	p.S476I	UCEC	0.772	-0.57	3.704	4.0575	4.900492429	0.979	4.45	0.998	0	1	TRUE	0	1				.	.	247	.	5.86E-07	0.001166343		.	0.896	.				2.971926574	1	1	1	1	0	0	0			.	.	247	.	5.86E-07	0.001166343
FBXW7	ENST00000281708	p.S516N	HNSC	0.592	-0.62	3.613	4.0192	4.247054068	0.533	4.365	0.999	0	1	TRUE	0	1				.	.	247	.	5.86E-07	0.001166343	81	.	0.023	.				2.181447409	1	2	1	1	1	1	0			.	.	247	.	5.86E-07	0.001166343	81
FBXW7	ENST00000281708	p.S516R	SKCM	0.648	-0.61	3.613	0.74592	2.56276109	0.988	4.365	1	0	1	TRUE	0	1				.	.	247	.	5.86E-07	0.001166343	81	.	0.023	.				2.952314143	1	2	1	1	1	1	0			.	.	247	.	5.86E-07	0.001166343	81
FBXW7	ENST00000281708	p.S558F	UCS	0.748	-0.78	2.754	4.0282	4.725535648	0.987	3.565	1	0	1	TRUE	0	1				.	.	247	.	7.82E-07	0.001174567		.	0.082	.				2.598997111	1	1	1	1	0	0	0			.	.	247	.	7.82E-07	0.001174567
FBXW7	ENST00000281708	p.S582L	READ,COAD	0.768	-3.73	1.643	4.037	5.667761043	0.884	2.53	0.993	0.17	1	TRUE	1	3				.	.		.	0.165533232	0.750125552		.	0.082	.				1.680963757	1	0	1	1	0	0	0			.	.		.	0.165533232	0.750125552
FBXW7	ENST00000281708	p.T385I	UCS	0.644	0.03	1.079	4.0069	3.801171567	0.908	2.005	1	0.01	1	TRUE	0	1				.	.	247	.	5.86E-07	0.001166343		.	0.072	.				1.763229323	1	1	1	1	0	0	0			.	.	247	.	5.86E-07	0.001166343
FBXW7	ENST00000281708	p.T536R	ESCA	0.57	0.08	0.505	3.9733	3.414153904	0.917	1.47	1	0.04	1	TRUE	0	1				.	.		.	0.022259678	0.406087533	81	.	0.017	.				1.493879826	1	1	1	1	0	0	0			.	.		.	0.022259678	0.406087533	81
FBXW7	ENST00000281708	p.T576M	ESCA	0.622	0.04	2.083	4.042	3.896018787	0.745	2.94	0.986	0.01	1	TRUE	0	1				.	.		.	0.934846909	1		.		.				1.880813418	1	0	1	1	0	0	0			.	.		.	0.934846909	1
FBXW7	ENST00000281708	p.V525E	HNSC	0.574	-0.15	2.239	4.0678	3.832640227	0.983	3.085	0.996	0	1	TRUE	0	1				.	.		.	0.124064944	0.692830476	81	.	0.017	.				2.376206312	1	1	1	1	0	0	0			.	.		.	0.124064944	0.692830476	81
FBXW7	ENST00000281708	p.W526R	HNSC	0.818	-1.66	3.913	4.1964	5.558827455	0.969	4.645	1	0	1	TRUE	0	1				.	.		.	0.031777101	0.462544952	81	.	0.017	.				3.043245777	1	1	1	1	0	0	0			.	.		.	0.031777101	0.462544952	81
FBXW7	ENST00000281708	p.W566L	READ	0.628	-1.66	2.555	4.1859	4.671801998	0.936	3.38	1	0	1	TRUE	0	1				.	.		.	0.705360168	1	81	.	0.023	.				2.431420352	1	1	1	1	0	0	0			.	.		.	0.705360168	1	81
FBXW7	ENST00000281708	p.Y545C	BRCA,UCEC,HNSC	0.806	-3.7	0.591	4.0471	5.633751576	0.916	1.55	1	0	1	TRUE	0	5				.	.	247	.	5.86E-07	0.001166343	81	.	0.003	.	17	2.46E-58	3.81E-55	1.593248045	1	3	1	1	1	1	0			.	.	247	.	5.86E-07	0.001166343	81
FGFR1	ENST00000425967	p.A699T	PRAD	0.846	-3.78	2.824	-0.56784	3.501420958	0.983	4.3	0.997	0	1	FALSE	0	1				.	.		.	0.108475159	0.668147683		.	0.898	.				2.911500105	1	0	1	1	0	0	0			.	.		.	0.108475159	0.668147683
FGFR1	ENST00000425967	p.G516A	BLCA	0.792	-2.97	1.817	-0.41013	2.959834263	0.973	3.125	0.997	0	1	FALSE	0	1				.	.		.	0.339069049	0.885325411		.	0.898	.				2.378135634	1	0	1	1	0	0	0			.	.		.	0.339069049	0.885325411
FGFR1	ENST00000425967	p.G718R	UCEC	0.818	-5.46	3.052	-0.55357	4.03796767	0.998	4.565	1	0	1	FALSE	0	1				.	.		.	0.136717701	0.711463557		.		.				3.057134921	1	0	1	1	0	0	0			.	.		.	0.136717701	0.711463557
FGFR1	ENST00000425967	p.K696E	OV	0.892	-2.08	0.732	0.71781	3.477944139	0.944	1.86	0.999	0	1	FALSE	0	1				.	.		.	0.046522447	0.52452432		.	0.898	.				1.775600806	1	0	1	1	0	0	0			.	.		.	0.046522447	0.52452432
FGFR1	ENST00000425967	p.R476W	COAD,SKCM	0.812	-3.02	1.744	-0.36831	3.060662446	0.783	3.04	1	0	1	FALSE	0	2				.	.		.	0.136717701	0.711463557		.		.				2.023189453	1	0	1	1	0	0	0			.	.		.	0.136717701	0.711463557
FGFR1	ENST00000425967	p.R479L	SKCM,LUAD	0.9	-2.53	1.744	-0.17192	3.311185312	0.883	3.04	0.999	0.18	1	FALSE	0	2				.	.		.	0.054794521	0.551834085		.		.				1.894533896	1	0	1	1	0	0	0			.	.		.	0.054794521	0.551834085
FGFR1	ENST00000425967	p.S467F	SKCM	0.846	-3.11	1.735	-0.078172	3.377390641	0.877	3.03	0.999	0	1	FALSE	0	1				.	.		.	0.684731013	1		.		.				2.176526887	0	0	1	1	0	0	1			.	.		.	0.684731013	1
FGFR1	ENST00000425967	p.S596F	SKCM	0.798	-2.74	1.276	-0.020057	3.039853645	0.879	2.495	0.978	0	1	FALSE	0	1				.	.		.	0.684731013	1		.		.				1.918249274	1	0	1	1	0	0	0			.	.		.	0.684731013	1
FGFR1	ENST00000425967	p.S633F	SKCM	0.892	-2.05	0.346	0.26587	3.148128337	0.968	1.41	1	0	1	FALSE	0	1				.	.		.	0.682550188	1		.		.				1.619668345	1	0	1	1	0	0	0			.	.		.	0.682550188	1
FGFR1	ENST00000425967	p.V660L	KIRC	0.76	-2.66	0.38	0.74494	3.177540336	0.876	1.45	0.993	0	1	FALSE	0	1				.	.		.	0.682550188	1		.		.				1.472800366	1	0	1	1	0	0	0			.	.		.	0.682550188	1
FGFR1	ENST00000425967	p.W697G	OV	0.84	-2.86	2.82	1.1952	4.167274633	0.989	4.295	0.999	0	1	FALSE	0	1				.	.		.	0.044120891	0.515487752		.	0.898	.				2.921975919	1	0	1	1	0	0	0			.	.		.	0.044120891	0.515487752
FGFR2	ENST00000457416	p.A612V	SKCM	0.944	-2.88	1.478	0.38789	3.869623843	0.967	2.73	0.952	0	1	TRUE	0	1				.	.		.	0.00225417	0.141565696		.		.				2.137562854	1	0	1	1	0	0	0			.	.		.	0.00225417	0.141565696
FGFR2	ENST00000457416	p.C383R	UCEC,LUSC	0.73	-2.09	1.259	3.3278	4.489503706	0.947	2.475	0.637	0.01	1	TRUE	0	5				.	.	148	.	1.93E-06	0.001805605		.		.				1.577516055	0	1	1	1	0	0	1			.	.	148	.	1.93E-06	0.001805605
FGFR2	ENST00000457416	p.D247Y	LUSC	0.654	2.03	1.036	0.59912	1.169830303	0.971	2.215	0.999	0	1	TRUE	0	1				.	.	148	.	3.14E-06	0.002499405		.		.	14	1.57E-20	1.15E-17	1.97730349	1	2	1	0	1	1	0			.	.	148	.	3.14E-06	0.002499405
FGFR2	ENST00000457416	p.D409G	LIHC	0.596	-0.89	1.259	3.2303	3.538200876	0.838	2.475	0.631	0.12	1	TRUE	0	1				.	.		.	0.144506275	0.721614914		.		.				1.204357754	0	0	1	1	0	0	1			.	.		.	0.144506275	0.721614914
FGFR2	ENST00000457416	p.D472Y	BRCA	0.592	-2.51	1.671	0.48432	2.582915309	0.925	2.955	0.996	0	1	TRUE	0	1				.	.		.	0.000551019	0.060942963		.	0.9	.				2.220963746	1	0	1	1	0	0	0			.	.		.	0.000551019	0.060942963
FGFR2	ENST00000457416	p.D772N	SKCM	0.614	-2.32	1.486	0.27213	2.443121679	0.871	2.74	0.922	0.01	1	TRUE	0	1				.	.		.	0.06215283	0.573291747		.		.				1.92523317	1	0	1	1	0	0	0			.	.		.	0.06215283	0.573291747
FGFR2	ENST00000457416	p.E219G	UCEC	0.76	1.98	0.757	3.2315	3.028592706	0.922	1.89	1	0	1	TRUE	0	1	Likely Oncogenic			.	.		.	0.0511	0.541413142		.		.	14	1.57E-20	1.15E-17	1.752837551	1	1	1	1	0	0	0			.	.		.	0.0511	0.541413142
FGFR2	ENST00000457416	p.E696K	SKCM	0.912	-3.75	3.258	1.0834	4.738563196	0.995	4.805	1	0	1	TRUE	0	1				.	.		.	0.000551019	0.060942963		.		.				3.157548285	1	0	1	1	0	0	0			.	.		.	0.000551019	0.060942963
FGFR2	ENST00000457416	p.E711G	OV	0.81	-2.06	0.303	0.79236	3.157838915	0.866	1.36	0.983	0	1	TRUE	0	1				.	.		.	0.000551019	0.060942963		.	0.804	.				1.403703881	1	0	1	1	0	0	0			.	.		.	0.000551019	0.060942963
FGFR2	ENST00000457416	p.E778K	BLCA	0.744	-2.17	1.336	3.1827	4.495755008	0.816	2.565	0.999	0.08	1	TRUE	0	2				.	.		.	0.168749321	0.753489595		.		.				1.737172595	1	0	1	1	0	0	0			.	.		.	0.168749321	0.753489595
FGFR2	ENST00000457416	p.F276C	CHOL	0.602	1.42	2.434	3.2916	2.963273823	0.928	3.845	0.999	0	1	TRUE	0	1				.	.	148	.	1.93E-06	0.001805605		.		.				2.621008801	1	1	1	1	0	0	0			.	.	148	.	1.93E-06	0.001805605
FGFR2	ENST00000457416	p.G298D	STAD	0.72	-1.71	0.727	3.1918	4.159769255	0.964	1.855	0.991	0.04	1	TRUE	0	1				.	.		.	0.001543686	0.11285318		.		.				1.731235428	1	0	1	1	0	0	0			.	.		.	0.001543686	0.11285318
FGFR2	ENST00000457416	p.G553E	SKCM	0.9	-2.74	1.281	0.71427	3.821813066	0.997	2.5	1	0	1	TRUE	0	1		5050	7.22	.	.		.	5.71E-05	0.015203707		.	0.447	.				2.14780992	1	1	1	1	0	0	0	4825	7.22	.	.		.	5.71E-05	0.015203707
FGFR2	ENST00000457416	p.G691R	PCPG,SKCM	0.828	-5.46	3.249	2.6796	5.959112897	0.997	4.795	1	0	1	TRUE	0	2				.	.		.	0.00225417	0.141565696		.		.				3.156535842	1	0	1	1	0	0	0			.	.		.	0.00225417	0.141565696
FGFR2	ENST00000457416	p.H254Y	BRCA	0.694	-0.95	1.375	0.61513	2.422366746	0.772	2.61	0.967	0.07	1	TRUE	0	1		5023	25.827	.	.	148	.	5.61E-07	0.001166343		.		.	14	1.57E-20	1.15E-17	1.658605013	1	3	1	0	1	1	0	4797	25.819	.	.	148	.	5.61E-07	0.001166343
FGFR2	ENST00000457416	p.I564M	PRAD	0.54	-2.39	1.418	3.2252	3.89075257	0.832	2.66	0.977	0	1	TRUE	0	1	Likely Oncogenic	5050	7.22	.	.		.	5.71E-05	0.015203707		.	0.447	.				1.910012042	1	1	1	1	0	0	0	4825	7.22	.	.		.	5.71E-05	0.015203707
FGFR2	ENST00000457416	p.K660E	LUSC	0.954	-1.97	0.191	3.176	4.984519823	0.97	1.23	0.998	0	1	TRUE	1	1		5049	7.263	.	.		.	0.000551019	0.060942963		.	0.873	.				1.541410617	1	1	1	1	0	0	0	4824	7.084	.	.		.	0.000551019	0.060942963
FGFR2	ENST00000457416	p.K669T	STAD	0.826	-2.13	1.409	3.252	4.822016863	0.92	2.65	0.999	0	1	TRUE	0	1				.	.		.	0.000551019	0.060942963		.	0.804	.				2.082236566	1	0	1	1	0	0	0			.	.		.	0.000551019	0.060942963
FGFR2	ENST00000457416	p.L618F	SKCM	0.808	-3.34	2.378	0.5767	3.799945267	0.941	3.78	0.999	0	1	TRUE	0	1				.	.		.	0.000353889	0.046661167		.		.				2.614427916	1	0	1	1	0	0	0			.	.		.	0.000353889	0.046661167
FGFR2	ENST00000457416	p.N440Y	UCEC	0.482	-2.33	1.019	3.2177	3.598791508	0.861	2.195	0.577	0.01	1	TRUE	0	1				.	.	148	.	1.93E-06	0.001805605		.		.				1.233238072	1	1	1	1	0	0	0			.	.	148	.	1.93E-06	0.001805605
FGFR2	ENST00000457416	p.P414L	BLCA	0.698	-2.19	1.392	3.1719	4.343029617	0.916	2.63	0.989	0.25	1	TRUE	0	1				.	.		.	0.074531731	0.603998502		.		.				1.642199088	1	0	1	1	0	0	0			.	.		.	0.074531731	0.603998502
FGFR2	ENST00000457416	p.P424S	SKCM	0.682	-3.47	1.589	0.67599	3.33578481	0.776	2.86	0.994	0.06	1	TRUE	0	1				.	.		.	0.387422866	0.91775099		.		.				1.825813447	1	0	1	1	0	0	0			.	.		.	0.387422866	0.91775099
FGFR2	ENST00000457416	p.P582Q	LGG	0.696	-2.59	0.333	0.59038	2.831139065	0.736	1.395	0.966	0	1	TRUE	0	1				.	.		.	0.000189524	0.03144702		.		.				1.177739371	1	0	1	1	0	0	0			.	.		.	0.000189524	0.03144702
FGFR2	ENST00000457416	p.R203H	UCEC	0.79	-0.4	1.246	3.2671	4.069041888	0.903	2.46	1	0.05	1	TRUE	0	1	Likely Oncogenic			.	.		.	0.000650976	0.067620995		.		.	14	1.57E-20	1.15E-17	1.888862091	1	1	1	1	0	0	0			.	.		.	0.000650976	0.067620995
FGFR2	ENST00000457416	p.R210Q	SKCM	0.744	2.06	0.466	3.2713	2.921646671	0.896	1.55	1	0	1	TRUE	0	1				.	.		.	0.000650976	0.067620995		.		.	14	1.57E-20	1.15E-17	1.559419284	1	1	1	1	0	0	0			.	.		.	0.000650976	0.067620995
FGFR2	ENST00000457416	p.R251Q	SKCM	0.776	-1.05	1.538	0.541	2.729604692	0.852	2.8	0.981	0	1	TRUE	0	1	Likely Oncogenic	5023	25.827	.	.	148	.	5.61E-07	0.001166343		.		.	14	1.57E-20	1.15E-17	2.010424972	1	3	1	1	1	1	0	4797	25.819	.	.	148	.	5.61E-07	0.001166343
FGFR2	ENST00000457416	p.R451H	UCEC	0.664	-2.81	1.345	3.1719	4.434180147	0.807	2.575	0.516	0.04	1	TRUE	0	1				.	.		.	0.085378484	0.626495759		.		.				1.182491976	1	0	1	1	0	0	0			.	.		.	0.085378484	0.626495759
FGFR2	ENST00000457416	p.R626Q	SKCM	0.764	-2.65	2.593	0.76945	3.545676494	0.992	4.03	1	0	1	TRUE	0	1		5049	7.263	.	.		.	0.00225417	0.141565696		.	0.873	.				2.811836677	1	1	1	1	0	0	0	4824	7.084	.	.		.	0.00225417	0.141565696
FGFR2	ENST00000457416	p.R665W	UCEC	0.94	-2.65	1.349	3.256	5.400290437	0.973	2.58	0.998	0	1	TRUE	0	2		5049	7.263	.	.		.	0.000551019	0.060942963		.	0.9	.				2.139853121	1	1	1	1	0	0	0	4824	7.084	.	.		.	0.000551019	0.060942963
FGFR2	ENST00000457416	p.S252W	OV,UCEC	0.722	-1.05	1.877	3.303	4.176658824	0.948	3.195	0.998	0.04	1	TRUE	0	22	Oncogenic	5023	25.827	.	.	148	.	5.61E-07	0.001166343		.		.	14	1.57E-20	1.15E-17	2.301982247	1	3	1	1	1	1	0	4797	25.819	.	.	148	.	5.61E-07	0.001166343
FGFR2	ENST00000457416	p.S438F	SKCM	0.63	-3.11	1.641	0.80236	3.106140234	0.74	2.92	0.994	0	1	TRUE	0	1				.	.	148	.	3.14E-06	0.002499405		.		.				1.890139243	1	1	1	1	0	0	0			.	.	148	.	3.14E-06	0.002499405
FGFR2	ENST00000457416	p.S441F	SKCM	0.674	-3.11	1.649	0.71219	3.210848999	0.913	2.93	0.997	0.01	1	TRUE	0	1				.	.		.	0.269319362	0.834888674		.		.				2.174466338	1	0	1	1	0	0	0			.	.		.	0.269319362	0.834888674
FGFR2	ENST00000457416	p.S606L	HNSC	0.854	-1.98	0.436	3.2809	4.733515186	0.947	1.515	0.992	0	1	TRUE	0	1				.	.	148	.	2.55E-06	0.002164441		.		.				1.620199625	1	1	1	1	0	0	0			.	.	148	.	2.55E-06	0.002164441
FGFR2	ENST00000457416	p.V396D	UCEC	0.698	-2.56	1.255	3.3059	4.528982537	0.903	2.47	0.866	0	1	TRUE	0	1				.	.		.	0.491680802	0.975658949		.		.				1.806464161	0	0	1	1	0	0	1			.	.		.	0.491680802	0.975658949
FGFR2	ENST00000457416	p.W290C	LUSC	0.662	-1.67	2.996	0.61629	2.81535388	0.994	4.5	1	0	1	TRUE	0	1				.	.		.	0.0002003	0.032108176		.		.				3.02179959	1	0	1	1	0	0	0			.	.		.	0.0002003	0.032108176
FGFR2	ENST00000457416	p.W72C	DLBC	0.43	-2.27	2.889	3.3427	3.756203725	0.998	4.375	1	0	1	TRUE	0	1				.	.		.	0.054339011	0.550221659		.		.				2.973623843	0	0	1	1	0	0	1			.	.		.	0.054339011	0.550221659
FGFR2	ENST00000457416	p.Y376C	CHOL,CESC,UCEC	0.792	-2.79	1.444	3.242	4.93424549	0.948	2.69	0.967	0.01	1	TRUE	0	4				.	.		.	0.079957126	0.616387157		.		.				2.090306315	0	0	1	1	0	0	1			.	.		.	0.079957126	0.616387157
FGFR3	ENST00000340107	p.D760V	UCS	0.656	-1.02	0.268	1.9359	2.899057466	0.797	1.32	0.9	0	1	TRUE	0	1				.	.		.	0.212126471	0.793812631		.		.				1.164632304	1	0	1	1	0	0	0			.	.		.	0.212126471	0.793812631
FGFR3	ENST00000340107	p.D764H	HNSC	0.404	-2.37	0.92	1.9072	2.570364884	0.854	2.08	0.999	0	1	TRUE	0	1				.	.		.	0.454896221	0.958267176		.		.				1.72006842	0	0	1	1	0	0	1			.	.		.	0.454896221	0.958267176
FGFR3	ENST00000340107	p.E688K	SKCM	0.942	-3.75	2.747	1.0097	4.722783183	0.99	4.21	1	0	1	TRUE	0	1				.	.		.	0.052563102	0.545985419		.		.				2.88756956	1	0	1	1	0	0	0			.	.		.	0.052563102	0.545985419
FGFR3	ENST00000340107	p.G382R	BLCA,HNSC,LUSC	0.624	-2.42	0.594	2.0641	3.403458331	0.851	1.7	0.888	0.03	1	TRUE	0	3	Likely Oncogenic			.	.		.	0.691504458	1		.		.				1.358420222	0	0	1	1	0	0	1			.	.		.	0.691504458	1
FGFR3	ENST00000340107	p.G551R	STAD	0.728	-2.71	0.461	1.9705	3.798108699	0.933	1.545	1	0	1	TRUE	0	1				.	.		.	0.766631187	1		.		.				1.619804832	1	0	1	1	0	0	0			.	.		.	0.766631187	1
FGFR3	ENST00000340107	p.G639W	KIRC	0.898	-5.49	3.129	0.082899	4.707910443	0.945	4.655	1	0	1	TRUE	0	1				.	.		.	0.212126471	0.793812631		.		.				3.007046584	1	0	1	1	0	0	0			.	.		.	0.212126471	0.793812631
FGFR3	ENST00000340107	p.K652E	BLCA,GBM	0.916	-1.97	0.183	0.83744	3.507295081	0.886	1.22	0.999	0	1	TRUE	0	3		5062	8.312	.	.		.	0.0123738	0.326697719		.		.				1.396196924	1	1	1	1	0	0	0			.	.		.	0.0123738	0.326697719
FGFR3	ENST00000340107	p.L427P	UCEC	0.512	-2.55	1.405	1.9487	3.113825875	0.88	2.645	0.977	0	1	TRUE	0	1				.	.		.	0.921546052	1		.		.				1.984608088	0	0	1	1	0	0	1			.	.		.	0.921546052	1
FGFR3	ENST00000340107	p.L610M	KIRP	0.718	-3.32	1.572	-0.088099	2.968843795	0.781	2.84	0.999	0	1	TRUE	0	1				.	.		.	0.019477358	0.388533703		.		.				1.930637756	1	0	1	1	0	0	0			.	.		.	0.019477358	0.388533703
FGFR3	ENST00000340107	p.N646I	COAD	0.752	-1.99	0.569	0.0055452	2.518376389	0.816	1.67	0.995	0	1	TRUE	0	1				.	.		.	0.039143135	0.496652517		.		.				1.470535967	1	0	1	1	0	0	0			.	.		.	0.039143135	0.496652517
FGFR3	ENST00000340107	p.P701L	SKCM	0.888	-2.64	0.23	0.87607	3.673978838	0.875	1.275	1	0	1	TRUE	0	1				.	.		.	1	1		.		.				1.403027787	1	0	1	1	0	0	0			.	.		.	1	1
FGFR3	ENST00000340107	p.R200C	LIHC	0.708	-2.02	2.34	2.0881	3.843648753	0.935	3.735	1	0	1	TRUE	0	1				.	.		.	0.09478673	0.643924733		.		.	12	4.47E-34	4.44E-31	2.585762771	1	1	1	1	0	0	0			.	.		.	0.09478673	0.643924733
FGFR3	ENST00000340107	p.R248C	BLCA,HNSC,LUSC	0.704	-1.11	2.576	2.0578	3.528256177	0.872	4.01	0.999	0	1	TRUE	0	5	Oncogenic	5058	44.516	.	.	150	.	1.47E-06	0.001541401		.		.	12	4.47E-34	4.44E-31	2.598811049	1	3	1	1	1	1	0	4831	43.482	.	.	150	.	1.47E-06	0.001541401
FGFR3	ENST00000340107	p.R618G	KIRP	0.868	-2.66	1.358	0.060779	3.317713245	0.977	2.59	1	0	1	TRUE	0	1		5062	8.312	.	.		.	0.003606918	0.182157707		.		.				2.153539038	1	1	1	1	0	0	0			.	.		.	0.003606918	0.182157707
FGFR3	ENST00000340107	p.S249C	BLCA,HNSC,LUSC	0.668	-1.01	1.971	1.9619	3.217110474	0.877	3.305	0.994	0.01	1	TRUE	1	39	Oncogenic	5058	44.516	.	.	150	.	1.47E-06	0.001541401		.		.	12	4.47E-34	4.44E-31	2.274611798	1	3	1	1	1	1	0	4831	43.482	.	.	150	.	1.47E-06	0.001541401
FGFR3	ENST00000340107	p.S681F	SKCM	0.96	-3.79	2.863	0.79849	4.697172684	0.982	4.345	1	0	1	TRUE	0	1				.	.		.	0.359640483	0.89884019		.		.				2.933374874	1	0	1	1	0	0	0			.	.		.	0.359640483	0.89884019
FGFR3	ENST00000340107	p.S695C	LUAD	0.794	-2.66	1.13	-0.064813	2.949222308	0.711	2.325	0.994	0	1	TRUE	0	1				.	.		.	0.389553545	0.918740478		.		.				1.579566004	1	0	1	1	0	0	0			.	.		.	0.389553545	0.918740478
FGFR3	ENST00000340107	p.Y375C	BLCA,KIRP	0.644	-2.79	1.362	0.77128	2.981673988	0.916	2.595	0.978	0.01	1	TRUE	1	9	Oncogenic	5060	14.499	.	.		.	0.00011764	0.023036854		.		.				2.008311406	1	1	1	1	0	0	0	4833	12.161	.	.		.	0.00011764	0.023036854
FLT3	ENST00000241453	p.A657P	LUSC	0.762	-2.06	1.128	0.4584	2.92493269	0.976	1.945	0.999	0	1	TRUE	0	1				.	.		.	0.089902348	0.635678188		.		.				1.867087042	1	0	1	1	0	0	0			.	.		.	0.089902348	0.635678188
FLT3	ENST00000241453	p.A814T	GBM	0.936	-1.83	0.659	-0.21413	2.998990437	0.876	1.565	1	0	1	TRUE	0	1				.	.		.	0.001332361	0.10411994		.	0.072	.				1.532183503	1	0	1	1	0	0	0			.	.		.	0.001332361	0.10411994
FLT3	ENST00000241453	p.A856D	LIHC	0.728	-2.95	1.819	2.0487	4.138294223	0.896	2.505	0.999	0	1	TRUE	0	1				.	.		.	0.000125694	0.024118371		.	0.072	.				1.977909914	1	0	1	1	0	0	0			.	.		.	0.000125694	0.024118371
FLT3	ENST00000241453	p.D835E	LAML	0.956	-1.95	-0.599	2.1401	4.267481227	0.718	0.545	0.951	0	1	TRUE	1	1	Oncogenic	5200	13.592	.	.		.	0.000125694	0.024118371	23	.	0.024	.				0.754754955	1	2	0	1	1	1	0	4969	13.388	.	.		.	0.000125694	0.024118371	23
FLT3	ENST00000241453	p.D835N	LAML	0.958	-2.01	0.561	2.0954	4.45006527	0.164	1.485	0.999	0	1	TRUE	1	1	Oncogenic	5200	13.592	.	.		.	0.000125694	0.024118371	23	.	0.024	.				0.291454632	1	2	0	1	1	1	0	4969	13.388	.	.		.	0.000125694	0.024118371	23
FLT3	ENST00000241453	p.D839H	GBM	0.83	-2.08	0.678	0.27095	2.994436328	0.942	1.58	0.996	0	1	TRUE	0	1	Likely Oncogenic	5200	13.592	.	.		.	0.000125694	0.024118371		.	0.143	.				1.645361704	1	1	1	1	0	0	0			.	.		.	0.000125694	0.024118371
FLT3	ENST00000241453	p.E880K	SKCM	0.854	-3.75	3.527	0.58882	4.291915545	0.942	3.89	1	0	1	TRUE	0	2				.	.		.	0.001332361	0.10411994		.	0.072	.				2.665730296	1	0	1	1	0	0	0			.	.		.	0.001332361	0.10411994
FLT3	ENST00000241453	p.G613E	SKCM	0.812	-1.76	0.567	0.39938	2.8746979	0.966	1.49	1	0	1	TRUE	0	1				.	.		.				.	0.442	.				1.651448028	1	0	1	1	0	0	0			.	.		.
FLT3	ENST00000241453	p.G617E	SKCM	0.896	-2.82	2.491	1.2785	4.347460293	0.947	3.05	1	0	1	TRUE	0	2		5200	13.592	.	.		.	0.000125694	0.024118371	23	.	0.024	.				2.304980613	1	2	1	1	1	1	0	4969	13.388	.	.		.	0.000125694	0.024118371	23
FLT3	ENST00000241453	p.G622R	CESC	0.758	-2.86	3.021	0.38383	3.443628923	0.882	3.48	1	0	1	TRUE	0	1		5200	13.592	.	.		.	0.000125694	0.024118371	23	.	0.024	.				2.384035897	1	2	1	1	1	1	0			.	.		.	0.000125694	0.024118371	23
FLT3	ENST00000241453	p.G798R	STAD	0.86	-2.63	3.446	1.9879	4.708850993	0.989	3.825	1	0	1	TRUE	0	1				.	.		.	0.196410166	0.781326926		.		.				2.716658305	1	0	1	1	0	0	0			.	.		.	0.196410166	0.781326926
FLT3	ENST00000241453	p.G846D	BLCA	0.896	-1.96	0.542	0.55397	3.326280233	0.984	1.47	0.994	0	1	TRUE	0	1				.	.		.	0.005262193	0.222186238		.	0.9	.				1.665528738	1	0	1	1	0	0	0			.	.		.	0.005262193	0.222186238
FLT3	ENST00000241453	p.K663R	LAML	0.858	-2	-0.383	2.1052	3.952897862	0.945	0.72	0.998	0	1	TRUE	0	1				.	.		.	0.017345836	0.371919548		.	0.9	.				1.27496335	1	0	1	1	0	0	0			.	.		.	0.017345836	0.371919548
FLT3	ENST00000241453	p.L939F	LUSC	0.842	-2.03	2.38	0.3722	3.341425882	0.658	2.96	0.995	0.01	1	TRUE	0	1				.	.		.	0.001332361	0.10411994		.	0.797	.				1.753810751	1	0	1	1	0	0	0			.	.		.	0.001332361	0.10411994
FLT3	ENST00000241453	p.M855I	LUAD	0.846	-1.88	0.986	0.49484	3.156711253	0.882	1.83	0.999	0	1	TRUE	0	1				.	.		.	0.000125694	0.024118371		.	0.072	.				1.657545687	1	0	1	1	0	0	0			.	.		.	0.000125694	0.024118371
FLT3	ENST00000241453	p.P857H	LUAD	0.82	-4.47	2.682	0.25214	4.101232123	0.911	3.205	1	0	1	TRUE	0	1				.	.		.	0.001332361	0.10411994		.	0.63	.				2.312216302	1	0	1	1	0	0	0			.	.		.	0.001332361	0.10411994
FLT3	ENST00000241453	p.R849H	CHOL	0.856	-1.76	0.259	2.0278	3.916540168	0.942	1.24	0.998	0.02	1	TRUE	0	1		5200	13.592	.	.		.	0.000125694	0.024118371		.	0.143	.				1.465497123	1	1	1	1	0	0	0			.	.		.	0.000125694	0.024118371
FLT3	ENST00000241453	p.S618L	SKCM	0.86	-2.05	0.974	1.2352	3.688953547	0.909	1.82	0.999	0	1	TRUE	0	1		5200	13.592	.	.		.	0.000125694	0.024118371	23	.	0.024	.				1.698819194	1	2	1	1	1	1	0	4969	13.388	.	.		.	0.000125694	0.024118371	23
FLT3	ENST00000241453	p.W854C	BLCA	0.64	-1.99	2.602	0.20979	2.556045614	0.98	3.14	1	0	1	TRUE	0	1				.	.		.	0.000125694	0.024118371		.	0.072	.				2.400355948	1	0	1	1	0	0	0			.	.		.	0.000125694	0.024118371
GATA1	ENST00000376670	p.A227T	UCEC	0.792	-1.39	3.332	-0.090213	2.8220417	0.838	4.04	0.951	0	1	TRUE	0	1				.	.		.	0.59358793	0.999068988		.	0.428	.				2.493891833	1	0	1	1	0	0	0			.	.		.	0.59358793	0.999068988
GATA1	ENST00000376670	p.C279F	UCEC	0.86	-5.96	4.234	-0.83429	4.384609611	0.979	4.86	1	0	1	TRUE	0	1				.	.		.	0.046382189	0.523907649		.		.				3.154659536	1	0	1	1	0	0	0			.	.		.	0.046382189	0.523907649
GATA1	ENST00000376670	p.R270W	STAD	0.776	-2.28	3.601	-0.76934	2.731130712	0.933	4.285	1	0	1	TRUE	0	1				.	.		.	0.046382189	0.523907649		.		.				2.824122491	1	0	1	1	0	0	0			.	.		.	0.046382189	0.523907649
GATA2	ENST00000341105	p.P385L	LAML	0.87	-1.28	3.247	-0.35437	2.893666311	0.774	3.91	0.999	0	1	TRUE	0	1				.	.		.	0.753694581	1		.		.				2.389096922	1	0	1	1	0	0	0			.	.		.	0.753694581	1
GATA2	ENST00000341105	p.R361C	PRAD,LAML	0.754	-2.28	4.334	-0.20382	3.091809285	0.984	4.86	1	0	1	TRUE	0	2				.	.		.	0.419704433	0.937678299		.		.				3.163116726	1	0	1	1	0	0	0			.	.		.	0.419704433	0.937678299
GATA3	ENST00000379328	p.C285Y	HNSC	0.53	-5.96	3.144	3.849	5.738775623	0.995	4.405	1	0	1	FALSE	0	1				.	.		.	0.085106383	0.625886482		.	0.192	.				2.981735489	1	0	1	1	0	0	0			.	.		.	0.085106383	0.625886482
GATA3	ENST00000379328	p.C288F	COAD	0.438	-5.96	3.138	0.65126	3.578352776	0.983	4.4	1	0	1	FALSE	0	1				.	.		.	0.005380104	0.22464184		.	0.192	.				2.959240572	1	0	1	1	0	0	0			.	.		.	0.005380104	0.22464184
GATA3	ENST00000379328	p.G128R	STAD	0.444	0.29	0.893	3.8375	2.878019058	0.625	2.25	0.942	0.03	1	FALSE	0	1				.	.		.				.		.				1.286068637	0	0	1	1	0	0	1			.	.		.
GATA3	ENST00000379328	p.G343E	SKCM	0.596	-1.88	3.645	0.57469	2.733368306	0.982	4.885	1	0	1	FALSE	0	1				.	.		.	0.478672986	0.970086111		.		.				3.17072215	1	0	1	1	0	0	0			.	.		.	0.478672986	0.970086111
GATA3	ENST00000379328	p.G444C	ACC	0.568	-0.8	-0.157	3.6455	3.426205595	0.806	1.245	1	0	1	FALSE	0	1				.	.		.				.		.				1.273132603	0	0	1	1	0	0	1			.	.		.
GATA3	ENST00000379328	p.K185E	HNSC	0.556	0.2	1.039	3.8155	3.314834567	0.906	2.39	0.556	0.12	1	FALSE	0	1				.	.		.				.		.				1.18733363	0	0	1	1	0	0	1			.	.		.
GATA3	ENST00000379328	p.L97Q	HNSC	0.42	-0.37	1.227	3.8361	3.07686585	0.924	2.57	0.972	0	1	FALSE	0	1				.	.		.				.		.				2.01975435	0	0	1	1	0	0	1			.	.		.
GATA3	ENST00000379328	p.P163L	UCEC	0.858	0.01	1.504	3.7614	4.488187782	0.725	2.835	0.992	0	1	FALSE	0	1				.	.		.				.		.				1.824882608	0	0	1	1	0	0	1			.	.		.
GATA3	ENST00000379328	p.P300T	LIHC	0.36	-1.29	2.741	3.7877	3.396481784	0.896	4.02	1	0	1	FALSE	0	1		5463	6.263	.	.		.	0.601276596	1		.		.				2.645063305	1	1	1	1	0	0	0	5214	6.263	.	.		.	0.601276596	1
GATA3	ENST00000379328	p.R299Q	COAD	0.84	-1.32	1.728	3.7577	4.925797714	0.932	3.05	0.999	0	1	FALSE	0	1		5463	6.263	.	.		.	0.212637363	0.794231563		.		.				2.27834662	1	1	1	1	0	0	0	5214	6.263	.	.		.	0.212637363	0.794231563
GATA3	ENST00000379328	p.T272N	SARC	0.452	-1.89	2.47	3.8881	3.947896333	0.471	3.76	1	0	1	FALSE	0	1				.	.		.	0.395054945	0.92242134		.	0.192	.				1.811923817	1	0	1	1	0	0	0			.	.		.	0.395054945	0.92242134
GATA3	ENST00000379328	p.T421M	STAD	0.552	0.22	0.417	3.7175	3.140902868	0.726	1.795	0.994	0.07	1	FALSE	0	1				.	.		.				.		.				1.256665698	0	0	1	1	0	0	1			.	.		.
GNA11	ENST00000078429	p.E241K	CESC	0.538	-1.82	2.203	-0.3544	1.750684226	0.751	3.91	0.964	0	1	TRUE	0	1				.	.	349	.	4.02E-06	0.002979302	3	.	0.01	.	56	1.40E-31	1.23E-28	2.306009057	1	3	1	0	1	1	0			.	.	349	.	4.02E-06	0.002979302	3
GNA11	ENST00000078429	p.Q209H	SKCM	0.67	-1.37	2.276	1.1347	2.923633266	0.675	3.985	0.388	0.01	1	TRUE	1	1	Likely Oncogenic			.	.	349	.	4.02E-06	0.002979302	3	.	0.01	.	56	1.40E-31	1.23E-28	1.466794999	1	3	1	1	1	1	0			.	.	349	.	4.02E-06	0.002979302	3
GNA11	ENST00000078429	p.Q209L	UVM,SKCM	0.81	-1.38	2.807	1.0114	3.432667814	0.754	4.53	0.958	0	1	TRUE	1	37	Oncogenic			.	.	349	.	4.02E-06	0.002979302	3	.	0.01	.	56	1.40E-31	1.23E-28	2.576018671	1	3	1	1	1	1	0			.	.	349	.	4.02E-06	0.002979302	3
GNA11	ENST00000078429	p.R183C	SKCM,LUAD,UVM	0.804	-1.57	2.787	1.1093	3.53149964	0.879	4.51	1	0	1	TRUE	0	3	Oncogenic			.	.		.	0.690941883	1	3	.	0.01	.	56	1.40E-31	1.23E-28	2.831679534	1	2	1	1	1	1	0			.	.		.	0.690941883	1	3
GNA11	ENST00000078429	p.R213W	HNSC	0.548	-1.73	2.495	1.0262	2.5918119	0.866	4.21	1	0	1	TRUE	0	1				.	.	349	.	4.02E-06	0.002979302	3	.	0.01	.	56	1.40E-31	1.23E-28	2.677831242	1	3	1	1	1	1	0			.	.	349	.	4.02E-06	0.002979302	3
GNA11	ENST00000078429	p.V344M	UCEC	0.56	-2.97	2.261	0.98906	3.013270161	0.855	3.97	1	0	1	TRUE	0	1				.	.		.	1	1		.		.				2.553737745	1	0	1	1	0	0	0			.	.		.	1	1
GNA13	ENST00000439174	p.E58K	BLCA	0.584	0.61	2.48	-0.45335	1.043252845	0.766	4.195	0.996	0	1	FALSE	0	1				.	.	348	.	2.37E-06	0.002059833		.	0.427	.	19	4.21E-05	0.01129792	2.497044767	1	2	1	0	1	1	0			.	.	348	.	2.37E-06	0.002059833
GNA13	ENST00000439174	p.G60D	DLBC	0.518	-3.72	2.539	0.045195	2.630814891	0.878	4.255	1	0	1	FALSE	0	1				.	.		.	2.61E-05	0.010423778		.	0.427	.				2.717907438	1	0	1	1	0	0	0			.	.		.	2.61E-05	0.010423778
GNA13	ENST00000439174	p.L256R	DLBC	0.73	-1.55	2.315	0.071037	2.594373451	0.973	4.025	0.995	0	1	FALSE	0	1				.	.		.	0.191061378	0.776493498		.	0.898	.				2.771189582	1	0	1	1	0	0	0			.	.		.	0.191061378	0.776493498
GNA13	ENST00000439174	p.R200G	BLCA	0.764	-1.55	2.013	0.067451	2.665376263	0.964	3.715	0.654	0	1	FALSE	1	4				.	.		.	2.61E-05	0.010423778		.	0.427	.	19	4.21E-05	0.01129792	2.18922563	1	1	1	1	0	0	0			.	.		.	2.61E-05	0.010423778
GNAQ	ENST00000286548	p.E150K	ESCA	0.71	-0.87	0.941	1.118	2.671828979	0.944	2.615	0.836	0	1	TRUE	0	1				.	.		.	0.181980375	0.767489426		.		.				1.901672583	1	0	1	1	0	0	0			.	.		.	0.181980375	0.767489426
GNAQ	ENST00000286548	p.G48V	UVM	0.65	-2.75	2.641	1.1755	3.419219878	0.923	4.36	0.997	0.01	1	TRUE	0	1				.	.	219	.	6.91E-07	0.00117351	90	.	0.027	.	24	2.99E-39	3.86E-36	2.819911467	1	3	1	1	1	1	0			.	.	219	.	6.91E-07	0.00117351	90
GNAQ	ENST00000286548	p.H63R	SKCM	0.66	-1.1	2.135	1.2144	2.817106879	0.959	3.84	0.998	0	1	TRUE	0	1				.	.		.	1	1		.		.				2.669983298	1	0	1	1	0	0	0			.	.		.	1	1
GNAQ	ENST00000286548	p.Q209P	UVM,SKCM	0.84	-1.39	2.802	1.4321	3.78264938	0.939	4.525	0.998	0	1	TRUE	1	30	Likely Oncogenic			.	.	219	.	6.91E-07	0.00117351	90	.	0.027	.	24	2.99E-39	3.86E-36	2.937233952	1	3	1	1	1	1	0			.	.	219	.	6.91E-07	0.00117351	90
GNAQ	ENST00000286548	p.R183Q	UVM	0.656	-1.47	2.135	1.2394	2.947666283	0.941	3.84	0.936	0	1	TRUE	1	2	Likely Oncogenic			.	.		.	0.181980375	0.767489426	90	.	0.027	.	24	2.99E-39	3.86E-36	2.561267215	1	2	1	1	1	1	0			.	.		.	0.181980375	0.767489426	90
GNAQ	ENST00000286548	p.R247G	UCEC	0.674	-1.58	2.427	1.1426	3.039680906	0.989	4.14	0.998	0	1	TRUE	0	1				.	.	219	.	1.58E-06	0.001559122	90	.	0.027	.	24	2.99E-39	3.86E-36	2.852586037	1	3	1	1	1	1	0			.	.	219	.	1.58E-06	0.001559122	90
GNAS	ENST00000371100	p.F933S	LUAD	0.792	-1.62	3.021	-0.4074	2.672770982	0.993	4.75	1	0	1	TRUE	0	1				.	.		.	0.382046546	0.914556625		.	0.557	.				3.12999115	1	0	1	1	0	0	0			.	.		.	0.382046546	0.914556625
GNAS	ENST00000371100	p.G849A	UCEC	0.772	-2.72	2.237	0.29319	3.270003957	0.946	3.945	1	0	1	TRUE	0	1				.	.	220	.	1.80E-06	0.001726129		.	0.9	.				2.696670308	1	1	1	1	0	0	0			.	.	220	.	1.80E-06	0.001726129
GNAS	ENST00000371100	p.Q870H	THCA	0.876	0.32	1.993	0.28437	2.523163049	0.819	3.695	0.998	0	1	TRUE	0	1				.	.		.	0.034110018	0.475522979		.	0.073	.				2.369449833	1	0	1	1	0	0	0			.	.		.	0.034110018	0.475522979
GNAS	ENST00000371100	p.Q870L	SKCM	0.862	0.3	3.06	-0.06607	2.445340431	0.864	4.79	0.984	0	1	TRUE	0	1				.	.		.	0.034110018	0.475522979		.	0.073	.				2.909178161	1	0	1	1	0	0	0			.	.		.	0.034110018	0.475522979
GNAS	ENST00000371100	p.R808C	UCEC,LUSC	0.74	-3.42	2.052	0.28857	3.372317193	0.967	3.755	0.999	0	1	TRUE	0	2				.	.		.	0.293859649	0.854248308		.		.				2.647417006	1	0	1	1	0	0	0			.	.		.	0.293859649	0.854248308
GNAS	ENST00000371100	p.R844C	ESCA,ACC,CESC,SKCM,LIHC,PAAD,COAD	0.87	-4.43	3.007	0.38374	4.389477468	0.963	4.735	1	0	1	TRUE	1	11	Likely Oncogenic			.	.	220	.	9.77E-07	0.001285724		.	0.073	.				3.072655028	1	1	1	1	0	0	0			.	.	220	.	9.77E-07	0.001285724
GNAS	ENST00000371100	p.R844H	ESCA,CESC,LUAD,STAD,PAAD,COAD	0.876	-4.42	2.666	0.42856	4.379911995	0.965	4.385	1	0	1	TRUE	1	9	Oncogenic			.	.	220	.	9.77E-07	0.001285724		.	0.073	.				2.922201707	1	1	1	1	0	0	0			.	.	220	.	9.77E-07	0.001285724
HGF	ENST00000222390	p.C177F	LUAD	0.598	-0.18	3.193	-0.02097	1.729675273	0.997	4.325	1	0	1	FALSE	0	1		6206	6.417	.	.		.	0.002745706	0.158660687	14	.	0.035	.				2.949955805	1	2	1	0	1	1	0	5944	6.417	.	.		.	0.002745706	0.158660687	14
HGF	ENST00000222390	p.P187S	HNSC	0.63	2.83	2.717	0.21264	0.842526813	0.925	3.85	1	0.01	1	FALSE	0	1		6206	6.417	.	.		.	0.000791074	0.0759597	14	.	0.035	.				2.602920295	1	2	1	0	1	1	0	5944	6.417	.	.		.	0.000791074	0.0759597	14
HIST1H1E	ENST00000304218	p.S58P	OV	0.732	-0.97	3.584	0.47237	2.824398652	0.989	4.61	0.999	0	1	FALSE	0	1				.	.		.				.		.				3.060428496	0	0	1	1	0	0	1			.	.		.
HRAS	ENST00000451590	p.A11D	HNSC	0.526	-1.85	-2.363	2.4429	2.615401603	0.899	-1.445	0.181	0.27	1	TRUE	0	1		5817	513.293	.	.	170	.	3.34E-07	0.001012045	261	.	0.0015	.	10	7.02E-82	1.36E-78	-1.230634201	1	4	0	1	1	1	0	5557	513.293	.	.	170	.	3.34E-07	0.001012045	261
HRAS	ENST00000451590	p.A59T	UCEC	0.732	-3.55	1.789	2.5101	4.623849026	0.792	3.445	0.261	0.01	1	TRUE	0	1	Likely Oncogenic	5817	513.293	.	.	170	.	3.34E-07	0.001012045	261	.	0.0026	.	10	7.02E-82	1.36E-78	1.26701831	1	4	1	1	1	1	0	5557	513.293	.	.	170	.	3.34E-07	0.001012045	261
HRAS	ENST00000451590	p.C118Y	HNSC	0.528	-2.43	1.471	2.582	3.501649803	0.879	3.07	0.1	0	1	TRUE	0	1		5817.1	18.443	.	.	170	.	3.35E-07	0.001012045		.	0.369	.				1.062573166	1	2	0	1	1	1	0	5557.1	18.831	.	.	170	.	3.35E-07	0.001012045
HRAS	ENST00000451590	p.E143K	PRAD	0.46	-2.79	2.235	2.6435	3.542454493	0.79	3.97	0.706	0.01	1	TRUE	0	1		5817.1	18.443	.	.		.	2.52E-05	0.010159321		.	0.826	.				2.056167767	1	1	1	1	0	0	0	5557.1	18.831	.	.		.	2.52E-05	0.010159321
HRAS	ENST00000451590	p.G12R	THYM	0.77	-2.29	1.267	2.6901	4.336357935	0.878	2.83	0.738	0.02	1	TRUE	1	1	Likely Oncogenic	5817	513.293	.	.	170	.	3.34E-07	0.001012045	261	.	0.0015	.	10	7.02E-82	1.36E-78	1.727871091	1	4	1	1	1	1	0	5557	513.293	.	.	170	.	3.34E-07	0.001012045	261
HRAS	ENST00000451590	p.G12V	HNSC,LUSC	0.776	-2.32	1.67	2.7302	4.453650645	0.92	3.305	0.708	0.01	1	TRUE	1	2	Oncogenic	5817	513.293	.	.	170	.	3.34E-07	0.001012045	261	.	0.0015	.	10	7.02E-82	1.36E-78	1.986290783	1	4	1	1	1	1	0	5557	513.293	.	.	170	.	3.34E-07	0.001012045	261
HRAS	ENST00000451590	p.G13R	THYM,LUSC,PCPG,BLCA,HNSC,BRCA	0.734	-2.73	1.628	2.652	4.39851631	0.894	3.255	0.981	0.01	1	TRUE	1	10	Likely Oncogenic	5817	513.293	.	.	170	.	3.34E-07	0.001012045	261	.	0.0015	.	10	7.02E-82	1.36E-78	2.264978152	1	4	1	1	1	1	0	5557	513.293	.	.	170	.	3.34E-07	0.001012045	261
HRAS	ENST00000451590	p.G13V	BLCA,HNSC,THYM,LUSC	0.724	-2.77	1.849	2.6438	4.406926884	0.923	3.515	0.966	0	1	TRUE	1	13	Likely Oncogenic	5817	513.293	.	.	170	.	3.34E-07	0.001012045	261	.	0.0015	.	10	7.02E-82	1.36E-78	2.425846109	1	4	1	1	1	1	0	5557	513.293	.	.	170	.	3.34E-07	0.001012045	261
HRAS	ENST00000451590	p.G60S	COAD	0.682	-4.37	2.099	0.22452	3.472878607	0.909	3.81	0.989	0	1	TRUE	0	1		5817	513.293	.	.	170	.	3.34E-07	0.001012045	261	.	0.0026	.	10	7.02E-82	1.36E-78	2.560863633	1	4	1	1	1	1	0	5557	513.293	.	.	170	.	3.34E-07	0.001012045	261
HRAS	ENST00000451590	p.G60V	THYM	0.612	-4.39	2.779	2.5572	4.67710753	0.955	4.61	1	0	1	TRUE	0	1		5817	513.293	.	.	170	.	3.34E-07	0.001012045	261	.	0.0026	.	10	7.02E-82	1.36E-78	3.004182025	1	4	1	1	1	1	0	5557	513.293	.	.	170	.	3.34E-07	0.001012045	261
HRAS	ENST00000451590	p.K117N	BLCA,HNSC,THYM,SKCM	0.818	-4.27	3.135	2.5531	5.414405445	0.733	5.03	0.815	0	1	TRUE	0	6	Likely Oncogenic	5817.1	18.443	.	.	170	.	3.34E-07	0.001012045	261	.	0.0015	.	10	7.02E-82	1.36E-78	2.579738043	1	4	1	1	1	1	0	5557.1	18.831	.	.	170	.	3.34E-07	0.001012045	261
HRAS	ENST00000451590	p.K117R	THYM	0.74	-4.19	2.838	2.5821	5.081626574	0.971	4.68	0.974	0	1	TRUE	0	1	Oncogenic	5817.1	18.443	.	.	170	.	3.34E-07	0.001012045	261	.	0.0015	.	10	7.02E-82	1.36E-78	3.029189287	1	4	1	1	1	1	0	5557.1	18.831	.	.	170	.	3.34E-07	0.001012045	261
HRAS	ENST00000451590	p.L120P	THYM	0.702	-3.05	2.927	2.5791	4.558136938	0.964	4.785	0.967	0	1	TRUE	0	1		5817.1	18.443	.	.		.	2.52E-05	0.010159321		.	0.458	.				3.054663122	1	1	1	1	0	0	0	5557.1	18.831	.	.		.	2.52E-05	0.010159321
HRAS	ENST00000451590	p.Q61H	HNSC	0.722	-2.93	1.777	2.5211	4.374643715	0.723	3.43	0.037	0.01	1	TRUE	0	1	Likely Oncogenic	5817	513.293	.	.	170	.	3.34E-07	0.001012045	261	.	0.0015	.	10	7.02E-82	1.36E-78	0.860933452	1	4	0	1	1	1	0	5557	513.293	.	.	170	.	3.34E-07	0.001012045	261
HRAS	ENST00000451590	p.Q61K	THCA,PCPG,BLCA,SKCM,LUSC	0.748	-2.86	2.133	2.528	4.500917424	0.819	3.85	0.025	0.03	1	TRUE	1	10	Oncogenic	5817	513.293	.	.	170	.	3.34E-07	0.001012045	261	.	0.0015	.	10	7.02E-82	1.36E-78	1.159817322	1	4	1	1	1	1	0	5557	513.293	.	.	170	.	3.34E-07	0.001012045	261
HRAS	ENST00000451590	p.Q61L	PCPG,BLCA,HNSC,LUAD	0.742	-2.92	2.214	2.5795	4.54301052	0.839	3.945	0.326	0.02	1	TRUE	1	8	Oncogenic	5817	513.293	.	.	170	.	3.34E-07	0.001012045	261	.	0.0015	.	10	7.02E-82	1.36E-78	1.631865086	1	4	1	1	1	1	0	5557	513.293	.	.	170	.	3.34E-07	0.001012045	261
HUWE1	ENST00000342160	p.G4111R	READ	0.58	-3.37	3.634	0.62016	3.22612984	0.94	4.685	1	0	1	FALSE	0	1				.	.		.	1	1		.	0.889	.				3.011775354	1	0	1	1	0	0	0			.	.		.	1	1
HUWE1	ENST00000342160	p.L659P	UCEC	0.8	0.1	1.434	0.64164	2.450812953	0.994	2.56	0.999	0	1	FALSE	0	1				.	.		.				.		.				2.167845102	0	0	1	1	0	0	1			.	.		.
HUWE1	ENST00000342160	p.P2977H	LUAD	0.608	-4.15	2.314	-0.15894	2.947684148	0.905	3.41	0.999	0	1	FALSE	0	1				.	.		.				.		.				2.39090931	0	0	1	1	0	0	1			.	.		.
IDH1	ENST00000415913	p.D375Y	LUAD	0.712	-4.57	1.115	-0.23395	3.233335547	0.948	4.505	1	0	1	TRUE	0	1				.	.		.	1	1		.		.				2.9461911	1	0	1	1	0	0	0			.	.		.	1	1
IDH1	ENST00000415913	p.F334I	READ	0.788	-1.6	1.039	7.5196	6.892746018	0.855	4.39	0.999	0	1	TRUE	0	1				.	.		.	0.022	0.404856846		.	0.9	.				2.73707876	1	0	1	1	0	0	0			.	.		.	0.022	0.404856846
IDH1	ENST00000415913	p.G310R	UCEC	0.534	-5.64	1.118	7.1901	7.242941257	0.89	4.51	0.479	0	1	TRUE	0	1				.	.		.	0.022	0.404856846		.		.				2.192563201	1	0	1	1	0	0	0			.	.		.	0.022	0.404856846
IDH1	ENST00000415913	p.G310V	HNSC	0.57	-5.64	1.118	7.2362	7.3963844	0.865	4.51	0.985	0	1	TRUE	0	1				.	.		.	0.022	0.404856846		.		.				2.789063063	1	0	1	1	0	0	0			.	.		.	0.022	0.404856846
IDH1	ENST00000415913	p.M182V	LIHC	0.468	-2.67	0.811	7.5262	6.109230875	0.871	4.045	0.092	0	1	TRUE	0	1				.	.		.	0.022	0.404856846		.		.	41	0	0	1.467485973	1	1	1	1	0	0	0			.	.		.	0.022	0.404856846
IDH1	ENST00000415913	p.M254I	ESCA	0.558	-1.67	0.663	7.4714	6.020061519	0.866	3.82	0.978	0	1	TRUE	0	1				.	.		.	1	1		.		.				2.478640469	1	0	1	1	0	0	0			.	.		.	1	1
IDH1	ENST00000415913	p.M291I	BLCA	0.666	-1.59	0.2	0.77871	2.460515023	0.933	3.12	0.988	0	1	TRUE	0	1				.	.		.	0.004177947	0.197655911		.	0.555	.				2.296918649	1	0	1	1	0	0	0			.	.		.	0.004177947	0.197655911
IDH1	ENST00000415913	p.P158L	STAD	0.498	-2.5	0.818	7.3834	6.07432048	0.701	4.055	1	0	1	TRUE	0	1				.	.		.	0.022	0.404856846		.	0.9	.	41	0	0	2.330616506	1	1	1	1	0	0	0			.	.		.	0.022	0.404856846
IDH1	ENST00000415913	p.P33S	SKCM	0.81	-2.68	0.263	1.4926	3.771829998	0.613	3.215	0.996	0.02	1	TRUE	1	2	Likely Neutral			.	.		.	0.004177947	0.197655911		.		.				1.774564845	1	0	1	1	0	0	0			.	.		.	0.004177947	0.197655911
IDH1	ENST00000415913	p.Q198P	LIHC	0.436	-2.75	0.369	7.4384	5.905543344	0.845	3.375	0.512	0.05	1	TRUE	0	1				.	.		.	0.004177947	0.197655911		.	0.9	.				1.57686825	1	0	1	1	0	0	0			.	.		.	0.004177947	0.197655911
IDH1	ENST00000415913	p.R109K	LUAD	0.498	-2.71	1.112	-0.23385	1.822904972	0.823	4.5	0.991	0	1	TRUE	0	1		6569	2290.861	.	.	141	.	1.33E-07	0.000768616		.	0.555	.				2.721201881	1	2	1	0	1	1	0	6298	2285.848	.	.	141	.	1.33E-07	0.000768616
IDH1	ENST00000415913	p.R132C	SKCM,THYM,LIHC,CHOL,LGG,LAML,PCPG,BLCA,PRAD,LUAD,BRCA,COAD	0.768	-3.47	1.138	7.4448	7.453302072	0.979	4.54	0.907	0	1	TRUE	1	50	Oncogenic	6569	2290.861	.	.	141	.	1.33E-07	0.000768616		.	0.555	.	41	0	0	2.896604001	1	3	1	1	1	1	0	6298	2285.848	.	.	141	.	1.33E-07	0.000768616
IDH1	ENST00000415913	p.R132H	GBM,LGG,LAML,BLCA,PRAD,BRCA	0.618	-3.46	1.138	7.4218	6.907458662	0.815	4.54	0.063	0	1	TRUE	1	379	Oncogenic	6569	2290.861	.	.	141	.	1.33E-07	0.000768616		.	0.555	.	41	0	0	1.553723525	1	3	1	1	1	1	0	6298	2285.848	.	.	141	.	1.33E-07	0.000768616
IDH1	ENST00000415913	p.T325M	COAD	0.754	-2.77	1.088	7.4122	7.130891654	0.689	4.465	1	0	1	TRUE	0	1				.	.		.	1	1		.		.				2.490527366	1	0	1	1	0	0	0			.	.		.	1	1
IDH1	ENST00000415913	p.W92R	UCEC	0.73	-0.73	1.069	7.5157	6.384133682	0.972	4.435	1	0	1	TRUE	0	1				.	.		.	1	1		.		.				2.956018373	1	0	1	1	0	0	0			.	.		.	1	1
IDH2	ENST00000330062	p.G137E	BLCA	0.608	-2.71	0.897	0.25212	2.456422697	0.986	4.175	0.997	0	1	TRUE	0	1		6574	6.22	.	.		.	0.005124317	0.220243874	135	.	0.025	.				2.86163292	1	2	1	1	1	1	0	6303	6.22	.	.		.	0.005124317	0.220243874	135
IDH2	ENST00000330062	p.R140Q	HNSC,LAML	0.87	-3.8	0.709	0.93781	4.128840909	0.98	3.89	0.998	0	1	TRUE	1	7	Oncogenic	6574	6.22	.	.	140	.	1.32E-06	0.001489706	135	.	0.025	.				2.727480097	1	3	1	1	1	1	0	6303	6.22	.	.	140	.	1.32E-06	0.001489706	135
IDH2	ENST00000330062	p.R172G	LGG	0.838	-3.45	0.943	0.13988	3.47112477	0.996	4.245	1	0	1	TRUE	1	2	Likely Oncogenic			.	.	140	.	1.32E-06	0.001489706	135	.	0.025	.	11	1.19E-16	8.44E-14	2.913101808	1	3	1	1	1	1	0			.	.	140	.	1.32E-06	0.001489706	135
IDH2	ENST00000330062	p.R172K	LIHC,CHOL,LGG,LAML	0.748	-3.38	0.943	0.9039	3.567413603	0.948	4.245	1	0	1	TRUE	1	16	Oncogenic			.	.	140	.	1.32E-06	0.001489706	135	.	0.025	.	11	1.19E-16	8.44E-14	2.831912782	1	3	1	1	1	1	0			.	.	140	.	1.32E-06	0.001489706	135
IDH2	ENST00000330062	p.R172S	LIHC,CHOL,LGG	0.846	-3.44	0.943	0.92844	3.948322688	0.995	4.245	0.999	0	1	TRUE	1	3	Oncogenic			.	.	140	.	1.32E-06	0.001489706	135	.	0.025	.	11	1.19E-16	8.44E-14	2.910147947	1	3	1	1	1	1	0			.	.	140	.	1.32E-06	0.001489706	135
INPPL1	ENST00000298229	p.D1223G	UCEC	0.838	1.14	1.847	0.98815	2.481483275	0.838	2.77	0.996	0.01	1	FALSE	0	1				.	.		.	0.748792271	1		.		.				1.976020943	0	0	1	1	0	0	1			.	.		.	0.748792271	1
INPPL1	ENST00000298229	p.H561L	SARC	0.762	-0.43	3.591	1.013	3.051338098	0.968	4.255	0.983	0	1	FALSE	0	1				.	.		.	0.509271855	0.980799895		.		.				2.848675679	1	0	1	1	0	0	0			.	.		.	0.509271855	0.980799895
INPPL1	ENST00000298229	p.R572G	LUSC	0.838	-0.21	3.996	0.074997	2.766542889	0.974	4.6	0.999	0	1	FALSE	0	1				.	.		.	0.013335085	0.33608393		.	0.366	.				3.030661605	1	0	1	1	0	0	0			.	.		.	0.013335085	0.33608393
INPPL1	ENST00000298229	p.R611C	GBM,UCEC	0.82	0.81	4.008	1.0015	2.877296546	0.93	4.61	1	0	1	FALSE	0	2				.	.		.	0.269778764	0.83527659		.	0.366	.				2.961896074	1	0	1	1	0	0	0			.	.		.	0.269778764	0.83527659
IRF2	ENST00000393593	p.W58R	OV	0.718	-0.8	2.675	0.40866	2.537489066	0.986	3.4	1	0	1	FALSE	0	1				.	.		.	0.021666044	0.403525612		.	0.232	.				2.524782894	1	0	1	1	0	0	0			.	.		.	0.021666044	0.403525612
JAK1	ENST00000342505	p.E762D	LUSC	0.614	-2.98	3.306	0.46826	3.07062186	0.713	4.605	0.994	0	0.993	TRUE	0	1				.	.		.	0.135902637	0.710427996		.	0.6	.				2.585081822	1	0	1	1	0	0	0			.	.		.	0.135902637	0.710427996
JAK1	ENST00000342505	p.E957A	HNSC	0.762	-2.86	1.48	1.1716	3.670604335	0.971	2.635	0.999	0	1	TRUE	0	1				.	.		.	1	1		.		.				2.161906927	1	0	1	1	0	0	0			.	.		.	1	1
JAK1	ENST00000342505	p.F1058L	PRAD	0.894	-1.69	0.474	1.1448	3.552606517	0.862	1.55	0.996	0.04	1	TRUE	0	1				.	.		.	0.574085598	0.996295308		.	0.892	.				1.430963603	1	0	1	1	0	0	0			.	.		.	0.574085598	0.996295308
JAK1	ENST00000342505	p.G1097C	BLCA	0.676	-1.94	1.29	0.3389	2.535873213	0.941	2.43	1	0.01	1	TRUE	0	1				.	.		.	0.238770686	0.814282309		.	0.892	.				2.005847875	1	0	1	1	0	0	0			.	.		.	0.238770686	0.814282309
JAK1	ENST00000342505	p.G741D	PRAD	0.876	-4.21	3.274	1.2775	4.887461584	0.959	4.57	0.885	0	1	TRUE	0	1				.	.		.	0.465179175	0.963890818		.	0.888	.				2.848187904	1	0	1	1	0	0	0			.	.		.	0.465179175	0.963890818
JAK1	ENST00000342505	p.G887W	SARC	0.83	-2.87	2.847	1.2729	4.184299423	0.974	4.11	1	0	1	TRUE	0	1				.	.		.	0.01382839	0.341522454		.	0.716	.				2.816553352	1	0	1	1	0	0	0			.	.		.	0.01382839	0.341522454
JAK1	ENST00000342505	p.L737P	UCEC	0.788	-1.9	2.838	1.3287	3.725108745	0.968	4.1	1	0	1	TRUE	0	1				.	.		.	1	1		.		.				2.802009404	1	0	1	1	0	0	0			.	.		.	1	1
JAK1	ENST00000342505	p.L910P	LIHC	0.936	-2.08	1.331	1.2364	4.023708562	0.988	2.475	0.999	0	1	TRUE	0	2	Oncogenic			.	.		.	0.219370294	0.79942211		.	0.716	.				2.120336255	1	0	1	1	0	0	0			.	.		.	0.219370294	0.79942211
JAK1	ENST00000342505	p.L932R	UCEC	0.882	-2.22	2.31	1.2488	4.041603819	0.98	3.53	1	0	1	TRUE	0	1				.	.		.	0.229274701	0.807577353		.	0.892	.				2.571773425	1	0	1	1	0	0	0			.	.		.	0.229274701	0.807577353
JAK1	ENST00000342505	p.P761S	LUSC	0.822	-3.91	2.768	0.53053	4.084137678	0.765	4.025	0.999	0	1	TRUE	0	1				.	.		.	0.135902637	0.710427996		.	0.6	.				2.424420158	1	0	1	1	0	0	0			.	.		.	0.135902637	0.710427996
JAK1	ENST00000342505	p.P815S	LIHC	0.794	-2.38	1.512	1.3554	3.724852439	0.667	2.67	0.999	0.03	1	TRUE	0	1				.	.		.	1	1		.		.				1.613670557	1	0	1	1	0	0	0			.	.		.	1	1
JAK1	ENST00000342505	p.R724H	PAAD	0.904	-1.94	1.039	1.3278	3.868643659	0.822	2.16	0.999	0.01	1	TRUE	0	1	Oncogenic			.	.		.	0.327895595	0.876944136		.	0.67	.				1.684630687	1	0	1	1	0	0	0			.	.		.	0.327895595	0.876944136
JAK1	ENST00000342505	p.S703I	LIHC	0.808	-2	1.628	1.2992	3.62614669	0.934	2.795	0.999	0.38	1	TRUE	0	1	Oncogenic			.	.		.	1	1		.		.				1.543626409	1	0	1	1	0	0	0			.	.		.	1	1
JAK1	ENST00000342505	p.S996Y	UCEC	0.798	-1.98	1.531	1.243	3.536522442	0.895	2.69	0.999	0	1	TRUE	0	1				.	.		.	0.574085598	0.996295308		.		.				2.057531895	1	0	1	1	0	0	0			.	.		.	0.574085598	0.996295308
JAK1	ENST00000342505	p.Y1034H	UCEC	0.756	-2	0.585	1.262	3.259484873	0.838	1.67	0.998	0	1	TRUE	0	1				.	.		.	0.574085598	0.996295308		.	0.892	.				1.511534872	1	0	1	1	0	0	0			.	.		.	0.574085598	0.996295308
JAK1	ENST00000342505	p.Y270H	ESCA	0.648	-1.4	1.614	0.83065	2.579371715	0.874	2.78	0.996	0	1	TRUE	0	1				.	.		.	0.136054422	0.710607382		.	0.886	.				2.057782307	1	0	1	1	0	0	0			.	.		.	0.136054422	0.710607382
JAK2	ENST00000381652	p.C787R	CESC	0.914	-2.89	4.737	0.66706	4.433353417	0.988	4.235	1	0	1	TRUE	0	1				.	.		.	0.488095238	0.974164612		.		.				2.895174984	1	0	1	1	0	0	0			.	.		.	0.488095238	0.974164612
JAK2	ENST00000381652	p.D146H	LUAD	0.774	-1.12	2.78	-0.11306	2.564658677	0.919	2.82	0.999	0	1	TRUE	0	1				.	.		.	0.115351571	0.679079494		.		.				2.155265567	1	0	1	1	0	0	0			.	.		.	0.115351571	0.679079494
JAK2	ENST00000381652	p.G1041R	UCEC	0.82	-4.76	3.969	0.13035	4.333248408	0.979	3.68	1	0	1	TRUE	0	1				.	.		.	0.196564885	0.781341959		.		.				2.636011785	1	0	1	1	0	0	0			.	.		.	0.196564885	0.781341959
JAK2	ENST00000381652	p.G740V	TGCT	0.852	-4	5.221	0.25824	4.446148849	0.963	4.585	1	0	1	TRUE	0	1				.	.		.	0.211740042	0.793571235		.		.				3.00672523	1	0	1	1	0	0	0			.	.		.	0.211740042	0.793571235
JAK2	ENST00000381652	p.L855F	CESC	0.832	-2.55	2.87	-0.26506	3.199682653	0.904	2.885	0.999	0	1	TRUE	0	1				.	.		.	0.131578947	0.704212591		.		.				2.158463576	1	0	1	1	0	0	0			.	.		.	0.131578947	0.704212591
JAK2	ENST00000381652	p.R374T	LUSC	0.834	-0.46	2.78	-0.26891	2.454407231	0.932	2.82	0.947	0	1	TRUE	0	1				.	.		.	1	1		.		.				2.111608289	1	0	1	1	0	0	0			.	.		.	1	1
JAK2	ENST00000381652	p.R683T	STAD	0.866	-1.92	2.628	0.6023	3.55787181	0.923	2.71	1	0	1	TRUE	0	1	Likely Oncogenic			.	.		.	0.488095238	0.974164612		.		.				2.114945222	1	0	1	1	0	0	0			.	.		.	0.488095238	0.974164612
JAK2	ENST00000381652	p.S364C	BLCA	0.798	-1.15	2.78	-0.089721	2.673277784	0.891	2.82	0.987	0	1	TRUE	0	1				.	.		.	0.664616776	1		.		.				2.092756231	1	0	1	1	0	0	0			.	.		.	0.664616776	1
JAK2	ENST00000381652	p.S599I	KIRC	0.838	-2.02	1.425	0.66963	3.346240936	0.96	1.84	1	0	1	TRUE	0	1				.	.		.	1	1		.		.				1.795135597	1	0	1	1	0	0	0			.	.		.	1	1
JAK2	ENST00000381652	p.Y1099C	CESC	0.744	-2.14	1.819	0.075589	2.777198526	0.719	2.125	0.916	0.01	1	TRUE	0	1				.	.		.	0.196564885	0.781341959		.		.				1.390247876	1	0	1	1	0	0	0			.	.		.	0.196564885	0.781341959
JAK3	ENST00000458235	p.A607V	LUAD	0.732	-1.98	1.219	0.23368	2.67610296	0.712	2.32	0.931	0	1	TRUE	0	1				.	.		.	0.079071597	0.614629447		.		.				1.499527161	0	0	1	1	0	0	1			.	.		.	0.079071597	0.614629447
JAK3	ENST00000458235	p.D707H	BLCA	0.588	-4.44	3.297	-0.26866	3.068892429	0.754	4.37	0.993	0	1	TRUE	0	1				.	.		.	0.451219512	0.956039573		.		.				2.549878342	0	0	1	1	0	0	1			.	.		.	0.451219512	0.956039573
JAK3	ENST00000458235	p.D967H	HNSC	0.63	-4	2.861	-0.34426	2.951013485	0.868	3.94	0.999	0	1	TRUE	0	1				.	.		.	0.053155485	0.547853421		.	0.888	.				2.561278058	1	0	1	1	0	0	0			.	.		.	0.053155485	0.547853421
JAK3	ENST00000458235	p.E601K	SKCM	0.68	-3.02	2.344	0.099899	2.9568342	0.836	3.43	1	0	1	TRUE	0	1				.	.		.	0.45492228	0.958267176		.		.				2.284253147	0	0	1	1	0	0	1			.	.		.	0.45492228	0.958267176
JAK3	ENST00000458235	p.E694K	OV	0.658	-3.84	2.942	0.66788	3.586796587	0.837	4.02	0.969	0	1	TRUE	0	1				.	.		.	0.215555556	0.796300181		.		.				2.506133361	0	0	1	1	0	0	1			.	.		.	0.215555556	0.796300181
JAK3	ENST00000458235	p.G969V	LUAD	0.572	-4.91	2.861	-0.012825	3.257132513	0.854	3.94	0.997	0	1	TRUE	0	1				.	.		.	0.040477636	0.501253163		.	0.888	.				2.53507308	1	0	1	1	0	0	0			.	.		.	0.040477636	0.501253163
JAK3	ENST00000458235	p.I955F	OV	0.726	-2.38	0.556	0.74788	2.987986889	0.773	1.665	0.985	0	1	TRUE	0	1				.	.		.	0.003462652	0.178462108		.	0.356	.				1.382982245	1	0	1	1	0	0	0			.	.		.	0.003462652	0.178462108
JAK3	ENST00000458235	p.I955T	LUSC	0.698	-2.42	1.164	0.56888	2.894959334	0.677	2.265	0.999	0	1	TRUE	0	1				.	.		.	0.003462652	0.178462108		.	0.356	.				1.501997304	1	0	1	1	0	0	0			.	.		.	0.003462652	0.178462108
JAK3	ENST00000458235	p.K641E	KIRP	0.754	-2.06	0.956	0.75425	3.039784295	0.687	2.06	0.944	0	0.998	TRUE	0	1				.	.		.	0.766222222	1		.		.				1.359374385	0	0	1	1	0	0	1			.	.		.	0.766222222	1
JAK3	ENST00000458235	p.L914R	LUSC	0.662	-3.19	2.263	0.56444	3.207213764	0.883	3.35	0.997	0	1	TRUE	0	1				.	.		.	0.050906147	0.540727978		.	0.356	.				2.324800908	1	0	1	1	0	0	0			.	.		.	0.050906147	0.540727978
JAK3	ENST00000458235	p.P747H	KIRC	0.806	-2.43	1.615	0.7436	3.449710508	0.645	2.71	0.979	0	0.847	TRUE	0	1				.	.		.	1	1		.		.				1.618214572	0	0	1	1	0	0	1			.	.		.	1	1
JAK3	ENST00000458235	p.R1085Q	GBM	0.568	-4.29	2.851	-0.053059	3.000002883	0.657	3.93	0.885	0	1	TRUE	0	1				.	.		.	0.060704768	0.569611621		.	0.569	.				2.056073139	1	0	1	1	0	0	0			.	.		.	0.060704768	0.569611621
JAK3	ENST00000458235	p.R687G	LUSC	0.662	-1.92	1.123	0.59743	2.601876061	0.804	2.225	0.996	0	1	TRUE	0	1				.	.		.	0.209326425	0.791530965		.		.				1.695441389	0	0	1	1	0	0	1			.	.		.	0.209326425	0.791530965
JAK3	ENST00000458235	p.R948C	LIHC	0.768	-2.72	1.655	-0.20888	2.877457302	0.766	2.75	1	0	1	TRUE	0	1				.	.		.	0.013471365	0.337891527		.	0.899	.				1.866970729	1	0	1	1	0	0	0			.	.		.	0.013471365	0.337891527
JAK3	ENST00000458235	p.V585M	UCEC	0.674	-2.64	2.405	-0.36045	2.54712878	0.65	3.49	0.94	0	0.893	TRUE	0	1				.	.		.	0.451219512	0.956039573		.		.				1.920272236	0	0	1	1	0	0	1			.	.		.	0.451219512	0.956039573
KDM5C	ENST00000375401	p.C730F	KIRC	0.744	-2.95	1.889	-0.28846	2.864463663	0.933	3.34	0.966	0	1	TRUE	0	1				.	.		.	0.149945912	0.729743845		.	0.9	.				2.365842391	1	0	1	1	0	0	0			.	.		.	0.149945912	0.729743845
KDM5C	ENST00000375401	p.E592V	KIRC	0.87	0.77	2.383	0.86672	2.738199677	0.95	3.885	0.543	0	1	TRUE	0	1				.	.		.	0.151377158	0.731860735		.	0.883	.				2.100137033	1	0	1	1	0	0	0			.	.		.	0.151377158	0.731860735
KDM5C	ENST00000375401	p.G536W	KIRC	0.906	1.25	2.17	0.769	2.606985878	0.937	3.65	1	0	1	TRUE	0	1				.	.		.	0.154617902	0.735219282		.		.				2.551785428	1	0	1	1	0	0	0			.	.		.	0.154617902	0.735219282
KDM5C	ENST00000375401	p.G591R	UCEC	0.878	-2.42	1.308	0.96278	3.77828957	0.961	2.7	0.903	0	1	TRUE	0	1				.	.		.	0.371424505	0.906209967		.	0.883	.				2.05236956	1	0	1	1	0	0	0			.	.		.	0.371424505	0.906209967
KDM5C	ENST00000375401	p.G608V	UCEC	0.808	0.95	2.514	0.96024	2.530092274	0.991	4.03	0.935	0	1	TRUE	0	1				.	.		.	0.035872781	0.482174499		.	0.11	.				2.728087773	1	0	1	1	0	0	0			.	.		.	0.035872781	0.482174499
KDM5C	ENST00000375401	p.H350Y	SKCM	0.68	-3.47	3.335	-0.49377	2.928485049	0.963	4.935	1	0	1	TRUE	0	1				.	.		.	0.085947572	0.627544105		.		.				3.160561427	0	0	1	1	0	0	1			.	.		.	0.085947572	0.627544105
KDM6A	ENST00000377967	p.E1102K	STAD	0.826	-3.23	1.548	1.4176	4.178403937	0.91	2.965	0.956	0	1	FALSE	0	1				.	.		.	0.132369055	0.705070782		.	0.794	.				2.149490593	1	0	1	1	0	0	0			.	.		.	0.132369055	0.705070782
KDM6A	ENST00000377967	p.G1085E	BLCA	0.808	-2.52	1.485	0.31513	3.22241884	0.959	2.895	1	0	1	FALSE	0	1				.	.		.	0.711414003	1		.	0.899	.				2.257150411	1	0	1	1	0	0	0			.	.		.	0.711414003	1
KDM6A	ENST00000377967	p.G1215A	BLCA	0.816	-2.42	2.002	0.45863	3.378005452	0.89	3.465	0.999	0	1	FALSE	0	1				.	.		.	0.378407531	0.911249497		.		.				2.389711998	1	0	1	1	0	0	0			.	.		.	0.378407531	0.911249497
KDM6A	ENST00000377967	p.I1126M	HNSC	0.696	-0.57	1.739	1.502	2.860986629	0.76	3.175	0.915	0	1	FALSE	0	1				.	.		.	0.29432391	0.854530715		.	0.794	.				1.93631728	1	0	1	1	0	0	0			.	.		.	0.29432391	0.854530715
KDM6A	ENST00000377967	p.K1053I	ESCA	0.8	-2.69	0.818	0.85037	3.457688404	0.774	2.16	0.923	0	1	FALSE	0	1				.	.		.	0.545693623	0.991224896		.	0.9	.				1.523971821	1	0	1	1	0	0	0			.	.		.	0.545693623	0.991224896
KDM6A	ENST00000377967	p.L1134P	BLCA	0.924	0.93	1.698	0.38879	2.491756583	0.998	3.13	1	0	1	FALSE	0	1				.	.		.	0.163188261	0.747030934		.	0.899	.				2.426406513	1	0	1	1	0	0	0			.	.		.	0.163188261	0.747030934
KDM6A	ENST00000377967	p.N1117Y	PRAD	0.8	1.16	1.866	1.5097	2.642624911	0.859	3.315	0.99	0	1	FALSE	0	1				.	.		.	0.053401927	0.547853421		.	0.052	.				2.259985817	1	0	1	1	0	0	0			.	.		.	0.053401927	0.547853421
KDM6A	ENST00000377967	p.Q1248K	ESCA	0.824	1.3	1.889	1.4503	2.647457277	0.944	3.34	0.983	0	1	FALSE	0	1				.	.		.	0.053401927	0.547853421		.	0.794	.				2.405909393	1	0	1	1	0	0	0			.	.		.	0.053401927	0.547853421
KDM6A	ENST00000377967	p.Q475H	UCEC	0.798	-0.35	0.981	0.89127	2.675194112	0.786	2.34	0.999	0	1	FALSE	0	1				.	.		.	0.598342125	0.999598312		.		.				1.71932895	0	0	1	1	0	0	1			.	.		.	0.598342125	0.999598312
KDM6A	ENST00000377967	p.R1111C	UCEC	0.894	1.23	1.675	1.4618	2.892420889	0.913	3.105	0.985	0	1	FALSE	0	1				.	.		.	0.044049967	0.515163262		.	0.052	.				2.252709641	1	0	1	1	0	0	0			.	.		.	0.044049967	0.515163262
KDM6A	ENST00000377967	p.R1255W	PRAD	0.87	1.23	1.571	1.5201	2.825073525	0.932	2.99	1	0	1	FALSE	0	1				.	.		.	0.132369055	0.705070782		.	0.794	.				2.253237123	1	0	1	1	0	0	0			.	.		.	0.132369055	0.705070782
KDM6A	ENST00000377967	p.R901M	HNSC	0.81	-2.76	1.059	1.0184	3.651445991	0.892	2.425	0.998	0.13	1	FALSE	0	1				.	.		.	0.266578249	0.832798486		.		.				1.720553613	1	0	1	1	0	0	0			.	.		.	0.266578249	0.832798486
KDM6A	ENST00000377967	p.W1096C	BRCA	0.576	-2.65	0.954	1.2928	2.928431228	0.861	2.31	0.99	0	1	FALSE	0	1				.	.		.	0.711414003	1		.		.				1.821639041	1	0	1	1	0	0	0			.	.		.	0.711414003	1
KDM6A	ENST00000377967	p.W1219R	HNSC	0.834	1.31	1.449	1.6126	2.704049458	0.985	2.855	0.998	0	1	FALSE	0	1				.	.		.	0.378407531	0.911249497		.		.				2.281021675	1	0	1	1	0	0	0			.	.		.	0.378407531	0.911249497
KEAP1	ENST00000171111	p.A159P	LUAD	0.58	-0.07	3.159	1.0203	2.219671607	0.969	4.265	0.996	0.06	1	TRUE	0	1		7374	12.692	.	.		.	0.002260398	0.141565696	5	.	0.00029	.				2.772328284	1	2	1	0	1	1	0	7089	12.692	.	.		.	0.002260398	0.141565696	5
KEAP1	ENST00000171111	p.C171F	LUSC	0.576	1.06	3.228	0.99926	1.806182633	0.959	4.335	1	0	1	TRUE	0	1		7374	12.692	.	.		.	0.000110884	0.022180931	5	.	0.00029	.				2.890076479	1	2	1	0	1	1	0	7089	12.692	.	.		.	0.000110884	0.022180931	5
KEAP1	ENST00000171111	p.G332C	LUAD	0.5	-2.81	2.798	1.0824	2.88217498	0.954	3.9	1	0	1	TRUE	0	1		7371.2	16.192	.	.		.	0.078537098	0.613490563		.	0.677	.				2.690422873	1	1	1	1	0	0	0	7086.2	16.605	.	.		.	0.078537098	0.613490563
KEAP1	ENST00000171111	p.G332D	UCEC	0.542	-2.82	2.798	3.3382	4.328299968	0.974	3.9	0.999	0	1	TRUE	0	1		7371.2	16.192	.	.		.	0.078537098	0.613490563		.	0.677	.				2.722989211	1	1	1	1	0	0	0	7086.2	16.605	.	.		.	0.078537098	0.613490563
KEAP1	ENST00000171111	p.G333D	LUAD	0.488	-3.69	2.803	1.2231	3.231318007	0.971	3.905	1	0	1	TRUE	0	1	Likely Oncogenic	7371.2	16.192	.	.	279	.	8.68E-07	0.001231074		.	0.677	.				2.721374979	1	2	1	1	1	1	0	7086.2	16.605	.	.	279	.	8.68E-07	0.001231074
KEAP1	ENST00000171111	p.G333S	LUAD	0.382	-3.69	2.803	1.2515	2.8737012	0.804	3.905	1	0.01	1	TRUE	0	2	Oncogenic	7371.2	16.192	.	.	279	.	8.68E-07	0.001231074		.	0.677	.				2.422430551	1	2	1	1	1	1	0	7086.2	16.605	.	.	279	.	8.68E-07	0.001231074
KEAP1	ENST00000171111	p.G379V	LIHC	0.572	-3.69	3.465	3.3575	4.855162344	0.989	4.575	1	0	1	TRUE	0	1		7371.2	16.192	.	.		.	0.00010603	0.021286342		.	0.15	.				3.046307299	1	1	1	1	0	0	0	7086.2	16.605	.	.		.	0.00010603	0.021286342
KEAP1	ENST00000171111	p.G429D	LIHC	0.566	-2.82	3.297	3.306	4.471933014	0.957	4.405	1	0	1	TRUE	0	1		7371.3	18.381	.	.		.	0.000306587	0.042313285		.	0.15	.				2.917460843	1	1	1	1	0	0	0	7086.3	18.523	.	.		.	0.000306587	0.042313285
KEAP1	ENST00000171111	p.G429S	HNSC	0.512	-2.82	2.502	3.3195	4.165802006	0.951	3.6	1	0	1	TRUE	0	1		7371.3	18.381	.	.		.	0.000306587	0.042313285		.	0.15	.				2.553488961	1	1	1	1	0	0	0	7086.3	18.523	.	.		.	0.000306587	0.042313285
KEAP1	ENST00000171111	p.G430V	LUAD	0.566	-3.69	3.307	1.0546	3.487998221	0.969	4.415	1	0	1	TRUE	0	1	Likely Oncogenic	7371.3	18.381	.	.		.	0.000306587	0.042313285		.	0.15	.				2.942153419	1	1	1	1	0	0	0	7086.3	18.523	.	.		.	0.000306587	0.042313285
KEAP1	ENST00000171111	p.G476V	LUAD	0.566	-2.82	3.5	1.0563	3.212493114	0.996	4.61	1	0	1	TRUE	0	1				.	.		.	0.048817281	0.533073963		.	0.485	.				3.073530985	1	0	1	1	0	0	0			.	.		.	0.048817281	0.533073963
KEAP1	ENST00000171111	p.G477S	THCA	0.532	-3.69	2.966	3.3236	4.61715927	0.99	4.07	0.999	0	1	TRUE	0	1		7371	417.243	.	.	279	.	8.68E-07	0.001231074		.	0.485	.				2.824772658	1	2	1	1	1	1	0	7086	413.777	.	.	279	.	8.68E-07	0.001231074
KEAP1	ENST00000171111	p.G523E	LUAD	0.354	-2.82	3.391	1.1201	2.484358224	0.733	4.5	1	0	1	TRUE	0	1				.	.		.	0.13505291	0.708751614		.	0.891	.				2.58033426	1	0	1	1	0	0	0			.	.		.	0.13505291	0.708751614
KEAP1	ENST00000171111	p.G524C	LUAD	0.36	-3.69	3.737	1.0465	2.823428991	0.958	4.85	1	0	1	TRUE	0	1		7371	417.243	.	.	279	.	8.68E-07	0.001231074		.	0.891	.				3.114744017	1	2	1	1	1	1	0	7086	413.777	.	.	279	.	8.68E-07	0.001231074
KEAP1	ENST00000171111	p.G571D	LUAD	0.524	-3.69	3.668	1.1014	3.422730553	0.965	4.78	1	0	1	TRUE	0	1		7371.2	16.192	.	.	279	.	2.60E-06	0.002200512		.	0.809	.				3.095816844	1	2	1	1	1	1	0	7086.2	16.605	.	.	279	.	2.60E-06	0.002200512
KEAP1	ENST00000171111	p.G603W	LUAD	0.458	2.12	1.154	1.0636	0.73159063	0.938	2.235	1	0.02	1	TRUE	0	1		7371.2	16.192	.	.	279	.	8.68E-07	0.001231074		.	0.677	.				1.898590548	1	2	1	0	1	1	0	7086.2	16.605	.	.	279	.	8.68E-07	0.001231074
KEAP1	ENST00000171111	p.I137T	LIHC	0.596	1.28	1.949	3.3252	2.935423493	0.861	3.04	0.673	0	1	TRUE	0	1				.	.		.	0.002260398	0.141565696		.	0.118	.				1.742309445	1	0	1	1	0	0	0			.	.		.	0.002260398	0.141565696
KEAP1	ENST00000171111	p.I145F	HNSC	0.462	1.32	1.47	3.3041	2.362196891	0.861	2.555	0.99	0	1	TRUE	0	1		7374	12.692	.	.		.	0.000368902	0.047456719	5	.	0.00029	.				1.929324379	1	2	1	0	1	1	0	7089	12.692	.	.		.	0.000368902	0.047456719	5
KEAP1	ENST00000171111	p.I145M	LUSC	0.53	1.28	1.105	1.173	1.336611166	0.667	2.185	0.993	0	1	TRUE	0	1		7374	12.692	.	.		.	0.000368902	0.047456719	5	.	0.00029	.				1.442345829	1	2	1	0	1	1	0	7089	12.692	.	.		.	0.000368902	0.047456719	5
KEAP1	ENST00000171111	p.R272C	HNSC	0.708	0.87	1.712	3.3083	3.428431675	0.995	2.8	0.938	0	1	TRUE	0	1	Oncogenic			.	.		.	0.082376022	0.620738116		.		.				2.198016443	0	0	1	1	0	0	1			.	.		.	0.082376022	0.620738116
KEAP1	ENST00000171111	p.R272L	LUSC	0.81	0.89	2.053	1.1789	2.612202045	0.995	3.145	0.793	0	1	TRUE	0	1	Likely Oncogenic			.	.		.	0.082376022	0.620738116		.		.				2.166603709	0	0	1	1	0	0	1			.	.		.	0.082376022	0.620738116
KEAP1	ENST00000171111	p.R413H	ESCA,LUSC	0.664	1.08	2.201	3.3295	3.287318642	0.962	3.295	1	0	1	TRUE	0	2		7371.3	18.381	.	.	279	.	1.56E-05	0.008144891		.	0.15	.				2.438037522	1	2	1	1	1	1	0	7086.3	18.523	.	.	279	.	1.56E-05	0.008144891
KEAP1	ENST00000171111	p.R415C	LUAD	0.586	1.21	0.551	1.1961	1.486074367	0.953	1.625	0.874	0.21	1	TRUE	0	1	Likely Oncogenic	7371	417.243	.	.	279	.	8.68E-07	0.001231074		.	0.15	.				1.183771147	1	2	1	0	1	1	0	7086	413.777	.	.	279	.	8.68E-07	0.001231074
KEAP1	ENST00000171111	p.R470C	HNSC,LUAD,LUSC	0.488	1.19	1.193	3.3391	2.476791316	0.833	2.275	0.921	0.08	1	TRUE	0	4	Oncogenic	7371.1	17.519	.	.		.	0.078537098	0.613490563		.	0.818	.				1.539993804	1	1	1	1	0	0	0	7086.1	17.519	.	.		.	0.078537098	0.613490563
KEAP1	ENST00000171111	p.R483C	UCEC	0.59	1.14	0.566	3.4354	2.81214837	0.867	1.64	0.994	0.19	1	TRUE	0	1		7371	417.243	.	.	279	.	8.68E-07	0.001231074		.	0.867	.				1.229339711	1	2	1	1	1	1	0	7086	413.777	.	.	279	.	8.68E-07	0.001231074
KEAP1	ENST00000171111	p.R554Q	LUAD,LUSC	0.688	0.29	2.957	1.1769	2.532348036	0.891	4.06	1	0.01	1	TRUE	0	2				.	.		.	0.217756243	0.797868937		.	0.891	.				2.63771312	1	0	1	1	0	0	0			.	.		.	0.217756243	0.797868937
KEAP1	ENST00000171111	p.S104R	LIHC	0.546	-0.34	3.213	3.2868	3.503807753	0.9	4.32	0.999	0	1	TRUE	0	1				.	.		.	0.002260398	0.141565696		.	0.657	.				2.782426232	1	0	1	1	0	0	0			.	.		.	0.002260398	0.141565696
KEAP1	ENST00000171111	p.S338L	LUSC	0.6	1.13	1.381	3.401	2.95770338	0.714	2.465	1	0.18	1	TRUE	0	1		7371.2	16.192	.	.		.	3.39E-05	0.0120626		.	0.677	.				1.357212393	1	1	1	1	0	0	0	7086.2	16.605	.	.		.	3.39E-05	0.0120626
KEAP1	ENST00000171111	p.V152A	UCEC	0.522	1.32	2.705	3.3247	2.777353686	0.718	3.805	0.999	0.02	1	TRUE	0	1		7374	12.692	.	.		.	0.00016888	0.028665902	5	.	0.00029	.				2.215276983	1	2	1	1	1	1	0	7089	12.692	.	.		.	0.00016888	0.028665902	5
KEAP1	ENST00000171111	p.V155A	LUAD	0.48	1.54	1.85	1.0288	1.101544486	0.756	2.94	0.76	0	1	TRUE	0	1	Likely Oncogenic	7374	12.692	.	.		.	2.56E-05	0.010261883	5	.	0.00029	.				1.630586014	1	2	1	0	1	1	0	7089	12.692	.	.		.	2.56E-05	0.010261883	5
KEAP1	ENST00000171111	p.V155F	LUSC	0.282	1.54	1.169	1.0373	0.302280362	0.843	2.25	0.954	0	1	TRUE	0	2	Oncogenic	7374	12.692	.	.		.	2.56E-05	0.010261883	5	.	0.00029	.				1.719374025	1	2	1	0	1	1	0	7089	12.692	.	.		.	2.56E-05	0.010261883	5
KEAP1	ENST00000171111	p.V168G	LIHC	0.428	1.53	1.258	3.3538	2.163909394	0.907	2.34	0.867	0.09	1	TRUE	0	1		7374	12.692	.	.		.	0.001117368	0.094321453	5	.	0.017	.				1.609084707	1	2	1	0	1	1	0	7089	12.692	.	.		.	0.001117368	0.094321453	5
KEAP1	ENST00000171111	p.V239M	HNSC	0.586	1.53	2.631	3.2237	2.85970279	0.838	3.73	0.984	0	1	TRUE	0	1				.	.		.	0.855971125	1		.		.				2.39929686	0	0	1	1	0	0	1			.	.		.	0.855971125	1
KEAP1	ENST00000171111	p.V271M	ESCA	0.538	1.18	2.196	3.2868	2.782354057	0.882	3.29	0.95	0	1	TRUE	1	1				.	.		.	0.082376022	0.620738116		.		.				2.23740369	0	0	1	1	0	0	1			.	.		.	0.082376022	0.620738116
KEAP1	ENST00000171111	p.V465M	ACC	0.47	1.09	1.238	3.3221	2.445748544	0.808	2.32	0.993	0	1	TRUE	0	1		7371.3	18.381	.	.		.	0.01320209	0.3347901		.	0.898	.				1.740175412	1	1	1	1	0	0	0	7086.3	18.523	.	.		.	0.01320209	0.3347901
KEAP1	ENST00000171111	p.W497L	LUAD	0.51	-1.86	3.52	0.97402	2.632706419	0.956	4.63	0.994	0	1	TRUE	0	1				.	.		.	0.782817191	1		.	0.9	.				3.007089568	1	0	1	1	0	0	0			.	.		.	0.782817191	1
KEAP1	ENST00000171111	p.W544R	KIRC	0.64	-1.86	3.747	-0.063905	2.530919128	0.983	4.86	1	0	1	TRUE	0	1				.	.		.	0.641149071	1		.	0.899	.				3.161425288	1	0	1	1	0	0	0			.	.		.	0.641149071	1
KEAP1	ENST00000171111	p.Y525C	LIHC,HNSC	0.576	1.24	0.887	3.4184	2.767608847	0.663	1.965	1	0.05	1	TRUE	0	2		7371	417.243	.	.	279	.	8.68E-07	0.001231074		.	0.891	.				1.265348624	1	2	1	1	1	1	0	7086	413.777	.	.	279	.	8.68E-07	0.001231074
KIT	ENST00000288135	p.A636V	STAD	0.884	-2.05	0.607	1.7242	3.997253902	0.827	1.865	1	0	1	TRUE	0	1		7481	53.358	.	.		.	3.42E-05	0.012080362	93	.	0.041	.				1.581162637	1	2	1	1	1	1	0	7191	53.358	.	.		.	3.42E-05	0.012080362	93
KIT	ENST00000288135	p.A777S	LUSC	0.732	-2.77	0.607	0.36365	2.933952569	0.851	1.865	0.936	0	1	TRUE	0	1				.	.		.	0.282899948	0.845916247		.	0.9	.				1.540962106	1	0	1	1	0	0	0			.	.		.	0.282899948	0.845916247
KIT	ENST00000288135	p.A814S	LUSC	0.88	-1.92	-0.649	0.41765	2.99266941	0.812	0.76	0.999	0	1	TRUE	0	1	Likely Oncogenic	7481	53.358	.	.	160	.	2.42E-06	0.002061807		.	0.071	.				1.068845792	1	2	0	1	1	1	0	7191	53.358	.	.	160	.	2.42E-06	0.002061807
KIT	ENST00000288135	p.C906R	SARC	0.898	-2.89	2.828	1.7485	4.701178113	0.999	3.82	0.992	0	1	TRUE	0	1				.	.		.	0.039982137	0.499237091		.		.				2.721275645	1	0	1	1	0	0	0			.	.		.	0.039982137	0.499237091
KIT	ENST00000288135	p.D816V	CESC,LAML,TGCT	0.94	-2.03	-0.797	1.8074	4.017573937	0.99	0.63	0.961	0	1	TRUE	1	6	Oncogenic	7481	53.358	.	.	160	.	1.61E-06	0.001581101	93	.	0.0026	.				1.264810548	1	3	1	1	1	1	0	7191	53.358	.	.	160	.	1.61E-06	0.001581101	93
KIT	ENST00000288135	p.D816Y	TGCT	0.926	-2.05	0.283	1.7822	4.128401912	0.959	1.58	0.937	0.01	1	TRUE	0	4	Oncogenic	7481	53.358	.	.	160	.	1.61E-06	0.001581101	93	.	0.0026	.				1.583158946	1	3	1	1	1	1	0	7191	53.358	.	.	160	.	1.61E-06	0.001581101	93
KIT	ENST00000288135	p.G388D	UCEC	0.576	-1.18	2.118	1.3056	2.598670847	0.973	3.195	1	0	1	TRUE	0	1				.	.		.	0.360350493	0.899318433		.		.				2.412690141	1	0	1	1	0	0	0			.	.		.	0.360350493	0.899318433
KIT	ENST00000288135	p.G812V	HNSC	0.942	-4.91	2.965	1.712	5.568202993	0.993	3.94	1	0	1	TRUE	0	1		7481	53.358	.	.	160	.	1.81E-06	0.001729156		.	0.144	.				2.773970236	1	2	1	1	1	1	0	7191	53.358	.	.	160	.	1.81E-06	0.001729156
KIT	ENST00000288135	p.K558E	LGG	0.834	-6.28	1.72	-0.43295	4.245705979	0.817	2.845	1	0	1	TRUE	0	1	Oncogenic	7481.2	6.219	.	.		.	0.047905141	0.529540469		.	0.122	.				1.994989608	1	1	1	1	0	0	0	7191.2	6.273	.	.		.	0.047905141	0.529540469
KIT	ENST00000288135	p.K642E	SKCM	0.836	-1.95	-0.712	1.1509	3.259010096	0.974	0.705	1	0	1	TRUE	1	6	Likely Oncogenic	7481	53.358	.	.	160	.	5.87E-06	0.003941251	93	.	0.0026	.				1.319946919	1	3	1	1	1	1	0	7191	53.358	.	.	160	.	5.87E-06	0.003941251	93
KIT	ENST00000288135	p.K642N	STAD	0.698	-2.03	-0.212	1.8061	3.25397507	0.475	1.145	1	0	1	TRUE	0	1	Likely Oncogenic	7481	53.358	.	.	160	.	5.87E-06	0.003941251	93	.	0.0026	.				0.66931341	1	3	0	1	1	1	0	7191	53.358	.	.	160	.	5.87E-06	0.003941251	93
KIT	ENST00000288135	p.L576P	SKCM	0.794	-6.92	1.777	0.7153	4.997779743	0.955	2.895	0.431	0	1	TRUE	0	2	Oncogenic	7481.1	18.259	.	.	160	.	1.88E-05	0.00910861	93	.	0.0026	.				1.532066225	1	3	1	1	1	1	0	7191.1	18.815	.	.	160	.	1.88E-05	0.00910861	93
KIT	ENST00000288135	p.L637H	OV	0.812	-2.26	2.084	0.76054	3.493512097	0.979	3.165	1	0	1	TRUE	0	1		7481	53.358	.	.		.	3.42E-05	0.012080362	93	.	0.041	.				2.40965281	1	2	1	1	1	1	0	7191	53.358	.	.		.	3.42E-05	0.012080362	93
KIT	ENST00000288135	p.M638I	OV	0.674	-1.91	-0.871	0.80473	2.450146372	0.881	0.565	0.998	0	1	TRUE	0	1				.	.	160	.	1.41E-05	0.007592029	93	.	0.041	.				1.098583856	1	2	0	1	1	1	0			.	.	160	.	1.41E-05	0.007592029	93
KIT	ENST00000288135	p.N822Y	TGCT	0.972	-1.88	-0.859	1.7967	4.061856507	0.912	0.575	1	0	1	TRUE	0	1	Likely Oncogenic	7481.1	18.259	.	.		.	8.43E-05	0.020194392		.	0.62	.				1.157938601	1	1	1	1	0	0	0	7191.1	18.815	.	.		.	8.43E-05	0.020194392
KIT	ENST00000288135	p.P141S	LIHC	0.684	-1.92	1.237	1.2648	3.080132612	0.76	2.42	1	0	1	TRUE	0	1				.	.		.	1	1		.		.				1.711776543	1	0	1	1	0	0	0			.	.		.	1	1
KIT	ENST00000288135	p.P573Q	LIHC	0.63	-7.1	1.766	1.2676	4.797892156	0.756	2.885	0.99	0	1	TRUE	0	1	Oncogenic	7481.1	18.259	.	.	160	.	4.34E-06	0.00316066	93	.	0.0026	.				1.896768942	1	3	1	1	1	1	0	7191.1	18.815	.	.	160	.	4.34E-06	0.00316066	93
KIT	ENST00000288135	p.R956W	UCEC	0.75	-1.27	0.913	1.3255	3.068542833	0.723	2.135	0.999	0	1	TRUE	0	1				.	.		.	0.858316217	1		.		.				1.522664295	0	0	1	1	0	0	1			.	.		.	0.858316217	1
KIT	ENST00000288135	p.S197L	LIHC,LAML	0.862	-1.61	1.237	1.3151	3.627698965	0.787	2.42	0.794	0	1	TRUE	0	2				.	.		.	0.735138705	1		.		.				1.497386324	1	0	1	1	0	0	0			.	.		.	0.735138705	1
KIT	ENST00000288135	p.T847M	LIHC	0.87	-2	1.038	1.635	3.94596837	0.955	2.245	0.995	0	1	TRUE	0	1		7481.1	18.259	.	.		.	0.001944927	0.129210477		.	0.62	.				1.958376751	1	1	1	1	0	0	0	7191.1	18.815	.	.		.	0.001944927	0.129210477
KIT	ENST00000288135	p.V204A	UCEC	0.806	-1.44	1.203	1.2897	3.350428786	0.656	2.39	0.951	0.14	1	TRUE	0	1				.	.		.	0.389035667	0.918511412		.	0.9	.				1.230182479	1	0	1	1	0	0	0			.	.		.	0.389035667	0.918511412
KIT	ENST00000288135	p.V559G	THYM	0.834	-6.15	1.425	1.2966	5.146598758	0.8	2.585	1	0	1	TRUE	0	1	Oncogenic	7481.2	6.219	.	.		.	2.20E-05	0.010100906	93	.	0.017	.				1.851956844	1	2	1	1	1	1	0	7191.2	6.273	.	.		.	2.20E-05	0.010100906	93
KIT	ENST00000288135	p.V603D	LUSC	0.714	-3.44	2.692	0.40976	3.456525243	0.986	3.7	1	0	1	TRUE	0	1		7481	53.358	.	.		.	0.004196228	0.198040793		.	0.144	.				2.656642492	1	1	1	1	0	0	0	7191	53.358	.	.		.	0.004196228	0.198040793
KIT	ENST00000288135	p.V668A	BLCA	0.862	-2.14	0.726	-0.036134	2.95968527	0.778	1.97	1	0	1	TRUE	0	1				.	.		.	0.004196228	0.198040793		.	0.343	.				1.544433032	1	0	1	1	0	0	0			.	.		.	0.004196228	0.198040793
KIT	ENST00000288135	p.V825D	TGCT	0.774	-1.92	-0.49	1.7157	3.388295994	0.869	0.9	0.999	0	1	TRUE	0	1		7481.1	18.259	.	.		.	0.004196228	0.198040793		.	0.9	.				1.22679224	1	1	1	1	0	0	0	7191.1	18.815	.	.		.	0.004196228	0.198040793
KIT	ENST00000288135	p.W557C	TGCT	0.858	-6.29	1.777	1.3435	5.362117324	0.892	2.895	1	0	1	TRUE	0	1	Oncogenic	7481.2	6.219	.	.		.	0.059772364	0.56682335		.	0.122	.				2.143824062	1	1	1	1	0	0	0	7191.2	6.273	.	.		.	0.059772364	0.56682335
KIT	ENST00000288135	p.Y545H	LUSC	0.528	-6.32	0.885	-0.18617	3.19239216	0.869	2.11	0.999	0	1	TRUE	0	1				.	.		.	1	1		.		.				1.75862595	1	0	1	1	0	0	0			.	.		.	1	1
KIT	ENST00000288135	p.Y578C	TGCT	0.746	-6.28	1.453	1.2846	4.879429233	0.884	2.61	0.995	0	1	TRUE	0	1	Oncogenic			.	.		.	3.42E-05	0.012080362	93	.	0.017	.				1.998713827	1	1	1	1	0	0	0			.	.		.	3.42E-05	0.012080362	93
KIT	ENST00000288135	p.Y774C	LUSC	0.804	-1.78	-0.007	0.51123	2.828613921	0.871	1.325	0.986	0.01	1	TRUE	0	1				.	.		.	0.282899948	0.845916247		.	0.9	.				1.384090445	1	0	1	1	0	0	0			.	.		.	0.282899948	0.845916247
KLF5	ENST00000377687	p.S417L	SKCM	0.564	2.96	-0.004	-0.038228	-0.002364053	0.853	1.03	0.994	0	1	FALSE	0	1		7493	53.996	.	.	310	.	4.59E-06	0.003286398	199	.	0.0014	.				1.250556277	1	3	1	0	1	1	0	7203	53.996	.	.	310	.	4.59E-06	0.003286398	199
KRAS	ENST00000256078	p.A146T	COAD,CESC,UCEC,STAD	0.846	-3.55	3.548	10.5118	9.890624824	0.973	4.575	1	0.01	1	TRUE	1	9	Oncogenic	7594.1	54.809	.	.		.	0.020798648	0.397263902		.	0.467	.				3.002770016	1	1	1	1	0	0	0	7302.1	55.81	.	.		.	0.020798648	0.397263902
KRAS	ENST00000256078	p.A146V	COAD,UCEC,TGCT	0.82	-3.56	1.935	10.4941	9.541918867	0.988	3.13	0.909	0	1	TRUE	1	3	Likely Oncogenic	7594.1	54.809	.	.		.	0.020798648	0.397263902		.	0.467	.				2.29461168	1	1	1	1	0	0	0	7302.1	55.81	.	.		.	0.020798648	0.397263902
KRAS	ENST00000256078	p.A59G	KIRC,BLCA,UCEC	0.598	-3.55	2.917	10.5648	8.948282434	0.66	4.01	0.999	0	1	TRUE	0	3	Oncogenic	7594	3526.975	.	.	152	.	2.09E-07	0.000788819	33	.	0.004	.	52	0	0	2.240226183	1	4	1	1	1	1	0	7302	3438.97	.	.	152	.	2.09E-07	0.000788819	33
KRAS	ENST00000256078	p.A59T	READ	0.686	-3.55	2.689	10.5212	9.198293937	0.828	3.805	0.745	0.01	1	TRUE	0	1	Likely Oncogenic	7594	3526.975	.	.	152	.	2.09E-07	0.000788819	33	.	0.004	.	52	0	0	2.097154113	1	4	1	1	1	1	0	7302	3438.97	.	.	152	.	2.09E-07	0.000788819	33
KRAS	ENST00000256078	p.E62K	SKCM	0.474	-2.91	3.196	0.43139	2.513887423	0.687	4.26	0.562	0	1	TRUE	0	2	Oncogenic	7594	3526.975	.	.	152	.	2.09E-07	0.000788819	33	.	0.004	.	52	0	0	1.844099352	1	4	1	1	1	1	0	7302	3438.97	.	.	152	.	2.09E-07	0.000788819	33
KRAS	ENST00000256078	p.E63K	SKCM,TGCT	0.77	-2.23	0.099	10.542	8.639601627	0.927	1.485	0.9	0	1	TRUE	0	2				.	.		.	0.000172014	0.029079918	33	.	0.004	.	52	0	0	1.457042029	1	2	1	1	1	1	0			.	.		.	0.000172014	0.029079918	33
KRAS	ENST00000256078	p.G12R	PAAD,TGCT,CHOL,BLCA,SKCM,COAD,OV	0.768	-2.29	1.941	10.6893	9.024105796	0.906	3.135	0.993	0.02	1	TRUE	1	34	Oncogenic	7594	3526.975	.	.	152	.	2.09E-07	0.000788819	33	.	0.004	.	52	0	0	2.231206366	1	4	1	1	1	1	0	7302	3438.97	.	.	152	.	2.09E-07	0.000788819	33
KRAS	ENST00000256078	p.G12V	CESC,UCS,LUAD,TGCT,READ,KIRP,STAD,LAML,THCA,BLCA,UCEC,PAAD,COAD,BRCA,OV	0.764	-2.32	2.064	10.757	9.078502053	0.956	3.245	0.978	0.01	1	TRUE	1	143	Oncogenic	7594	3526.975	.	.	152	.	2.09E-07	0.000788819	33	.	0.004	.	52	0	0	2.361664723	1	4	1	1	1	1	0	7302	3438.97	.	.	152	.	2.09E-07	0.000788819	33
KRAS	ENST00000256078	p.G13C	COAD,UCEC,PAAD,LUAD,SARC	0.748	-2.72	1.757	10.6141	9.033302099	0.916	2.97	0.997	0	1	TRUE	1	11	Oncogenic	7594	3526.975	.	.	152	.	2.09E-07	0.000788819	33	.	0.004	.	52	0	0	2.213596206	1	4	1	1	1	1	0	7302	3438.97	.	.	152	.	2.09E-07	0.000788819	33
KRAS	ENST00000256078	p.G13D	CESC,SKCM,READ,LIHC,STAD,LAML,BLCA,UCEC,LUAD,COAD	0.822	-2.61	2.432	10.648	9.379812171	0.993	3.575	0.985	0	1	TRUE	1	50	Oncogenic	7594	3526.975	.	.	152	.	2.09E-07	0.000788819	33	.	0.004	.	52	0	0	2.594604721	1	4	1	1	1	1	0	7302	3438.97	.	.	152	.	2.09E-07	0.000788819	33
KRAS	ENST00000256078	p.I21R	CESC	0.568	-2.22	-0.041	3.0087	3.578955245	0.895	1.36	0.989	0	1	TRUE	0	1		7594.1	54.809	.	.		.	0.127819348	0.698467916		.	0.663	.	52	0	0	1.46033012	1	2	1	1	1	1	0	7302.1	55.81	.	.		.	0.127819348	0.698467916
KRAS	ENST00000256078	p.I24N	UCEC	0.634	-2.32	0.936	10.541	8.320902241	0.815	2.235	0.995	0	1	TRUE	0	1				.	.		.	0.762305167	1		.	0.663	.	52	0	0	1.717180104	1	1	1	1	0	0	0			.	.		.	0.762305167	1
KRAS	ENST00000256078	p.I36M	LAML	0.606	-2.67	2.583	10.5557	8.609480931	0.91	3.71	0.982	0	1	TRUE	0	1				.	.		.	0.000172014	0.029079918		.	0.208	.	52	0	0	2.509764914	1	1	1	1	0	0	0			.	.		.	0.000172014	0.029079918
KRAS	ENST00000256078	p.K117N	COAD,SKCM	0.82	-4.27	4.022	10.5854	10.16831719	0.768	5	0.998	0.01	1	TRUE	1	3	Oncogenic	7594.1	54.809	.	.	152	.	2.43E-07	0.000788819	33	.	0.01	.	52	0	0	2.840301468	1	4	1	1	1	1	0	7302.1	55.81	.	.	152	.	2.43E-07	0.000788819	33
KRAS	ENST00000256078	p.K5E	LGG	0.748	-3.17	3.023	-0.1607	3.20538623	0.988	4.105	0.965	0	1	TRUE	0	1	Likely Oncogenic			.	.		.	0.999512995	1		.	0.9	.				2.793851035	1	0	1	1	0	0	0			.	.		.	0.999512995	1
KRAS	ENST00000256078	p.L19F	COAD,BLCA,LUAD,DLBC	0.61	-3.09	1.863	10.5293	8.644624058	0.919	3.065	0.999	0	1	TRUE	0	7	Oncogenic	7594.1	54.809	.	.		.	0.036159788	0.483543628	33	.	0.042	.				2.262950905	1	2	1	1	1	1	0	7302.1	55.81	.	.		.	0.036159788	0.483543628	33
KRAS	ENST00000256078	p.P34L	COAD	0.754	-2.55	2.571	3.6348	5.115991426	0.978	3.7	1	0	1	TRUE	0	1	Oncogenic	7594	3526.975	.	.	152	.	2.57E-07	0.000828024	33	.	0.004	.	52	0	0	2.643110987	1	4	1	1	1	1	0	7302	3438.97	.	.	152	.	2.57E-07	0.000828024	33
KRAS	ENST00000256078	p.Q22K	DLBC	0.716	-2.26	1.115	10.6299	8.667819128	0.928	2.395	0.989	0	1	TRUE	0	1	Oncogenic	7594.1	54.809	.	.		.	0.078892529	0.613935168		.	0.663	.				1.971063187	1	1	1	1	0	0	0	7302.1	55.81	.	.		.	0.078892529	0.613935168
KRAS	ENST00000256078	p.Q61H	LUSC,READ,BLCA,STAD,UCEC,PAAD,COAD	0.72	-2.93	1.991	10.4543	8.953121261	0.801	3.18	0.151	0.01	1	TRUE	1	14	Oncogenic	7594	3526.975	.	.	152	.	2.09E-07	0.000788819	33	.	0.004	.	52	0	0	1.026898793	1	4	0	1	1	1	0	7302	3438.97	.	.	152	.	2.09E-07	0.000788819	33
KRAS	ENST00000256078	p.Q61K	THCA,COAD,CHOL,SKCM	0.73	-2.86	2.303	10.4964	9.036324713	0.888	3.46	0.105	0.03	1	TRUE	1	5	Likely Oncogenic	7594	3526.975	.	.	152	.	2.09E-07	0.000788819	33	.	0.004	.	52	0	0	1.206102875	1	4	1	1	1	1	0	7302	3438.97	.	.	152	.	2.09E-07	0.000788819	33
KRAS	ENST00000256078	p.Q61R	THCA,COAD,TGCT,SKCM,PAAD	0.79	-2.88	2.689	10.5146	9.325373953	0.93	3.805	0.946	0.02	1	TRUE	1	7	Oncogenic	7594	3526.975	.	.	152	.	2.09E-07	0.000788819	33	.	0.004	.	52	0	0	2.506953453	1	4	1	1	1	1	0	7302	3438.97	.	.	152	.	2.09E-07	0.000788819	33
KRAS	ENST00000256078	p.R68M	LIHC	0.542	-2.38	1.857	10.6442	8.219676505	0.921	3.06	1	0	1	TRUE	0	1				.	.		.	0.002390003	0.147149722		.	0.208	.	52	0	0	2.265398544	1	1	1	1	0	0	0			.	.		.	0.002390003	0.147149722
KRAS	ENST00000256078	p.T20R	UCEC	0.584	-2.27	2.326	10.6347	8.396429079	0.97	3.48	1	0	1	TRUE	0	1		7594.1	54.809	.	.		.	0.078892529	0.613935168		.	0.663	.	52	0	0	2.532882445	1	2	1	1	1	1	0	7302.1	55.81	.	.		.	0.078892529	0.613935168
KRAS	ENST00000256078	p.V14I	CESC,LUSC	0.672	-2.7	2.8	2.2378	4.113472801	0.842	3.905	0.968	0	1	TRUE	0	2	Oncogenic	7594	3526.975	.	.	152	.	2.09E-07	0.000788819	33	.	0.01	.				2.46278195	1	3	1	1	1	1	0	7302	3438.97	.	.	152	.	2.09E-07	0.000788819	33
KRAS	ENST00000256078	p.Y71C	COAD	0.768	-2.57	2.209	3.4521	5.011395114	0.935	3.375	0.946	0	1	TRUE	0	1	Likely Oncogenic			.	.		.	0.223976132	0.803304965		.	0.21	.	52	0	0	2.359360436	1	1	1	1	0	0	0			.	.		.	0.223976132	0.803304965
LATS2	ENST00000382592	p.A881T	MESO	0.942	-1.91	2.592	0.6398	3.838369596	0.943	3.565	1	0	1	FALSE	0	1				.	.		.	0.243961353	0.818019095		.		.				2.524573837	0	0	1	1	0	0	1			.	.		.	0.243961353	0.818019095
LATS2	ENST00000382592	p.D752Y	HNSC	0.874	-0.96	2.674	0.72638	3.326295579	0.936	3.645	1	0	1	FALSE	0	1				.	.		.	1	1		.		.				2.54789633	0	0	1	1	0	0	1			.	.		.	1	1
LATS2	ENST00000382592	p.E774K	MESO	0.866	-0.78	1.218	0.77605	3.037188737	0.95	2.23	1	0	1	FALSE	0	1				.	.		.	0.152563779	0.733166786		.		.				1.949638693	0	0	1	1	0	0	1			.	.		.	0.152563779	0.733166786
LATS2	ENST00000382592	p.E905K	READ	0.842	-1.26	1.496	0.728	3.137173785	0.978	2.5	1	0	1	FALSE	0	1				.	.		.	1	1		.		.				2.115672597	0	0	1	1	0	0	1			.	.		.	1	1
LATS2	ENST00000382592	p.G675V	LUAD	0.92	-0.65	3.41	0.1281	3.150294199	0.974	4.36	0.999	0	1	FALSE	0	1				.	.		.	0.050517808	0.5395193		.		.				2.925173927	0	0	1	1	0	0	1			.	.		.	0.050517808	0.5395193
LATS2	ENST00000382592	p.G675W	COAD,LUSC	0.826	-0.68	3.765	0.79804	3.268809852	0.958	4.705	1	0	1	FALSE	0	2				.	.		.	0.050517808	0.5395193		.		.				3.051011878	0	0	1	1	0	0	1			.	.		.	0.050517808	0.5395193
LATS2	ENST00000382592	p.G803C	LUAD	0.866	-1.01	2.165	0.20995	2.940340522	0.917	3.15	1	0	1	FALSE	0	1				.	.		.	0.348067694	0.891185151		.		.				2.298190671	0	0	1	1	0	0	1			.	.		.	0.348067694	0.891185151
LATS2	ENST00000382592	p.R790Q	KICH	0.8	-1.65	3.112	0.87831	3.463462366	0.97	4.07	1	0	1	FALSE	0	1				.	.		.	0.243961353	0.818019095		.		.				2.79220632	0	0	1	1	0	0	1			.	.		.	0.243961353	0.818019095
LATS2	ENST00000382592	p.R832G	STAD	0.878	-0.54	0.2	0.67149	2.776978903	0.925	1.24	0.966	0.04	1	FALSE	0	1				.	.		.	1	1		.		.				1.363396605	0	0	1	1	0	0	1			.	.		.	1	1
LATS2	ENST00000382592	p.R849W	UCEC	0.85	-0.54	0.107	0.6348	2.642720701	0.902	1.15	0.872	0	1	FALSE	0	1				.	.		.	0.243961353	0.818019095		.		.				1.232165029	0	0	1	1	0	0	1			.	.		.	0.243961353	0.818019095
LATS2	ENST00000382592	p.R958H	UCEC	0.838	-3.06	2.232	0.7373	3.876642977	0.802	3.215	1	0	1	FALSE	0	1				.	.		.	0.348067694	0.891185151		.		.				2.132244875	0	0	1	1	0	0	1			.	.		.	0.348067694	0.891185151
LATS2	ENST00000382592	p.V729A	STAD	0.898	-1.31	2.736	0.82982	3.60321455	0.838	3.705	1	0	1	FALSE	0	1				.	.		.	0.348067694	0.891185151		.		.				2.408507321	0	0	1	1	0	0	1			.	.		.	0.348067694	0.891185151
LATS2	ENST00000382592	p.Y732C	LUSC	0.896	-0.86	1.578	0.5346	3.088516159	0.986	2.58	0.999	0	1	FALSE	0	1				.	.		.	0.348067694	0.891185151		.		.				2.163104238	0	0	1	1	0	0	1			.	.		.	0.348067694	0.891185151
LIFR	ENST00000263409	p.W744R	LUSC	0.774	-0.84	2.432	0.0028754	2.478549044	0.99	3.235	0.998	0	1	FALSE	0	1				.	.		.	0.75893796	1		.		.				2.456501022	0	0	1	1	0	0	1			.	.		.	0.75893796	1
LRRK2	ENST00000298910	p.L1985V	HNSC	0.89	-0.57	3.822	0.25544	3.153310469	0.874	3.51	1	0.01	1	FALSE	0	1				.	.		.	0.470979176	0.966531422		.		.				2.367216077	0	0	1	1	0	0	1			.	.		.	0.470979176	0.966531422
LRRK2	ENST00000298910	p.R1993L	LUSC	0.892	-0.3	1.371	0.42506	2.782173402	0.977	1.79	0.997	0	1	FALSE	0	1				.	.		.	0.055062031	0.552547158		.		.				1.798126177	0	0	1	1	0	0	1			.	.		.	0.055062031	0.552547158
LRRK2	ENST00000298910	p.W1602C	LUAD	0.442	-5.61	2.297	-0.033964	2.945447618	0.929	2.44	0.999	0	1	FALSE	0	1				.	.		.	0.817551963	1		.		.				2.00515779	0	0	1	1	0	0	1			.	.		.	0.817551963	1
MACF1	ENST00000545844	p.E424G	UCEC	0.74	-0.13	1.779	0.75702	2.439932422	0.854	2.66	0.982	0.01	1	FALSE	0	1				.	.		.	0.198698582	0.782448912		.		.				1.937061517	0	0	1	1	0	0	1			.	.		.	0.198698582	0.782448912
MACF1	ENST00000545844	p.H234Q	LIHC	0.806	0.99	2.787	0.83536	2.479661073	0.98	3.595	0.999	0	1	FALSE	0	1				.	.		.	0.114334471	0.677685742		.		.				2.599080582	0	0	1	1	0	0	1			.	.		.	0.114334471	0.677685742
MACF1	ENST00000545844	p.L494P	UCEC	0.902	-1.07	1.725	0.63801	3.265804537	0.995	2.61	0.988	0	1	FALSE	0	1				.	.		.	1	1		.		.				2.177626492	0	0	1	1	0	0	1			.	.		.	1	1
MAGI2	ENST00000354212	p.A963P	LUSC	0.802	-2.63	3.676	-0.13207	3.323450686	0.966	4.05	0.999	0	1	FALSE	0	1				.	.		.	0.508915663	0.980614029		.	0.898	.				2.775387505	1	0	1	1	0	0	0			.	.		.	0.508915663	0.980614029
MAGI2	ENST00000354212	p.D644N	BRCA,LUAD	0.896	0.34	3.442	-0.011149	2.641992265	0.342	3.87	1	0	1	FALSE	0	2				.	.		.	0.144632676	0.721794035		.	0.865	.				1.642076828	1	0	1	1	0	0	0			.	.		.	0.144632676	0.721794035
MAGI2	ENST00000354212	p.G616R	OV	0.81	-2.56	3.896	-0.012968	3.429505818	0.968	4.22	1	0	1	FALSE	0	1				.	.		.	0.486566307	0.973908732		.	0.899	.				2.854753243	1	0	1	1	0	0	0			.	.		.	0.486566307	0.973908732
MAGI2	ENST00000354212	p.P333Q	LUSC	0.794	0.15	4.129	0.048922	2.490212682	0.951	4.4	1	0	1	FALSE	0	1				.	.		.	0.042426814	0.508686119		.		.				2.905114555	0	0	1	1	0	0	1			.	.		.	0.042426814	0.508686119
MAGI2	ENST00000354212	p.R681P	BLCA	0.884	0.42	2.568	-0.0082088	2.437516357	0.94	3.195	1	0	1	FALSE	0	1				.	.		.	0.006230047	0.240269538		.	0.899	.				2.356872685	1	0	1	1	0	0	0			.	.		.	0.006230047	0.240269538
MAGI2	ENST00000354212	p.Y155C	LUAD	0.846	0.1	4.615	-0.088519	2.687818338	0.965	4.775	1	0	1	FALSE	0	1				.	.	127	.	2.13E-05	0.009820609		.		.				3.093619184	0	1	1	1	0	0	1			.	.	127	.	2.13E-05	0.009820609
MAP2K1	ENST00000307102	p.C121R	UCEC	0.866	0.88	1.157	1.0662	2.609522966	0.95	2.4	0.997	0.29	1	TRUE	0	1	Likely Oncogenic	8048	56.292	.	.	300	.	1.87E-06	0.001769041	110	.	0	.				1.542817906	1	3	1	1	1	1	0	7737	56.284	.	.	300	.	1.87E-06	0.001769041	110
MAP2K1	ENST00000307102	p.F53V	READ	0.508	1.9	1.075	0.57905	0.695143052	0.829	2.325	0.964	0.33	1	TRUE	0	1	Likely Oncogenic	8048.1	21.147	.	.	300	.	1.98E-06	0.00182163	110	.	0	.				1.197631961	1	3	1	0	1	1	0	7737.1	16.143	.	.	300	.	1.98E-06	0.00182163	110
MAP2K1	ENST00000307102	p.G128V	STAD,LUAD	0.912	0.85	-0.4	1.0884	2.553428309	0.992	0.975	0.993	0.22	1	TRUE	0	2	Oncogenic	8048	56.292	.	.	300	.	1.87E-06	0.001769041	110	.	0	.				1.097795446	1	3	0	1	1	1	0	7737	56.284	.	.	300	.	1.87E-06	0.001769041	110
MAP2K1	ENST00000307102	p.L313F	HNSC,LUAD	0.792	-1.25	0.468	0.96167	2.931806501	0.832	1.77	0.996	0.02	1	TRUE	0	2				.	.		.	0.000140941	0.026151469		.		.				1.509866049	1	0	1	1	0	0	0			.	.		.	0.000140941	0.026151469
MAP2K1	ENST00000307102	p.P124L	SKCM	0.91	0.63	1.693	1.0698	2.938048212	0.966	2.89	0.999	0.03	1	TRUE	1	4	Oncogenic	8048	56.292	.	.	300	.	1.87E-06	0.001769041	110	.	0	.				2.216107571	1	3	1	1	1	1	0	7737	56.284	.	.	300	.	1.87E-06	0.001769041	110
MAP2K1	ENST00000307102	p.P124S	COAD,SKCM	0.908	0.72	1.398	0.98623	2.80555034	0.739	2.62	0.986	0.06	1	TRUE	1	13	Oncogenic	8048	56.292	.	.	300	.	1.87E-06	0.001769041	110	.	0	.				1.64764318	1	3	1	1	1	1	0	7737	56.284	.	.	300	.	1.87E-06	0.001769041	110
MAP2K1	ENST00000307102	p.S231L	UCEC	0.922	0.64	2.409	1.0478	3.07536321	0.971	3.545	0.871	0	1	TRUE	0	1				.	.		.	0.001402173	0.106879453		.	0.794	.				2.400290953	1	0	1	1	0	0	0			.	.		.	0.001402173	0.106879453
MAP2K1	ENST00000307102	p.V224M	STAD	0.802	0.53	1.152	1.0134	2.475968517	0.881	2.395	0.999	0	1	TRUE	0	1				.	.		.	0.000140941	0.026151469		.	0.812	.				1.904189824	1	0	1	1	0	0	0			.	.		.	0.000140941	0.026151469
MAP2K1	ENST00000307102	p.Y130C	LIHC	0.814	0.75	1.818	1.129	2.610514652	0.987	3.005	0.999	0	1	TRUE	0	1	Oncogenic	8048.1	21.147	.	.	300	.	3.92E-06	0.002916539	110	.	0.0037	.				2.351596773	1	3	1	1	1	1	0	7737.1	16.143	.	.	300	.	3.92E-06	0.002916539	110
MAP2K4	ENST00000353533	p.D186G	BRCA	0.772	1.83	0.414	4.2993	3.683255648	0.869	1.545	0.993	0	1	TRUE	0	1				.	.		.	0.00010013	0.020401292		.	0.5	.				1.502715839	1	0	1	1	0	0	0			.	.		.	0.00010013	0.020401292
MAP2K4	ENST00000353533	p.D229N	SARC	0.794	-2.13	2.395	3.5953	5.059172416	0.428	3.425	0.998	0	1	TRUE	0	1				.	.		.	0.00010013	0.020401292		.		.				1.589423919	1	0	1	1	0	0	0			.	.		.	0.00010013	0.020401292
MAP2K4	ENST00000353533	p.E273G	STAD	0.768	-0.18	2.901	3.4448	4.272792921	0.968	3.905	1	0	1	TRUE	0	1				.	.		.	0.074396716	0.603605794		.		.				2.716300665	1	0	1	1	0	0	0			.	.		.	0.074396716	0.603605794
MAP2K4	ENST00000353533	p.G249V	OV	0.768	-1.5	3.117	0.92096	3.322998861	0.99	4.11	1	0	1	TRUE	0	1				.	.		.	0.00010013	0.020401292		.	0.689	.				2.843616361	1	0	1	1	0	0	0			.	.		.	0.00010013	0.020401292
MAP2K4	ENST00000353533	p.G265C	LUAD	0.82	1.07	2.869	0.86145	2.528566448	0.983	3.875	1	0	1	TRUE	0	1				.	.		.	0.00010013	0.020401292		.	0.9	.				2.728486276	1	0	1	1	0	0	0			.	.		.	0.00010013	0.020401292
MAP2K4	ENST00000353533	p.H364P	COAD	0.686	1.28	3.006	1.9712	2.639988901	0.817	4.005	0.967	0.01	1	TRUE	0	1				.	.		.	0.074396716	0.603605794		.		.				2.446712501	1	0	1	1	0	0	0			.	.		.	0.074396716	0.603605794
MAP2K4	ENST00000353533	p.L219S	COAD	0.796	0.81	1.568	2.0518	3.016614742	0.969	2.64	1	0	1	TRUE	0	1				.	.		.	0.074396716	0.603605794		.		.				2.161984133	1	0	1	1	0	0	0			.	.		.	0.074396716	0.603605794
MAP2K4	ENST00000353533	p.L348R	PAAD	0.932	1.14	2.68	3.6197	4.452423861	0.993	3.695	1	0	1	TRUE	0	1				.	.		.	0.001001302	0.088150516		.	0.732	.				2.666284898	1	0	1	1	0	0	0			.	.		.	0.001001302	0.088150516
MAP2K4	ENST00000353533	p.P306R	BRCA	0.708	1.17	2.811	1.9931	2.738639046	0.964	3.82	1	0	1	TRUE	0	1				.	.		.	0.001001302	0.088150516		.	0.732	.				2.672174694	1	0	1	1	0	0	0			.	.		.	0.001001302	0.088150516
MAP2K4	ENST00000353533	p.P356S	STAD	0.78	1.5	1.262	3.5198	3.512028375	0.905	2.35	0.998	0.03	1	TRUE	0	1				.	.		.	0.001001302	0.088150516		.		.				1.874320152	1	0	1	1	0	0	0			.	.		.	0.001001302	0.088150516
MAP2K4	ENST00000353533	p.R134Q	PRAD	0.728	0.85	0.277	3.5173	3.403227605	0.846	1.415	0.932	0.01	1	TRUE	0	1	Likely Neutral	8055	7.084	.	.		.	0.00010013	0.020401292		.	0.155	.				1.313191555	1	1	1	1	0	0	0	7744	7.084	.	.		.	0.00010013	0.020401292
MAP2K4	ENST00000353533	p.R134W	BRCA,COAD,PAAD	0.71	0.78	1.826	3.5381	3.616747526	0.934	2.885	0.998	0	1	TRUE	0	3		8055	7.084	.	.		.	0.00010013	0.020401292		.	0.155	.				2.207944295	1	1	1	1	0	0	0	7744	7.084	.	.		.	0.00010013	0.020401292
MAP2K4	ENST00000353533	p.V321E	PRAD	0.586	0.86	0.419	3.6213	2.980520731	0.855	1.55	0.994	0	1	TRUE	0	1	Likely Oncogenic			.	.		.	0.001001302	0.088150516		.	0.9	.				1.482495789	1	0	1	1	0	0	0			.	.		.	0.001001302	0.088150516
MAP3K1	ENST00000399503	p.A801T	BRCA	0.5	1.24	0.546	5.3808	3.572678819	0.678	1.67	0.989	0.01	1	TRUE	0	1				.	.		.	1	1		.		.				1.213068707	0	0	1	1	0	0	1			.	.		.	1	1
MAP3K1	ENST00000399503	p.C1437S	BRCA	0.82	1.36	2.527	5.5599	5.069455393	0.906	3.55	0.999	0	1	TRUE	0	1				.	.		.	0.000880289	0.081457436		.		.				2.454135227	0	0	1	1	0	0	1			.	.		.	0.000880289	0.081457436
MAP3K1	ENST00000399503	p.C355Y	UCEC	0.548	-3.5	1.441	1.5508	3.352690202	0.983	2.52	0.991	0	1	TRUE	0	1				.	.		.				.		.				2.121558624	0	0	1	1	0	0	1			.	.		.
MAP3K1	ENST00000399503	p.C488R	GBM	0.604	-4.86	0.73	-0.17459	2.928818512	0.991	1.845	0.991	0	1	TRUE	0	1				.	.		.	0.020622767	0.396036622		.		.				1.838406033	0	0	1	1	0	0	1			.	.		.	0.020622767	0.396036622
MAP3K1	ENST00000399503	p.E384G	UCEC	0.546	-1.28	1.373	1.5312	2.54189229	0.86	2.455	0.417	0	1	TRUE	0	1				.	.		.				.		.				1.160311618	0	0	1	1	0	0	1			.	.		.
MAP3K1	ENST00000399503	p.H357Y	UCEC	0.64	-3.26	1.463	1.6073	3.628520907	0.916	2.54	0.968	0	1	TRUE	0	1				.	.		.				.		.				1.987987196	0	0	1	1	0	0	1			.	.		.
MAP3K1	ENST00000399503	p.I1249V	THYM	0.782	1.13	0.799	2.1283	2.779057799	0.754	1.91	0.847	0.01	1	TRUE	0	1				.	.		.	0.081470138	0.61889201		.		.				1.267841673	0	0	1	1	0	0	1			.	.		.	0.081470138	0.61889201
MAP3K1	ENST00000399503	p.I1295K	UCEC	0.74	1.3	1.768	2.2485	2.790399755	0.994	2.83	0.998	0	1	TRUE	0	1				.	.		.	0.24992343	0.822290715		.		.				2.285256318	0	0	1	1	0	0	1			.	.		.	0.24992343	0.822290715
MAP3K1	ENST00000399503	p.R1023C	UCEC	0.578	-1.04	0.662	1.6057	2.502632441	0.879	1.78	0.993	0	1	TRUE	0	1				.	.		.	0.59612047	0.999110975		.		.				1.622920238	0	0	1	1	0	0	1			.	.		.	0.59612047	0.999110975
MAP3K1	ENST00000399503	p.R1355C	ESCA	0.794	0.73	0.177	2.1441	2.874802741	0.937	1.32	0.993	0.04	1	TRUE	0	1				.	.		.	0.349598148	0.892193963		.		.				1.45294183	0	0	1	1	0	0	1			.	.		.	0.349598148	0.892193963
MAP3K1	ENST00000399503	p.R364Q	UCEC	0.672	-1.29	1.062	1.5536	2.954460824	0.796	2.16	0.978	0	1	TRUE	0	2				.	.		.				.		.				1.630616699	0	0	1	1	0	0	1			.	.		.
MAP3K1	ENST00000399503	p.S1330L	OV,STAD,LGG,COAD	0.826	1.18	1.173	2.1744	3.001158784	0.963	2.265	0.975	0	1	TRUE	0	4				.	.		.	0.047707286	0.528985958		.		.				1.955450444	0	0	1	1	0	0	1			.	.		.	0.047707286	0.528985958
MAP3K4	ENST00000392142	p.E154K	SKCM	0.81	-0.21	1.559	0.96962	2.802884463	0.898	2.295	0.995	0	1	FALSE	0	1				.	.		.				.		.				1.883941382	0	0	1	1	0	0	1			.	.		.
MAP3K4	ENST00000392142	p.R222C	SKCM	0.828	-1.44	1.6	0.62533	3.108416417	0.954	2.33	0.999	0	1	FALSE	0	1				.	.		.				.		.				1.999095222	0	0	1	1	0	0	1			.	.		.
MAPK1	ENST00000215832	p.E322K	HNSC,CESC,UCEC	0.654	1.39	3.146	0.057103	1.411725677	0.865	4.22	0.996	0	1	TRUE	1	18	Likely Oncogenic	8116	18.128	.	.	243	.	8.98E-07	0.001238574	12	.	0.0016	.				2.675485434	1	3	1	0	1	1	0	7803	18.125	.	.	243	.	8.98E-07	0.001238574	12
MAPK1	ENST00000215832	p.E81K	HNSC	0.816	1.45	-0.499	0.54547	1.676537928	0.845	0.885	0.992	0	1	TRUE	0	1		8116	18.128	.	.	243	.	2.85E-06	0.00236519	12	.	0.014	.				1.170767789	1	3	1	0	1	1	0	7803	18.125	.	.	243	.	2.85E-06	0.00236519	12
MAPK1	ENST00000215832	p.G34C	LIHC	0.488	-2.98	3.496	0.54892	2.701933986	0.704	4.54	0.979	0	1	TRUE	0	1				.	.		.	0.815093254	1		.		.				2.522352962	1	0	1	1	0	0	0			.	.		.	0.815093254	1
MAPK1	ENST00000215832	p.P319S	SKCM	0.678	1.4	2.048	0.24794	1.431948683	0.574	3.215	0.909	0.07	1	TRUE	0	1		8116	18.128	.	.	243	.	8.98E-07	0.001238574	12	.	0.0016	.				1.516396627	1	3	1	0	1	1	0	7803	18.125	.	.	243	.	8.98E-07	0.001238574	12
MAPK1	ENST00000215832	p.Y131C	LIHC	0.752	1.35	0.195	0.62008	1.636531932	0.885	1.52	1	0	1	TRUE	0	1		8116	18.128	.	.	243	.	8.98E-07	0.001238574	12	.	0.0016	.				1.527627506	1	3	1	0	1	1	0	7803	18.125	.	.	243	.	8.98E-07	0.001238574	12
MAPK8IP1	ENST00000241014	p.P540S	SKCM	0.738	-4.59	1.935	0.30994	3.771469475	0.914	3.725	0.994	0	1	FALSE	0	1				.	.		.	0.112930548	0.675833448		.	0.28	.				2.538272717	0	0	1	1	0	0	1			.	.		.	0.112930548	0.675833448
MAX	ENST00000358664	p.L46S	LUAD	0.622	-2.56	3.427	0.20808	2.820388139	0.969	4.15	1	0	1	TRUE	0	1				.	.		.	0.000140042	0.02610511		.		.				2.825677441	1	0	1	1	0	0	0			.	.		.	0.000140042	0.02610511
MAX	ENST00000358664	p.R35L	LUAD	0.782	-1.91	3.743	-0.15658	2.995632913	0.982	4.44	0.994	0	1	TRUE	0	1		8210	8.029	.	.		.	0.0025416	0.151606452		.		.				2.967555878	1	1	1	1	0	0	0	7892	8.029	.	.		.	0.0025416	0.151606452
MAX	ENST00000358664	p.R60Q	COAD,STAD,UCEC,LGG	0.6	-0.01	1.836	0.17133	1.576577068	0.563	2.69	0.998	0	1	TRUE	1	9		8210	8.029	.	.	155	.	1.77E-05	0.008763693		.		.				1.494712041	1	2	1	0	1	1	0	7892	8.029	.	.	155	.	1.77E-05	0.008763693
MED12	ENST00000374080	p.L879R	UCEC	0.846	0.15	1.224	0.47866	2.469348565	0.978	2.19	0.999	0	1	TRUE	0	1				.	.		.				.		.				1.978155257	0	0	1	1	0	0	1			.	.		.
MED12	ENST00000374080	p.R1138W	CESC,UCEC	0.932	0.88	1.557	0.53372	2.598868245	0.959	2.495	1	0	1	TRUE	0	2				.	.		.				.		.				2.081337614	0	0	1	1	0	0	1			.	.		.
MED12	ENST00000374080	p.R1989H	LUSC	0.638	-2.28	0.967	0.36137	2.48434606	0.678	1.955	0.994	0.11	1	TRUE	0	1				.	.		.	0.034715026	0.47720298		.		.				1.179904693	0	0	1	1	0	0	1			.	.		.	0.034715026	0.47720298
MED12	ENST00000374080	p.R521H	UCEC	0.906	0.49	2.033	0.52267	2.712061693	0.909	2.93	1	0	1	TRUE	0	4				.	.		.				.		.				2.187962128	0	0	1	1	0	0	1			.	.		.
MEN1	ENST00000337652	p.A165D	LUAD	0.64	-5.72	1.635	0.037685	3.620999039	0.926	2.015	0.996	0	1	TRUE	0	1				.	.		.	0.076804916	0.60921429		.	0.833	.				1.809495112	1	0	1	1	0	0	0			.	.		.	0.076804916	0.60921429
MEN1	ENST00000337652	p.D177E	PRAD	0.504	-5.72	1.722	0.15117	3.21988548	0.886	2.08	0.978	0	1	TRUE	0	1				.	.		.	0.076804916	0.60921429		.	0.884	.				1.747683563	1	0	1	1	0	0	0			.	.		.	0.076804916	0.60921429
MEN1	ENST00000337652	p.D423Y	STAD	0.562	-5.84	1.762	0.15212	3.47350044	0.916	2.11	1	0	1	TRUE	0	1				.	.		.	0.076804916	0.60921429		.	0.876	.				1.839385961	1	0	1	1	0	0	0			.	.		.	0.076804916	0.60921429
MEN1	ENST00000337652	p.E184G	STAD	0.56	-5.7	1.762	0.093181	3.38331281	0.856	2.11	0.986	0	1	TRUE	0	1				.	.		.	0.076804916	0.60921429		.		.				1.720225762	1	0	1	1	0	0	0			.	.		.	0.076804916	0.60921429
MEN1	ENST00000337652	p.G424D	GBM	0.586	-6.08	1.682	-0.33357	3.351573341	0.982	2.05	0.999	0	1	TRUE	0	1				.	.		.	0.076804916	0.60921429		.	0.876	.				1.92338653	1	0	1	1	0	0	0			.	.		.	0.076804916	0.60921429
MEN1	ENST00000337652	p.G565D	UCEC	0.578	-6.08	1.476	-0.051922	3.452998192	0.822	1.895	0.999	0	1	TRUE	0	1				.	.		.	1	1		.		.				1.584628984	0	0	1	1	0	0	1			.	.		.	1	1
MEN1	ENST00000337652	p.K156T	LUAD	0.584	-5.68	1.582	-0.056347	3.347186019	0.81	1.975	0.991	0	1	TRUE	0	1				.	.		.	1	1		.	0.833	.				1.589394906	1	0	1	1	0	0	0			.	.		.	1	1
MEN1	ENST00000337652	p.R237C	UCEC	0.718	-5.79	1.682	0.19355	4.017533977	0.909	2.05	1	0	1	TRUE	0	1				.	.		.	0.076804916	0.60921429		.	0.9	.				1.801173975	1	0	1	1	0	0	0			.	.		.	0.076804916	0.60921429
MEN1	ENST00000337652	p.R451C	SKCM	0.592	-5.4	0.951	0.083234	3.258939904	0.795	1.5	0.994	0	1	TRUE	0	1				.	.		.	0.076804916	0.60921429		.		.				1.359032907	1	0	1	1	0	0	0			.	.		.	0.076804916	0.60921429
MEN1	ENST00000337652	p.R457Q	PRAD	0.82	-5.74	1.762	0.13322	4.337524064	0.938	2.11	1	0	1	TRUE	0	1				.	.		.	0.179261863	0.765260656		.		.				1.876597598	1	0	1	1	0	0	0			.	.		.	0.179261863	0.765260656
MEN1	ENST00000337652	p.R92H	THCA	0.612	-5.36	0.805	0.17584	3.34587988	0.911	1.39	0.96	0	1	TRUE	0	1				.	.		.	0.076804916	0.60921429		.	0.9	.				1.463968834	1	0	1	1	0	0	0			.	.		.	0.076804916	0.60921429
MEN1	ENST00000337652	p.S251F	HNSC	0.622	-5.67	1.582	0.12857	3.583819395	0.928	1.975	0.991	0	1	TRUE	0	1				.	.		.	0.076804916	0.60921429		.		.				1.788984595	1	0	1	1	0	0	0			.	.		.	0.076804916	0.60921429
MET	ENST00000318493	p.A1269T	UCEC	0.91	-2.38	3.372	0.063236	3.681251059	0.944	3.73	0.999	0	1	TRUE	0	1				.	.		.	7.54E-05	0.018558175		.	0.594	.				2.597525631	1	0	1	1	0	0	0			.	.		.	7.54E-05	0.018558175
MET	ENST00000318493	p.C1109Y	ESCA	0.698	-1.88	-0.543	0.15281	2.201056779	0.957	0.61	1	0.01	1	TRUE	0	1		8335.1	8.428	.	.		.	0.001281568	0.10138138	126	.	0.0025	.				1.232962658	1	2	1	0	1	1	0	8015.1	8.44	.	.		.	0.001281568	0.10138138	126
MET	ENST00000318493	p.C1326S	ESCA	0.716	-2.08	2.187	0.1519	2.758202936	0.962	2.785	1	0	1	TRUE	0	1				.	.		.	0.194697826	0.780158964		.	0.886	.				2.213876206	1	0	1	1	0	0	0			.	.		.	0.194697826	0.780158964
MET	ENST00000318493	p.D1246H	KIRP	0.872	-2.06	1.553	1.3849	3.910575842	0.968	2.28	1	0	1	TRUE	0	1		8335.1	8.428	.	.		.	0.004354946	0.202256261	126	.	0.04	.				2.002061178	1	2	1	1	1	1	0	8015.1	8.44	.	.		.	0.004354946	0.202256261	126
MET	ENST00000318493	p.F1142L	BLCA	0.816	-1.94	0.518	-0.10018	2.65794004	0.957	1.455	0.995	0	1	TRUE	0	1				.	.		.	0.809956229	1	126	.	0.04	.				1.614529353	1	1	1	1	0	0	0			.	.		.	0.809956229	1	126
MET	ENST00000318493	p.H1112Y	KIRP	0.902	-1.21	-1.139	1.0299	3.095468049	0.921	0.135	0.999	0.08	1	TRUE	0	3	Oncogenic	8335.1	8.428	.	.		.	7.54E-05	0.018558175	126	.	0.0025	.				0.846710849	1	2	0	1	1	1	0	8015.1	8.44	.	.		.	7.54E-05	0.018558175	126
MET	ENST00000318493	p.M1210I	DLBC	0.822	-1.22	1.584	0.17448	2.748566645	0.947	2.305	0.999	0	1	TRUE	0	1				.	.		.	7.54E-05	0.018558175		.	0.786	.				1.976266856	1	0	1	1	0	0	0			.	.		.	7.54E-05	0.018558175
MET	ENST00000318493	p.M1268T	KIRP	0.95	-1.43	1.572	1.2908	3.912769035	0.975	2.295	1	0	1	TRUE	1	4	Oncogenic			.	.		.	7.54E-05	0.018558175		.	0.594	.				2.020494224	1	0	1	1	0	0	0			.	.		.	7.54E-05	0.018558175
MET	ENST00000318493	p.N1156K	UCEC	0.952	-1.83	2.519	0.1049	3.527193653	0.526	3.05	1	0	1	TRUE	0	1				.	.		.	0.194697826	0.780158964		.		.				1.592885195	1	0	1	1	0	0	0			.	.		.	0.194697826	0.780158964
MET	ENST00000318493	p.V1110I	KIRP	0.846	-2.73	1.823	0.93554	3.838902964	0.883	2.495	0.997	0	1	TRUE	0	3	Oncogenic	8335.1	8.428	.	.		.	7.54E-05	0.018558175	126	.	0.0025	.				1.949001055	1	2	1	1	1	1	0	8015.1	8.44	.	.		.	7.54E-05	0.018558175	126
MET	ENST00000318493	p.Y1248C	KIRP	0.866	-1.99	1.923	1.4036	3.932914144	0.959	2.575	1	0	1	TRUE	1	1	Oncogenic	8335.1	8.428	.	.		.	0.006605139	0.247751444	126	.	0.0025	.				2.116500173	1	2	1	1	1	1	0	8015.1	8.44	.	.		.	0.006605139	0.247751444	126
MET	ENST00000318493	p.Y1248H	KIRP	0.88	-1.96	1.308	1.3989	3.873579878	0.827	2.085	1	0	1	TRUE	1	2	Oncogenic	8335.1	8.428	.	.		.	0.006605139	0.247751444	126	.	0.0025	.				1.677859675	1	2	1	1	1	1	0	8015.1	8.44	.	.		.	0.006605139	0.247751444	126
MGA	ENST00000219905	p.F2443S	UCEC	0.77	-0.48	1.514	0.81331	2.660205894	0.956	2.6	0.999	0	0.988	FALSE	0	1				.	.		.	0.003289815	0.174026909		.		.				2.121151736	0	0	1	1	0	0	1			.	.		.	0.003289815	0.174026909
MGA	ENST00000219905	p.R2425C	UCEC	0.844	-0.91	1.514	0.8127	3.072347013	0.971	2.6	1	0	1	FALSE	0	1				.	.		.	0.000227648	0.035409097		.		.				2.14778573	0	0	1	1	0	0	1			.	.		.	0.000227648	0.035409097
MGA	ENST00000219905	p.R2425H	LIHC	0.8	-0.93	1.514	0.81686	2.926569245	0.921	2.6	1	0	0.998	FALSE	0	1				.	.		.	0.000227648	0.035409097		.		.				2.063213827	0	0	1	1	0	0	1			.	.		.	0.000227648	0.035409097
MGA	ENST00000219905	p.R2433L	UCEC	0.842	-0.82	1.534	0.85325	3.059964801	0.847	2.62	0.999	0	0.997	FALSE	0	1				.	.		.	0.000283748	0.040627254		.		.				1.945575629	0	0	1	1	0	0	1			.	.		.	0.000283748	0.040627254
MGA	ENST00000219905	p.R2435Q	OV,HNSC	0.786	-1.96	1.544	0.78188	3.224560822	0.774	2.63	0.999	0	0.976	FALSE	0	2				.	.		.	0.000227648	0.035409097		.		.				1.826495972	0	0	1	1	0	0	1			.	.		.	0.000227648	0.035409097
MGA	ENST00000219905	p.R2435W	UCEC	0.786	-1.96	1.544	0.79614	3.232743654	0.893	2.63	1	0	0.988	FALSE	0	1				.	.		.	0.000227648	0.035409097		.		.				2.029039522	0	0	1	1	0	0	1			.	.		.	0.000227648	0.035409097
MGA	ENST00000219905	p.R2436H	UCEC	0.776	-1.02	1.544	0.78452	2.859708545	0.786	2.63	1	0	0.99	FALSE	0	1				.	.		.	0.002525699	0.151205689		.		.				1.848055651	0	0	1	1	0	0	1			.	.		.	0.002525699	0.151205689
MLH1	ENST00000231790	p.A281V	HNSC	0.758	-1.02	1.43	1.1342	2.9791769	0.753	2.77	0.501	0.01	1	TRUE	0	1				.	.		.	0.306748466	0.862854253		.	0.9	.				1.207349545	1	0	1	1	0	0	0			.	.		.	0.306748466	0.862854253
MLH1	ENST00000231790	p.D631H	BRCA	0.828	-3.12	1.753	0.32829	3.553452501	0.901	3.08	0.993	0.01	1	TRUE	0	1				.	.		.	0.525206233	0.985534252		.	0.899	.				2.21504919	1	0	1	1	0	0	0			.	.		.	0.525206233	0.985534252
MLH1	ENST00000231790	p.E172K	UCEC	0.902	-2.5	2.677	1.1409	4.205823178	0.974	3.965	0.931	0	1	TRUE	0	1	Inconclusive			.	.		.	0.66834324	1		.		.				2.665714057	1	0	1	1	0	0	0			.	.		.	0.66834324	1
MLH1	ENST00000231790	p.E277K	CESC	0.874	-1.31	1.488	-0.069814	2.808612449	0.964	2.825	0.994	0.02	1	TRUE	0	1				.	.		.	0.306748466	0.862854253		.	0.9	.				2.194317277	1	0	1	1	0	0	0			.	.		.	0.306748466	0.862854253
MLH1	ENST00000231790	p.E37D	LUAD	0.558	-2.21	1.967	1.2178	2.824149368	0.967	3.285	0.998	0	1	TRUE	0	1				.	.		.	1	1		.		.				2.439574547	1	0	1	1	0	0	0			.	.		.	1	1
MLH1	ENST00000231790	p.E754Q	BLCA	0.88	-2.76	2.275	-0.38883	3.279595316	0.886	3.58	1	0	1	TRUE	0	1				.	.		.				.		.				2.434754848	0	0	1	1	0	0	1			.	.		.
MLH1	ENST00000231790	p.F683L	UCEC	0.848	-3.1	0.841	1.1979	3.974413792	0.875	2.205	0.986	0.14	1	TRUE	0	1				.	.		.	0.525206233	0.985534252		.		.				1.563478782	1	0	1	1	0	0	0			.	.		.	0.525206233	0.985534252
MLH1	ENST00000231790	p.I262M	HNSC	0.884	-1.86	2.499	1.2535	3.953889527	0.936	3.795	0.997	0	1	TRUE	0	1				.	.		.	1	1		.		.				2.610038861	1	0	1	1	0	0	0			.	.		.	1	1
MLH1	ENST00000231790	p.I630T	BLCA	0.814	-3.13	2.192	-0.13997	3.307025786	0.955	3.5	0.994	0	1	TRUE	0	1				.	.		.	0.247921142	0.82115653		.	0.899	.				2.508726978	1	0	1	1	0	0	0			.	.		.	0.247921142	0.82115653
MLH1	ENST00000231790	p.K254N	BLCA	0.87	-2.94	1.081	-0.24236	3.206447179	0.495	2.435	0.996	0	1	TRUE	0	1				.	.		.	1	1		.		.				1.26508875	1	0	1	1	0	0	0			.	.		.	1	1
MLH1	ENST00000231790	p.L588R	LUAD	0.732	-3.32	1.894	-0.19563	3.006502198	0.932	3.215	0.98	0	1	TRUE	0	1				.	.		.	1	1		.		.				2.32688337	1	0	1	1	0	0	0			.	.		.	1	1
MLH1	ENST00000231790	p.N187Y	OV	0.866	-2.37	-0.077	0.36897	3.162633327	0.755	1.325	0.99	0.01	1	TRUE	0	1				.	.		.	0.543054683	0.991196433		.		.				1.192933322	1	0	1	1	0	0	0			.	.		.	0.543054683	0.991196433
MLH1	ENST00000231790	p.P536S	SKCM	0.802	-1.96	0.83	-0.31071	2.543217175	0.84	2.195	0.978	0.11	1	TRUE	0	1				.	.		.	1	1		.		.				1.539206574	1	0	1	1	0	0	0			.	.		.	1	1
MLH1	ENST00000231790	p.P730S	STAD	0.8	-2.83	1.952	1.0978	3.824993325	0.737	3.27	0.986	0.01	1	TRUE	0	1				.	.		.	1	1		.		.				2.012327471	1	0	1	1	0	0	0			.	.		.	1	1
MLH1	ENST00000231790	p.Q60P	LGG	0.638	-2.32	3.005	0.68218	2.998847653	0.969	4.28	0.996	0	1	TRUE	0	1				.	.		.	0.66834324	1		.	0.9	.				2.87776691	1	0	1	1	0	0	0			.	.		.	0.66834324	1
MLH1	ENST00000231790	p.R18C	PRAD	0.624	-2.43	1.503	1.2108	3.05841807	0.966	2.84	0.998	0	1	TRUE	0	1				.	.		.	0.248166259	0.82115653		.	0.895	.				2.242291372	1	0	1	1	0	0	0			.	.		.	0.248166259	0.82115653
MLH1	ENST00000231790	p.R226Q	UCEC	0.804	-2.15	0.152	1.2111	3.38522338	0.916	1.545	0.861	0.03	1	TRUE	0	1				.	.		.	1	1		.		.				1.366150827	1	0	1	1	0	0	0			.	.		.	1	1
MLH1	ENST00000231790	p.R385C	UCEC	0.87	-2.12	1.962	1.072	3.808584313	0.965	3.28	1	0	1	TRUE	0	1				.	.		.	0.159650516	0.74264454		.		.				2.436518856	0	0	1	1	0	0	1			.	.		.	0.159650516	0.74264454
MLH1	ENST00000231790	p.R385H	COAD	0.884	-2.1	1.962	0.84797	3.722369222	0.89	3.28	1	0	1	TRUE	0	1				.	.		.	0.159650516	0.74264454		.		.				2.309661002	0	0	1	1	0	0	1			.	.		.	0.159650516	0.74264454
MLH1	ENST00000231790	p.R474W	UCEC	0.786	-2.03	0.757	1.1857	3.358789382	0.923	2.125	0.975	0.01	1	TRUE	0	1				.	.		.	1	1		.		.				1.809784169	0	0	1	1	0	0	1			.	.		.	1	1
MLH1	ENST00000231790	p.S388F	LUSC	0.818	-2	1.347	-0.098427	2.815805132	0.768	2.69	0.738	0.01	1	TRUE	0	1				.	.		.	0.159650516	0.74264454		.		.				1.496752701	0	0	1	1	0	0	1			.	.		.	0.159650516	0.74264454
MLH1	ENST00000231790	p.V16M	COAD	0.82	-2.41	2.635	0.95056	3.769127006	0.902	3.925	0.996	0	1	TRUE	0	1				.	.		.	0.248166259	0.82115653		.	0.895	.				2.608406704	1	0	1	1	0	0	0			.	.		.	0.248166259	0.82115653
MLH1	ENST00000231790	p.W714C	KIRP	0.596	-2.85	1.92	0.38012	2.695636604	0.912	3.24	0.99	0.02	1	TRUE	0	1				.	.		.	0.641262713	1		.		.				2.283718585	1	0	1	1	0	0	0			.	.		.	0.641262713	1
MSH2	ENST00000233146	p.A604T	ESCA	0.758	-2.19	0.147	1.4944	3.39883832	0.885	1.895	0.936	0.01	1	TRUE	0	1				.	.		.	0.479194858	0.970446513		.		.				1.595182685	1	0	1	1	0	0	0			.	.		.	0.479194858	0.970446513
MSH2	ENST00000233146	p.A710P	LUAD	0.844	-1.41	1.273	-0.21277	2.622607274	0.996	3.215	1	0	1	TRUE	0	1				.	.		.	0.479194858	0.970446513		.		.				2.460383856	1	0	1	1	0	0	0			.	.		.	0.479194858	0.970446513
MSH2	ENST00000233146	p.A733T	CESC	0.784	-1.58	1.051	0.43347	2.807212057	0.831	2.955	0.954	0	1	TRUE	0	1				.	.		.	1	1		.		.				2.008946823	1	0	1	1	0	0	0			.	.		.	1	1
MSH2	ENST00000233146	p.D758N	SKCM	0.88	-1.92	2.413	-0.69084	2.831842078	0.405	4.55	0.995	0	1	TRUE	0	1				.	.		.	0.159663866	0.742665353		.		.				2.041207067	1	0	1	1	0	0	0			.	.		.	0.159663866	0.742665353
MSH2	ENST00000233146	p.G162V	HNSC	0.824	-3.16	1.619	1.4145	4.155934318	0.994	3.62	1	0	1	TRUE	0	1				.	.		.	0.479194858	0.970446513		.		.				2.635011437	1	0	1	1	0	0	0			.	.		.	0.479194858	0.970446513
MSH2	ENST00000233146	p.G287A	KIRP	0.784	-2.95	1.363	1.4115	3.899411676	0.75	3.32	0.924	0	1	TRUE	0	1				.	.		.	0.146989175	0.724774855		.		.				1.994496841	1	0	1	1	0	0	0			.	.		.	0.146989175	0.724774855
MSH2	ENST00000233146	p.I237F	LUSC	0.728	-2.02	1.086	0.40211	2.752089247	0.785	2.995	0.77	0	1	TRUE	0	1				.	.		.	0.031791448	0.462544952		.		.				1.716436202	1	0	1	1	0	0	0			.	.		.	0.031791448	0.462544952
MSH2	ENST00000233146	p.I274M	BLCA	0.778	-2.55	0.518	-0.32914	2.607368944	0.646	2.33	0.849	0.05	1	TRUE	0	1				.	.		.	0.146989175	0.724774855		.		.				1.206397549	1	0	1	1	0	0	0			.	.		.	0.146989175	0.724774855
MSH2	ENST00000233146	p.I356V	LUAD	0.886	-3.23	0.906	-0.27482	3.319243837	0.673	2.785	0.721	0.02	1	TRUE	0	1				.	.		.	0.479194858	0.970446513		.		.				1.339886168	1	0	1	1	0	0	0			.	.		.	0.479194858	0.970446513
MSH2	ENST00000233146	p.L458S	BLCA	0.87	-2.82	0.548	-0.067319	3.181896123	0.947	2.365	0.948	0	1	TRUE	0	1				.	.		.	0.479194858	0.970446513		.		.				1.938255225	1	0	1	1	0	0	0			.	.		.	0.479194858	0.970446513
MSH2	ENST00000233146	p.M453I	BLCA	0.76	-2.04	0.766	-0.26895	2.437270424	0.853	2.62	0.582	0.01	1	TRUE	0	1				.	.		.	0.146019014	0.723492763		.		.				1.412819777	1	0	1	1	0	0	0			.	.		.	0.146019014	0.723492763
MSH2	ENST00000233146	p.N799S	COAD	0.88	-1.47	1.457	1.2796	3.655657713	0.469	3.43	0.999	0	1	TRUE	0	1				.	.		.	0.485240147	0.973416168		.		.				1.662232961	1	0	1	1	0	0	0			.	.		.	0.485240147	0.973416168
MSH2	ENST00000233146	p.Q264H	BLCA	0.784	-2.1	0.249	-0.32431	2.431051833	0.781	2.015	0.911	0.02	1	TRUE	0	1				.	.		.	0.479194858	0.970446513		.		.				1.423982129	1	0	1	1	0	0	0			.	.		.	0.479194858	0.970446513
MSH2	ENST00000233146	p.Q645E	LUSC	0.736	-1.26	0.407	0.6062	2.524341815	0.599	2.2	0.974	0.01	1	TRUE	0	1				.	.		.	1	1		.		.				1.293460718	1	0	1	1	0	0	0			.	.		.	1	1
MSH2	ENST00000233146	p.R243W	STAD	0.814	-2.17	1.499	1.4372	3.766356376	0.946	3.48	1	0	1	TRUE	0	1				.	.		.	0.031791448	0.462544952		.		.				2.492287932	1	0	1	1	0	0	0			.	.		.	0.031791448	0.462544952
MSH2	ENST00000233146	p.R383L	THCA	0.926	-2.13	0.582	1.3847	3.974890454	0.949	2.405	0.578	0.13	1	TRUE	0	1				.	.		.	0.146019014	0.723492763		.		.				1.277957468	1	0	1	1	0	0	0			.	.		.	0.146019014	0.723492763
MSH2	ENST00000233146	p.S271F	ACC	0.802	-2.25	0.731	1.4313	3.629616283	0.701	2.58	0.904	0	0.976	TRUE	0	1				.	.		.	0.146989175	0.724774855		.		.				1.561114252	1	0	1	1	0	0	0			.	.		.	0.146989175	0.724774855
MSH6	ENST00000234420	p.A1154T	UCEC	0.82	-2.05	1.675	1.3098	3.699465394	0.957	3.005	0.992	0	1	TRUE	0	1				.	.		.	0.465742511	0.964079731		.		.				2.292016673	1	0	1	1	0	0	0			.	.		.	0.465742511	0.964079731
MSH6	ENST00000234420	p.A1220G	OV	0.82	-1.23	0.032	0.10285	2.463041584	0.853	1.43	0.976	0.03	1	TRUE	0	1				.	.		.	1	1		.		.				1.354222645	1	0	1	1	0	0	0			.	.		.	1	1
MSH6	ENST00000234420	p.D576A	TGCT	0.802	-1.74	1.8	1.1826	3.473190772	0.941	3.125	0.999	0	1	TRUE	0	1				.	.		.	1	1		.		.				2.326534462	1	0	1	1	0	0	0			.	.		.	1	1
MSH6	ENST00000234420	p.E1274Q	ESCA	0.828	-1.42	0.158	1.2135	3.215066644	0.812	1.55	0.995	0.02	1	TRUE	0	1				.	.		.	1	1		.		.				1.378077827	1	0	1	1	0	0	0			.	.		.	1	1
MSH6	ENST00000234420	p.F689V	LUSC	0.734	-1.99	0.95	-0.11217	2.4464687	0.865	2.31	0.775	0.1	1	TRUE	0	1				.	.		.	0.465742511	0.964079731		.		.				1.3922412	1	0	1	1	0	0	0			.	.		.	0.465742511	0.964079731
MSH6	ENST00000234420	p.F916L	STAD	0.858	-1.93	1.289	1.3091	3.730929328	0.887	2.635	1	0	1	TRUE	0	1				.	.		.	0.465742511	0.964079731		.		.				2.021088553	1	0	1	1	0	0	0			.	.		.	0.465742511	0.964079731
MSH6	ENST00000234420	p.M452V	GBM	0.844	-1.72	2.014	0.57469	3.298678358	0.875	3.33	1	0.02	1	TRUE	0	1				.	.		.	1	1		.		.				2.273317483	1	0	1	1	0	0	0			.	.		.	1	1
MSH6	ENST00000234420	p.P781T	LAML	0.858	-5.04	2.239	1.269	4.950792445	0.963	3.545	1	0	1	TRUE	0	1				.	.		.	0.465742511	0.964079731		.		.				2.549611958	1	0	1	1	0	0	0			.	.		.	0.465742511	0.964079731
MSH6	ENST00000234420	p.R1242H	UCEC	0.88	-1.28	1.508	1.3633	3.644680268	0.967	2.845	1	0.01	1	TRUE	0	1				.	.		.	0.465742511	0.964079731		.		.				2.232231041	1	0	1	1	0	0	0			.	.		.	0.465742511	0.964079731
MSH6	ENST00000234420	p.T1247S	LUAD	0.84	-2.13	2.197	-0.057954	3.094353965	0.829	3.505	1	0	1	TRUE	0	1				.	.		.	1	1		.		.				2.30537798	1	0	1	1	0	0	0			.	.		.	1	1
MSH6	ENST00000234420	p.V1312A	UCEC	0.764	-1.81	0.903	1.2562	3.266811006	0.831	2.265	0.967	0	1	TRUE	0	1				.	.		.	1	1		.		.				1.722081241	1	0	1	1	0	0	0			.	.		.	1	1
MSH6	ENST00000234420	p.V474M	SKCM	0.826	-2.3	2.317	0.0061256	3.160243841	0.852	3.62	0.959	0.07	1	TRUE	0	1				.	.		.	1	1		.		.				2.227747988	1	0	1	1	0	0	0			.	.		.	1	1
MSH6	ENST00000234420	p.W912R	LUAD	0.848	-2.06	1.545	0.078311	3.074913009	0.987	2.88	0.999	0	1	TRUE	0	1				.	.		.	0.465742511	0.964079731		.		.				2.296655274	1	0	1	1	0	0	0			.	.		.	0.465742511	0.964079731
MSH6	ENST00000234420	p.Y1066C	ESCA	0.808	-2.34	0.111	1.3503	3.539769852	0.918	1.505	0.957	0.08	1	TRUE	0	1				.	.		.	0.465742511	0.964079731		.		.				1.390773616	1	0	1	1	0	0	0			.	.		.	0.465742511	0.964079731
MSH6	ENST00000234420	p.Y642C	LIHC	0.848	-2.04	2.077	1.2522	3.824055267	0.921	3.39	1	0	1	TRUE	0	1				.	.		.	0.137189293	0.71212978		.		.				2.410444101	1	0	1	1	0	0	0			.	.		.	0.137189293	0.71212978
MTOR	ENST00000361445	p.A1459P	KIRC	0.582	1.19	1.263	0.57034	1.230439215	0.945	3.29	0.329	0	1	TRUE	0	1	Likely Oncogenic	8688	10.705	.	.		.	0.001097516	0.093502502	165	.	0.012	.				1.55999988	1	2	1	0	1	1	0	8365	10.705	.	.		.	0.001097516	0.093502502	165
MTOR	ENST00000361445	p.A1513T	UCEC	0.672	-1.24	0.948	1.3155	2.782526183	0.694	2.87	0.989	0	1	TRUE	0	1				.	.		.	0.804531061	1		.		.				1.78404438	1	0	1	1	0	0	0			.	.		.	0.804531061	1
MTOR	ENST00000361445	p.A1519T	KIRC	0.708	-1.47	1.606	0.64454	2.707639333	0.71	3.745	0.989	0	1	TRUE	0	1	Oncogenic			.	.		.	0.804531061	1		.		.				2.195697882	1	0	1	1	0	0	0			.	.		.	0.804531061	1
MTOR	ENST00000361445	p.A1971T	GBM	0.848	-1.37	1.218	-0.16067	2.643988136	0.917	3.23	0.993	0	1	TRUE	0	1				.	.		.			164	.	0.015	.				2.324516272	1	1	1	1	0	0	0			.	.		.			164
MTOR	ENST00000361445	p.A2210P	KIRC,LUSC	0.71	-0.74	0.831	0.4865	2.246591946	0.916	2.715	0.599	0.27	1	TRUE	0	2		8686	18.256	.	.	259	.	7.77E-07	0.001174567	166	.	0.0087	.				1.154265962	1	3	1	0	1	1	0	8364	13.976	.	.	259	.	7.77E-07	0.001174567	166
MTOR	ENST00000361445	p.A2365S	LUSC	0.752	-2.65	0.184	0.41203	2.924342532	0.748	1.855	0.995	0.06	1	TRUE	0	1				.	.		.	0.262788933	0.830474668		.	0.757	.				1.337985952	1	0	1	1	0	0	0			.	.		.	0.262788933	0.830474668
MTOR	ENST00000361445	p.A2416V	SKCM	0.872	-1.78	1.733	-0.004084	3.042848465	0.952	3.915	1	0	1	TRUE	0	1				.	.		.	0.042982662	0.510609781		.	0.757	.				2.693632976	1	0	1	1	0	0	0			.	.		.	0.042982662	0.510609781
MTOR	ENST00000361445	p.A2420V	SKCM	0.82	-1.93	-0.034	-0.23552	2.505188471	0.815	1.565	1	0	1	TRUE	0	1				.	.		.	0.001097516	0.093502502		.	0.445	.				1.429005782	1	0	1	1	0	0	0			.	.		.	0.001097516	0.093502502
MTOR	ENST00000361445	p.C1483F	KIRC	0.774	1.08	1.237	0.57442	1.944767269	0.945	3.255	0.829	0	1	TRUE	0	2	Oncogenic	8688	10.705	.	.		.	0.001097516	0.093502502	165	.	0.012	.				2.175827538	1	2	1	0	1	1	0	8365	10.705	.	.		.	0.001097516	0.093502502	165
MTOR	ENST00000361445	p.C1483R	GBM	0.802	1.06	1.237	0.15989	1.812711198	0.972	3.255	0.767	0	1	TRUE	0	1	Likely Oncogenic	8688	10.705	.	.		.	0.001097516	0.093502502	165	.	0.012	.				2.143226167	1	2	1	0	1	1	0	8365	10.705	.	.		.	0.001097516	0.093502502	165
MTOR	ENST00000361445	p.D2191H	CESC	0.836	-2.34	2.643	-0.029011	3.240044339	0.986	5.125	0.998	0	1	TRUE	0	1				.	.		.	0.114990232	0.678846628		.	0.784	.				3.280450735	1	0	1	1	0	0	0			.	.		.	0.114990232	0.678846628
MTOR	ENST00000361445	p.D2338N	ESCA	0.832	-4.73	2.425	1.4205	4.86569259	0.408	4.835	1	0	1	TRUE	0	1				.	.		.	0.509645235	0.980874375		.	0.757	.				2.177860112	1	0	1	1	0	0	0			.	.		.	0.509645235	0.980874375
MTOR	ENST00000361445	p.D2424N	SKCM	0.86	-3.02	1.688	-0.037224	3.411277409	0.393	3.855	0.995	0	1	TRUE	0	1				.	.		.	0.000853075	0.07971781		.	0.445	.				1.715435076	1	0	1	1	0	0	0			.	.		.	0.000853075	0.07971781
MTOR	ENST00000361445	p.D2512Y	UCEC	0.796	-1.27	1.508	1.3788	3.353743493	0.91	3.615	0.997	0	1	TRUE	0	1	Likely Oncogenic			.	.		.	0.804531061	1		.		.				2.486945713	1	0	1	1	0	0	0			.	.		.	0.804531061	1
MTOR	ENST00000361445	p.E2369Q	BRCA	0.56	-2.64	0.869	0.61251	2.464904585	0.525	2.765	0.993	0	1	TRUE	0	1				.	.		.	0.415528523	0.935081181		.	0.757	.				1.457090182	1	0	1	1	0	0	0			.	.		.	0.415528523	0.935081181
MTOR	ENST00000361445	p.F1888L	KIRC	0.84	-1.53	1.564	1.4569	3.65403972	0.961	3.69	0.999	0.01	1	TRUE	0	1	Oncogenic			.	.		.	0.804531061	1		.		.				2.592224524	1	0	1	1	0	0	0			.	.		.	0.804531061	1
MTOR	ENST00000361445	p.F1888V	UCEC	0.746	-1.64	1.564	1.4947	3.382891615	0.968	3.69	1	0	1	TRUE	0	1	Likely Oncogenic			.	.		.	0.804531061	1		.		.				2.621801287	1	0	1	1	0	0	0			.	.		.	0.804531061	1
MTOR	ENST00000361445	p.G1524V	HNSC	0.61	-1.19	0.933	1.389	2.586059112	0.941	2.85	0.53	0.04	1	TRUE	0	1				.	.		.				.		.				1.547689887	1	0	1	1	0	0	0			.	.		.
MTOR	ENST00000361445	p.I1973F	BRCA,KIRC	0.782	0.14	0.703	0.65143	2.265387084	0.9	2.545	0.849	0	1	TRUE	0	2		8686.1	16.074	.	.		.	5.29E-05	0.014283159	164	.	0.012	.				1.812893563	1	2	1	0	1	1	0	8363	16.074	.	.		.	5.29E-05	0.014283159	164
MTOR	ENST00000361445	p.I2500F	PCPG,SKCM	0.83	-0.97	0.951	1.4224	3.306576311	0.931	2.875	0.926	0	1	TRUE	0	2	Oncogenic	8686.2	10.519	.	.		.	0.000556423	0.061280228		.		.				2.107580236	1	1	1	1	0	0	0	8363.1	10.519	.	.		.	0.000556423	0.061280228
MTOR	ENST00000361445	p.I2500M	KIRC	0.768	-0.97	0.951	1.4375	3.096536974	0.855	2.875	0.944	0	1	TRUE	0	1	Oncogenic	8686.2	10.519	.	.		.	0.000556423	0.061280228		.		.				2.001754551	1	1	1	1	0	0	0	8363.1	10.519	.	.		.	0.000556423	0.061280228
MTOR	ENST00000361445	p.I2501F	LIHC,UVM	0.846	-0.94	0.85	1.3725	3.308138753	0.967	2.74	0.764	0.01	1	TRUE	0	2		8686.2	10.519	.	.		.	0.001097516	0.093502502		.		.				1.888148459	1	1	1	1	0	0	0	8363.1	10.519	.	.		.	0.001097516	0.093502502
MTOR	ENST00000361445	p.K1981E	UCEC	0.806	-1.44	1.169	1.346	3.377458275	0.893	3.165	0.888	0	1	TRUE	0	1		8686.1	16.074	.	.		.	0.001097516	0.093502502	164	.	0.012	.				2.122797811	1	2	1	1	1	1	0	8363	16.074	.	.		.	0.001097516	0.093502502	164
MTOR	ENST00000361445	p.L1460P	KIRC	0.838	-0.01	1.199	0.61779	2.573441639	0.945	3.205	0.352	0	1	TRUE	0	2	Oncogenic	8688	10.705	.	.		.	0.001097516	0.093502502	165	.	0.012	.				1.55167538	1	2	1	1	1	1	0	8365	10.705	.	.		.	0.001097516	0.093502502	165
MTOR	ENST00000361445	p.L2209V	BLCA	0.79	-2.16	1.267	0.13545	2.895180594	0.922	3.295	0.999	0	1	TRUE	0	1		8686	18.256	.	.	259	.	7.77E-07	0.001174567	166	.	0.0087	.				2.369117577	1	3	1	1	1	1	0	8364	13.976	.	.	259	.	7.77E-07	0.001174567	166
MTOR	ENST00000361445	p.L2230V	LGG	0.782	-3.01	1.703	0.1271	3.229233578	0.89	3.875	0.999	0	1	TRUE	0	1	Oncogenic	8686.1	16.074	.	.		.	0.000269715	0.039208618	164	.	0.021	.				2.569920115	1	2	1	1	1	1	0	8363	16.074	.	.		.	0.000269715	0.039208618	164
MTOR	ENST00000361445	p.L2334V	KIRC	0.724	-2.36	0.76	0.60233	2.922029497	0.846	2.62	0.999	0	1	TRUE	0	1		8686.2	10.519	.	.		.	0.014847553	0.350800766		.		.				1.943884191	1	1	1	1	0	0	0	8363.1	10.519	.	.		.	0.014847553	0.350800766
MTOR	ENST00000361445	p.L2427Q	KIRP,GBM	0.84	-2.08	1.245	0.7828	3.411431795	0.992	3.265	0.998	0	1	TRUE	0	2				.	.		.	0.014205521	0.34510948		.	0.445	.				2.473069858	1	0	1	1	0	0	0			.	.		.	0.014205521	0.34510948
MTOR	ENST00000361445	p.M1590I	STAD	0.854	-1.04	0.316	1.4676	3.343269438	0.877	2.03	0.708	0.05	1	TRUE	0	1				.	.		.	0.804531061	1		.	0.9	.				1.287258559	1	0	1	1	0	0	0			.	.		.	0.804531061	1
MTOR	ENST00000361445	p.M1595V	LIHC	0.804	-1.16	1.387	1.4994	3.393641941	0.866	3.455	0.59	0.01	1	TRUE	0	1				.	.		.	0.804531061	1		.	0.9	.				1.811917066	1	0	1	1	0	0	0			.	.		.	0.804531061	1
MTOR	ENST00000361445	p.M2327I	KIRC,LGG	0.848	-1.69	1.132	0.60197	3.180978773	0.957	3.115	0.998	0	1	TRUE	0	2	Likely Oncogenic			.	.		.	0.262788933	0.830474668		.		.				2.347939728	1	0	1	1	0	0	0			.	.		.	0.262788933	0.830474668
MTOR	ENST00000361445	p.Q1758H	LAML	0.746	-1.2	0.399	1.3446	2.960958348	0.879	2.14	0.986	0.1	1	TRUE	0	1				.	.		.	0.262788933	0.830474668		.	0.899	.				1.607572053	1	0	1	1	0	0	0			.	.		.	0.262788933	0.830474668
MTOR	ENST00000361445	p.Q2524L	UCEC	0.54	-2.67	1.748	0.91429	2.714523618	0.944	3.935	0.999	0	1	TRUE	0	1				.	.		.	0.124922312	0.693885959		.		.				2.687629689	1	0	1	1	0	0	0			.	.		.	0.124922312	0.693885959
MTOR	ENST00000361445	p.R2251Q	LUAD	0.772	-1.8	0.241	0.60419	2.814614744	0.849	1.93	0.99	0	1	TRUE	0	1				.	.		.	0.829652942	1		.		.				1.634319628	1	0	1	1	0	0	0			.	.		.	0.829652942	1
MTOR	ENST00000361445	p.R2266P	LUAD	0.75	-1.75	1.049	0.42361	2.741187503	0.955	3.005	0.995	0	1	TRUE	0	1				.	.		.	0.307829151	0.862965621		.	0.891	.				2.292421065	1	0	1	1	0	0	0			.	.		.	0.307829151	0.862965621
MTOR	ENST00000361445	p.R2322H	LUSC	0.806	-1.91	1.188	0.52018	3.072072232	0.953	3.19	1	0	1	TRUE	0	1		8686	18.256	.	.		.	0.004244712	0.199386689		.		.				2.37666372	1	1	1	1	0	0	0	8364	13.976	.	.		.	0.004244712	0.199386689
MTOR	ENST00000361445	p.S1641F	SKCM	0.81	-1.21	1.327	0.17372	2.662388981	0.975	3.375	0.993	0	1	TRUE	1	2				.	.		.	0.804531061	1		.		.				2.486351818	1	0	1	1	0	0	0			.	.		.	0.804531061	1
MTOR	ENST00000361445	p.S2215F	COAD	0.834	-0.72	0.917	1.286	3.149082019	0.933	2.83	0.876	0	1	TRUE	0	2	Oncogenic	8686	18.256	.	.	259	.	7.77E-07	0.001174567	166	.	0.0087	.				2.028063045	1	3	1	1	1	1	0	8364	13.976	.	.	259	.	7.77E-07	0.001174567	166
MTOR	ENST00000361445	p.T1948M	UCEC	0.838	0.08	0.801	1.3962	2.926642882	0.851	2.675	0.988	0.01	1	TRUE	0	1				.	.		.	0.415528523	0.935081181		.	0.899	.				1.946154718	1	0	1	1	0	0	0			.	.		.	0.415528523	0.935081181
MTOR	ENST00000361445	p.T1977R	KIRC	0.736	-1.37	1.027	1.4603	3.149427195	0.973	2.975	0.959	0.01	1	TRUE	0	3	Oncogenic	8686.1	16.074	.	.	258	.	7.77E-07	0.001174567	164	.	0.012	.				2.247759504	1	3	1	1	1	1	0	8363	16.074	.	.	258	.	7.77E-07	0.001174567	164
MTOR	ENST00000361445	p.V1630I	HNSC	0.818	-1.24	0.771	1.3837	3.309202053	0.492	2.635	0.939	0.05	1	TRUE	0	1				.	.		.	1	1		.		.				1.193591377	1	0	1	1	0	0	0			.	.		.	1	1
MTOR	ENST00000361445	p.V1953L	UCEC	0.694	-1.18	0.692	1.3168	2.800009084	0.836	2.53	0.778	0.03	1	TRUE	0	1				.	.		.	0.509645235	0.980874375		.	0.899	.				1.558993723	1	0	1	1	0	0	0			.	.		.	0.509645235	0.980874375
MTOR	ENST00000361445	p.V2006L	KIRC	0.586	-1.1	1.568	0.8643	2.267169437	0.792	3.695	0.736	0	1	TRUE	0	1	Inconclusive	8686.1	16.074	.	.		.	5.29E-05	0.014283159	164	.	0.012	.				1.993026296	1	2	1	0	1	1	0	8363	16.074	.	.		.	5.29E-05	0.014283159	164
MTOR	ENST00000361445	p.V2406A	LUSC	0.816	-2.55	0.353	0.41522	3.142940433	0.889	2.08	0.669	0	1	TRUE	0	1		8686	18.256	.	.	259	.	7.00E-06	0.004497307	166	.	0.0087	.				1.362669308	1	3	1	1	1	1	0	8364	13.976	.	.	259	.	7.00E-06	0.004497307	166
MTOR	ENST00000361445	p.V2406M	KIRC	0.824	-2.75	1.008	0.68333	3.497119144	0.909	2.95	0.796	0.01	1	TRUE	0	1		8686	18.256	.	.	259	.	7.00E-06	0.004497307	166	.	0.0087	.				1.922744292	1	3	1	1	1	1	0	8364	13.976	.	.	259	.	7.00E-06	0.004497307	166
MTOR	ENST00000361445	p.V2422I	KIRC	0.728	-1.79	-0.526	0.62749	2.550205823	0.765	0.91	0.999	0.44	1	TRUE	0	1		8686.2	10.519	.	.	258	.	7.77E-07	0.001174567		.	0.445	.				0.330409928	1	2	0	1	1	1	0	8363.1	10.519	.	.	258	.	7.77E-07	0.001174567
MTOR	ENST00000361445	p.W2304R	LGG	0.854	-1.65	1.662	0.84769	3.411318738	0.987	3.82	1	0	1	TRUE	0	1				.	.		.	1	1		.		.				2.711077769	1	0	1	1	0	0	0			.	.		.	1	1
MTOR	ENST00000361445	p.Y1463S	KIRC	0.79	1.17	1.26	0.44615	1.899471284	0.989	3.285	0.283	0	1	TRUE	0	1	Likely Oncogenic	8688	10.705	.	.		.	0.000269715	0.039208618	165	.	0.012	.				1.574154057	1	2	1	0	1	1	0	8365	10.705	.	.		.	0.000269715	0.039208618	165
MTOR	ENST00000361445	p.Y1974C	UCEC	0.82	-1.87	1.199	1.4099	3.619624384	0.978	3.205	0.999	0	1	TRUE	0	1		8686.1	16.074	.	.	258	.	7.00E-06	0.004497307	164	.	0.012	.				2.424280229	1	3	1	1	1	1	0	8363	16.074	.	.	258	.	7.00E-06	0.004497307	164
MTOR	ENST00000361445	p.Y2225C	STAD	0.868	-3.6	2.29	1.4779	4.606651185	0.98	4.655	0.997	0	1	TRUE	0	1				.	.		.	0.509645235	0.980874375		.	0.9	.				3.062459648	1	0	1	1	0	0	0			.	.		.	0.509645235	0.980874375
NAV3	ENST00000536525	p.A628V	STAD	0.82	0.37	0.711	0.94652	2.48899316	0.574	1.905	0.991	0	1	FALSE	0	1				.	.		.	0.333343971	0.880612056		.		.				1.159448287	0	0	1	1	0	0	1			.	.		.	0.333343971	0.880612056
NAV3	ENST00000536525	p.A753V	LGG	0.842	0.45	1.081	0.97371	2.611450662	0.689	2.305	0.997	0	1	FALSE	0	1				.	.		.	0.016004979	0.361839674		.		.				1.537350995	0	0	1	1	0	0	1			.	.		.	0.016004979	0.361839674
NAV3	ENST00000536525	p.D2104H	TGCT	0.778	-0.57	2.874	1.0757	3.081781813	0.789	4.245	1	0	1	FALSE	0	1				.	.		.	0.114422565	0.677685742		.		.				2.562974132	0	0	1	1	0	0	1			.	.		.	0.114422565	0.677685742
NAV3	ENST00000536525	p.E1603K	BLCA	0.818	-1.5	1.146	-0.19244	2.554547022	0.892	2.375	0.991	0	1	FALSE	0	1				.	.		.	0.49746021	0.977361441		.		.				1.903905623	0	0	1	1	0	0	1			.	.		.	0.49746021	0.977361441
NAV3	ENST00000536525	p.G1473R	LIHC	0.81	-1.84	0.804	1.0077	3.281679166	0.777	2.005	1	0.2	1	FALSE	0	1				.	.		.	0.309586631	0.864051113		.		.				1.228639725	0	0	1	1	0	0	1			.	.		.	0.309586631	0.864051113
NAV3	ENST00000536525	p.G2034R	SKCM	0.524	-4.06	3.013	0.22311	2.947400203	0.749	4.395	1	0.02	1	FALSE	0	1				.	.		.	0.644278872	1		.		.				2.52829786	0	0	1	1	0	0	1			.	.		.	0.644278872	1
NAV3	ENST00000536525	p.I1634M	KIRP	0.83	-1.49	1.063	-0.22177	2.563641554	0.677	2.285	0.996	0.02	1	FALSE	0	1				.	.		.	0.49746021	0.977361441		.		.				1.474052127	0	0	1	1	0	0	1			.	.		.	0.49746021	0.977361441
NAV3	ENST00000536525	p.I1634T	HNSC	0.878	-1.49	1.063	1.0385	3.456143093	0.897	2.285	0.994	0	1	FALSE	0	1				.	.		.	0.49746021	0.977361441		.		.				1.876592201	0	0	1	1	0	0	1			.	.		.	0.49746021	0.977361441
NAV3	ENST00000536525	p.K1573I	LUAD	0.792	-1.88	0.781	0.64342	3.019668357	0.774	1.98	0.999	0.02	1	FALSE	0	1				.	.		.	0.113674733	0.676871812		.		.				1.507851628	0	0	1	1	0	0	1			.	.		.	0.113674733	0.676871812
NAV3	ENST00000536525	p.N1595I	SKCM	0.744	-1.41	1.1	0.40964	2.600165168	0.79	2.325	0.999	0	1	FALSE	0	1				.	.		.	0.171768707	0.757656483		.		.				1.719501723	0	0	1	1	0	0	1			.	.		.	0.171768707	0.757656483
NAV3	ENST00000536525	p.P1141H	LUAD	0.836	0.2	1.146	0.64818	2.501631731	0.674	2.375	1	0	1	FALSE	0	1				.	.		.	0.118864492	0.684300723		.		.				1.546533931	0	0	1	1	0	0	1			.	.		.	0.118864492	0.684300723
NAV3	ENST00000536525	p.P1141T	LUAD	0.838	0.22	1.146	0.66983	2.514065631	0.657	2.375	1	0	1	FALSE	0	1				.	.		.	0.118864492	0.684300723		.		.				1.517779485	0	0	1	1	0	0	1			.	.		.	0.118864492	0.684300723
NAV3	ENST00000536525	p.Q1622P	HNSC	0.836	-1.28	1.003	0.98866	3.196108753	0.783	2.22	0.991	0.01	1	FALSE	0	1				.	.		.	0.571970895	0.995969616		.		.				1.634937142	0	0	1	1	0	0	1			.	.		.	0.571970895	0.995969616
NAV3	ENST00000536525	p.Q1640H	SKCM	0.79	-1.31	0.813	0.45437	2.708328638	0.721	2.015	0.997	0.01	1	FALSE	0	1				.	.		.	0.38886932	0.918488796		.		.				1.44753846	0	0	1	1	0	0	1			.	.		.	0.38886932	0.918488796
NAV3	ENST00000536525	p.Q1645R	LUAD	0.838	-1.16	0.979	0.75753	3.024541947	0.62	2.195	0.986	0.07	1	FALSE	0	1				.	.		.	0.226018551	0.804834996		.		.				1.243086682	0	0	1	1	0	0	1			.	.		.	0.226018551	0.804834996
NAV3	ENST00000536525	p.R1140H	UCEC	0.892	1.1	1.146	1.0141	2.592144	0.603	2.375	0.999	0	1	FALSE	0	1				.	.		.	0.032233357	0.46452856		.		.				1.425179408	0	0	1	1	0	0	1			.	.		.	0.032233357	0.46452856
NAV3	ENST00000536525	p.R1156K	UCEC,LUAD	0.856	0.93	1.1	1.0095	2.515253501	0.673	2.325	0.99	0	1	FALSE	0	2				.	.		.	0.063477373	0.576744656		.		.				1.510241668	0	0	1	1	0	0	1			.	.		.	0.063477373	0.576744656
NAV3	ENST00000536525	p.R1498H	COAD	0.922	-1.87	1.146	0.071335	3.203091542	0.725	2.375	0.999	0.06	1	FALSE	0	1				.	.		.	0.71064204	1		.		.				1.532689203	0	0	1	1	0	0	1			.	.		.	0.71064204	1
NAV3	ENST00000536525	p.R1529C	SKCM	0.914	-1.53	0.776	1.0264	3.545732493	0.84	1.975	0.998	0.06	1	FALSE	0	1				.	.		.	0.17766051	0.763553205		.		.				1.550129359	0	0	1	1	0	0	1			.	.		.	0.17766051	0.763553205
NAV3	ENST00000536525	p.R1529H	COAD	0.916	-1.5	0.776	0.046913	2.980160551	0.678	1.975	0.998	0.09	1	FALSE	0	1				.	.		.	0.17766051	0.763553205		.		.				1.226693572	0	0	1	1	0	0	1			.	.		.	0.17766051	0.763553205
NAV3	ENST00000536525	p.R1575Q	UCEC	0.878	-1.54	1.053	1.0634	3.486490663	0.616	2.275	0.999	0.01	1	FALSE	0	1				.	.		.	0.113674733	0.676871812		.		.				1.386740629	0	0	1	1	0	0	1			.	.		.	0.113674733	0.676871812
NAV3	ENST00000536525	p.R1575W	BRCA	0.836	-1.61	0.734	1.0862	3.326562788	0.863	1.93	1	0.03	1	FALSE	0	1				.	.		.	0.113674733	0.676871812		.		.				1.621201162	0	0	1	1	0	0	1			.	.		.	0.113674733	0.676871812
NAV3	ENST00000536525	p.S1590P	UCEC	0.892	-1.66	0.841	0.96366	3.488003751	0.824	2.045	0.997	0.01	1	FALSE	0	1				.	.		.	0.391547862	0.919975995		.		.				1.634942539	0	0	1	1	0	0	1			.	.		.	0.391547862	0.919975995
NAV3	ENST00000536525	p.S1605R	LIHC	0.756	-1.4	1.164	1.061	3.022676962	0.863	2.395	0.994	0	1	FALSE	0	1				.	.		.	0.120582365	0.687449492		.		.				1.867431827	0	0	1	1	0	0	1			.	.		.	0.120582365	0.687449492
NAV3	ENST00000536525	p.S1722F	BLCA	0.844	-1.42	0.476	0.17444	2.724618827	0.835	1.65	0.994	0	1	FALSE	0	1				.	.		.	0.9058927	1		.		.				1.492620227	0	0	1	1	0	0	1			.	.		.	0.9058927	1
NAV3	ENST00000536525	p.T84I	SARC	0.8	1.2	2.084	1.1118	2.434044654	0.964	3.39	0.999	0	1	FALSE	0	1				.	.		.	0.027845417	0.44170611		.		.				2.481913514	0	0	1	1	0	0	1			.	.		.	0.027845417	0.44170611
NCOR1	ENST00000268712	p.E1230K	BLCA	0.868	-2.11	-0.107	-0.39411	2.635574153	0.796	1.24	0.991	0	1	TRUE	0	1				.	.		.				.		.				1.242658759	0	0	1	1	0	0	1			.	.		.
NCOR1	ENST00000268712	p.G1147E	COAD	0.84	-1.89	0.878	0.17822	2.940619294	0.825	2.02	0.999	0	1	TRUE	0	1				.	.		.				.		.				1.644644797	0	0	1	1	0	0	1			.	.		.
NCOR1	ENST00000268712	p.K482N	STAD	0.768	-0.77	2.836	0.48637	2.772878163	0.701	3.57	0.997	0	1	TRUE	0	1				.	.		.	0.469626168	0.965903987		.		.				2.113656222	0	0	1	1	0	0	1			.	.		.	0.469626168	0.965903987
NCOR1	ENST00000268712	p.P1081L	HNSC,LUSC	0.694	-2.04	0.335	0.53098	2.596584714	0.847	1.59	0.753	0	1	TRUE	0	3				.	.		.				.		.				1.182301729	0	0	1	1	0	0	1			.	.		.
NCOR1	ENST00000268712	p.R187C	SKCM	0.744	-0.84	1.093	0.46856	2.432120067	0.85	2.19	0.991	0	1	TRUE	0	1				.	.		.	1	1		.		.				1.751551806	0	0	1	1	0	0	1			.	.		.	1	1
NF1	ENST00000358273	p.A1544T	LIHC	0.656	-0.13	0.517	3.0407	3.258192834	0.792	1.445	0.967	0.04	1	TRUE	0	1				.	.		.	0.586164377	0.997621747		.		.				1.229801826	1	0	1	1	0	0	0			.	.		.	0.586164377	0.997621747
NF1	ENST00000358273	p.C2134R	HNSC	0.628	-1.97	2.056	3.1331	4.099411875	0.988	2.865	0.989	0.01	1	TRUE	0	1				.	.		.	0.23236874	0.809870429		.		.				2.262655232	0	0	1	1	0	0	1			.	.		.	0.23236874	0.809870429
NF1	ENST00000358273	p.D1069Y	LUAD	0.836	-1.24	2.039	0.27731	2.934624436	0.97	2.85	0.996	0	1	TRUE	0	1				.	.		.	0.150060157	0.729882439		.		.				2.250927599	0	0	1	1	0	0	1			.	.		.	0.150060157	0.729882439
NF1	ENST00000358273	p.E1458K	SKCM	0.818	-0.65	1.546	0.71659	2.838869496	0.946	2.395	0.969	0.14	1	TRUE	0	1				.	.		.	0.00448778	0.205629419		.		.				1.745620779	1	0	1	1	0	0	0			.	.		.	0.00448778	0.205629419
NF1	ENST00000358273	p.E716V	BRCA	0.804	1.38	0.718	1.6105	2.458904118	0.888	1.63	0.985	0	1	TRUE	0	1				.	.		.	0.370863419	0.905868556		.		.				1.562114001	0	0	1	1	0	0	1			.	.		.	0.370863419	0.905868556
NF1	ENST00000358273	p.F1110V	LUSC	0.79	-1.41	2.093	0.043277	2.706324455	0.938	2.9	0.998	0.01	1	TRUE	0	1				.	.		.	0.353870501	0.895145967		.		.				2.204828752	0	0	1	1	0	0	1			.	.		.	0.353870501	0.895145967
NF1	ENST00000358273	p.F1467L	LIHC	0.776	-0.55	0.387	3.0368	3.807010645	0.95	1.325	0.943	0.13	1	TRUE	0	1				.	.		.	0.1024649	0.658724108		.		.				1.265738587	1	0	1	1	0	0	0			.	.		.	0.1024649	0.658724108
NF1	ENST00000358273	p.G1547C	UCEC	0.804	-0.54	1.546	3.0112	4.067458499	0.872	2.395	1	0	1	TRUE	0	1				.	.		.	0.586164377	0.997621747		.		.				1.890229305	1	0	1	1	0	0	0			.	.		.	0.586164377	0.997621747
NF1	ENST00000358273	p.G1863D	UCEC	0.618	-2.51	1.487	3.1311	4.164875762	0.984	2.34	0.998	0.15	1	TRUE	0	1				.	.		.	0.001303539	0.102503223		.		.				1.805857145	0	0	1	1	0	0	1			.	.		.	0.001303539	0.102503223
NF1	ENST00000358273	p.G751R	SARC	0.678	1.44	0.756	2.9454	2.765212453	0.919	1.665	0.998	0	1	TRUE	0	1				.	.		.	0.140085678	0.716013745		.		.				1.646343693	0	0	1	1	0	0	1			.	.		.	0.140085678	0.716013745
NF1	ENST00000358273	p.G842D	LAML	0.786	-0.26	1.389	3.1073	3.936117399	0.995	2.25	0.998	0	1	TRUE	0	1				.	.		.	0.000650608	0.067620995		.		.				2.0320192	0	0	1	1	0	0	1			.	.		.	0.000650608	0.067620995
NF1	ENST00000358273	p.H1170Q	SARC	0.792	1.4	1.628	3.0389	3.370432956	0.903	2.47	0.962	0.01	1	TRUE	0	1				.	.		.	0.705110929	1		.		.				1.911182452	0	0	1	1	0	0	1			.	.		.	0.705110929	1
NF1	ENST00000358273	p.K1444E	OV,UCEC	0.834	-1.36	3.382	3.1392	4.820527702	0.992	4.09	0.999	0	1	TRUE	0	2				.	.		.	0.004027381	0.193340129		.		.				2.836946174	1	0	1	1	0	0	0			.	.		.	0.004027381	0.193340129
NF1	ENST00000358273	p.L1068F	LUAD	0.778	-1.29	1.736	0.24689	2.68315635	0.685	2.57	0.999	0.15	1	TRUE	0	1				.	.		.	0.142108045	0.718250055		.		.				1.402471949	0	0	1	1	0	0	1			.	.		.	0.142108045	0.718250055
NF1	ENST00000358273	p.L1083F	HNSC	0.756	-2.09	2.077	3.026	4.534999437	0.939	2.885	0.991	0.01	1	TRUE	0	1				.	.		.	0.698941308	1		.		.				2.191090252	0	0	1	1	0	0	1			.	.		.	0.698941308	1
NF1	ENST00000358273	p.L1274H	SKCM	0.8	-1.06	3.095	1.1143	3.388428908	0.99	3.825	0.995	0	1	TRUE	0	1				.	.		.	0.183801296	0.769376318		.	0.83	.				2.71203763	1	0	1	1	0	0	0			.	.		.	0.183801296	0.769376318
NF1	ENST00000358273	p.L1892V	STAD	0.304	-2.48	1.465	3.0852	3.016924589	0.736	2.32	0.989	0.02	1	TRUE	0	1				.	.		.	0.230769231	0.808681227		.		.				1.580393634	0	0	1	1	0	0	1			.	.		.	0.230769231	0.808681227
NF1	ENST00000358273	p.L447F	BLCA	0.798	-0.74	1.416	0.40848	2.603039432	0.885	2.275	0.972	0	1	TRUE	0	1				.	.		.	0.358080568	0.898165316		.		.				1.824126329	0	0	1	1	0	0	1			.	.		.	0.358080568	0.898165316
NF1	ENST00000358273	p.L844F	GBM,SKCM	0.79	-2.34	1.546	0.38668	3.14604896	0.935	2.395	0.999	0	1	TRUE	0	3				.	.		.	0.00011552	0.022951419		.		.				1.995527479	0	0	1	1	0	0	1			.	.		.	0.00011552	0.022951419
NF1	ENST00000358273	p.L844P	GBM	0.86	-2.37	1.546	-0.12232	3.11145977	0.999	2.395	0.999	0	1	TRUE	0	1				.	.		.	0.00011552	0.022951419		.		.				2.103779514	0	0	1	1	0	0	1			.	.		.	0.00011552	0.022951419
NF1	ENST00000358273	p.M1149V	SKCM	0.812	-0.87	1.817	0.4056	2.758800938	0.926	2.645	0.991	0.01	1	TRUE	0	1				.	.		.	0.161154268	0.744491782		.		.				2.06361388	0	0	1	1	0	0	1			.	.		.	0.161154268	0.744491782
NF1	ENST00000358273	p.M1214V	UCEC	0.782	1.38	0.951	3.1484	3.299958678	0.933	1.845	0.991	0.03	1	TRUE	0	1				.	.		.	0.051094855	0.541413142		.	0.417	.				1.690879803	1	0	1	1	0	0	0			.	.		.	0.051094855	0.541413142
NF1	ENST00000358273	p.N420I	HNSC	0.78	0.3	0.674	3.0997	3.602368385	0.805	1.59	0.991	0	1	TRUE	0	1				.	.		.	0.699871031	1		.		.				1.411717899	0	0	1	1	0	0	1			.	.		.	0.699871031	1
NF1	ENST00000358273	p.N839D	UCEC	0.822	-0.13	1.525	3.1192	4.045254969	0.602	2.375	0.998	0.01	1	TRUE	0	1				.	.		.	0.000121989	0.023657779		.		.				1.405751273	0	0	1	1	0	0	1			.	.		.	0.000121989	0.023657779
NF1	ENST00000358273	p.Q1189H	LIHC	0.794	1.39	2.056	3.0485	3.452949648	0.842	2.865	0.999	0	1	TRUE	0	1				.	.		.	0.373390195	0.907145508		.		.				2.044803777	0	0	1	1	0	0	1			.	.		.	0.373390195	0.907145508
NF1	ENST00000358273	p.Q1447K	GBM	0.81	-0.83	2.992	-0.11492	2.621340293	0.993	3.73	0.879	0	1	TRUE	0	1				.	.		.	0.004027381	0.193340129		.		.				2.528915389	1	0	1	1	0	0	0			.	.		.	0.004027381	0.193340129
NF1	ENST00000358273	p.R1136W	CESC	0.852	-0.71	0.295	0.32235	2.559540366	0.926	1.24	0.992	0.02	1	TRUE	0	1				.	.		.	0.150060157	0.729882439		.		.				1.430859579	0	0	1	1	0	0	1			.	.		.	0.150060157	0.729882439
NF1	ENST00000358273	p.R1204W	READ	0.834	1.43	0.951	3.0389	3.402942194	0.988	1.845	1	0	1	TRUE	0	1	Likely Oncogenic			.	.		.	0.161154268	0.744491782		.		.				1.844693522	1	0	1	1	0	0	0			.	.		.	0.161154268	0.744491782
NF1	ENST00000358273	p.R1276Q	LAML	0.894	-1.79	3.377	3.1267	5.175685093	0.99	4.085	1	0	1	TRUE	0	1	Likely Oncogenic			.	.		.	0.043196544	0.511857783		.	0.83	.				2.832628061	1	0	1	1	0	0	0			.	.		.	0.043196544	0.511857783
NF1	ENST00000358273	p.R1870Q	LGG,SKCM	0.696	-0.13	2.223	3.1248	3.712342959	0.996	3.02	1	0	1	TRUE	0	2				.	.		.	0.001303539	0.102503223		.		.				2.374675117	0	0	1	1	0	0	1			.	.		.	0.001303539	0.102503223
NF1	ENST00000358273	p.R2450Q	BLCA	0.752	-1.04	0.913	0.64796	2.605792307	0.842	1.81	0.999	0.16	1	TRUE	0	1				.	.		.	0.301536831	0.860079723		.		.				1.317509134	0	0	1	1	0	0	1			.	.		.	0.301536831	0.860079723
NF1	ENST00000358273	p.R997T	PCPG	0.848	-0.76	1.449	3.1947	4.390400078	0.914	2.305	0.999	0.05	1	TRUE	0	1				.	.		.	0.699871031	1		.		.				1.838078029	0	0	1	1	0	0	1			.	.		.	0.699871031	1
NF1	ENST00000358273	p.S1448R	HNSC	0.778	-0.6	0.469	3.0752	3.866439402	0.974	1.4	0.983	0	1	TRUE	0	1				.	.		.	0.000143322	0.026508175		.		.				1.60396047	1	0	1	1	0	0	0			.	.		.	0.000143322	0.026508175
NF1	ENST00000358273	p.S1865Y	UCEC	0.57	0.4	0.745	3.0697	2.820178657	0.795	1.655	0.989	0.02	1	TRUE	0	1				.	.		.	0.001303539	0.102503223		.		.				1.387899704	0	0	1	1	0	0	1			.	.		.	0.001303539	0.102503223
NF1	ENST00000358273	p.S382P	BLCA	0.854	0.05	1.546	0.4763	2.581415028	0.967	2.395	0.972	0.01	1	TRUE	0	1				.	.		.	0.18071506	0.766279713		.		.				1.999093813	0	0	1	1	0	0	1			.	.		.	0.18071506	0.766279713
NF1	ENST00000358273	p.W561R	GBM	0.846	-1.41	1.449	0.37343	2.993359349	0.974	2.305	0.999	0.07	1	TRUE	0	1				.	.		.	0.150060157	0.729882439		.		.				1.906615762	0	0	1	1	0	0	1			.	.		.	0.150060157	0.729882439
NF1	ENST00000358273	p.W784R	PCPG	0.8	1.39	0.756	3.1149	3.310441526	0.996	1.665	0.999	0	1	TRUE	0	1				.	.		.	0.00011552	0.022951419		.		.				1.777846846	0	0	1	1	0	0	1			.	.		.	0.00011552	0.022951419
NFE2L2	ENST00000397062	p.D29G	LUAD,LUSC	0.81	1.42	2.012	1.5136	2.611219927	0.954	2.865	0.998	0	1	TRUE	1	3	Likely Oncogenic			.	.		.				.	0.131	.				2.232982416	0	0	1	1	0	0	1			.	.		.
NFE2L2	ENST00000397062	p.D29H	ESCA,CESC,UCEC,LUSC,BLCA,HNSC,LUAD,KIRC	0.742	1.5	2.012	3.0404	3.219298128	0.962	2.865	0.999	0	1	TRUE	1	15	Likely Oncogenic			.	.		.				.	0.131	.				2.247776343	0	0	1	1	0	0	1			.	.		.
NFE2L2	ENST00000397062	p.D457G	HNSC	0.734	0.5	2.242	2.9229	3.511577679	0.918	3.075	0.998	0	1	TRUE	0	1				.	.		.	0.488038278	0.974164612		.	0.841	.				2.264392364	0	0	1	1	0	0	1			.	.		.	0.488038278	0.974164612
NFE2L2	ENST00000397062	p.D77G	LUSC	0.804	1.61	2.012	1.6226	2.585679683	0.849	2.865	0.998	0	1	TRUE	0	1		7371	417.243	.	.	180	.	8.68E-07	0.001231074	230	.	0.0036	.				2.055381421	0	3	1	1	1	1	1	7086	413.777	.	.	180	.	8.68E-07	0.001231074	230
NFE2L2	ENST00000397062	p.D77Y	CESC,LUSC	0.548	1.43	2.012	1.597	1.731353617	0.908	2.865	0.999	0	1	TRUE	0	2		7371	417.243	.	.	180	.	8.68E-07	0.001231074	230	.	0.0036	.				2.156438688	0	3	1	0	1	1	0	7086	413.777	.	.	180	.	8.68E-07	0.001231074	230
NFE2L2	ENST00000397062	p.E563K	UCEC	0.83	2	1.745	3.0763	3.332763007	0.635	2.62	0.918	0	1	TRUE	0	1				.	.		.				.		.				1.484734536	0	0	1	1	0	0	1			.	.		.
NFE2L2	ENST00000397062	p.E79D	LUSC	0.482	1.49	2.012	1.4842	1.412677777	0.623	2.865	0.996	0.01	1	TRUE	1	1	Likely Oncogenic	7371	417.243	.	.	180	.	8.68E-07	0.001231074	230	.	0.0036	.				1.654117303	0	3	1	0	1	1	0	7086	413.777	.	.	180	.	8.68E-07	0.001231074	230
NFE2L2	ENST00000397062	p.E79G	ESCA,LUSC	0.836	1.55	2.012	2.9645	3.48971682	0.807	2.865	0.999	0	1	TRUE	1	2	Likely Oncogenic	7371	417.243	.	.	180	.	8.68E-07	0.001231074	230	.	0.0036	.				1.985603445	0	3	1	1	1	1	1	7086	413.777	.	.	180	.	8.68E-07	0.001231074	230
NFE2L2	ENST00000397062	p.E79Q	ESCA,BLCA,HNSC,CESC,LUSC	0.708	1.53	2.012	2.9554	3.040021151	0.68	2.865	0.998	0.01	1	TRUE	1	14	Likely Oncogenic	7371	417.243	.	.	180	.	8.68E-07	0.001231074	230	.	0.0036	.				1.753054116	0	3	1	1	1	1	1	7086	413.777	.	.	180	.	8.68E-07	0.001231074	230
NFE2L2	ENST00000397062	p.E82D	CESC,KIRP,CHOL,BLCA,UCEC,LUAD,KIRC,LIHC	0.74	1.53	2.012	2.9056	3.124323941	0.652	2.865	0.996	0.01	1	TRUE	0	12	Inconclusive	7371	417.243	.	.	180	.	8.68E-07	0.001231074	230	.	0.0036	.				1.703169006	0	3	1	1	1	1	1	7086	413.777	.	.	180	.	8.68E-07	0.001231074	230
NFE2L2	ENST00000397062	p.E82Q	CESC,LUAD	0.76	1.54	2.012	0.003925	1.526279954	0.734	2.865	0.998	0	1	TRUE	0	2	Likely Oncogenic	7371	417.243	.	.	180	.	8.68E-07	0.001231074	230	.	0.0036	.				1.860866045	0	3	1	0	1	1	0	7086	413.777	.	.	180	.	8.68E-07	0.001231074	230
NFE2L2	ENST00000397062	p.E82V	BLCA,HNSC	0.828	1.6	2.012	2.9407	3.43022845	0.921	2.865	0.999	0	1	TRUE	0	2	Inconclusive	7371	417.243	.	.	180	.	8.68E-07	0.001231074	230	.	0.0036	.				2.178427383	0	3	1	1	1	1	1	7086	413.777	.	.	180	.	8.68E-07	0.001231074	230
NFE2L2	ENST00000397062	p.G31E	ESCA	0.704	1.37	2.012	2.9841	3.098736297	0.958	2.865	1	0	1	TRUE	1	1	Likely Oncogenic			.	.		.				.	0.131	.				2.242273013	0	0	1	1	0	0	1			.	.		.
NFE2L2	ENST00000397062	p.G81S	ESCA,UCEC,LUSC	0.804	1.22	2.012	2.95	3.484751226	0.799	2.865	1	0.01	1	TRUE	0	5	Likely Oncogenic	7371	417.243	.	.	180	.	8.68E-07	0.001231074	230	.	0.0036	.				1.956860089	0	3	1	1	1	1	1	7086	413.777	.	.	180	.	8.68E-07	0.001231074	230
NFE2L2	ENST00000397062	p.G81V	ESCA,KIRP,LUSC	0.828	1.19	2.012	2.9727	3.593003655	0.926	2.865	1	0.08	1	TRUE	0	3	Likely Oncogenic	7371	417.243	.	.	180	.	8.68E-07	0.001231074	230	.	0.0036	.				2.0563528	0	3	1	1	1	1	1	7086	413.777	.	.	180	.	8.68E-07	0.001231074	230
NFE2L2	ENST00000397062	p.I28T	HNSC,PAAD	0.854	1.49	1.98	3.0161	3.598988043	0.979	2.835	0.991	0	1	TRUE	0	2	Likely Oncogenic			.	.		.				.	0.131	.				2.253245449	0	0	1	1	0	0	1			.	.		.
NFE2L2	ENST00000397062	p.L30F	ESCA,HNSC,LUSC	0.732	1.15	1.996	2.9388	3.246517682	0.79	2.85	0.999	0	1	TRUE	1	6	Likely Oncogenic			.	.		.				.	0.131	.				1.950256019	0	0	1	1	0	0	1			.	.		.
NFE2L2	ENST00000397062	p.L30P	HNSC	0.682	1.1	1.996	3.0001	3.122930479	0.972	2.85	0.999	0	1	TRUE	1	1	Likely Oncogenic			.	.		.				.	0.131	.				2.258097743	0	0	1	1	0	0	1			.	.		.
NFE2L2	ENST00000397062	p.Q26P	LIHC	0.774	1.4	2.012	3.1041	3.40395334	0.983	2.865	0.997	0	1	TRUE	0	1				.	.		.				.	0.131	.				2.280771696	0	0	1	1	0	0	1			.	.		.
NFE2L2	ENST00000397062	p.R34Q	CESC,LUSC	0.784	1.46	1.98	3.0487	3.381337632	0.88	2.835	0.999	0.13	1	TRUE	1	6				.	.		.				.	0.154	.				1.881726895	0	0	1	1	0	0	1			.	.		.
NFE2L2	ENST00000397062	p.S347L	READ	0.61	0.47	1.679	2.9709	3.024895691	0.917	2.56	0.996	0.01	1	TRUE	0	1				.	.		.	0.750067916	1		.		.				2.017342831	0	0	1	1	0	0	1			.	.		.	0.750067916	1
NFE2L2	ENST00000397062	p.T80A	HNSC,LUSC	0.552	1.48	2.012	2.9703	2.515894572	0.67	2.865	0.996	0.07	1	TRUE	0	2	Likely Oncogenic	7371	417.243	.	.	180	.	8.68E-07	0.001231074	230	.	0.0036	.				1.634769244	0	3	1	1	1	1	1	7086	413.777	.	.	180	.	8.68E-07	0.001231074	230
NFE2L2	ENST00000397062	p.T80I	LIHC,BLCA	0.758	1.37	2.012	2.9905	3.292893108	0.757	2.865	0.999	0	1	TRUE	0	2	Likely Oncogenic	7371	417.243	.	.	180	.	8.68E-07	0.001231074	230	.	0.0036	.				1.901031543	0	3	1	1	1	1	1	7086	413.777	.	.	180	.	8.68E-07	0.001231074	230
NFE2L2	ENST00000397062	p.W24C	HNSC,LUSC	0.678	1.48	2.012	3.1534	3.065426403	0.967	2.865	0.999	0	1	TRUE	1	3	Likely Oncogenic			.	.		.				.	0.131	.				2.256233533	0	0	1	1	0	0	1			.	.		.
NFE2L2	ENST00000397062	p.W24R	ESCA,BLCA,HNSC,LUAD	0.864	1.56	2.012	3.1832	3.710461064	0.974	2.865	0.999	0	1	TRUE	1	4	Likely Oncogenic			.	.		.				.	0.131	.				2.268073599	0	0	1	1	0	0	1			.	.		.
NIPBL	ENST00000282516	p.L2624P	UCEC	0.764	0.34	2.265	1.0219	2.586475306	0.968	2.625	0.999	0	1	FALSE	0	1				.	.		.	0.682775885	1		.		.				2.152437293	0	0	1	1	0	0	1			.	.		.	0.682775885	1
NIPBL	ENST00000282516	p.R2582Q	HNSC	0.712	-0.01	2.35	1.0195	2.538140858	0.728	2.69	1	0.01	1	FALSE	0	1				.	.		.	1	1		.		.				1.759849889	0	0	1	1	0	0	1			.	.		.	1	1
NKX3-1	ENST00000380871	p.R128Q	SKCM	0.662	-1.65	3.875	0.81296	3.057595965	0.974	4.11	1	0	1	FALSE	0	1				.	.		.	1	1		.		.				2.816553352	0	0	1	1	0	0	1			.	.		.	1	1
NKX3-1	ENST00000380871	p.W171R	PRAD	0.71	-0.73	4.937	0.1306	2.676143123	0.982	4.98	1	0	1	FALSE	0	1				.	.		.	0.331147541	0.879132984		.		.				3.212477689	0	0	1	1	0	0	1			.	.		.	0.331147541	0.879132984
NOTCH1	ENST00000277541	p.C1068Y	CESC	0.592	-6.87	4.449	0.064226	4.308735678	0.986	3.965	1	0	1	TRUE	0	1				.	.		.	0.406559979	0.929730269		.		.				2.77311847	0	0	1	1	0	0	1			.	.		.	0.406559979	0.929730269
NOTCH1	ENST00000277541	p.C1085W	HNSC	0.556	-6.87	4.951	0.87983	4.727681479	0.887	4.31	0.995	0	1	TRUE	0	1				.	.		.	0.721994445	1		.		.				2.750992527	0	0	1	1	0	0	1			.	.		.	0.721994445	1
NOTCH1	ENST00000277541	p.C1085Y	HNSC	0.684	-6.87	4.951	0.85447	5.164647444	0.975	4.31	0.985	0	1	TRUE	0	1				.	.		.	0.721994445	1		.		.				2.88721485	0	0	1	1	0	0	1			.	.		.	0.721994445	1
NOTCH1	ENST00000277541	p.C1122S	ESCA	0.492	-6.87	5.111	0.869	4.520541625	0.991	4.42	0.947	0.01	1	TRUE	0	1				.	.		.	1	1		.		.				2.898180046	0	0	1	1	0	0	1			.	.		.	1	1
NOTCH1	ENST00000277541	p.C1198S	LGG	0.526	-6.87	5.801	-0.089462	4.19757703	0.988	4.895	0.999	0	1	TRUE	0	1				.	.		.	0.421940928	0.939040049		.		.				3.184003676	0	0	1	1	0	0	1			.	.		.	0.421940928	0.939040049
NOTCH1	ENST00000277541	p.C1207Y	UCEC	0.686	-6.87	5.787	0.90578	5.330902817	0.971	4.885	1	0	1	TRUE	0	1				.	.		.	0.268068331	0.833863706		.		.				3.152116332	0	0	1	1	0	0	1			.	.		.	0.268068331	0.833863706
NOTCH1	ENST00000277541	p.C1425F	LUAD	0.488	-3.2	4.435	-0.1135	2.545050402	0.903	3.955	0.998	0	1	TRUE	0	1				.	.		.				.		.				2.625808947	0	0	1	1	0	0	1			.	.		.
NOTCH1	ENST00000277541	p.C387Y	CESC,HNSC	0.562	-0.74	5.3	0.85307	2.628515011	0.937	4.55	0.998	0	1	TRUE	0	2				.	.		.	0.158631734	0.741211398		.		.				2.944839376	1	0	1	1	0	0	0			.	.		.	0.158631734	0.741211398
NOTCH1	ENST00000277541	p.C416F	LGG	0.49	1.8	5.612	-0.50343	0.749906398	0.879	4.765	0.999	0.01	1	TRUE	0	1		9263.2	16.235	.	.		.	2.53E-05	0.010159321	79	.	0.032	.				2.926023495	1	2	1	0	1	1	0	8931.2	16.252	.	.		.	2.53E-05	0.010159321	79
NOTCH1	ENST00000277541	p.C429S	LUSC	0.686	1.82	5.183	0.08913	1.7076928	0.979	4.47	0.999	0	1	TRUE	0	1		9263.2	16.235	.	.		.	2.53E-05	0.010159321	79	.	0.032	.				2.981979637	1	2	1	0	1	1	0	8931.2	16.252	.	.		.	2.53E-05	0.010159321	79
NOTCH1	ENST00000277541	p.C429Y	HNSC	0.618	1.8	5.183	0.88959	1.93419708	0.983	4.47	1	0	1	TRUE	0	1		9263.2	16.235	.	.		.	2.53E-05	0.010159321	79	.	0.032	.				2.990007811	1	2	1	0	1	1	0	8931.2	16.252	.	.		.	2.53E-05	0.010159321	79
NOTCH1	ENST00000277541	p.C440R	HNSC	0.688	-2.76	5.685	0.94165	3.895061159	0.992	4.815	1	0	1	TRUE	0	1		9263.2	16.235	.	.		.	2.53E-05	0.010159321	79	.	0.0016	.				3.156869291	1	2	1	1	1	1	0	8931.2	16.252	.	.		.	2.53E-05	0.010159321	79
NOTCH1	ENST00000277541	p.C440S	LGG	0.51	-2.76	5.685	0.93773	3.264919072	0.994	4.815	0.999	0.01	1	TRUE	0	1		9263.2	16.235	.	.		.	2.53E-05	0.010159321	79	.	0.0016	.				3.14251547	1	2	1	1	1	1	0	8931.2	16.252	.	.		.	2.53E-05	0.010159321	79
NOTCH1	ENST00000277541	p.C449Y	HNSC	0.576	-2.46	4.9	0.92633	3.263682453	0.883	4.275	1	0	1	TRUE	0	1		9263.2	16.235	.	.		.	2.53E-05	0.010159321	79	.	0.0016	.				2.735155268	1	2	1	1	1	1	0	8931.2	16.252	.	.		.	2.53E-05	0.010159321	79
NOTCH1	ENST00000277541	p.C456Y	HNSC,LGG	0.654	1.8	5.896	0.8803	2.166521781	0.994	4.96	1	0	1	TRUE	0	2		9263	7.33	.	.		.	2.53E-05	0.010159321	78	.	0.00054	.				3.223984306	1	2	1	0	1	1	0	8931	7.33	.	.		.	2.53E-05	0.010159321	78
NOTCH1	ENST00000277541	p.C467Y	CESC	0.596	1.8	5.932	0.13483	1.53974127	0.988	4.985	1	0	1	TRUE	0	1		9263	7.33	.	.		.	2.53E-05	0.010159321	78	.	0.00054	.				3.224823978	1	2	1	0	1	1	0	8931	7.33	.	.		.	2.53E-05	0.010159321	78
NOTCH1	ENST00000277541	p.C532Y	KIRC	0.606	-6.87	5.467	-0.12774	4.405970109	0.922	4.665	0.999	0	1	TRUE	0	1				.	.		.	1	1		.		.				2.971276407	0	0	1	1	0	0	1			.	.		.	1	1
NOTCH1	ENST00000277541	p.C682F	LUAD	0.448	-6.87	5.714	-0.056028	3.92811509	0.955	4.835	0.999	0	1	TRUE	0	1				.	.		.	0.158631734	0.741211398		.		.				3.101814301	0	0	1	1	0	0	1			.	.		.	0.158631734	0.741211398
NOTCH1	ENST00000277541	p.C68Y	LGG	0.568	-6.87	4.864	-0.6916	3.854772425	0.668	4.25	0.999	0	1	TRUE	0	1				.	.		.	0.841817938	1		.		.				2.359245366	0	0	1	1	0	0	1			.	.		.	0.841817938	1
NOTCH1	ENST00000277541	p.C757Y	UCEC	0.532	-6.87	5.46	0.88646	4.725829135	0.79	4.66	1	0	1	TRUE	0	1				.	.		.	0.721595837	1		.		.				2.747071347	0	0	1	1	0	0	1			.	.		.	0.721595837	1
NOTCH1	ENST00000277541	p.C933F	HNSC	0.67	-6.87	5.758	0.89629	5.264516225	0.987	4.865	0.999	0	1	TRUE	0	1				.	.		.	0.406559979	0.929730269		.		.				3.169126278	0	0	1	1	0	0	1			.	.		.	0.406559979	0.929730269
NOTCH1	ENST00000277541	p.C980G	HNSC	0.414	-2.46	6.027	0.93314	2.871061142	0.921	5.05	0.997	0.01	1	TRUE	0	1				.	.		.	0.181060706	0.766677019		.		.				3.119805666	0	0	1	1	0	0	1			.	.		.	0.181060706	0.766677019
NOTCH1	ENST00000277541	p.E455K	HNSC,LUAD	0.694	2.53	3.061	0.87973	1.610143634	0.763	3.01	0.999	0.02	1	TRUE	0	4		9263	7.33	.	.		.	2.53E-05	0.010159321	78	.	0.00054	.				1.941963761	1	2	1	0	1	1	0	8931	7.33	.	.		.	2.53E-05	0.010159321	78
NOTCH1	ENST00000277541	p.G1212D	PRAD	0.84	0.75	3.388	0.91694	2.824225316	0.905	3.235	1	0.01	1	TRUE	0	1				.	.		.	0.268068331	0.833863706		.		.				2.298779359	0	0	1	1	0	0	1			.	.		.	0.268068331	0.833863706
NOTCH1	ENST00000277541	p.G1401E	HNSC	0.486	-1.77	4.282	0.8556	2.566664767	0.793	3.85	1	0	1	TRUE	0	1				.	.		.	0.026451528	0.433752457		.		.				2.396124747	0	0	1	1	0	0	1			.	.		.	0.026451528	0.433752457
NOTCH1	ENST00000277541	p.G484V	HNSC	0.704	0.75	5.067	0.9661	2.633297365	0.896	4.39	1	0	1	TRUE	0	1				.	.		.	2.53E-05	0.010159321		.	0.221	.				2.807690142	1	0	1	1	0	0	0			.	.		.	2.53E-05	0.010159321
NOTCH1	ENST00000277541	p.N454T	HNSC	0.346	4.41	2.582	0.90207	-0.341133549	0.38	2.68	0.999	0.01	1	TRUE	0	1		9263	7.33	.	.		.	2.53E-05	0.010159321	78	.	0.01	.				1.165571706	1	2	1	0	1	1	0	8931	7.33	.	.		.	2.53E-05	0.010159321	78
NOTCH1	ENST00000277541	p.P2064L	HNSC,LGG	0.672	-1.54	3.294	0.90362	3.015971423	0.905	3.17	0.947	0	1	TRUE	0	2				.	.		.	0.027428781	0.438962532		.	0.275	.				2.219775659	1	0	1	1	0	0	0			.	.		.	0.027428781	0.438962532
NOTCH1	ENST00000277541	p.P422T	HNSC	0.298	0.61	2.56	0.9292	0.84015878	0.556	2.665	0.923	0.05	1	TRUE	0	1		9263.2	16.235	.	.		.	2.53E-05	0.010159321	79	.	0.0016	.				1.294830611	1	2	1	0	1	1	0	8931.2	16.252	.	.		.	2.53E-05	0.010159321	79
NOTCH2	ENST00000256646	p.C1087Y	HNSC	0.626	-6.87	3.069	0.72762	4.595153986	0.998	4.08	0.999	0	1	TRUE	0	1				.	.		.	0.097765363	0.649942734		.		.				2.842699483	0	0	1	1	0	0	1			.	.		.	0.097765363	0.649942734
NOTCH2	ENST00000256646	p.C1484R	LUSC	0.732	-2.84	2.059	0.070155	3.015559445	0.949	3.08	0.999	0.01	1	TRUE	0	1				.	.		.	1	1		.		.				2.303812752	1	0	1	1	0	0	0			.	.		.	1	1
NOTCH2	ENST00000256646	p.C460F	HNSC	0.54	-6.87	3.741	0.78792	4.430694506	0.996	4.745	1	0.01	1	TRUE	0	1				.	.		.	0.097765363	0.649942734		.		.				3.116393529	0	0	1	1	0	0	1			.	.		.	0.097765363	0.649942734
NOTCH2	ENST00000256646	p.C482S	HNSC	0.574	-6.87	3.811	0.86056	4.603176986	0.988	4.815	0.998	0	1	TRUE	0	1				.	.		.	0.627560521	1		.		.				3.147578694	0	0	1	1	0	0	1			.	.		.	0.627560521	1
NPM1	ENST00000296930	p.D55N	HNSC	0.598	0.66	3.192	1.8162	2.487875677	0.295	3.07	0.996	0	1	FALSE	0	1				.	.		.	0.55922865	0.992897558		.	0.895	.				1.205903956	1	0	1	1	0	0	0			.	.		.	0.55922865	0.992897558
NRAS	ENST00000369535	p.A83G	LIHC	0.404	-2.45	0.889	4.4067	4.028022314	0.787	2.385	0.371	0	1	TRUE	0	1		9365	145.119	.	.	308	.	7.93E-07	0.001174567		.	0.252	.				0.947997963	1	2	0	1	1	1	0	9031	145.119	.	.	308	.	7.93E-07	0.001174567
NRAS	ENST00000369535	p.D54Y	HNSC	0.42	-2.25	0.932	4.559	4.108085522	0.937	2.435	0.996	0	1	TRUE	0	1				.	.		.	0.820701197	1		.	0.895	.	37	4.79E-149	1.61E-145	2.012704367	1	1	1	1	0	0	0			.	.		.	0.820701197	1
NRAS	ENST00000369535	p.D92N	BLCA	0.642	-2	-1.166	4.3385	4.350966876	0.12	-0.035	0.138	0.06	1	TRUE	0	1		9365	145.119	.	.	308	.	7.93E-07	0.001174567		.		.	37	4.79E-149	1.61E-145	-1.636848737	1	3	0	1	1	1	0	9031	145.119	.	.	308	.	7.93E-07	0.001174567
NRAS	ENST00000369535	p.E62K	SKCM	0.62	-2.91	2.447	7.5105	6.974860564	0.903	4.22	0.562	0	1	TRUE	0	1				.	.	308	.	7.93E-07	0.001174567	179	.	0.014	.	37	4.79E-149	1.61E-145	2.19186869	1	3	1	1	1	1	0			.	.	308	.	7.93E-07	0.001174567	179
NRAS	ENST00000369535	p.G12D	TGCT,READ,LAML,UCEC,SKCM,COAD	0.778	-2.32	1.687	8.4027	7.718401348	0.951	3.325	0.589	0.01	1	TRUE	1	12	Oncogenic	9365	145.119	.	.	308	.	7.93E-07	0.001174567	179	.	0.011	.	37	4.79E-149	1.61E-145	1.897287718	1	4	1	1	1	1	0	9031	145.119	.	.	308	.	7.93E-07	0.001174567	179
NRAS	ENST00000369535	p.G12S	TGCT	0.77	-2.14	1.471	8.3749	7.577302526	0.87	3.07	0.605	0.04	1	TRUE	1	1	Likely Oncogenic	9365	145.119	.	.	308	.	7.93E-07	0.001174567	179	.	0.011	.	37	4.79E-149	1.61E-145	1.618976516	1	4	1	1	1	1	0	9031	145.119	.	.	308	.	7.93E-07	0.001174567	179
NRAS	ENST00000369535	p.G13D	READ,UCEC,SKCM	0.822	-2.66	1.687	8.3874	7.984587952	0.991	3.325	0.383	0.03	1	TRUE	0	3	Oncogenic	9365	145.119	.	.	308	.	7.93E-07	0.001174567	179	.	0.011	.	37	4.79E-149	1.61E-145	1.671937645	1	4	1	1	1	1	0	9031	145.119	.	.	308	.	7.93E-07	0.001174567	179
NRAS	ENST00000369535	p.G13R	READ,BLCA,LGG,SKCM,LUSC	0.756	-2.73	0.868	8.2128	7.54912019	0.934	2.36	0.982	0	1	TRUE	0	6	Likely Oncogenic	9365	145.119	.	.	308	.	7.93E-07	0.001174567	179	.	0.011	.	37	4.79E-149	1.61E-145	1.956991238	1	4	1	1	1	1	0	9031	145.119	.	.	308	.	7.93E-07	0.001174567	179
NRAS	ENST00000369535	p.K16N	THYM	0.706	-4.71	3.08	4.4266	6.24084228	0.768	4.965	0.996	0	1	TRUE	0	1		9365	145.119	.	.	308	.	7.93E-07	0.001174567	179	.	0.011	.				2.838867277	1	3	1	1	1	1	0	9031	145.119	.	.	308	.	7.93E-07	0.001174567	179
NRAS	ENST00000369535	p.L52W	SKCM	0.564	-2.24	0.978	7.9862	6.586295197	0.768	2.49	0.993	0	1	TRUE	0	1				.	.		.	0.925748128	1		.	0.895	.	37	4.79E-149	1.61E-145	1.747238329	1	1	1	1	0	0	0			.	.		.	0.925748128	1
NRAS	ENST00000369535	p.Q61H	READ,SKCM,LAML	0.778	-2.93	1.862	8.4088	7.963921578	0.793	3.53	0.375	0.01	1	TRUE	1	8	Oncogenic			.	.	308	.	7.93E-07	0.001174567	179	.	0.011	.	37	4.79E-149	1.61E-145	1.449986138	1	3	1	1	1	1	0			.	.	308	.	7.93E-07	0.001174567	179
NRAS	ENST00000369535	p.Q61K	ACC,THYM,TGCT,LUSC,READ,LIHC,GBM,LGG,STAD,SKCM,THCA,COAD,KICH,BLCA	0.792	-2.86	2.031	8.2407	7.918420376	0.884	3.73	0.76	0.03	1	TRUE	1	62	Oncogenic			.	.	308	.	7.93E-07	0.001174567	179	.	0.011	.	37	4.79E-149	1.61E-145	2.144897534	1	3	1	1	1	1	0			.	.	308	.	7.93E-07	0.001174567	179
NRAS	ENST00000369535	p.Q61R	CESC,THYM,TGCT,LUSC,READ,LIHC,CHOL,LGG,BLCA,UCEC,SKCM,COAD,THCA,OV	0.83	-2.88	2.154	8.3554	8.144418887	0.915	3.875	0.89	0.02	1	TRUE	1	104	Oncogenic			.	.	308	.	7.93E-07	0.001174567	179	.	0.011	.	37	4.79E-149	1.61E-145	2.441653459	1	3	1	1	1	1	0			.	.	308	.	7.93E-07	0.001174567	179
NSD1	ENST00000439151	p.A2009T	HNSC	0.834	0.76	7.853	1.2932	3.708468838	0.919	3.885	1	0	1	FALSE	0	1				.	.		.	0.002838582	0.161664593	252	.	0.011	.				2.624629561	1	1	1	1	0	0	0			.	.		.	0.002838582	0.161664593	252
NSD1	ENST00000439151	p.C1570Y	UCEC	0.694	-6.65	6.822	0.85105	5.410871527	0.951	3.455	1	0	1	FALSE	0	1				.	.		.	1	1		.		.				2.489756822	0	0	1	1	0	0	1			.	.		.	1	1
NSD1	ENST00000439151	p.C1596F	ESCA	0.616	0.59	6.654	0.78512	2.521703936	0.99	3.385	1	0	1	FALSE	0	1				.	.		.	0.530040413	0.986973611		.		.				2.524955666	0	0	1	1	0	0	1			.	.		.	0.530040413	0.986973611
NSD1	ENST00000439151	p.C1710Y	HNSC	0.726	-3.79	9.243	0.85389	4.893782724	0.993	4.465	1	0	1	FALSE	0	1				.	.		.	0.129950606	0.701545813		.		.				3.004724532	0	0	1	1	0	0	1			.	.		.	0.129950606	0.701545813
NSD1	ENST00000439151	p.C1931R	BLCA	0.76	0.08	7.757	-0.072302	2.888480497	0.984	3.845	0.998	0	1	FALSE	0	1				.	.		.	0.199970941	0.78315136		.	0.061	.				2.714466909	1	0	1	1	0	0	0			.	.		.	0.199970941	0.78315136
NSD1	ENST00000439151	p.D2002H	HNSC	0.688	1.26	6.918	1.3707	2.916691628	0.836	3.495	0.69	0.06	1	FALSE	0	1				.	.		.	0.073639093	0.602457918		.	0.118	.				1.822626087	1	0	1	1	0	0	0			.	.		.	0.073639093	0.602457918
NSD1	ENST00000439151	p.D2008N	LUSC	0.834	0.69	8.644	0.83928	3.595423808	0.344	4.215	1	0	1	FALSE	0	1				.	.		.	0.002838582	0.161664593	252	.	0.011	.				1.797098242	1	1	1	1	0	0	0			.	.		.	0.002838582	0.161664593	252
NSD1	ENST00000439151	p.E1970A	HNSC	0.81	0.93	8.284	1.3617	3.670134502	0.972	4.065	1	0	1	FALSE	0	1				.	.		.	0.199970941	0.78315136		.	0.825	.				2.793391536	1	0	1	1	0	0	0			.	.		.	0.199970941	0.78315136
NSD1	ENST00000439151	p.H1616Y	HNSC	0.626	0.84	6.414	0.8225	2.453121296	0.903	3.285	0.999	0	1	FALSE	0	1				.	.		.	0.287022901	0.84864383		.		.				2.332584934	0	0	1	1	0	0	1			.	.		.	0.287022901	0.84864383
NSD1	ENST00000439151	p.I2007T	LUAD	0.878	0.79	8.895	0.35285	3.475240143	0.978	4.32	1	0	1	FALSE	0	1				.	.		.	0.001366288	0.105664188	252	.	0.011	.				2.915620822	1	1	1	1	0	0	0			.	.		.	0.001366288	0.105664188	252
NSD1	ENST00000439151	p.I2048N	COAD	0.664	-0.35	10.118	0.7299	3.528082591	0.837	4.83	0.999	0	1	FALSE	0	1				.	.		.	0.81921868	1		.		.				2.900026951	1	0	1	1	0	0	0			.	.		.	0.81921868	1
NSD1	ENST00000439151	p.P1726L	ESCA	0.65	-0.1	5.048	0.87591	2.68750221	0.942	2.715	1	0	1	FALSE	0	1				.	.		.	1	1		.		.				2.149280205	0	0	1	1	0	0	1			.	.		.	1	1
NSD1	ENST00000439151	p.R1535C	UCEC	0.566	-1.06	4.113	0.80961	2.546162048	0.826	2.325	0.997	0	1	FALSE	0	1				.	.		.				.		.				1.777868647	0	0	1	1	0	0	1			.	.		.
NSD1	ENST00000439151	p.R1914C	UCEC	0.756	1.3	7.697	0.86135	2.971100859	0.981	3.82	1	0	1	FALSE	0	1				.	.		.	0.199970941	0.78315136		.	0.061	.				2.70092914	1	0	1	1	0	0	0			.	.		.	0.199970941	0.78315136
NSD1	ENST00000439151	p.R1952W	UCEC	0.708	1.4	7.817	1.3578	3.070062793	0.949	3.87	0.998	0	1	FALSE	0	1				.	.		.	0.129950606	0.701545813		.		.				2.666254877	1	0	1	1	0	0	0			.	.		.	0.129950606	0.701545813
NSD1	ENST00000439151	p.R1984L	BLCA	0.84	1.11	8.524	0.40432	3.200434846	0.973	4.165	0.994	0	1	FALSE	0	1				.	.		.	0.104815704	0.662047973	252	.	0.011	.				2.831461638	1	1	1	1	0	0	0			.	.		.	0.104815704	0.662047973	252
NSD1	ENST00000439151	p.R2005Q	HNSC	0.716	1.56	3.838	1.3702	2.431454025	0.926	2.21	0.998	0	1	FALSE	0	1				.	.		.	0.073639093	0.602457918		.	0.061	.				1.897728695	1	0	1	1	0	0	0			.	.		.	0.073639093	0.602457918
NSD1	ENST00000439151	p.R2017W	UCEC	0.722	0.58	10.262	1.3978	3.810719094	0.972	4.89	1	0	1	FALSE	0	1				.	.		.	0.024442896	0.421377776	252	.	0.011	.				3.15600543	1	1	1	1	0	0	0			.	.		.	0.024442896	0.421377776	252
NSD1	ENST00000439151	p.Y1997C	HNSC	0.746	0.86	9.938	1.3891	3.741474558	0.983	4.755	0.999	0	1	FALSE	0	1				.	.		.	0.00690034	0.253019318	252	.	0.011	.				3.114012007	1	1	1	1	0	0	0			.	.		.	0.00690034	0.253019318	252
NUP93	ENST00000308159	p.A493T	HNSC	0.874	-0.72	1.781	-0.14234	2.604658584	0.929	2.715	0.985	0.01	1	FALSE	0	1				.	.		.	0.604474273	1		.		.				2.091880898	1	0	1	1	0	0	0			.	.		.	0.604474273	1
NUP93	ENST00000308159	p.D412V	HNSC	0.822	-0.85	1.791	-0.15248	2.4627521	0.988	2.725	0.915	0.01	1	FALSE	0	1				.	.	329	.	1.18E-05	0.006823658		.	0.722	.				2.107701484	1	1	1	1	0	0	0			.	.	329	.	1.18E-05	0.006823658
NUP93	ENST00000308159	p.G591E	BLCA	0.864	-0.43	1.078	0.047899	2.467289329	0.949	2.045	0.987	0.03	1	FALSE	0	1				.	.		.	0.008325524	0.275393351		.		.				1.80079952	1	0	1	1	0	0	0			.	.		.	0.008325524	0.275393351
NUP93	ENST00000308159	p.L262R	STAD	0.838	-0.7	1.901	-0.11017	2.50771011	0.99	2.83	0.999	0	1	FALSE	0	1				.	.	329	.	1.18E-05	0.006823658		.	0.122	.				2.279752988	1	1	1	1	0	0	0			.	.	329	.	1.18E-05	0.006823658
NUP93	ENST00000308159	p.R327C	UCEC	0.874	-0.95	1.791	-0.096522	2.713514449	0.993	2.725	0.999	0	1	FALSE	0	1				.	.	329	.	5.92E-06	0.003941251		.	0.122	.				2.238676443	1	1	1	1	0	0	0			.	.	329	.	5.92E-06	0.003941251
PBRM1	ENST00000394830	p.I575N	CESC	0.478	0.48	2.225	0.72606	1.352331752	0.791	2.98	1	0	1	TRUE	0	1		9941	6.862	.	.		.	9.94E-05	0.020401292	227	.	0.011	.				2.010349038	1	2	1	0	1	1	0	9594	6.842	.	.		.	9.94E-05	0.020401292	227
PBRM1	ENST00000394830	p.I709T	KIRC	0.874	-0.41	2.932	-0.38729	2.533557488	0.857	3.62	0.998	0.04	1	TRUE	0	1				.	.		.	0.060806743	0.569766087		.	0.126	.				2.334862481	1	0	1	1	0	0	0			.	.		.	0.060806743	0.569766087
PBRM1	ENST00000394830	p.M586K	KIRC	0.7	0.82	1.861	-0.30814	1.365723764	0.831	2.65	0.977	0.01	1	TRUE	0	1		9941	6.862	.	.		.	6.33E-05	0.016496983	227	.	0.011	.				1.887451009	1	2	1	0	1	1	0	9594	6.842	.	.		.	6.33E-05	0.016496983	227
PBRM1	ENST00000394830	p.N574Y	KIRC	0.428	1.33	1.718	-0.15044	0.294910004	0.707	2.52	0.999	0.02	1	TRUE	0	1		9941	6.862	.	.		.	0.01175933	0.319176709	227	.	0.027	.				1.631872554	1	2	1	0	1	1	0	9594	6.842	.	.		.	0.01175933	0.319176709	227
PBRM1	ENST00000394830	p.P427S	UCEC	0.864	-1.29	3.814	0.95346	3.714502355	0.903	4.42	1	0	1	TRUE	0	1				.	.		.	0.33496732	0.882038873		.		.				2.832716168	1	0	1	1	0	0	0			.	.		.	0.33496732	0.882038873
PBRM1	ENST00000394830	p.S605F	HNSC	0.776	0.93	3.434	0.94414	2.55781345	0.838	4.075	1	0	1	TRUE	0	1				.	.		.	0.144783726	0.721916609		.	0.545	.				2.571134158	1	0	1	1	0	0	0			.	.		.	0.144783726	0.721916609
PBRM1	ENST00000394830	p.Y580C	KIRC	0.636	-0.76	3.732	-0.21343	2.041230439	0.792	4.345	1	0	1	TRUE	0	1		9941	6.862	.	.		.	0.000479603	0.056095696	227	.	0.011	.				2.612001646	1	2	1	0	1	1	0	9594	6.842	.	.		.	0.000479603	0.056095696	227
PBRM1	ENST00000394830	p.Y718C	KIRC	0.894	-0.76	3.599	-0.20357	2.936336856	0.9	4.225	1	0	1	TRUE	0	1				.	.		.	0.225466586	0.804495141		.	0.126	.				2.741933116	1	0	1	1	0	0	0			.	.		.	0.225466586	0.804495141
PDGFRA	ENST00000257290	p.D836E	LUSC	0.942	-3.96	2.152	0.47493	4.397531876	0.974	3.145	0.999	0	1	TRUE	0	1				.	.		.	0.443936314	0.952261526		.	0.9	.				2.391142557	0	0	1	1	0	0	1			.	.		.	0.443936314	0.952261526
PDGFRA	ENST00000257290	p.E675Q	BLCA	0.856	-2.84	1.466	-0.31322	3.14093467	0.976	2.465	1	0	1	TRUE	0	1				.	.		.	0.222477064	0.802096819		.		.				2.096906101	1	0	1	1	0	0	0			.	.		.	0.222477064	0.802096819
PDGFRA	ENST00000257290	p.G662R	SKCM	0.868	-2.77	2.086	0.28995	3.600957788	0.988	3.08	1	0	1	TRUE	0	1				.	.		.	0.493436225	0.976502457		.		.				2.387515533	1	0	1	1	0	0	0			.	.		.	0.493436225	0.976502457
PDGFRA	ENST00000257290	p.G898D	SKCM	0.896	-1.87	0.231	1.822	3.97394411	0.84	1.24	1	0.06	1	TRUE	0	1				.	.		.	0.701092216	1		.		.				1.22959819	0	0	1	1	0	0	1			.	.		.	0.701092216	1
PDGFRA	ENST00000257290	p.G898S	COAD	0.924	-1.92	0.675	0.27503	3.271539552	0.836	1.68	1	0.07	1	TRUE	0	1				.	.		.	0.701092216	1		.		.				1.399752239	0	0	1	1	0	0	1			.	.		.	0.701092216	1
PDGFRA	ENST00000257290	p.G912A	COAD	0.8	-2.11	1.275	0.2685	2.990434097	0.699	2.275	0.968	0	1	TRUE	0	1				.	.		.	0.41296834	0.933640417		.		.				1.504469162	0	0	1	1	0	0	1			.	.		.	0.41296834	0.933640417
PDGFRA	ENST00000257290	p.G912W	LUAD	0.836	-2.2	2.409	0.23857	3.307959449	0.826	3.4	1	0	1	TRUE	0	1				.	.		.	0.41296834	0.933640417		.		.				2.254152807	0	0	1	1	0	0	1			.	.		.	0.41296834	0.933640417
PDGFRA	ENST00000257290	p.I888N	SKCM	0.846	-1.95	2.117	1.267	3.80000114	0.88	3.11	1	0	1	TRUE	0	1				.	.		.	0.069143447	0.590818751		.	0.319	.				2.218026183	0	0	1	1	0	0	1			.	.		.	0.069143447	0.590818751
PDGFRA	ENST00000257290	p.L580P	LGG	0.668	-6.92	2.273	0.11114	4.283615661	0.93	3.265	0.999	0	1	TRUE	0	1				.	.		.	0.819401445	1		.		.				2.369463122	1	0	1	1	0	0	0			.	.		.	0.819401445	1
PDGFRA	ENST00000257290	p.L954M	LUAD	0.788	-1.59	0.972	0.38181	2.78293841	0.666	1.975	0.995	0.02	1	TRUE	0	1				.	.		.	0.701092216	1		.		.				1.317928969	0	0	1	1	0	0	1			.	.		.	0.701092216	1
PDGFRA	ENST00000257290	p.P553L	LUSC	0.656	-6.3	2.293	0.013415	3.969932366	0.836	3.285	1	0.18	1	TRUE	0	1				.	.		.	1	1		.		.				1.923984068	1	0	1	1	0	0	0			.	.		.	1	1
PDGFRA	ENST00000257290	p.P941H	LUSC	0.676	-2.55	2.374	0.44615	2.980524053	0.961	3.365	1	0	1	TRUE	0	1				.	.		.	0.41296834	0.933640417		.	0.9	.				2.467113323	0	0	1	1	0	0	1			.	.		.	0.41296834	0.933640417
PDGFRA	ENST00000257290	p.R500Q	COAD	0.792	-1.22	1.396	0.039021	2.535831615	0.942	2.395	0.986	0.24	1	TRUE	0	1				.	.		.				.		.				1.595573466	0	0	1	1	0	0	1			.	.		.
PDGFRA	ENST00000257290	p.R558C	HNSC	0.648	-6.32	2.101	1.3813	4.703891314	0.932	3.095	1	0.03	1	TRUE	0	1				.	.		.	0.734586721	1		.	0.9	.				2.249965159	1	0	1	1	0	0	0			.	.		.	0.734586721	1
PDGFRA	ENST00000257290	p.R690M	HNSC	0.694	-1.44	1.718	1.9023	3.386813321	0.879	2.715	0.993	0	1	TRUE	0	1				.	.		.	0.701092216	1		.	0.745	.				2.03388265	1	0	1	1	0	0	0			.	.		.	0.701092216	1
PDGFRA	ENST00000257290	p.R822H	BRCA	0.922	-2.58	1.426	0.31981	3.639213928	0.97	2.425	0.997	0	1	TRUE	0	1				.	.		.	0.701092216	1		.		.				2.065388925	0	0	1	1	0	0	1			.	.		.	0.701092216	1
PDGFRA	ENST00000257290	p.R979H	HNSC	0.684	-1.35	1.189	1.311	2.898424692	0.674	2.19	0.997	0.06	1	TRUE	0	1				.	.		.				.		.				1.362587599	0	0	1	1	0	0	1			.	.		.
PDGFRA	ENST00000257290	p.S755F	OV	0.79	-1.48	0.549	0.8089	2.930671457	0.908	1.555	0.978	0.05	1	TRUE	0	1				.	.		.	0.530099759	0.986973611		.		.				1.471769532	0	0	1	1	0	0	1			.	.		.	0.530099759	0.986973611
PDGFRA	ENST00000257290	p.S890F	SKCM	0.906	-1.81	1.285	0.7099	3.513521129	0.958	2.285	0.998	0	1	TRUE	0	1				.	.		.	0.028204065	0.443711277		.	0.319	.				1.984819612	0	0	1	1	0	0	1			.	.		.	0.028204065	0.443711277
PDGFRA	ENST00000257290	p.S972G	UCEC	0.748	-1.3	1.189	1.281	3.089357626	0.766	2.19	0.989	0.22	1	TRUE	0	1				.	.		.	1	1		.		.				1.244512128	0	0	1	1	0	0	1			.	.		.	1	1
PDGFRA	ENST00000257290	p.V499M	KIRP	0.76	-1.41	1.219	1.3583	3.219445818	0.761	2.22	0.985	0.05	1	TRUE	0	1				.	.		.				.		.				1.524253872	0	0	1	1	0	0	1			.	.		.
PDGFRA	ENST00000257290	p.V536M	HNSC	0.58	-1.49	1.471	1.4473	2.702860609	0.764	2.47	0.994	0.06	1	TRUE	0	1	Likely Oncogenic			.	.		.	1	1		.		.				1.634098713	0	0	1	1	0	0	1			.	.		.	1	1
PDGFRA	ENST00000257290	p.V832M	LUAD	0.938	-2.41	1.219	0.37932	3.637795154	0.915	2.22	1	0.01	1	TRUE	0	1				.	.		.	0.428899083	0.943047194		.	0.9	.				1.869568768	0	0	1	1	0	0	1			.	.		.	0.428899083	0.943047194
PDGFRA	ENST00000257290	p.V859M	UVM	0.794	-2.16	0.337	1.7946	3.717015435	0.841	1.345	0.964	0	1	TRUE	0	1				.	.		.	0.701092216	1		.		.				1.330838921	0	0	1	1	0	0	1			.	.		.	0.701092216	1
PDGFRA	ENST00000257290	p.W349C	GBM	0.608	-1.67	2.147	0.83785	2.620232736	0.992	3.14	1	0	1	TRUE	0	1	Likely Neutral			.	.		.	0.202138493	0.784786618		.		.				2.420653204	0	0	1	1	0	0	1			.	.		.	0.202138493	0.784786618
PDGFRA	ENST00000257290	p.W447C	GBM	0.424	-3.86	1.441	1.0268	2.741395625	0.988	2.44	0.999	0	1	TRUE	0	1				.	.		.	0.747195858	1		.		.				2.104952635	0	0	1	1	0	0	1			.	.		.	0.747195858	1
PDGFRA	ENST00000257290	p.Y572C	COAD	0.8	-6.88	2.238	-0.32691	4.478355752	0.731	3.23	0.994	0.07	1	TRUE	0	1				.	.		.	0.528918122	0.986231428		.	0.9	.				1.895851297	1	0	1	1	0	0	0			.	.		.	0.528918122	0.986231428
PGR	ENST00000325455	p.C587S	LIHC	0.764	-1.06	2.045	0.1616	2.551777992	0.965	3.81	0.999	0.01	1	FALSE	0	1				.	.		.	1	1		.		.				2.651734115	1	0	1	1	0	0	0			.	.		.	1	1
PHF6	ENST00000332070	p.C292S	KIRC	0.684	-3.82	2.332	-0.18993	3.0845494	0.919	3.365	0.987	0	1	TRUE	0	1				.	.		.	0.209195402	0.791504678		.	0.678	.				2.379661432	1	0	1	1	0	0	0			.	.		.	0.209195402	0.791504678
PHF6	ENST00000332070	p.C326R	LAML	0.576	-3.79	2.292	0.17399	2.895634192	0.966	3.325	0.995	0	1	TRUE	0	1				.	.		.	0.209195402	0.791504678		.	0.678	.				2.451677121	1	0	1	1	0	0	0			.	.		.	0.209195402	0.791504678
PIK3CA	ENST00000263967	p.C378F	BRCA,GBM	0.836	-2.55	1.812	15.1403	11.88965369	0.972	1.445	0.402	0.96	1	TRUE	0	2	Likely Oncogenic	10369.2	281.571	.	.	116	.	1.29E-07	0.000768616		.	0.495	.				-0.694641317	1	2	0	1	1	1	0	10012.2	275.978	.	.	116	.	1.29E-07	0.000768616
PIK3CA	ENST00000263967	p.C420R	CESC,UCEC,LUSC,LGG,STAD,HNSC,BRCA,COAD	0.822	-2.45	3.219	15.2777	12.10227379	0.982	1.905	0.908	0.34	1	TRUE	1	22	Oncogenic	10369.2	281.571	.	.	115	.	1.29E-07	0.000768616		.	0.893	.	30	0	0	1.184648608	1	3	1	1	1	1	0	10012.2	275.978	.	.	115	.	1.29E-07	0.000768616
PIK3CA	ENST00000263967	p.C901F	HNSC,UCEC,LGG	0.884	-1.74	7.502	15.7582	13.01139591	0.981	3.305	1	0	1	TRUE	0	4				.	.		.	0.977298226	1		.	0.179	.				2.474570165	1	0	1	1	0	0	0			.	.		.	0.977298226	1
PIK3CA	ENST00000263967	p.D1029H	UCEC	0.802	-2.81	1.184	15.6031	12.02939386	0.837	1.24	0.326	0.1	1	TRUE	0	1	Likely Oncogenic			.	.	117	.	1.29E-07	0.000768616		.	0.717	.	30	0	0	0.307753975	1	2	0	1	1	1	0			.	.	117	.	1.29E-07	0.000768616
PIK3CA	ENST00000263967	p.D350G	BRCA,COAD,UCEC,LUSC	0.914	-2.55	3.525	15.1659	12.44536568	0.928	2.005	0.596	0.24	1	TRUE	1	4	Likely Oncogenic	10369.7	10	.	.		.	0.335679381	0.882477089		.	0.898	.	30	0	0	0.908131059	1	2	0	1	1	1	0	10012.8	8.104	.	.		.	0.335679381	0.882477089
PIK3CA	ENST00000263967	p.D350N	BRCA	0.75	-2.5	2.454	15.1659	11.68301463	0.148	1.655	0.52	0.46	1	TRUE	1	1	Likely Oncogenic	10369.7	10	.	.		.	0.335679381	0.882477089		.	0.898	.	30	0	0	-1.023404966	1	2	0	1	1	1	0	10012.8	8.104	.	.		.	0.335679381	0.882477089
PIK3CA	ENST00000263967	p.D538N	LUSC	0.878	-4.97	4.779	0.80996	5.127513076	0.274	2.415	1	0.03	1	TRUE	0	1		10369.8	8.455	.	.	117	.	1.29E-07	0.000768616		.	0.708	.				0.838117169	1	2	0	1	1	1	0	10012.7	9.581	.	.	117	.	1.29E-07	0.000768616
PIK3CA	ENST00000263967	p.E1012Q	BLCA	0.768	-2.69	3.632	2.8511	4.929656196	0.77	2.04	0.999	0.13	1	TRUE	0	1				.	.		.	0.972568566	1		.	0.9	.				1.346240776	1	0	1	1	0	0	0			.	.		.	0.972568566	1
PIK3CA	ENST00000263967	p.E365K	COAD,BLCA,STAD	0.868	-2.43	0.129	15.1841	11.7241784	0.952	0.895	0.285	0.62	1	TRUE	0	4	Likely Oncogenic	10369.4	35.866	.	.		.	0.084612248	0.62466258		.	0.878	.	30	0	0	-0.557790782	1	2	0	1	1	1	0	10012.4	35.952	.	.		.	0.084612248	0.62466258
PIK3CA	ENST00000263967	p.E365V	BRCA,HNSC	0.804	-2.75	5.238	15.2606	12.44800704	0.903	2.565	0.871	0.04	1	TRUE	0	2	Likely Oncogenic	10369.4	35.866	.	.		.	0.084612248	0.62466258		.	0.878	.	30	0	0	1.788634715	1	2	1	1	1	1	0	10012.4	35.952	.	.		.	0.084612248	0.62466258
PIK3CA	ENST00000263967	p.E453K	CESC,LUSC,LGG,STAD,HNSC,BRCA,BLCA	0.876	-2.63	3.754	15.1748	12.38014987	0.877	2.08	0.655	0.44	1	TRUE	1	16	Likely Oncogenic	10369.3	46.202	.	.	115	.	1.29E-07	0.000768616		.	0.899	.	30	0	0	0.599830061	1	3	0	1	1	1	0	10012.3	47.646	.	.	115	.	1.29E-07	0.000768616
PIK3CA	ENST00000263967	p.E542G	BRCA,COAD	0.938	-4.53	2.24	15.2483	13.07526903	0.937	1.585	0.981	0.49	1	TRUE	1	3	Likely Oncogenic	10369	2360.397	.	.	117	.	1.29E-07	0.000768616	59	.	0.001	.	30	0	0	0.812926388	1	4	0	1	1	1	0	10012	2344.933	.	.	117	.	1.29E-07	0.000768616	59
PIK3CA	ENST00000263967	p.E542K	CESC,LUSC,KIRP,GBM,STAD,LGG,HNSC,BLCA,UCEC,PRAD,LUAD,BRCA,COAD,LIHC	0.916	-4.35	1.689	15.1993	12.8206242	0.921	1.405	0.959	0.71	1	TRUE	1	148	Oncogenic	10369	2360.397	.	.	117	.	1.29E-07	0.000768616	59	.	0.001	.	30	0	0	0.316540287	1	4	0	1	1	1	0	10012	2344.933	.	.	117	.	1.29E-07	0.000768616	59
PIK3CA	ENST00000263967	p.E545A	UCS,LIHC,GBM,LGG,BLCA,UCEC,BRCA,COAD	0.908	-4.34	3.525	15.2142	13.08240112	0.964	2.005	0.978	0.22	1	TRUE	1	16	Oncogenic	10369	2360.397	.	.	117	.	1.29E-07	0.000768616	59	.	0.001	.	30	0	0	1.484216794	1	4	1	1	1	1	0	10012	2344.933	.	.	117	.	1.29E-07	0.000768616	59
PIK3CA	ENST00000263967	p.E545D	UCEC	0.822	-4.49	1.215	15.2108	12.47138068	0.725	1.25	0.964	0.29	1	TRUE	0	3	Likely Oncogenic	10369	2360.397	.	.	117	.	1.29E-07	0.000768616	59	.	0.001	.	30	0	0	0.61512261	1	4	0	1	1	1	0	10012	2344.933	.	.	117	.	1.29E-07	0.000768616	59
PIK3CA	ENST00000263967	p.E545K	ESCA,CESC,UCS,SKCM,TGCT,LUSC,READ,GBM,CHOL,STAD,LGG,HNSC,BLCA,KIRC,UCEC,LUAD,COAD,BRCA,OV	0.92	-4.42	2.745	15.213	13.03115518	0.961	1.75	0.909	0.25	1	TRUE	1	217	Oncogenic	10369	2360.397	.	.	117	.	1.29E-07	0.000768616	59	.	0.001	.	30	0	0	1.230531842	1	4	1	1	1	1	0	10012	2344.933	.	.	117	.	1.29E-07	0.000768616	59
PIK3CA	ENST00000263967	p.E547D	LUSC	0.45	-4.73	-0.07	0.61628	2.669452502	0.838	0.83	0.14	0.83	1	TRUE	0	1		10369	2360.397	.	.	117	.	1.29E-07	0.000768616	59	.	0.001	.	30	0	0	-1.308195332	1	4	0	1	1	1	0	10012	2344.933	.	.	117	.	1.29E-07	0.000768616	59
PIK3CA	ENST00000263967	p.E600K	BRCA,STAD	0.81	-4.87	5.697	15.2123	13.25941702	0.979	2.715	0.528	0.01	1	TRUE	0	2		10369.5	29.77	.	.		.	0.359871612	0.898947652		.	0.708	.				1.599525692	1	1	1	1	0	0	0	10012.5	29.79	.	.		.	0.359871612	0.898947652
PIK3CA	ENST00000263967	p.E600V	UCEC	0.498	-4.94	7.104	15.2661	12.43275213	0.926	3.175	0.829	0	1	TRUE	0	1		10369.5	29.77	.	.		.	0.359871612	0.898947652		.	0.708	.				2.108527656	1	1	1	1	0	0	0	10012.5	29.79	.	.		.	0.359871612	0.898947652
PIK3CA	ENST00000263967	p.E642K	UCEC	0.606	-5.16	8.497	15.2546	13.10082149	0.95	3.63	0.999	0	1	TRUE	0	1				.	.		.	0.996525674	1		.		.				2.56372106	1	0	1	1	0	0	0			.	.		.	0.996525674	1
PIK3CA	ENST00000263967	p.E674Q	BLCA	0.4	-4.93	4.749	2.5156	4.401378288	0.897	2.405	0.996	0.04	1	TRUE	0	1				.	.		.	0.878201018	1		.	0.9	.				1.865963788	1	0	1	1	0	0	0			.	.		.	0.878201018	1
PIK3CA	ENST00000263967	p.E849K	OV	0.826	-3.21	8.16	0.88033	4.889318047	0.984	3.52	0.999	0	1	TRUE	0	1				.	.		.	0.999745745	1		.		.				2.572881434	1	0	1	1	0	0	0			.	.		.	0.999745745	1
PIK3CA	ENST00000263967	p.F684L	UCEC	0.556	-4.49	3.464	15.2349	11.89596999	0.933	1.985	0.92	0.05	1	TRUE	0	1				.	.		.	0.989152429	1		.	0.9	.				1.629833732	1	0	1	1	0	0	0			.	.		.	0.989152429	1
PIK3CA	ENST00000263967	p.F909C	ESCA	0.776	-1.76	3.234	15.8134	12.00670306	0.924	1.91	0.992	0.07	1	TRUE	0	1		10369.6	9.479	.	.		.	0.000605299	0.06419878		.	0.127	.				1.639591765	1	1	1	1	0	0	0	10012.6	9.581	.	.		.	0.000605299	0.06419878
PIK3CA	ENST00000263967	p.G1049R	BRCA,KIRC,BLCA,UCEC,COAD	0.902	-2.6	2.056	15.615	12.45034846	0.921	1.525	0.096	0.15	1	TRUE	0	6	Oncogenic	10369.1	1343.411	.	.	113	.	1.29E-07	0.000768616		.	0.094	.				0.202372829	1	2	0	1	1	1	0	10012.1	1327.68	.	.	113	.	1.29E-07	0.000768616
PIK3CA	ENST00000263967	p.G363A	HNSC	0.428	-3.15	7.043	15.2253	11.5224635	0.945	3.155	1	0.02	1	TRUE	0	1				.	.		.	0.627609371	1		.	0.878	.				2.314800047	1	0	1	1	0	0	0			.	.		.	0.627609371	1
PIK3CA	ENST00000263967	p.G364R	STAD	0.72	-2.79	3.433	15.1715	11.8345014	0.955	1.975	0.221	0.09	1	TRUE	0	1		10369.4	35.866	.	.		.	0.072861804	0.600487086		.	0.878	.	30	0	0	0.714319585	1	2	0	1	1	1	0	10012.4	35.952	.	.		.	0.072861804	0.600487086
PIK3CA	ENST00000263967	p.G914R	UCEC,LGG	0.78	-2.95	2.791	15.5997	12.24857522	0.97	1.765	0.789	0.01	1	TRUE	0	2	Likely Oncogenic			.	.		.	0.979469407	1		.		.				1.496239644	1	0	1	1	0	0	0			.	.		.	0.979469407	1
PIK3CA	ENST00000263967	p.H1047Q	HNSC,CESC,UCEC	0.948	-2.6	-1.309	15.6751	12.12481217	0.865	0.425	0.009	0.04	1	TRUE	1	3	Likely Oncogenic	10369.1	1343.411	.	.	113	.	1.29E-07	0.000768616		.	0.094	.				-0.304446636	1	2	0	1	1	1	0	10012.1	1327.68	.	.	113	.	1.29E-07	0.000768616
PIK3CA	ENST00000263967	p.H1047R	ESCA,COAD,CESC,UCS,LUSC,READ,LIHC,GBM,STAD,LGG,HNSC,BLCA,UCEC,PRAD,LUAD,KIRC,BRCA,OV,ACC	0.958	-2.53	-2.609	15.6955	11.94536195	0.882	0	0.085	1	1	TRUE	1	178	Oncogenic	10369.1	1343.411	.	.	113	.	1.29E-07	0.000768616		.	0.094	.				-1.948079518	1	2	0	1	1	1	0	10012.1	1327.68	.	.	113	.	1.29E-07	0.000768616
PIK3CA	ENST00000263967	p.H1047Y	BRCA,COAD,UCS,UCEC,LGG	0.968	-2.56	-7.933	15.5352	11.07287047	0.941	-1.74	0.001	0.2	1	TRUE	1	8	Likely Oncogenic	10369.1	1343.411	.	.	113	.	1.29E-07	0.000768616		.	0.094	.				-1.401171879	1	2	0	1	1	1	0	10012.1	1327.68	.	.	113	.	1.29E-07	0.000768616
PIK3CA	ENST00000263967	p.H1048R	KIRC,UCEC	0.956	-2.53	-5.026	15.5353	11.47123214	0.772	-0.79	0.004	0.64	1	TRUE	0	2		10369.1	1343.411	.	.	113	.	1.29E-07	0.000768616		.	0.094	.				-1.990550324	1	2	0	1	1	1	0	10012.1	1327.68	.	.	113	.	1.29E-07	0.000768616
PIK3CA	ENST00000263967	p.L658F	COAD	0.512	-4.66	6.615	4.1702	5.940442184	0.925	3.015	0.996	0.01	1	TRUE	0	1				.	.		.	0.998647537	1		.		.				2.230861392	1	0	1	1	0	0	0			.	.		.	0.998647537	1
PIK3CA	ENST00000263967	p.L956F	BLCA	0.824	-2.51	3.433	2.8655	5.041170812	0.912	1.975	1	0.31	1	TRUE	0	1		10369.1	1343.411	.	.	113	.	1.29E-07	0.000768616		.	0.094	.				1.262580882	1	2	1	1	1	1	0	10012.1	1327.68	.	.	113	.	1.29E-07	0.000768616
PIK3CA	ENST00000263967	p.M1005V	LGG	0.942	-2.84	6.753	0.95198	4.990914854	0.909	3.06	0.469	0	1	TRUE	0	1		10369.5	29.77	.	.		.	0.491755061	0.97570054		.	0.834	.				1.57475491	1	1	1	1	0	0	0	10012.5	29.79	.	.		.	0.491755061	0.97570054
PIK3CA	ENST00000263967	p.M1043I	ESCA,BLCA,THCA,STAD,UCEC,BRCA,COAD	0.948	-2.1	-6.984	15.6258	11.039582	0.957	-1.43	0.026	1	1	TRUE	1	13	Likely Oncogenic	10369.1	1343.411	.	.	113	.	1.29E-07	0.000768616		.	0.094	.				-2.524235344	1	2	0	1	1	1	0	10012.1	1327.68	.	.	113	.	1.29E-07	0.000768616
PIK3CA	ENST00000263967	p.M1043T	LGG	0.956	-2.61	-1.401	1.1596	3.812828954	0.875	0.395	0.149	0.03	1	TRUE	1	1	Likely Oncogenic	10369.1	1343.411	.	.	113	.	1.29E-07	0.000768616		.	0.094	.				-0.107504784	1	2	0	1	1	1	0	10012.1	1327.68	.	.	113	.	1.29E-07	0.000768616
PIK3CA	ENST00000263967	p.M1043V	HNSC,GBM,UCEC,LGG	0.968	-2.47	-4.093	15.6674	11.7130442	0.913	-0.485	0.026	0.11	1	TRUE	1	10	Likely Oncogenic	10369.1	1343.411	.	.	113	.	1.29E-07	0.000768616		.	0.094	.				-0.717090461	1	2	0	1	1	1	0	10012.1	1327.68	.	.	113	.	1.29E-07	0.000768616
PIK3CA	ENST00000263967	p.N1044K	UCEC	0.95	-2.63	-1.034	15.7094	12.20479959	0.362	0.515	0.63	0.39	1	TRUE	0	5	Likely Oncogenic	10369.1	1343.411	.	.	113	.	1.29E-07	0.000768616		.	0.094	.				-0.908317293	1	2	0	1	1	1	0	10012.1	1327.68	.	.	113	.	1.29E-07	0.000768616
PIK3CA	ENST00000263967	p.N345I	UCEC,UCS	0.846	-2.54	5.728	15.2933	12.61701215	0.81	2.725	0.999	0.08	1	TRUE	1	3	Likely Oncogenic	10369.2	281.571	.	.	116	.	1.29E-07	0.000768616		.	0.495	.	30	0	0	1.797349085	1	3	1	1	1	1	0	10012.2	275.978	.	.	116	.	1.29E-07	0.000768616
PIK3CA	ENST00000263967	p.N345K	TGCT,SARC,GBM,STAD,BLCA,HNSC,PRAD,BRCA,UCEC	0.868	-2.55	4.045	15.2438	12.4085129	0.323	2.175	0.997	0.09	1	TRUE	1	29	Oncogenic	10369.2	281.571	.	.	116	.	1.29E-07	0.000768616		.	0.495	.	30	0	0	0.712877041	1	3	0	1	1	1	0	10012.2	275.978	.	.	116	.	1.29E-07	0.000768616
PIK3CA	ENST00000263967	p.N345Y	LGG	0.712	-2.6	5.728	0.26607	3.542369975	0.864	2.725	0.999	0.11	1	TRUE	1	1	Likely Oncogenic	10369.2	281.571	.	.	116	.	1.29E-07	0.000768616		.	0.495	.	30	0	0	1.839263916	1	3	1	1	1	1	0	10012.2	275.978	.	.	116	.	1.29E-07	0.000768616
PIK3CA	ENST00000263967	p.N380S	STAD	0.708	-2.7	0.511	15.1567	11.29844944	0.093	1.02	0.191	0.8	1	TRUE	0	1		10369.2	281.571	.	.	116	.	1.92E-07	0.000788819		.	0.53	.				-2.370999225	1	2	0	1	1	1	0	10012.2	275.978	.	.	116	.	1.92E-07	0.000788819
PIK3CA	ENST00000263967	p.P449S	UCEC	0.774	-2.48	3.035	15.2065	11.87410543	0.69	1.845	0.985	0.37	1	TRUE	0	1	Likely Oncogenic	10369.3	46.202	.	.		.	0.000127321	0.02428845		.	0.899	.	30	0	0	0.712160492	1	2	0	1	1	1	0	10012.3	47.646	.	.		.	0.000127321	0.02428845
PIK3CA	ENST00000263967	p.P471A	BLCA	0.72	-2.78	0.771	2.7364	4.282157563	0.743	1.105	0.869	1	1	TRUE	0	1		10369.2	281.571	.	.	116	.	1.30E-07	0.000768616		.	0.495	.				-0.707767271	1	2	0	1	1	1	0	10012.2	275.978	.	.	116	.	1.30E-07	0.000768616
PIK3CA	ENST00000263967	p.P471L	LIHC,LGG	0.818	-2.77	4.29	15.2331	12.34151517	0.932	2.255	0.824	0.27	1	TRUE	0	2		10369.2	281.571	.	.	116	.	1.30E-07	0.000768616		.	0.495	.				1.263189329	1	2	1	1	1	1	0	10012.2	275.978	.	.	116	.	1.30E-07	0.000768616
PIK3CA	ENST00000263967	p.P539R	BRCA,UCEC,PAAD	0.852	-6.88	5.009	15.5299	14.19100848	0.956	2.49	0.912	0.04	1	TRUE	0	4	Oncogenic	10369.8	8.455	.	.	117	.	1.29E-07	0.000768616		.	0.708	.				1.897075357	1	2	1	1	1	1	0	10012.7	9.581	.	.	117	.	1.29E-07	0.000768616
PIK3CA	ENST00000263967	p.P539S	LUSC	0.882	-6.87	2.301	0.72645	5.378316534	0.815	1.605	0.995	0.23	1	TRUE	0	1	Likely Oncogenic	10369.8	8.455	.	.	117	.	1.29E-07	0.000768616		.	0.708	.				1.061366637	1	2	0	1	1	1	0	10012.7	9.581	.	.	117	.	1.29E-07	0.000768616
PIK3CA	ENST00000263967	p.Q546H	ESCA,UCEC	0.83	-4.41	1.307	15.1823	12.46934781	0.767	1.28	0.986	0.2	1	TRUE	0	2	Likely Oncogenic	10369	2360.397	.	.	117	.	1.29E-07	0.000768616	59	.	0.001	.	30	0	0	0.875390734	1	4	0	1	1	1	0	10012	2344.933	.	.	117	.	1.29E-07	0.000768616	59
PIK3CA	ENST00000263967	p.Q546K	READ,SARC,GBM,BLCA,UCEC,BRCA	0.84	-4.35	3.433	15.2134	12.83131571	0.812	1.975	0.843	1	1	TRUE	1	10	Oncogenic	10369	2360.397	.	.	117	.	1.29E-07	0.000768616	59	.	0.001	.	30	0	0	-0.241488199	1	4	0	1	1	1	0	10012	2344.933	.	.	117	.	1.29E-07	0.000768616	59
PIK3CA	ENST00000263967	p.Q546R	CESC,UCS,READ,BLCA,LGG,STAD,HNSC,COAD,BRCA,UCEC	0.898	-4.43	3.433	15.2263	13.07149045	0.901	1.975	0.972	0.07	1	TRUE	1	19	Likely Oncogenic	10369	2360.397	.	.	117	.	1.29E-07	0.000768616	59	.	0.001	.	30	0	0	1.604009819	1	4	1	1	1	1	0	10012	2344.933	.	.	117	.	1.29E-07	0.000768616	59
PIK3CA	ENST00000263967	p.Q958R	UCEC	0.782	-2.41	-2.334	15.575	11.25579376	0.869	0.09	0.059	0.2	1	TRUE	0	1		10369.1	1343.411	.	.	113	.	1.32E-07	0.000768616		.	0.218	.				-0.645391365	1	2	0	1	1	1	0	10012.1	1327.68	.	.	113	.	1.32E-07	0.000768616
PIK3CA	ENST00000263967	p.R274K	BLCA	0.49	-4.14	4.045	2.4963	4.320249571	0.908	2.175	0.892	0.03	1	TRUE	0	1				.	.		.	1	1		.		.				1.668659577	1	0	1	1	0	0	0			.	.		.	1	1
PIK3CA	ENST00000263967	p.R310C	UCEC	0.768	-4.32	0.374	15.1067	12.03074899	0.94	0.975	0.926	0.03	1	TRUE	0	1				.	.		.	1	1		.		.				1.23826957	1	0	1	1	0	0	0			.	.		.	1	1
PIK3CA	ENST00000263967	p.R335G	HNSC	0.612	-2.67	4.626	15.2348	11.63275698	0.905	2.365	0.629	0.18	1	TRUE	0	1				.	.		.	1	1		.		.				1.167965093	1	0	1	1	0	0	0			.	.		.	1	1
PIK3CA	ENST00000263967	p.R818C	SKCM	0.75	-2	6.783	15.7541	12.51634135	0.892	3.07	0.817	0	1	TRUE	0	1				.	.		.	1	1		.		.				1.989718833	1	0	1	1	0	0	0			.	.		.	1	1
PIK3CA	ENST00000263967	p.R992P	CESC,UCEC	0.928	-3.23	9.323	15.7319	13.95897094	0.988	3.9	1	0	1	TRUE	0	2				.	.		.	0.979807471	1		.	0.717	.				2.747931766	1	0	1	1	0	0	0			.	.		.	0.979807471	1
PIK3CA	ENST00000263967	p.S405F	STAD	0.756	-3.03	4.412	15.2824	12.26161543	0.961	2.295	0.984	0.01	1	TRUE	0	1		10369.3	46.202	.	.		.	0.064172423	0.578054781		.	0.9	.				1.960141056	1	1	1	1	0	0	0	10012.3	47.646	.	.		.	0.064172423	0.578054781
PIK3CA	ENST00000263967	p.T1052K	LIHC	0.932	-2.86	1.093	15.6874	12.53982814	0.946	1.21	0.12	0.55	1	TRUE	0	1		10369.1	1343.411	.	.	113	.	1.29E-07	0.000768616		.	0.098	.				-0.522466633	1	2	0	1	1	1	0	10012.1	1327.68	.	.	113	.	1.29E-07	0.000768616
PIK3CA	ENST00000263967	p.V344G	HNSC,CESC,UCEC,COAD	0.824	-2.63	4.611	15.2316	12.36233073	0.958	2.36	0.957	0.09	1	TRUE	0	4	Inconclusive	10369.2	281.571	.	.	116	.	1.29E-07	0.000768616		.	0.495	.				1.817756717	1	2	1	1	1	1	0	10012.2	275.978	.	.	116	.	1.29E-07	0.000768616
PIK3CA	ENST00000263967	p.V344M	BRCA,GBM,UCEC	0.888	-2.62	3.555	15.1868	12.39495626	0.675	2.015	0.942	0.06	1	TRUE	0	7	Likely Oncogenic	10369.2	281.571	.	.	116	.	1.29E-07	0.000768616		.	0.495	.				1.217927698	1	2	1	1	1	1	0	10012.2	275.978	.	.	116	.	1.29E-07	0.000768616
PIK3CA	ENST00000263967	p.V636L	BLCA	0.448	-5.39	6.309	2.5591	4.999813733	0.882	2.915	0.999	0.03	1	TRUE	0	1		10369.5	29.77	.	.		.	0.448369731	0.954383501		.	0.9	.				2.085015075	1	1	1	1	0	0	0	10012.5	29.79	.	.		.	0.448369731	0.954383501
PIK3CA	ENST00000263967	p.W11S	LGG	0.478	-4.4	4.779	1.2361	3.760281968	0.935	2.415	0.996	0.16	1	TRUE	0	1				.	.		.	0.992140034	1		.	0.343	.	30	0	0	1.73694246	1	1	1	1	0	0	0			.	.		.	0.992140034	1
PIK3CA	ENST00000263967	p.Y1021C	UCS,STAD,UCEC	0.91	-2.69	5.605	15.7124	13.11700676	0.955	2.685	0.997	0	1	TRUE	0	6		10369.6	9.479	.	.		.	0.734206874	1		.	0.808	.				2.154295672	1	1	1	1	0	0	0	10012.6	9.581	.	.		.	0.734206874	1
PIK3CB	ENST00000477593	p.A1005V	LUSC	0.72	-2.67	3.25	0.56055	3.379612462	0.852	1.915	0.846	0.08	1	FALSE	0	1				.	.		.	0.168457876	0.753027006		.	0.9	.				1.319217918	1	0	1	1	0	0	0			.	.		.	0.168457876	0.753027006
PIK3CB	ENST00000477593	p.A593P	LUSC	0.794	-4.48	4.183	-0.20468	3.983875198	0.913	2.22	0.905	0.26	1	FALSE	0	1				.	.		.	0.115010152	0.678868441		.	0.9	.				1.334398888	1	0	1	1	0	0	0			.	.		.	0.115010152	0.678868441
PIK3CB	ENST00000477593	p.A875D	OV	0.65	-1.72	5.223	0.7528	3.214625853	0.894	2.56	0.995	0.02	1	FALSE	0	1				.	.		.	0.302678867	0.860645708		.	0.9	.				1.960703059	1	0	1	1	0	0	0			.	.		.	0.302678867	0.860645708
PIK3CB	ENST00000477593	p.D1020H	LUSC	0.806	-2.76	6.844	0.54653	4.264463011	0.935	3.09	0.88	0.01	1	FALSE	0	1				.	.		.	0.302678867	0.860645708		.	0.9	.				2.134299655	1	0	1	1	0	0	0			.	.		.	0.302678867	0.860645708
PIK3CB	ENST00000477593	p.D1067V	THCA,HNSC,TGCT	0.834	-4.22	4.427	1.1055	4.823089723	0.952	2.3	0.99	0.06	1	FALSE	0	3	Oncogenic			.	.		.				.		.				1.872318937	1	0	1	1	0	0	0			.	.		.
PIK3CB	ENST00000477593	p.D611V	OV	0.736	-4.57	7.594	0.18103	4.561741382	0.973	3.335	1	0	1	FALSE	0	1				.	.		.	0.658016288	1		.	0.9	.				2.47422462	1	0	1	1	0	0	0			.	.		.	0.658016288	1
PIK3CB	ENST00000477593	p.D879H	LUSC	0.866	-2.75	3.173	0.45793	3.851965754	0.851	1.89	0.984	0.1	1	FALSE	0	1				.	.		.	0.106179645	0.663736898		.	0.9	.				1.447803944	1	0	1	1	0	0	0			.	.		.	0.106179645	0.663736898
PIK3CB	ENST00000477593	p.D94H	LGG	0.396	-4.06	4.948	0.052843	2.698512341	0.866	2.47	0.999	0	1	FALSE	0	1				.	.		.	0.234192037	0.810862516		.	0.9	.				1.911783153	1	0	1	1	0	0	0			.	.		.	0.234192037	0.810862516
PIK3CB	ENST00000477593	p.E554G	SKCM	0.616	-4.87	6.844	0.9036	4.542334979	0.96	3.09	0.983	0	1	FALSE	0	1				.	.		.	0.008598352	0.278816142		.	0.062	.				2.323089404	1	0	1	1	0	0	0			.	.		.	0.008598352	0.278816142
PIK3CB	ENST00000477593	p.E554K	GBM	0.682	-4.79	4.382	0.0112	3.852752514	0.965	2.285	0.838	0.11	1	FALSE	0	1				.	.		.	0.008598352	0.278816142		.	0.062	.				1.613455051	1	0	1	1	0	0	0			.	.		.	0.008598352	0.278816142
PIK3CB	ENST00000477593	p.L1049R	GBM	0.816	-2.79	5.559	1.6417	4.73930005	0.934	2.67	0.881	0.12	1	FALSE	0	1				.	.	118	.	5.90E-06	0.003941251		.	0.141	.				1.768050184	1	1	1	1	0	0	0			.	.	118	.	5.90E-06	0.003941251
PIK3CB	ENST00000477593	p.L595P	KIRC	0.878	-5.68	8.542	-0.1341	5.419924689	0.984	3.645	0.68	0	1	FALSE	0	1				.	.		.	0.658016288	1		.	0.9	.				2.225110138	1	0	1	1	0	0	0			.	.		.	0.658016288	1
PIK3CB	ENST00000477593	p.L639I	LUSC	0.758	-5.29	6.171	-0.21858	4.442773572	0.709	2.87	0.996	0.07	1	FALSE	0	1				.	.		.	0.658016288	1		.	0.9	.				1.702932988	1	0	1	1	0	0	0			.	.		.	0.658016288	1
PIK3CB	ENST00000477593	p.L674P	KIRP	0.858	-5.45	7.839	-0.074942	5.193195758	0.992	3.415	1	0	1	FALSE	0	1				.	.		.	0.658016288	1		.	0.9	.				2.541524502	1	0	1	1	0	0	0			.	.		.	0.658016288	1
PIK3CB	ENST00000477593	p.L942V	LUAD	0.824	-2.54	10.837	0.58328	4.891317373	0.934	4.395	0.992	0	1	FALSE	0	1				.	.		.	0.658016288	1		.	0.9	.				2.864063067	1	0	1	1	0	0	0			.	.		.	0.658016288	1
PIK3CB	ENST00000477593	p.M814I	LUSC	0.744	-2.61	3.647	0.46372	3.449193638	0.896	2.045	0.997	0.13	1	FALSE	0	1				.	.		.	0.7285094	1		.		.				1.559034785	1	0	1	1	0	0	0			.	.		.	0.7285094	1
PIK3CB	ENST00000477593	p.N442K	HNSC	0.634	-2.79	5.774	1.115	3.828431126	0.403	2.74	1	0	1	FALSE	0	1				.	.		.	0.7285094	1		.		.				1.248583398	1	0	1	1	0	0	0			.	.		.	0.7285094	1
PIK3CB	ENST00000477593	p.R270W	UCEC	0.518	-4.22	3.188	1.1394	3.535549231	0.752	1.895	0.893	0.01	1	FALSE	0	1				.	.		.	1	1		.		.				1.315937255	1	0	1	1	0	0	0			.	.		.	1	1
PIK3CB	ENST00000477593	p.R48W	BLCA	0.566	-3.01	4.274	0.29315	2.961630785	0.937	2.25	0.973	0.18	1	FALSE	0	1	Likely Oncogenic			.	.		.	0.234192037	0.810862516		.	0.9	.				1.60581829	1	0	1	1	0	0	0			.	.		.	0.234192037	0.810862516
PIK3CB	ENST00000477593	p.R835W	LUSC	0.714	-1.91	2.745	0.64268	3.059502633	0.878	1.75	0.999	0	1	FALSE	0	1				.	.		.	0.658016288	1		.	0.9	.				1.615617375	1	0	1	1	0	0	0			.	.		.	0.658016288	1
PIK3CB	ENST00000477593	p.R97G	COAD	0.46	-3.23	4.504	0.17081	2.630703094	0.894	2.325	0.971	0.01	1	FALSE	0	1				.	.		.	0.312705847	0.866281638		.	0.9	.				1.843589174	1	0	1	1	0	0	0			.	.		.	0.312705847	0.866281638
PIK3CB	ENST00000477593	p.T1055A	GBM	0.856	-2.58	5.361	0.24847	3.976221387	0.852	2.605	0.999	0.02	1	FALSE	0	1				.	.		.	0.006975305	0.254291991		.	0.141	.				1.914491291	1	0	1	1	0	0	0			.	.		.	0.006975305	0.254291991
PIK3CB	ENST00000477593	p.V46E	READ	0.566	-3.19	3.663	1.0692	3.375518644	0.957	2.05	0.969	0.01	1	FALSE	0	1				.	.		.	0.234192037	0.810862516		.	0.9	.				1.826753628	1	0	1	1	0	0	0			.	.		.	0.234192037	0.810862516
PIK3CG	ENST00000359195	p.D192H	LUSC	0.4	-4.28	3.8	-0.085285	2.532666607	0.914	2.095	0.974	0.05	1	FALSE	0	1				.	.		.	5.00E-05	0.013792492		.		.				1.714215746	1	0	1	1	0	0	0			.	.		.	5.00E-05	0.013792492
PIK3CG	ENST00000359195	p.D788G	PRAD	0.646	-2.62	5.774	-0.72525	2.75488982	0.951	2.74	0.917	0.07	1	FALSE	0	1				.	.		.	0.00010006	0.020401292		.	0.9	.				1.955390454	1	0	1	1	0	0	0			.	.		.	0.00010006	0.020401292
PIK3CG	ENST00000359195	p.D884H	BLCA	0.64	-2.74	2.638	-0.35683	2.500658448	0.887	1.715	0.95	0.11	1	FALSE	0	1				.	.		.	0.00010006	0.020401292		.	0.9	.				1.372380974	1	0	1	1	0	0	0			.	.		.	0.00010006	0.020401292
PIK3CG	ENST00000359195	p.F965L	LUAD	0.866	-4.05	5.452	0.18763	4.508480685	0.965	2.635	1	0	1	FALSE	0	1				.	.		.	0.868639067	1		.	0.9	.				2.153020721	1	0	1	1	0	0	0			.	.		.	0.868639067	1
PIK3CG	ENST00000359195	p.F991V	SKCM	0.74	-2.12	5.07	0.91574	3.742742653	0.925	2.51	0.983	0.01	1	FALSE	0	1				.	.		.	0.00010006	0.020401292		.	0.9	.				1.992486242	1	0	1	1	0	0	0			.	.		.	0.00010006	0.020401292
PIK3CG	ENST00000359195	p.G868D	SKCM	0.812	-2.57	2.271	0.56411	3.519009087	0.942	1.595	0.833	0.04	1	FALSE	0	1				.	.		.	0.023414048	0.41482233		.		.				1.38028271	1	0	1	1	0	0	0			.	.		.	0.023414048	0.41482233
PIK3CG	ENST00000359195	p.G934C	LUAD	0.832	-1.83	8.802	0.12089	4.088266963	0.99	3.73	1	0	1	FALSE	0	1				.	.		.	5.00E-05	0.013792492		.	0.9	.				2.676594204	1	0	1	1	0	0	0			.	.		.	5.00E-05	0.013792492
PIK3CG	ENST00000359195	p.G970V	LUSC	0.86	-2.92	7.181	0.71569	4.660679119	0.96	3.2	1	0	1	FALSE	0	1				.	.		.	0.868639067	1		.	0.9	.				2.392899106	1	0	1	1	0	0	0			.	.		.	0.868639067	1
PIK3CG	ENST00000359195	p.H948Q	LUSC	0.862	-3.47	9.537	0.44059	5.069276543	0.964	3.97	0.997	0	1	FALSE	0	1				.	.		.	0.867058056	1		.	0.9	.				2.734317225	1	0	1	1	0	0	0			.	.		.	0.867058056	1
PIK3CG	ENST00000359195	p.I691N	UCEC	0.518	-4.7	7.67	-0.63292	3.38326485	0.801	3.36	0.997	0	1	FALSE	0	1				.	.		.	0.023414048	0.41482233		.	0.9	.				2.190498308	1	0	1	1	0	0	0			.	.		.	0.023414048	0.41482233
PIK3CG	ENST00000359195	p.K71M	KIRC	0.428	-4.54	3.494	-0.041621	2.700575898	0.821	1.995	0.85	0	1	FALSE	0	1				.	.		.	0.465929829	0.964203476		.		.				1.438789784	0	0	1	1	0	0	1			.	.		.	0.465929829	0.964203476
PIK3CG	ENST00000359195	p.L423F	LUSC	0.6	-4.71	4.703	-0.16134	3.486134704	0.883	2.39	0.996	0	1	FALSE	0	1				.	.		.	0.870811785	1		.		.				1.901587773	1	0	1	1	0	0	0			.	.		.	0.870811785	1
PIK3CG	ENST00000359195	p.L429M	LUSC	0.424	-3.43	4.871	-0.12943	2.458834436	0.739	2.445	0.99	0.03	1	FALSE	0	1				.	.		.	0.023414048	0.41482233		.		.				1.625197595	1	0	1	1	0	0	0			.	.		.	0.023414048	0.41482233
PIK3CG	ENST00000359195	p.L567V	LUAD	0.28	-5	6.86	-0.23166	2.753924598	0.421	3.095	0.986	0.01	1	FALSE	1	1				.	.		.	0.023414048	0.41482233		.	0.9	.				1.40091495	1	0	1	1	0	0	0			.	.		.	0.023414048	0.41482233
PIK3CG	ENST00000359195	p.R177G	LUAD	0.528	-5	3.923	-0.25383	3.160162251	0.94	2.135	0.976	0	1	FALSE	0	1				.	.		.	5.00E-05	0.013792492		.		.				1.860670632	1	0	1	1	0	0	0			.	.		.	5.00E-05	0.013792492
PIK3CG	ENST00000359195	p.R20C	UCEC	0.564	-4.29	3.311	-0.74774	2.658660807	0.605	1.935	0.99	0.01	1	FALSE	0	1				.	.		.				.		.				1.20733213	0	0	1	1	0	0	1			.	.		.
PIK3CG	ENST00000359195	p.R359C	UCEC	0.658	-2.54	3.8	-0.67608	2.490868639	0.837	2.095	0.614	0.02	1	FALSE	0	1				.	.		.	5.00E-05	0.013792492		.		.				1.17892572	1	0	1	1	0	0	0			.	.		.	5.00E-05	0.013792492
PIK3CG	ENST00000359195	p.R362T	LUSC	0.616	-2.45	4.29	-0.13035	2.700224543	0.906	2.255	0.9	0.26	1	FALSE	0	1				.	.		.	5.00E-05	0.013792492		.		.				1.331630328	1	0	1	1	0	0	0			.	.		.	5.00E-05	0.013792492
[truncated: 1,531 more rows]
[truncated: 11 more columns]
