# Supplementary material for: Improvement of Neoantigen Identification Through Convolution Neural Network
Source: Front Immunol. 2021 May 25;12:682103. doi: 10.3389/fimmu.2021.682103 (PMC8186784; doi:10.3389/fimmu.2021.682103)
Supplement: Supplementary file 3 [file DataSheet_2.zip]

Archive with 2 entries (2 files):
- Supplementary File 1 benchmark_result.csv
- __MACOSX/._Supplementary File 1 benchmark_result.csv
