# Supplementary material for: Improvement of Neoantigen Identification Through Convolution Neural Network
Source: Front Immunol. 2021 May 25;12:682103. doi: 10.3389/fimmu.2021.682103 (PMC8186784; doi:10.3389/fimmu.2021.682103)
Supplement: Supplementary file 3 [file DataSheet_2.zip › Supplementary File 1 benchmark_result.csv]

peptide	protein_accession	sample_id	sample_group	hit	hla	APPM_predictresult	APPM_score	NetMHCpan4_el_score	NetMHCpan4_el_rank	NetMHCpan4_el_pre	combine_pre
LDALIDTYL	J3QSG6	KESKIN_A0101	MONOALLELIC	1	HLA-A*01:01	0	0.0	0.018637	5.3	0	0
ITGDVEVVL	P09917	KESKIN_A0101	MONOALLELIC	1	HLA-A*01:01	0	0.1277	0.042725	3.2	0	0
MSELLFECY	Q9H9F9	KESKIN_A0101	MONOALLELIC	1	HLA-A*01:01	1	0.9993	0.87331	0.09	1	1
LLDDTGLAY	Q92600	KESKIN_A0101	MONOALLELIC	1	HLA-A*01:01	1	1.0	0.993868	0.01	1	1
MTDPNVALTF	Q9UNM6	KESKIN_A0101	MONOALLELIC	1	HLA-A*01:01	1	0.9992	0.929916	0.05	1	1
TTDCSFIFLY	J3QQY2	KESKIN_A0101	MONOALLELIC	1	HLA-A*01:01	1	1.0	0.979563	0.01	1	1
YLDLLLGNCY	O43736	KESKIN_A0101	MONOALLELIC	1	HLA-A*01:01	1	0.9972	0.8259200000000001	0.13	1	1
CLEPQITPSYY	A6NLM8	KESKIN_A0101	MONOALLELIC	1	HLA-A*01:01	1	0.9526	0.532482	0.35	1	1
AIDNSRNILY	E9PF10	KESKIN_A0101	MONOALLELIC	1	HLA-A*01:01	1	1.0	0.964423	0.03	1	1
MSDLLSPILY	Q9HA65	KESKIN_A0101	MONOALLELIC	1	HLA-A*01:01	1	1.0	0.990645	0.01	1	1
HTDIQEYIGCY	Q5T795	KESKIN_A0101	MONOALLELIC	1	HLA-A*01:01	1	0.9158	0.939974	0.05	1	1
LKDDLLLY	Q96KR7	KESKIN_A0101	MONOALLELIC	1	HLA-A*01:01	1	1.0	0.108237	1.8	1	1
FADEGSIFY	A0A286YF11	KESKIN_A0101	MONOALLELIC	1	HLA-A*01:01	1	1.0	0.996189	0.01	1	1
ALDDFTICYF	E5RHB5	KESKIN_A0101	MONOALLELIC	1	HLA-A*01:01	1	0.9556	0.548898	0.33	1	1
LVDQNIFSFY	A0A1B0GVD5	KESKIN_A0101	MONOALLELIC	1	HLA-A*01:01	1	1.0	0.968163	0.02	1	1
SPGADLLQVL	H0YCY6	KESKIN_A0101	MONOALLELIC	1	HLA-A*01:01	0	0.0	0.001383	25.0	0	0
DSDPWVLMV	H0Y3X6	KESKIN_A0101	MONOALLELIC	1	HLA-A*01:01	1	0.9883	0.6189720000000001	0.26	1	1
VTENVVNLY	P05106	KESKIN_A0101	MONOALLELIC	1	HLA-A*01:01	1	1.0	0.996397	0.01	1	1
TMDIPGCLLY	Q9H974	KESKIN_A0101	MONOALLELIC	1	HLA-A*01:01	1	1.0	0.98081	0.01	1	1
LTDPNYLCL	C9J4H0	KESKIN_A0101	MONOALLELIC	1	HLA-A*01:01	1	0.9328	0.755916	0.17	1	1
VLDGTIEY	Q9UK45	KESKIN_A0101	MONOALLELIC	1	HLA-A*01:01	1	1.0	0.8450209999999999	0.11	1	1
NIEAAKDLLY	A0A087WUY5	KESKIN_A0101	MONOALLELIC	1	HLA-A*01:01	1	0.9962	0.897272	0.08	1	1
LTDRLQLTL	D6RC99	KESKIN_A0101	MONOALLELIC	1	HLA-A*01:01	1	0.9195	0.67587	0.22	1	1
LLDLMKNL	A0A1B0GUM4	KESKIN_A0101	MONOALLELIC	1	HLA-A*01:01	0	0.2092	0.012349	6.7	0	0
LSDPMWPQY	Q9H3D4	KESKIN_A0101	MONOALLELIC	1	HLA-A*01:01	1	1.0	0.992583	0.01	1	1
NADVALVNFY	Q9BS26	KESKIN_A0101	MONOALLELIC	1	HLA-A*01:01	1	1.0	0.921848	0.06	1	1
SLESLTLSY	Q15345	KESKIN_A0101	MONOALLELIC	1	HLA-A*01:01	1	0.9984	0.954017	0.04	1	1
MTDTYLLNL	P32248	KESKIN_A0101	MONOALLELIC	1	HLA-A*01:01	1	1.0	0.719321	0.19	1	1
ATDPNILSL	Q96LJ7	KESKIN_A0101	MONOALLELIC	1	HLA-A*01:01	1	0.9999	0.8033939999999999	0.14	1	1
LTDNVMITV	Q9H992	KESKIN_A0101	MONOALLELIC	1	HLA-A*01:01	1	0.7544	0.637419	0.25	1	1
WSEPQSLCY	A0A0B4J231	KESKIN_A0101	MONOALLELIC	1	HLA-A*01:01	1	0.9986	0.989757	0.01	1	1
CSDKMSLLLVY	C9IZK7	KESKIN_A0101	MONOALLELIC	1	HLA-A*01:01	1	0.9996	0.641737	0.25	1	1
LIDPNTLQV	Q96D46	KESKIN_A0101	MONOALLELIC	1	HLA-A*01:01	1	0.7913	0.65977	0.23	1	1
ALDDFTICY	A0A087X038	KESKIN_A0101	MONOALLELIC	1	HLA-A*01:01	1	0.9948	0.980533	0.01	1	1
GMDEVYNLFY	Q96ST3	KESKIN_A0101	MONOALLELIC	1	HLA-A*01:01	1	1.0	0.954184	0.04	1	1
LSELAALCY	P49792	KESKIN_A0101	MONOALLELIC	1	HLA-A*01:01	1	0.9786	0.956726	0.04	1	1
LLDHLSIVY	A2VDJ0	KESKIN_A0101	MONOALLELIC	1	HLA-A*01:01	1	1.0	0.975824	0.02	1	1
LSDIDSRYI	Q5VT98	KESKIN_A0101	MONOALLELIC	1	HLA-A*01:01	1	0.986	0.26513600000000004	0.85	1	1
LLDVTPLSL	P11142	KESKIN_A0101	MONOALLELIC	1	HLA-A*01:01	1	0.998	0.42688	0.49	1	1
LSGFELELY	Q5VZE5	KESKIN_A0101	MONOALLELIC	1	HLA-A*01:01	1	0.8653	0.791117	0.15	1	1
LADELITVY	B7ZC39	KESKIN_A0101	MONOALLELIC	1	HLA-A*01:01	1	0.9997	0.979667	0.01	1	1
LVDIDLISF	Q5HYK7	KESKIN_A0101	MONOALLELIC	1	HLA-A*01:01	1	0.8722	0.508599	0.37	1	1
FSDTGNFGF	P62913	KESKIN_A0101	MONOALLELIC	1	HLA-A*01:01	1	1.0	0.926249	0.06	1	1
RVDQSLLLY	Q67FW5	KESKIN_A0101	MONOALLELIC	1	HLA-A*01:01	1	1.0	0.989011	0.01	1	1
LTEHSSMPVE	Q6PCB8	KESKIN_A0101	MONOALLELIC	1	HLA-A*01:01	0	0.0	0.0037	14.0	0	0
LTDIIAAY	Q9Y4W6	KESKIN_A0101	MONOALLELIC	1	HLA-A*01:01	1	1.0	0.96547	0.03	1	1
DDTHYLLYIY	Q01780	KESKIN_A0101	MONOALLELIC	1	HLA-A*01:01	0	0.0003	0.074637	2.3	0	0
LSEQLLNNY	Q13315	KESKIN_A0101	MONOALLELIC	1	HLA-A*01:01	1	0.9995	0.96708	0.02	1	1
YLDGTLAIY	C9JEH3	KESKIN_A0101	MONOALLELIC	1	HLA-A*01:01	1	1.0	0.984123	0.01	1	1
LLDDSVRVY	F8VZ44	KESKIN_A0101	MONOALLELIC	1	HLA-A*01:01	1	1.0	0.965987	0.03	1	1
SSDQCAVQLFY	O43264	KESKIN_A0101	MONOALLELIC	1	HLA-A*01:01	1	0.9994	0.965951	0.03	1	1
NVDGTHWLEY	F8WA39	KESKIN_A0101	MONOALLELIC	1	HLA-A*01:01	1	1.0	0.969362	0.02	1	1
LIQSAVLY	C9J365	KESKIN_A0101	MONOALLELIC	1	HLA-A*01:01	0	0.364	0.101912	1.9	1	0
LINYIEMHGLY	H3BV44	KESKIN_A0101	MONOALLELIC	1	HLA-A*01:01	0	0.0524	0.101231	1.9	1	0
FMDDYIFTY	O00160	KESKIN_A0101	MONOALLELIC	1	HLA-A*01:01	1	1.0	0.990291	0.01	1	1
TLAVAAGLYY	F8WAR8	KESKIN_A0101	MONOALLELIC	1	HLA-A*01:01	1	0.8954	0.633025	0.25	1	1
YSAEPLPELCY	P46092	KESKIN_A0101	MONOALLELIC	1	HLA-A*01:01	1	0.8555	0.778568	0.15	1	1
FLDTDTICY	C9J2Q2	KESKIN_A0101	MONOALLELIC	1	HLA-A*01:01	1	1.0	0.979308	0.01	1	1
LTDNRYLLL	Q9UHB9	KESKIN_A0101	MONOALLELIC	1	HLA-A*01:01	1	1.0	0.831692	0.12	1	1
VMDTLGIPY	Q8IZT6	KESKIN_A0101	MONOALLELIC	1	HLA-A*01:01	1	1.0	0.918503	0.06	1	1
LTDIGVLY	Q5VZ89	KESKIN_A0101	MONOALLELIC	1	HLA-A*01:01	1	1.0	0.986844	0.01	1	1
YTDTGLWGLYM	G3V0E4	KESKIN_A0101	MONOALLELIC	1	HLA-A*01:01	1	1.0	0.897951	0.08	1	1
ALDENGNLWY	Q7Z6L1	KESKIN_A0101	MONOALLELIC	1	HLA-A*01:01	1	1.0	0.966704	0.03	1	1
RVDPNGFFLY	Q01970	KESKIN_A0101	MONOALLELIC	1	HLA-A*01:01	1	1.0	0.983141	0.01	1	1
LIVEPGPPGP	Q86Y22	KESKIN_A0101	MONOALLELIC	1	HLA-A*01:01	0	0.0	0.0008789999999999999	32.0	0	0
LSDPVHLTV	P31994	KESKIN_A0101	MONOALLELIC	1	HLA-A*01:01	1	0.9661	0.765235	0.16	1	1
LTDEGLLY	Q8NDN9	KESKIN_A0101	MONOALLELIC	1	HLA-A*01:01	1	1.0	0.992334	0.01	1	1
HIDCGSLLGY	Q96SA4	KESKIN_A0101	MONOALLELIC	1	HLA-A*01:01	1	0.9822	0.925054	0.06	1	1
ASEMILVLEY	Q9UEE5	KESKIN_A0101	MONOALLELIC	1	HLA-A*01:01	1	0.9938	0.862087	0.1	1	1
LVDHGDISFY	Q7Z6J9	KESKIN_A0101	MONOALLELIC	1	HLA-A*01:01	1	0.9985	0.98033	0.01	1	1
FSEACWEVY	Q9NU22	KESKIN_A0101	MONOALLELIC	1	HLA-A*01:01	1	0.962	0.859301	0.1	1	1
LLDVGLRY	Q4AC94	KESKIN_A0101	MONOALLELIC	1	HLA-A*01:01	1	1.0	0.919908	0.06	1	1
ATVFRTVLDYY	Q7Z5Y7	KESKIN_A0101	MONOALLELIC	1	HLA-A*01:01	1	0.897	0.376036	0.57	1	1
CRGTHSPESDS	P31994	KESKIN_A0101	MONOALLELIC	0	HLA-A*01:01	0	0.0	1.6e-05	95.0	0	0
ALRVKVIS	Q01970	KESKIN_A0101	MONOALLELIC	0	HLA-A*01:01	0	0.0	0.000144	66.0	0	0
AAFFFFFTLLM	Q96SA4	KESKIN_A0101	MONOALLELIC	0	HLA-A*01:01	0	0.0	0.000667	36.0	0	0
STVRRDGQILV	Q9NU22	KESKIN_A0101	MONOALLELIC	0	HLA-A*01:01	0	0.0	0.009614	7.8	0	0
LQAWGLILR	Q9NU22	KESKIN_A0101	MONOALLELIC	0	HLA-A*01:01	0	0.0	0.005779	11.0	0	0
EGHESNFI	Q9NU22	KESKIN_A0101	MONOALLELIC	0	HLA-A*01:01	0	0.0	0.000356	48.0	0	0
APAQLGKKGK	Q9Y5M8	KESKIN_A0101	MONOALLELIC	0	HLA-A*01:01	0	0.0	0.00064	37.0	0	0
SENKRAVRRL	P11142	KESKIN_A0101	MONOALLELIC	0	HLA-A*01:01	0	0.0	0.002587	17.0	0	0
ESIMKWLLFY	Q13315	KESKIN_A0101	MONOALLELIC	0	HLA-A*01:01	1	0.7224	0.235012	0.95	1	1
SSSPRSINKK	Q7Z6J9	KESKIN_A0101	MONOALLELIC	0	HLA-A*01:01	0	0.0	0.009334	7.9	0	0
AGHAVAGWY	Q9Y4W6	KESKIN_A0101	MONOALLELIC	0	HLA-A*01:01	0	0.2497	0.057077	2.7	0	0
LLQRRQVQRSQ	Q7Z6J9	KESKIN_A0101	MONOALLELIC	0	HLA-A*01:01	0	0.0	5.1e-05	83.0	0	0
LLTSDSQGGN	Q9NU22	KESKIN_A0101	MONOALLELIC	0	HLA-A*01:01	0	0.0	0.000217	58.0	0	0
IQKYYKAYL	Q8IZT6	KESKIN_A0101	MONOALLELIC	0	HLA-A*01:01	0	0.0	0.001392	25.0	0	0
DLLKLWNKIW	Q13315	KESKIN_A0101	MONOALLELIC	0	HLA-A*01:01	0	0.0	0.00094	30.0	0	0
EPVVPLPDL	P49792	KESKIN_A0101	MONOALLELIC	0	HLA-A*01:01	0	0.0	0.0006580000000000001	36.0	0	0
LVGALAKASG	Q9NU22	KESKIN_A0101	MONOALLELIC	0	HLA-A*01:01	0	0.0	3.6e-05	88.0	0	0
EEMDVDEATG	Q96ST3	KESKIN_A0101	MONOALLELIC	0	HLA-A*01:01	0	0.0	0.000359	48.0	0	0
KMFFVFCQESG	D6RC99	KESKIN_A0101	MONOALLELIC	0	HLA-A*01:01	0	0.0	6e-06	99.0	0	0
FLWTKVRNVV	Q5VZ89	KESKIN_A0101	MONOALLELIC	0	HLA-A*01:01	0	0.0	0.0007700000000000001	34.0	0	0
FQLLGSLGP	Q7Z6J9	KESKIN_A0101	MONOALLELIC	0	HLA-A*01:01	0	0.0	0.000375	47.0	0	0
SMLSECRDA	Q9UHB9	KESKIN_A0101	MONOALLELIC	0	HLA-A*01:01	0	0.0	0.000282	52.0	0	0
NISEVNAATLL	Q8IZT6	KESKIN_A0101	MONOALLELIC	0	HLA-A*01:01	0	0.0044	0.001883	21.0	0	0
ECFSQLKVL	Q9NU22	KESKIN_A0101	MONOALLELIC	0	HLA-A*01:01	0	0.0	0.000837	32.0	0	0
SDTLQFRVKK	O00160	KESKIN_A0101	MONOALLELIC	0	HLA-A*01:01	0	0.0	0.003823	14.0	0	0
AIRTFTAEVVD	P09917	KESKIN_A0101	MONOALLELIC	0	HLA-A*01:01	0	0.0	7.7e-05	77.0	0	0
LPALHFHRGGT	Q9HA65	KESKIN_A0101	MONOALLELIC	0	HLA-A*01:01	0	0.0	2.9e-05	90.0	0	0
HIVPGNVKSL	Q9NU22	KESKIN_A0101	MONOALLELIC	0	HLA-A*01:01	0	0.0	0.002316	19.0	0	0
NKPQRPSQNG	Q96ST3	KESKIN_A0101	MONOALLELIC	0	HLA-A*01:01	0	0.0	2.5e-05	92.0	0	0
TYRASAII	Q8IZT6	KESKIN_A0101	MONOALLELIC	0	HLA-A*01:01	0	0.0	0.000467	43.0	0	0
PGCYCRTAA	A2VDJ0	KESKIN_A0101	MONOALLELIC	0	HLA-A*01:01	0	0.0	1.1e-05	97.0	0	0
DGDFTFSSPQ	P49792	KESKIN_A0101	MONOALLELIC	0	HLA-A*01:01	0	0.0	0.000552	40.0	0	0
PSLLQFTFS	E9PF10	KESKIN_A0101	MONOALLELIC	0	HLA-A*01:01	0	0.0	0.00065	37.0	0	0
QDRDSLIAGVI	Q9HA65	KESKIN_A0101	MONOALLELIC	0	HLA-A*01:01	0	0.0	0.000398	46.0	0	0
STLEPTKSL	Q13315	KESKIN_A0101	MONOALLELIC	0	HLA-A*01:01	0	0.0	0.018844	5.2	0	0
EPTESTQQL	P01019	KESKIN_A0101	MONOALLELIC	0	HLA-A*01:01	0	0.0	0.003872	14.0	0	0
EEDEKVLYSQ	P49792	KESKIN_A0101	MONOALLELIC	0	HLA-A*01:01	0	0.0	0.002616	17.0	0	0
NKNHETDGG	P49792	KESKIN_A0101	MONOALLELIC	0	HLA-A*01:01	0	0.0	1.9e-05	94.0	0	0
PLPEPGYF	P49792	KESKIN_A0101	MONOALLELIC	0	HLA-A*01:01	0	0.0	0.00262	17.0	0	0
SSNSASPHR	P49792	KESKIN_A0101	MONOALLELIC	0	HLA-A*01:01	1	0.9381	0.013933	6.2	0	0
PWGHMLLWTAV	P31994	KESKIN_A0101	MONOALLELIC	0	HLA-A*01:01	0	0.0	1e-05	98.0	0	0
ANTEPRKR	Q9UHB9	KESKIN_A0101	MONOALLELIC	0	HLA-A*01:01	0	0.0	0.000152	65.0	0	0
IDPILSKS	Q8IZT6	KESKIN_A0101	MONOALLELIC	0	HLA-A*01:01	0	0.0	0.000981	30.0	0	0
HQGPLTCV	C9JEH3	KESKIN_A0101	MONOALLELIC	0	HLA-A*01:01	0	0.0	0.000212	58.0	0	0
MLAAESINRL	Q13315	KESKIN_A0101	MONOALLELIC	0	HLA-A*01:01	0	0.0	0.006531	9.8	0	0
TKEVADCFKKT	P49792	KESKIN_A0101	MONOALLELIC	0	HLA-A*01:01	0	0.0	0.000127	68.0	0	0
MYRNMLIDCE	O00160	KESKIN_A0101	MONOALLELIC	0	HLA-A*01:01	0	0.0	2.3e-05	93.0	0	0
PPDDGKDLSP	Q5VZ89	KESKIN_A0101	MONOALLELIC	0	HLA-A*01:01	0	0.0	0.000231	56.0	0	0
TYSIVQTNC	P01042	KESKIN_A0101	MONOALLELIC	0	HLA-A*01:01	0	0.0	0.0006450000000000001	37.0	0	0
PVVYIAES	Q9Y4W6	KESKIN_A0101	MONOALLELIC	0	HLA-A*01:01	0	0.0	8.6e-05	75.0	0	0
VLLVGETGTGK	Q9NU22	KESKIN_A0101	MONOALLELIC	0	HLA-A*01:01	0	0.0	0.000566	39.0	0	0
GSLWVSLGL	Q9NU22	KESKIN_A0101	MONOALLELIC	0	HLA-A*01:01	0	0.0	0.006577	9.7	0	0
RQATKDAGTIA	P11142	KESKIN_A0101	MONOALLELIC	0	HLA-A*01:01	0	0.0	0.001199	27.0	0	0
ERKVSIPSCCV	Q4AC94	KESKIN_A0101	MONOALLELIC	0	HLA-A*01:01	0	0.0	7.3e-05	78.0	0	0
LPGPPPVLPHS	F8VZ44	KESKIN_A0101	MONOALLELIC	0	HLA-A*01:01	0	0.0	0.000334	49.0	0	0
GEPDSLYGC	Q13315	KESKIN_A0101	MONOALLELIC	0	HLA-A*01:01	0	0.0	0.00034	49.0	0	0
EPGFEVIS	Q9HA65	KESKIN_A0101	MONOALLELIC	0	HLA-A*01:01	0	0.0	8.4e-05	76.0	0	0
RYQEFQNRQVQ	Q01970	KESKIN_A0101	MONOALLELIC	0	HLA-A*01:01	0	0.0	0.000147	65.0	0	0
FHRKAEDIEN	P49792	KESKIN_A0101	MONOALLELIC	0	HLA-A*01:01	0	0.0	2.9e-05	90.0	0	0
DSKMLLGMY	Q9NU22	KESKIN_A0101	MONOALLELIC	0	HLA-A*01:01	1	0.8773	0.295198	0.75	1	1
FLTNDQTKVT	P49792	KESKIN_A0101	MONOALLELIC	0	HLA-A*01:01	0	0.0	0.002376	18.0	0	0
LIKSGYCV	E5RHB5	KESKIN_A0101	MONOALLELIC	0	HLA-A*01:01	0	0.0	0.000217	58.0	0	0
ILNNADVA	Q9BS26	KESKIN_A0101	MONOALLELIC	0	HLA-A*01:01	0	0.0	0.001296	26.0	0	0
TENRLKVTSKE	Q5HYK7	KESKIN_A0101	MONOALLELIC	0	HLA-A*01:01	0	0.0	8.499999999999999e-05	75.0	0	0
NATFYFKIDNV	P01042	KESKIN_A0101	MONOALLELIC	0	HLA-A*01:01	0	0.0	0.000241	56.0	0	0
SLPPSYCSK	Q5T795	KESKIN_A0101	MONOALLELIC	0	HLA-A*01:01	0	0.0	0.0053950000000000005	11.0	0	0
FALHSASV	C9JEH3	KESKIN_A0101	MONOALLELIC	0	HLA-A*01:01	0	0.0	0.000758	34.0	0	0
AGMFKTMVA	Q5VZE5	KESKIN_A0101	MONOALLELIC	0	HLA-A*01:01	0	0.0	0.0013460000000000002	25.0	0	0
SEDGSGCLV	Q96KR7	KESKIN_A0101	MONOALLELIC	0	HLA-A*01:01	0	0.0228	0.042584	3.3	0	0
LVSKEALNS	H3BV44	KESKIN_A0101	MONOALLELIC	0	HLA-A*01:01	0	0.0	0.001986	20.0	0	0
SLDKVTMQQ	A0A286YF11	KESKIN_A0101	MONOALLELIC	0	HLA-A*01:01	0	0.4951	0.18064	1.2	1	0
VSGMSDMD	E9PF10	KESKIN_A0101	MONOALLELIC	0	HLA-A*01:01	0	0.0	0.000228	57.0	0	0
CILIWTLD	F8VZ44	KESKIN_A0101	MONOALLELIC	0	HLA-A*01:01	0	0.0	1.5e-05	96.0	0	0
IQNGSSSTSP	Q9H3D4	KESKIN_A0101	MONOALLELIC	0	HLA-A*01:01	0	0.0	5.3e-05	83.0	0	0
QLQVVWQRS	Q01780	KESKIN_A0101	MONOALLELIC	0	HLA-A*01:01	0	0.0	0.00091	31.0	0	0
AQKCLKLLK	O43264	KESKIN_A0101	MONOALLELIC	0	HLA-A*01:01	0	0.0	0.000734	35.0	0	0
VLMKGKPRVQ	F8VZ44	KESKIN_A0101	MONOALLELIC	0	HLA-A*01:01	0	0.0	0.00043	44.0	0	0
LAEEYLSKQDL	Q13315	KESKIN_A0101	MONOALLELIC	0	HLA-A*01:01	0	0.0	0.0006190000000000001	37.0	0	0
SMEDANVRVA	Q8IZT6	KESKIN_A0101	MONOALLELIC	0	HLA-A*01:01	0	0.013	0.012549	6.6	0	0
TPRLLLLQ	Q6PCB8	KESKIN_A0101	MONOALLELIC	0	HLA-A*01:01	0	0.0	0.00032	50.0	0	0
TKKEGQWD	P49792	KESKIN_A0101	MONOALLELIC	0	HLA-A*01:01	0	0.0	1.1e-05	97.0	0	0
PYYFYRDDGL	P09917	KESKIN_A0101	MONOALLELIC	0	HLA-A*01:01	0	0.0	0.000216	58.0	0	0
GKKYFIDF	P01042	KESKIN_A0101	MONOALLELIC	0	HLA-A*01:01	0	0.0	0.00019	60.0	0	0
KFLLGYLSW	Q9HA65	KESKIN_A0101	MONOALLELIC	0	HLA-A*01:01	0	0.0	0.00292	16.0	0	0
TTAMNAQR	Q9NU22	KESKIN_A0101	MONOALLELIC	0	HLA-A*01:01	0	0.0	0.003595	14.0	0	0
LRDLPNPLMT	H3BV44	KESKIN_A0101	MONOALLELIC	0	HLA-A*01:01	0	0.0002	0.002954	16.0	0	0
VLEKVSET	Q13315	KESKIN_A0101	MONOALLELIC	0	HLA-A*01:01	0	0.0162	0.0017690000000000004	22.0	0	0
SVSEINPTTQM	P01042	KESKIN_A0101	MONOALLELIC	0	HLA-A*01:01	0	0.0016	0.0073700000000000015	9.1	0	0
VLQLSKEPSAR	Q92600	KESKIN_A0101	MONOALLELIC	0	HLA-A*01:01	0	0.0	0.000381	47.0	0	0
LLQKSTETAQQ	H0Y3X6	KESKIN_A0101	MONOALLELIC	0	HLA-A*01:01	0	0.0	0.000162	64.0	0	0
NRSSSREQELA	Q9NU22	KESKIN_A0101	MONOALLELIC	0	HLA-A*01:01	0	0.0	0.000359	48.0	0	0
GTFMSALEMP	H0YCY6	KESKIN_A0101	MONOALLELIC	0	HLA-A*01:01	0	0.0	0.001342	25.0	0	0
GIHGEAGVR	H0YCY6	KESKIN_A0101	MONOALLELIC	0	HLA-A*01:01	0	0.0	0.000785	33.0	0	0
IENSESLDC	E9PF10	KESKIN_A0101	MONOALLELIC	0	HLA-A*01:01	0	0.0	0.0003	51.0	0	0
DRIKTVCEVVN	Q5VZE5	KESKIN_A0101	MONOALLELIC	0	HLA-A*01:01	0	0.0	2.1e-05	93.0	0	0
ISRVEKIGA	F8WA39	KESKIN_A0101	MONOALLELIC	0	HLA-A*01:01	0	0.0	0.001158	27.0	0	0
SQSKAGTLQPN	A0A1B0GUM4	KESKIN_A0101	MONOALLELIC	0	HLA-A*01:01	0	0.0	4e-05	87.0	0	0
RHGDFQRYRG	Q9UHB9	KESKIN_A0101	MONOALLELIC	0	HLA-A*01:01	0	0.0	8.3e-05	76.0	0	0
AGFAYRRQFAK	O00160	KESKIN_A0101	MONOALLELIC	0	HLA-A*01:01	0	0.0	0.000216	58.0	0	0
VSSHCVKG	Q5HYK7	KESKIN_A0101	MONOALLELIC	0	HLA-A*01:01	0	0.0	6.1e-05	81.0	0	0
TLTLNQLRLS	Q9Y6I3	KESKIN_A0101	MONOALLELIC	0	HLA-A*01:01	0	0.0	0.000597	38.0	0	0
MLGRMFGPG	Q7Z5Y7	KESKIN_A0101	MONOALLELIC	0	HLA-A*01:01	0	0.0	3.2e-05	89.0	0	0
AARSRSQKLPQ	Q7Z6J9	KESKIN_A0101	MONOALLELIC	0	HLA-A*01:01	0	0.0	4.8e-05	84.0	0	0
PLPRLLEVYDQ	E9PF10	KESKIN_A0101	MONOALLELIC	0	HLA-A*01:01	0	0.0	6.8e-05	79.0	0	0
PDIAAEYRH	Q8IZT6	KESKIN_A0101	MONOALLELIC	0	HLA-A*01:01	0	0.0	0.001548	23.0	0	0
SLYRRDQD	Q13315	KESKIN_A0101	MONOALLELIC	0	HLA-A*01:01	0	0.0	7.5e-05	78.0	0	0
TNSETLVRCS	Q13315	KESKIN_A0101	MONOALLELIC	0	HLA-A*01:01	0	0.0	0.00018	62.0	0	0
TLPHHLLPL	A2VDJ0	KESKIN_A0101	MONOALLELIC	0	HLA-A*01:01	0	0.0	0.005219	12.0	0	0
KKQANDLVA	O00160	KESKIN_A0101	MONOALLELIC	0	HLA-A*01:01	0	0.0	0.000156	64.0	0	0
ISLQAIQQLV	E9PF10	KESKIN_A0101	MONOALLELIC	0	HLA-A*01:01	0	0.0	0.003833	14.0	0	0
AKRESRRMR	H3BV44	KESKIN_A0101	MONOALLELIC	0	HLA-A*01:01	0	0.0	0.000167	63.0	0	0
GLIRSVNPE	Q5HYK7	KESKIN_A0101	MONOALLELIC	0	HLA-A*01:01	0	0.0	0.000125	69.0	0	0
AVGDKEPTIDE	Q5T795	KESKIN_A0101	MONOALLELIC	0	HLA-A*01:01	0	0.0	0.000122	69.0	0	0
LGNETVVA	Q96SA4	KESKIN_A0101	MONOALLELIC	0	HLA-A*01:01	0	0.0	0.000291	52.0	0	0
VTIQSKYRA	Q8IZT6	KESKIN_A0101	MONOALLELIC	0	HLA-A*01:01	0	0.0	0.008833	8.2	0	0
GVLYEGKERL	Q5VZ89	KESKIN_A0101	MONOALLELIC	0	HLA-A*01:01	0	0.0	0.001622	23.0	0	0
RDNMEEITNP	Q8IZT6	KESKIN_A0101	MONOALLELIC	0	HLA-A*01:01	0	0.0	8.1e-05	76.0	0	0
IQVRQKTLHK	Q96D46	KESKIN_A0101	MONOALLELIC	0	HLA-A*01:01	0	0.0	0.000923	31.0	0	0
QGDVIQIKLS	H0Y3X6	KESKIN_A0101	MONOALLELIC	0	HLA-A*01:01	0	0.0034	0.001111	28.0	0	0
DGDCGTTHSRA	H0YCY6	KESKIN_A0101	MONOALLELIC	0	HLA-A*01:01	0	0.0	0.000401	46.0	0	0
ISHLISFCL	Q9NU22	KESKIN_A0101	MONOALLELIC	0	HLA-A*01:01	0	0.0	0.002906	16.0	0	0
EFPFPDVLR	Q9HA65	KESKIN_A0101	MONOALLELIC	0	HLA-A*01:01	0	0.0	0.003256	15.0	0	0
RIQLQIQETLQ	E9PF10	KESKIN_A0101	MONOALLELIC	0	HLA-A*01:01	0	0.0	0.00013700000000000002	67.0	0	0
DREFWKLF	Q13315	KESKIN_A0101	MONOALLELIC	0	HLA-A*01:01	0	0.0	0.003129	16.0	0	0
SSLNDTYHSR	Q9H992	KESKIN_A0101	MONOALLELIC	0	HLA-A*01:01	0	0.0	0.008605	8.3	0	0
EESSINYTFK	P49792	KESKIN_A0101	MONOALLELIC	0	HLA-A*01:01	0	0.0	0.004453	13.0	0	0
HDLLWATLWEG	Q7Z6L1	KESKIN_A0101	MONOALLELIC	0	HLA-A*01:01	0	0.0	3.4e-05	89.0	0	0
IQMSWEKEE	Q7Z5Y7	KESKIN_A0101	MONOALLELIC	0	HLA-A*01:01	0	0.0	0.00011	71.0	0	0
LEPHLVRMAK	E9PF10	KESKIN_A0101	MONOALLELIC	0	HLA-A*01:01	0	0.0	0.001176	27.0	0	0
EAIKKEMQEL	P49792	KESKIN_A0101	MONOALLELIC	0	HLA-A*01:01	0	0.0	0.000975	30.0	0	0
VLKTHECL	A0A087X038	KESKIN_A0101	MONOALLELIC	0	HLA-A*01:01	0	0.0	0.000263	54.0	0	0
GELLAQYMAD	B7ZC39	KESKIN_A0101	MONOALLELIC	0	HLA-A*01:01	0	0.0	2.3e-05	93.0	0	0
RESGNPEEEK	Q9NU22	KESKIN_A0101	MONOALLELIC	0	HLA-A*01:01	0	0.0	0.000946	30.0	0	0
QTEPKAVR	Q4AC94	KESKIN_A0101	MONOALLELIC	0	HLA-A*01:01	0	0.2466	0.008611	8.3	0	0
RHAMAWLS	H0Y3X6	KESKIN_A0101	MONOALLELIC	0	HLA-A*01:01	0	0.0	6.8e-05	79.0	0	0
LHISQDATGEE	Q96D46	KESKIN_A0101	MONOALLELIC	0	HLA-A*01:01	0	0.0	0.000212	58.0	0	0
QLEASLRMLSL	Q4AC94	KESKIN_A0101	MONOALLELIC	0	HLA-A*01:01	0	0.0	0.000966	30.0	0	0
NEQIDERDYD	Q9NU22	KESKIN_A0101	MONOALLELIC	0	HLA-A*01:01	0	0.0	0.000315	50.0	0	0
SSARNFSNM	O43264	KESKIN_A0101	MONOALLELIC	0	HLA-A*01:01	0	0.0097	0.041531	3.3	0	0
GPDPTDTAP	Q9BS26	KESKIN_A0101	MONOALLELIC	0	HLA-A*01:01	0	0.0	0.001253	26.0	0	0
MLKDVEDDMQ	Q5VZE5	KESKIN_A0101	MONOALLELIC	0	HLA-A*01:01	0	0.0016	0.013141	6.5	0	0
IAQFLESVAN	Q9NU22	KESKIN_A0101	MONOALLELIC	0	HLA-A*01:01	0	0.0	0.000162	64.0	0	0
EANLVSVG	Q9NU22	KESKIN_A0101	MONOALLELIC	0	HLA-A*01:01	0	0.0	0.000576	39.0	0	0
VIDYDGRI	Q86Y22	KESKIN_A0101	MONOALLELIC	0	HLA-A*01:01	0	0.0747	0.019863	5.1	0	0
IHCVLLAGHNH	Q4AC94	KESKIN_A0101	MONOALLELIC	0	HLA-A*01:01	0	0.0	0.000295	52.0	0	0
SFDGALENKR	Q96KR7	KESKIN_A0101	MONOALLELIC	0	HLA-A*01:01	0	0.0	0.0050030000000000005	12.0	0	0
KERGVGDI	P49792	KESKIN_A0101	MONOALLELIC	0	HLA-A*01:01	0	0.0	0.00018	62.0	0	0
SLLDTPGEVVQ	Q7Z6L1	KESKIN_A0101	MONOALLELIC	0	HLA-A*01:01	0	0.0275	0.001123	28.0	0	0
FRELWDWSVC	Q5T795	KESKIN_A0101	MONOALLELIC	0	HLA-A*01:01	0	0.0	0.000206	59.0	0	0
EPGFEVISCVE	Q9HA65	KESKIN_A0101	MONOALLELIC	0	HLA-A*01:01	0	0.0	2e-05	94.0	0	0
AATLIQRRF	Q8IZT6	KESKIN_A0101	MONOALLELIC	0	HLA-A*01:01	0	0.0	0.009682	7.7	0	0
AFVVLQLPYSL	P46092	KESKIN_A0101	MONOALLELIC	0	HLA-A*01:01	0	0.0	0.00024900000000000004	55.0	0	0
EYLAMLWRY	Q9NU22	KESKIN_A0101	MONOALLELIC	0	HLA-A*01:01	0	0.1304	0.035691	3.6	0	0
SRSCAAIIAY	C9J4H0	KESKIN_A0101	MONOALLELIC	0	HLA-A*01:01	0	0.0	0.143932	1.5	1	0
VNKRFVRVTF	Q9Y4W6	KESKIN_A0101	MONOALLELIC	0	HLA-A*01:01	0	0.0	0.001221	27.0	0	0
LDQFTGEVIS	Q9NU22	KESKIN_A0101	MONOALLELIC	0	HLA-A*01:01	0	0.0	0.000153	65.0	0	0
DLRRQLELH	Q13315	KESKIN_A0101	MONOALLELIC	0	HLA-A*01:01	0	0.0	0.00363	14.0	0	0
KGGRLIQVE	Q9NU22	KESKIN_A0101	MONOALLELIC	0	HLA-A*01:01	0	0.0	3.1e-05	90.0	0	0
SGAVHDRLL	C9IZK7	KESKIN_A0101	MONOALLELIC	0	HLA-A*01:01	0	0.0	0.001269	26.0	0	0
TGCIGAKHRIS	P62913	KESKIN_A0101	MONOALLELIC	0	HLA-A*01:01	0	0.0	2.8000000000000006e-05	91.0	0	0
KEGCEAIVD	A0A1B0GVD5	KESKIN_A0101	MONOALLELIC	0	HLA-A*01:01	0	0.0	1.5e-05	96.0	0	0
EYLLGVVKV	Q4AC94	KESKIN_A0101	MONOALLELIC	0	HLA-A*01:01	0	0.0	0.00133	25.0	0	0
SLNSENSYVS	Q9H992	KESKIN_A0101	MONOALLELIC	0	HLA-A*01:01	0	0.0	0.001179	27.0	0	0
LRKYIYIRSC	Q8IZT6	KESKIN_A0101	MONOALLELIC	0	HLA-A*01:01	0	0.0	3.4e-05	89.0	0	0
VELLGPRPF	Q9Y4W6	KESKIN_A0101	MONOALLELIC	0	HLA-A*01:01	0	0.0	0.003575	14.0	0	0
QEMEDVDFEEE	C9JEH3	KESKIN_A0101	MONOALLELIC	0	HLA-A*01:01	0	0.0	6e-05	81.0	0	0
RECGIEKHQSS	Q13315	KESKIN_A0101	MONOALLELIC	0	HLA-A*01:01	0	0.0	4.4e-05	85.0	0	0
ENKRTAAK	Q96KR7	KESKIN_A0101	MONOALLELIC	0	HLA-A*01:01	0	0.0	0.00019	60.0	0	0
GGVSHDELLDL	G3V0E4	KESKIN_A0101	MONOALLELIC	0	HLA-A*01:01	0	0.0	0.000451	43.0	0	0
QLKSDDSNG	Q6PCB8	KESKIN_A0101	MONOALLELIC	0	HLA-A*01:01	0	0.0	0.000122	69.0	0	0
DFKDVLIPG	Q9BS26	KESKIN_A0101	MONOALLELIC	0	HLA-A*01:01	0	0.0	0.000246	55.0	0	0
AISKRFKF	Q9UEE5	KESKIN_A0101	MONOALLELIC	0	HLA-A*01:01	0	0.0301	0.001953	20.0	0	0
EGTVRALLR	Q9NU22	KESKIN_A0101	MONOALLELIC	0	HLA-A*01:01	0	0.0	0.001545	23.0	0	0
IPDIQIDPNG	P01042	KESKIN_A0101	MONOALLELIC	0	HLA-A*01:01	0	0.0	0.0007599999999999999	34.0	0	0
YRRSVELNPT	P49792	KESKIN_A0101	MONOALLELIC	0	HLA-A*01:01	0	0.0	6.9e-05	79.0	0	0
PMFGYKHVLTL	P05106	KESKIN_A0101	MONOALLELIC	0	HLA-A*01:01	0	0.0	0.000176	62.0	0	0
PGSQLPSG	Q9NU22	KESKIN_A0101	MONOALLELIC	0	HLA-A*01:01	0	0.0	1e-05	98.0	0	0
SMALAADG	Q8NDN9	KESKIN_A0101	MONOALLELIC	0	HLA-A*01:01	0	0.0	0.00027400000000000005	53.0	0	0
KAVKEGGGL	H0YCY6	KESKIN_A0101	MONOALLELIC	0	HLA-A*01:01	0	0.0	0.001091	28.0	0	0
GLPPMMPPGP	Q9Y6I3	KESKIN_A0101	MONOALLELIC	0	HLA-A*01:01	0	0.0	9.1e-05	74.0	0	0
DFKHVVFGFV	P49792	KESKIN_A0101	MONOALLELIC	0	HLA-A*01:01	0	0.0	0.000435	44.0	0	0
GSLGSVVN	Q5VZ89	KESKIN_A0101	MONOALLELIC	0	HLA-A*01:01	0	0.0	0.000326	50.0	0	0
VEGYWIAVGDK	Q5T795	KESKIN_A0101	MONOALLELIC	0	HLA-A*01:01	0	0.0	8.6e-05	75.0	0	0
DCIQEVEV	Q5VT98	KESKIN_A0101	MONOALLELIC	0	HLA-A*01:01	0	0.0	0.000106	72.0	0	0
ATPTPTPPTR	Q9Y6I3	KESKIN_A0101	MONOALLELIC	0	HLA-A*01:01	0	0.0013	0.011036	7.2	0	0
CTKIKAIRL	Q8IZT6	KESKIN_A0101	MONOALLELIC	0	HLA-A*01:01	0	0.0009	0.005803	11.0	0	0
AACHSAHT	Q8NDN9	KESKIN_A0101	MONOALLELIC	0	HLA-A*01:01	0	0.0	0.000144	66.0	0	0
TRFAHLKK	A2VDJ0	KESKIN_A0101	MONOALLELIC	0	HLA-A*01:01	0	0.0	0.00056	39.0	0	0
EMSDLNKYS	Q5VZE5	KESKIN_A0101	MONOALLELIC	0	HLA-A*01:01	0	0.0002	0.001252	26.0	0	0
SIQVRQVE	P05106	KESKIN_A0101	MONOALLELIC	0	HLA-A*01:01	0	0.0	0.00027	53.0	0	0
TLNFKMGN	Q9UHB9	KESKIN_A0101	MONOALLELIC	0	HLA-A*01:01	0	0.0	0.000312	50.0	0	0
EIDMKVIQQR	D6RC99	KESKIN_A0101	MONOALLELIC	0	HLA-A*01:01	0	0.0	0.008669	8.3	0	0
STSVPAPASFK	P49792	KESKIN_A0101	MONOALLELIC	0	HLA-A*01:01	0	0.0	0.011203	7.1	0	0
AFDNEYGIA	Q5VZ89	KESKIN_A0101	MONOALLELIC	0	HLA-A*01:01	0	0.0101	0.009671	7.8	0	0
PTQALPPPLSM	Q9H3D4	KESKIN_A0101	MONOALLELIC	0	HLA-A*01:01	0	0.0	0.009113	8.0	0	0
RFLNKLCL	Q01970	KESKIN_A0101	MONOALLELIC	0	HLA-A*01:01	0	0.0	0.00018	62.0	0	0
VLLMPQVEGK	Q9NU22	KESKIN_A0101	MONOALLELIC	0	HLA-A*01:01	0	0.0	0.001156	27.0	0	0
LDGNIDSSQ	Q96ST3	KESKIN_A0101	MONOALLELIC	0	HLA-A*01:01	0	0.0	0.000398	46.0	0	0
KHVVRCYLRL	Q92600	KESKIN_A0101	MONOALLELIC	0	HLA-A*01:01	0	0.0	0.000106	72.0	0	0
GKENKITITN	P11142	KESKIN_A0101	MONOALLELIC	0	HLA-A*01:01	0	0.0	8.499999999999999e-05	75.0	0	0
RKRFMDDY	O00160	KESKIN_A0101	MONOALLELIC	0	HLA-A*01:01	0	0.0	0.00046	43.0	0	0
TRQAGIIQALQ	Q13315	KESKIN_A0101	MONOALLELIC	0	HLA-A*01:01	0	0.0	0.000211	58.0	0	0
LFKLAMNILA	Q01970	KESKIN_A0101	MONOALLELIC	0	HLA-A*01:01	0	0.0	0.000248	55.0	0	0
LAALCYLIAF	P49792	KESKIN_A0101	MONOALLELIC	0	HLA-A*01:01	0	0.0	0.00055	40.0	0	0
YQRFCSRPPK	Q9Y4W6	KESKIN_A0101	MONOALLELIC	0	HLA-A*01:01	0	0.0	5.600000000000001e-05	82.0	0	0
KGSPEDKDS	Q9NU22	KESKIN_A0101	MONOALLELIC	0	HLA-A*01:01	0	0.0	2.5e-05	92.0	0	0
ISLADDSV	Q9NU22	KESKIN_A0101	MONOALLELIC	0	HLA-A*01:01	0	0.0	0.000782	33.0	0	0
QMKMTENTLLF	Q5T795	KESKIN_A0101	MONOALLELIC	0	HLA-A*01:01	0	0.0	0.004342	13.0	0	0
EPGAQPQLI	F8VZ44	KESKIN_A0101	MONOALLELIC	0	HLA-A*01:01	0	0.0	0.003523	15.0	0	0
LRLLSSVTA	Q9H974	KESKIN_A0101	MONOALLELIC	0	HLA-A*01:01	0	0.0	0.00045	43.0	0	0
FEYLRLTSL	Q92600	KESKIN_A0101	MONOALLELIC	0	HLA-A*01:01	0	0.0043	0.004704	12.0	0	0
LVARIIHAVT	Q13315	KESKIN_A0101	MONOALLELIC	0	HLA-A*01:01	0	0.0	0.00031	51.0	0	0
PHVSRSSTP	P49792	KESKIN_A0101	MONOALLELIC	0	HLA-A*01:01	0	0.0	1.5e-05	96.0	0	0
SEWDEQERI	Q9NU22	KESKIN_A0101	MONOALLELIC	0	HLA-A*01:01	0	0.0059	0.004361	13.0	0	0
VKELSKTDR	H3BV44	KESKIN_A0101	MONOALLELIC	0	HLA-A*01:01	0	0.0	0.000133	67.0	0	0
PLTSNCTIQ	C9IZK7	KESKIN_A0101	MONOALLELIC	0	HLA-A*01:01	0	0.0	0.00013000000000000002	68.0	0	0
LKTAGKSE	H3BV44	KESKIN_A0101	MONOALLELIC	0	HLA-A*01:01	0	0.0	1e-05	98.0	0	0
PATGPSVTNPF	Q9Y6I3	KESKIN_A0101	MONOALLELIC	0	HLA-A*01:01	0	0.0	0.0008150000000000001	33.0	0	0
VFQHGKVEI	P11142	KESKIN_A0101	MONOALLELIC	0	HLA-A*01:01	0	0.0	0.002075	20.0	0	0
GKPKDPTF	P01019	KESKIN_A0101	MONOALLELIC	0	HLA-A*01:01	0	0.0	0.000411	45.0	0	0
TLKLGGKG	A0A1B0GVD5	KESKIN_A0101	MONOALLELIC	0	HLA-A*01:01	0	0.0	0.000104	72.0	0	0
AARANSLQLL	A0A1B0GUM4	KESKIN_A0101	MONOALLELIC	0	HLA-A*01:01	0	0.0	0.0024010000000000004	18.0	0	0
REKAARIIQLA	Q8IZT6	KESKIN_A0101	MONOALLELIC	0	HLA-A*01:01	0	0.0	0.000346	49.0	0	0
KRAHAESP	A0A286YF11	KESKIN_A0101	MONOALLELIC	0	HLA-A*01:01	0	0.0	1.4e-05	96.0	0	0
GRQVFLRQKS	Q8IZT6	KESKIN_A0101	MONOALLELIC	0	HLA-A*01:01	0	0.0	3.7e-05	88.0	0	0
RIGEIKEET	P01042	KESKIN_A0101	MONOALLELIC	0	HLA-A*01:01	0	0.0	0.000523	41.0	0	0
QRRIPGSTEA	Q96ST3	KESKIN_A0101	MONOALLELIC	0	HLA-A*01:01	0	0.0	0.000259	54.0	0	0
ALEKKPQV	E5RHB5	KESKIN_A0101	MONOALLELIC	0	HLA-A*01:01	0	0.0037	0.001123	28.0	0	0
RDLILTPK	O00160	KESKIN_A0101	MONOALLELIC	0	HLA-A*01:01	0	0.0	0.000423	44.0	0	0
KFEAVLSE	Q9NU22	KESKIN_A0101	MONOALLELIC	0	HLA-A*01:01	0	0.0	0.000211	58.0	0	0
SQILYSSK	Q7Z5Y7	KESKIN_A0101	MONOALLELIC	0	HLA-A*01:01	0	0.0	0.000239	56.0	0	0
LEEKKALCKA	A0A087X038	KESKIN_A0101	MONOALLELIC	0	HLA-A*01:01	0	0.0	0.000392	46.0	0	0
GIRNRFTELYV	Q9NU22	KESKIN_A0101	MONOALLELIC	0	HLA-A*01:01	0	0.0	0.001589	23.0	0	0
QLASLDSDP	H0Y3X6	KESKIN_A0101	MONOALLELIC	0	HLA-A*01:01	0	0.0	0.000169	63.0	0	0
LLQRNTETRKR	Q13315	KESKIN_A0101	MONOALLELIC	0	HLA-A*01:01	0	0.0	0.00024	56.0	0	0
QLAALIGESEA	Q01970	KESKIN_A0101	MONOALLELIC	0	HLA-A*01:01	0	0.0	0.000259	54.0	0	0
SVMTPPPVHY	Q5VZE5	KESKIN_A0101	MONOALLELIC	0	HLA-A*01:01	0	0.1189	0.379728	0.56	1	0
KDQLIRAA	C9J2Q2	KESKIN_A0101	MONOALLELIC	0	HLA-A*01:01	0	0.0	0.000177	62.0	0	0
MLAAESIN	Q13315	KESKIN_A0101	MONOALLELIC	0	HLA-A*01:01	0	0.0	0.000637	37.0	0	0
PPINEDSLR	Q4AC94	KESKIN_A0101	MONOALLELIC	0	HLA-A*01:01	0	0.0	0.000417	45.0	0	0
SPSPRGVGYAK	Q67FW5	KESKIN_A0101	MONOALLELIC	0	HLA-A*01:01	0	0.0	0.00199	20.0	0	0
TAVITLFN	Q01780	KESKIN_A0101	MONOALLELIC	0	HLA-A*01:01	0	0.0	0.000213	58.0	0	0
HGSPAQEN	Q5VZ89	KESKIN_A0101	MONOALLELIC	0	HLA-A*01:01	0	0.0	9.1e-05	74.0	0	0
IVKEPTSHD	P49792	KESKIN_A0101	MONOALLELIC	0	HLA-A*01:01	0	0.0	0.000356	48.0	0	0
RYFCMEKFL	Q13315	KESKIN_A0101	MONOALLELIC	0	HLA-A*01:01	0	0.0	0.000219	58.0	0	0
MDTVKDSSNG	Q13315	KESKIN_A0101	MONOALLELIC	0	HLA-A*01:01	0	0.0	0.000139	67.0	0	0
QLPERAIF	Q13315	KESKIN_A0101	MONOALLELIC	0	HLA-A*01:01	0	0.0	0.001904	21.0	0	0
FKSNFSEKAS	P49792	KESKIN_A0101	MONOALLELIC	0	HLA-A*01:01	0	0.0	0.000233	56.0	0	0
DPEPPEKEFT	Q01780	KESKIN_A0101	MONOALLELIC	0	HLA-A*01:01	0	0.0	0.000491	42.0	0	0
LLEVAAAPLR	Q5T795	KESKIN_A0101	MONOALLELIC	0	HLA-A*01:01	0	0.1016	0.0055520000000000005	11.0	0	0
TRSGIFLWT	Q5VZ89	KESKIN_A0101	MONOALLELIC	0	HLA-A*01:01	0	0.0154	0.000768	34.0	0	0
NKEPKSEAPAE	Q4AC94	KESKIN_A0101	MONOALLELIC	0	HLA-A*01:01	0	0.0	1.6e-05	95.0	0	0
KMSLLLVY	C9IZK7	KESKIN_A0101	MONOALLELIC	0	HLA-A*01:01	1	0.7698	0.011229	7.1	0	0
VGEGAYGVV	A0A1B0GUM4	KESKIN_A0101	MONOALLELIC	0	HLA-A*01:01	0	0.0	0.002583	17.0	0	0
MAEYCRSIFG	Q01970	KESKIN_A0101	MONOALLELIC	0	HLA-A*01:01	0	0.0	0.000292	52.0	0	0
HKNTYCYL	Q4AC94	KESKIN_A0101	MONOALLELIC	0	HLA-A*01:01	0	0.0	0.000106	72.0	0	0
LHRNNIAD	Q9NU22	KESKIN_A0101	MONOALLELIC	0	HLA-A*01:01	0	0.0	1.2e-05	97.0	0	0
FFTPKDNMSI	H3BV44	KESKIN_A0101	MONOALLELIC	0	HLA-A*01:01	0	0.0	0.011594	7.0	0	0
IDGPRSAQVA	Q9NU22	KESKIN_A0101	MONOALLELIC	0	HLA-A*01:01	0	0.0	0.000406	45.0	0	0
DILLQDTN	Q13315	KESKIN_A0101	MONOALLELIC	0	HLA-A*01:01	0	0.0	0.000129	68.0	0	0
GLIRSVNPEI	Q5HYK7	KESKIN_A0101	MONOALLELIC	0	HLA-A*01:01	0	0.0	0.000865	32.0	0	0
EEVSEARRENK	Q9NU22	KESKIN_A0101	MONOALLELIC	0	HLA-A*01:01	0	0.0	0.000734	35.0	0	0
ARVKEVEEM	Q13315	KESKIN_A0101	MONOALLELIC	0	HLA-A*01:01	0	0.0	0.001744	22.0	0	0
LLLVLMDAER	Q9UHB9	KESKIN_A0101	MONOALLELIC	0	HLA-A*01:01	0	0.0	0.000117	70.0	0	0
FPVQFGGP	Q4AC94	KESKIN_A0101	MONOALLELIC	0	HLA-A*01:01	0	0.0	9.7e-05	73.0	0	0
PPPQSPELYVA	Q5VZE5	KESKIN_A0101	MONOALLELIC	0	HLA-A*01:01	0	0.0	0.000178	62.0	0	0
YAFNSGNVER	Q9UNM6	KESKIN_A0101	MONOALLELIC	0	HLA-A*01:01	0	0.0	0.012641	6.6	0	0
SEVISPQPDEV	Q4AC94	KESKIN_A0101	MONOALLELIC	0	HLA-A*01:01	0	0.0	0.001495	24.0	0	0
FFEQEKNFLIN	A0A087WUY5	KESKIN_A0101	MONOALLELIC	0	HLA-A*01:01	0	0.0	0.000257	54.0	0	0
DVLVMAVK	Q9NU22	KESKIN_A0101	MONOALLELIC	0	HLA-A*01:01	0	0.0	0.000354	48.0	0	0
GVIAEEEA	Q13315	KESKIN_A0101	MONOALLELIC	0	HLA-A*01:01	0	0.0	0.000167	63.0	0	0
SPCNVYLNC	Q4AC94	KESKIN_A0101	MONOALLELIC	0	HLA-A*01:01	0	0.0	0.000175	62.0	0	0
EERLEIQVWRA	Q4AC94	KESKIN_A0101	MONOALLELIC	0	HLA-A*01:01	0	0.0	0.000243	55.0	0	0
EFDSPETADL	Q8NDN9	KESKIN_A0101	MONOALLELIC	0	HLA-A*01:01	0	0.1257	0.011768	6.9	0	0
KWLYHLAKNIP	Q9NU22	KESKIN_A0101	MONOALLELIC	0	HLA-A*01:01	0	0.0	6e-06	99.0	0	0
PASLPNCE	Q13315	KESKIN_A0101	MONOALLELIC	0	HLA-A*01:01	0	0.0	6e-05	81.0	0	0
PVLSSYSDLVL	Q9NU22	KESKIN_A0101	MONOALLELIC	0	HLA-A*01:01	0	0.0	0.000267	54.0	0	0
MEVIRYAVQV	Q8IZT6	KESKIN_A0101	MONOALLELIC	0	HLA-A*01:01	0	0.0001	0.00038	47.0	0	0
MVAFDMDGKV	Q5VZE5	KESKIN_A0101	MONOALLELIC	0	HLA-A*01:01	0	0.0	0.004874	12.0	0	0
SHWWSRFQKG	Q9Y4W6	KESKIN_A0101	MONOALLELIC	0	HLA-A*01:01	0	0.0	4e-05	87.0	0	0
MQHVHKSAV	Q9NU22	KESKIN_A0101	MONOALLELIC	0	HLA-A*01:01	0	0.0	0.001018	29.0	0	0
WIAVGDKEP	Q5T795	KESKIN_A0101	MONOALLELIC	0	HLA-A*01:01	0	0.0	0.000226	57.0	0	0
RLWGRGGCW	Q9Y4W6	KESKIN_A0101	MONOALLELIC	0	HLA-A*01:01	0	0.0	0.003594	14.0	0	0
AFRRRGKL	A0A1B0GUM4	KESKIN_A0101	MONOALLELIC	0	HLA-A*01:01	0	0.0	0.000594	38.0	0	0
QAVICIQSYYR	Q8IZT6	KESKIN_A0101	MONOALLELIC	0	HLA-A*01:01	0	0.0	0.000563	39.0	0	0
ADAVLQKPQ	Q01780	KESKIN_A0101	MONOALLELIC	0	HLA-A*01:01	0	0.0	0.00025	55.0	0	0
VKIATKANPWD	O43488	KESKIN_A0101	MONOALLELIC	0	HLA-A*01:01	0	0.0	2.2e-05	93.0	0	0
SRDICLKKFIK	Q01780	KESKIN_A0101	MONOALLELIC	0	HLA-A*01:01	0	0.0	0.00028900000000000003	52.0	0	0
KPTHKPIA	P49792	KESKIN_A0101	MONOALLELIC	0	HLA-A*01:01	0	0.0	0.000132	67.0	0	0
VYVCASDVPIR	Q7Z6L1	KESKIN_A0101	MONOALLELIC	0	HLA-A*01:01	0	0.0	0.000169	63.0	0	0
IASVFKQWLRD	H3BV44	KESKIN_A0101	MONOALLELIC	0	HLA-A*01:01	0	0.0	2.2e-05	93.0	0	0
DSVQIIASVSD	H3BV44	KESKIN_A0101	MONOALLELIC	0	HLA-A*01:01	0	0.0	6.1e-05	81.0	0	0
LRCLTEVA	Q13315	KESKIN_A0101	MONOALLELIC	0	HLA-A*01:01	0	0.0	1.5e-05	96.0	0	0
AKLEQLAAK	P49792	KESKIN_A0101	MONOALLELIC	0	HLA-A*01:01	0	0.0	0.00031600000000000004	50.0	0	0
DTRQLGLVV	Q9UK45	KESKIN_A0101	MONOALLELIC	0	HLA-A*01:01	0	0.0	0.017391999999999998	5.5	0	0
HKTKLKSILE	Q13315	KESKIN_A0101	MONOALLELIC	0	HLA-A*01:01	0	0.0	0.000423	44.0	0	0
QVDISLNLDQ	Q8IZT6	KESKIN_A0101	MONOALLELIC	0	HLA-A*01:01	1	0.9275	0.018213	5.4	0	0
YCEYCSSLI	H3BV44	KESKIN_A0101	MONOALLELIC	0	HLA-A*01:01	0	0.0	0.004351	13.0	0	0
AKKGERECH	Q7Z5Y7	KESKIN_A0101	MONOALLELIC	0	HLA-A*01:01	0	0.0	3.8e-05	87.0	0	0
RLRPGALGGA	Q01970	KESKIN_A0101	MONOALLELIC	0	HLA-A*01:01	0	0.0	0.00136	25.0	0	0
IIALYTSKF	Q96LJ7	KESKIN_A0101	MONOALLELIC	0	HLA-A*01:01	0	0.0089	0.033667	3.7	0	0
GKIKNLGK	Q9H974	KESKIN_A0101	MONOALLELIC	0	HLA-A*01:01	0	0.0	4.3e-05	86.0	0	0
GKELRVATQ	O43736	KESKIN_A0101	MONOALLELIC	0	HLA-A*01:01	0	0.0	9.9e-05	73.0	0	0
EYIELRHAVLV	Q8IZT6	KESKIN_A0101	MONOALLELIC	0	HLA-A*01:01	0	0.0	0.000373	47.0	0	0
TVLKERGLK	Q7Z5Y7	KESKIN_A0101	MONOALLELIC	0	HLA-A*01:01	0	0.0	0.002882	16.0	0	0
LTTEIIPL	Q92600	KESKIN_A0101	MONOALLELIC	0	HLA-A*01:01	0	0.0	0.004967	12.0	0	0
EQGFTWWLNFI	Q8IZT6	KESKIN_A0101	MONOALLELIC	0	HLA-A*01:01	0	0.0	7e-05	79.0	0	0
DCDKFRHPL	Q9BS26	KESKIN_A0101	MONOALLELIC	0	HLA-A*01:01	0	0.0033	0.006104999999999999	11.0	0	0
RYLPQTYV	O43736	KESKIN_A0101	MONOALLELIC	0	HLA-A*01:01	0	0.0	0.000597	38.0	0	0
NEDMKEVIEID	Q8NDN9	KESKIN_A0101	MONOALLELIC	0	HLA-A*01:01	0	0.0	7.900000000000001e-05	77.0	0	0
VVNSVFAAAG	A2VDJ0	KESKIN_A0101	MONOALLELIC	0	HLA-A*01:01	0	0.0	0.000238	56.0	0	0
EHCFEIHI	Q4AC94	KESKIN_A0101	MONOALLELIC	0	HLA-A*01:01	0	0.0	9.9e-05	73.0	0	0
SASQVQKQRS	J3QSG6	KESKIN_A0101	MONOALLELIC	0	HLA-A*01:01	0	0.0	0.000354	48.0	0	0
LRDLLNWC	Q5T795	KESKIN_A0101	MONOALLELIC	0	HLA-A*01:01	0	0.0	0.000176	62.0	0	0
GGSPPKSK	Q96ST3	KESKIN_A0101	MONOALLELIC	0	HLA-A*01:01	0	0.0	0.000122	69.0	0	0
DSKINVPELP	O43264	KESKIN_A0101	MONOALLELIC	0	HLA-A*01:01	0	0.0	0.000731	35.0	0	0
CEQLAKANAGK	P01019	KESKIN_A0101	MONOALLELIC	0	HLA-A*01:01	0	0.0	0.000232	56.0	0	0
ESQPNIVIIR	O43264	KESKIN_A0101	MONOALLELIC	0	HLA-A*01:01	0	0.0	0.007745	8.9	0	0
LNEIESIY	Q96ST3	KESKIN_A0101	MONOALLELIC	0	HLA-A*01:01	1	0.5257	0.065755	2.5	0	0
LKNTIVFS	A2VDJ0	KESKIN_A0101	MONOALLELIC	0	HLA-A*01:01	0	0.0	6.3e-05	80.0	0	0
PDVLPFAL	Q9NU22	KESKIN_A0101	MONOALLELIC	0	HLA-A*01:01	0	0.0	0.001592	23.0	0	0
RDIHTIKIDG	Q4AC94	KESKIN_A0101	MONOALLELIC	0	HLA-A*01:01	0	0.0	6.1e-05	81.0	0	0
KGPAVGIDLG	P11142	KESKIN_A0101	MONOALLELIC	0	HLA-A*01:01	0	0.0	0.000103	72.0	0	0
NFSATALR	A2VDJ0	KESKIN_A0101	MONOALLELIC	0	HLA-A*01:01	0	0.0	0.000409	45.0	0	0
FLELGIIAD	H0YCY6	KESKIN_A0101	MONOALLELIC	0	HLA-A*01:01	0	0.0022	0.002471	18.0	0	0
PAIAAVGKPG	G3V0E4	KESKIN_A0101	MONOALLELIC	0	HLA-A*01:01	0	0.0	2.4e-05	92.0	0	0
QVLQPEEKKTV	Q9Y4W6	KESKIN_A0101	MONOALLELIC	0	HLA-A*01:01	0	0.0	0.0004480000000000001	43.0	0	0
EGDVCNHEKK	A0A286YF11	KESKIN_A0101	MONOALLELIC	0	HLA-A*01:01	0	0.0	0.002278	19.0	0	0
DPKGSDIPEV	Q9NU22	KESKIN_A0101	MONOALLELIC	0	HLA-A*01:01	0	0.0	0.000387	46.0	0	0
ETVFTPKTSPE	P49792	KESKIN_A0101	MONOALLELIC	0	HLA-A*01:01	0	0.0	0.00014099999999999998	66.0	0	0
RGSKFIKW	Q01970	KESKIN_A0101	MONOALLELIC	0	HLA-A*01:01	0	0.0	0.000461	43.0	0	0
RRIPIPELEA	G3V0E4	KESKIN_A0101	MONOALLELIC	0	HLA-A*01:01	0	0.0	0.00149	24.0	0	0
GTLQPNEKQ	A0A1B0GUM4	KESKIN_A0101	MONOALLELIC	0	HLA-A*01:01	0	0.0	0.004443	13.0	0	0
RSSFQVQLAS	Q9H9F9	KESKIN_A0101	MONOALLELIC	0	HLA-A*01:01	0	0.0	0.00097	30.0	0	0
CHTIRLNNLC	Q5VT98	KESKIN_A0101	MONOALLELIC	0	HLA-A*01:01	0	0.0	0.000122	69.0	0	0
SRPRDIHT	Q4AC94	KESKIN_A0101	MONOALLELIC	0	HLA-A*01:01	0	0.0	6.1e-05	81.0	0	0
GDMAGQEVLPK	Q9NU22	KESKIN_A0101	MONOALLELIC	0	HLA-A*01:01	0	0.0	0.000717	35.0	0	0
SLSRGTVCH	Q7Z6L1	KESKIN_A0101	MONOALLELIC	0	HLA-A*01:01	0	0.0	0.006455	9.8	0	0
IRIPAKPGKCL	Q5HYK7	KESKIN_A0101	MONOALLELIC	0	HLA-A*01:01	0	0.0	0.000398	46.0	0	0
DLEAHEHPLPC	Q7Z6L1	KESKIN_A0101	MONOALLELIC	0	HLA-A*01:01	0	0.0	9.1e-05	74.0	0	0
SNPLLEAFGNA	O00160	KESKIN_A0101	MONOALLELIC	0	HLA-A*01:01	0	0.0	0.000267	54.0	0	0
DFYEDLDRF	D6RC99	KESKIN_A0101	MONOALLELIC	0	HLA-A*01:01	0	0.0004	0.014895	6.0	0	0
PATPTPAA	H0Y3X6	KESKIN_A0101	MONOALLELIC	0	HLA-A*01:01	0	0.0	0.00018	62.0	0	0
SETYDSYHPL	Q4AC94	KESKIN_A0101	MONOALLELIC	0	HLA-A*01:01	0	0.0	0.008695999999999999	8.2	0	0
EAKSKTEFDFN	A0A1B0GUM4	KESKIN_A0101	MONOALLELIC	0	HLA-A*01:01	0	0.0	0.000113	70.0	0	0
RPTDGAAS	Q9NU22	KESKIN_A0101	MONOALLELIC	0	HLA-A*01:01	0	0.0	0.00011	71.0	0	0
EETPGVEK	Q9H9F9	KESKIN_A0101	MONOALLELIC	0	HLA-A*01:01	0	0.0	0.000431	44.0	0	0
VLSSLSSHL	Q4AC94	KESKIN_A0101	MONOALLELIC	0	HLA-A*01:01	0	0.0	0.01189	6.8	0	0
PDWVLRRDNM	Q8IZT6	KESKIN_A0101	MONOALLELIC	0	HLA-A*01:01	0	0.0	0.000189	61.0	0	0
AVGLVKPKA	E9PF10	KESKIN_A0101	MONOALLELIC	0	HLA-A*01:01	0	0.0	0.001641	23.0	0	0
LKKLLLLVCFL	Q8IZT6	KESKIN_A0101	MONOALLELIC	0	HLA-A*01:01	0	0.0	1.9e-05	94.0	0	0
ALDCFTAM	Q9NU22	KESKIN_A0101	MONOALLELIC	0	HLA-A*01:01	0	0.043	0.017161000000000003	5.6	0	0
STRTEDFIID	Q01780	KESKIN_A0101	MONOALLELIC	0	HLA-A*01:01	0	0.0	0.0005009999999999999	41.0	0	0
LSQNISSETAQ	Q9NU22	KESKIN_A0101	MONOALLELIC	0	HLA-A*01:01	0	0.0	0.0004570000000000001	43.0	0	0
AVCSFGES	Q9NU22	KESKIN_A0101	MONOALLELIC	0	HLA-A*01:01	0	0.0	0.00019	60.0	0	0
AICQRTTQ	Q8IZT6	KESKIN_A0101	MONOALLELIC	0	HLA-A*01:01	0	0.0	8e-05	76.0	0	0
SESDVPLF	Q5VZ89	KESKIN_A0101	MONOALLELIC	0	HLA-A*01:01	0	0.2004	0.016023	5.8	0	0
LSKELLLDP	Q4AC94	KESKIN_A0101	MONOALLELIC	0	HLA-A*01:01	0	0.0	0.00024900000000000004	55.0	0	0
ADAEIASSLPA	A2VDJ0	KESKIN_A0101	MONOALLELIC	0	HLA-A*01:01	0	0.0	0.000433	44.0	0	0
PSGGASSG	P11142	KESKIN_A0101	MONOALLELIC	0	HLA-A*01:01	0	0.0	4.3e-05	86.0	0	0
LENNYLVSA	Q6PCB8	KESKIN_A0101	MONOALLELIC	0	HLA-A*01:01	0	0.0	0.002235	19.0	0	0
RARAKWDT	P05106	KESKIN_A0101	MONOALLELIC	0	HLA-A*01:01	0	0.0	9.8e-05	73.0	0	0
HQFRLRLAPI	O43264	KESKIN_A0101	MONOALLELIC	0	HLA-A*01:01	0	0.0	0.000116	70.0	0	0
PPRQRLKQV	Q7Z6L1	KESKIN_A0101	MONOALLELIC	0	HLA-A*01:01	0	0.0	0.000129	68.0	0	0
PSEYRYTL	Q9BS26	KESKIN_A0101	MONOALLELIC	0	HLA-A*01:01	0	0.019	0.001388	25.0	0	0
FGSNSHSQAPE	Q7Z5Y7	KESKIN_A0101	MONOALLELIC	0	HLA-A*01:01	0	0.0	2e-05	94.0	0	0
SSSSLLSAG	Q7Z6L1	KESKIN_A0101	MONOALLELIC	0	HLA-A*01:01	0	0.0	0.00107	28.0	0	0
WNTPPNMPAA	A2VDJ0	KESKIN_A0101	MONOALLELIC	0	HLA-A*01:01	0	0.0	0.00601	11.0	0	0
QREVKDVAE	Q9Y5M8	KESKIN_A0101	MONOALLELIC	0	HLA-A*01:01	0	0.0	8.499999999999999e-05	75.0	0	0
LTRLEGLKD	Q13315	KESKIN_A0101	MONOALLELIC	0	HLA-A*01:01	0	0.0	0.000948	30.0	0	0
PDYAAGLVSTQ	H0Y3X6	KESKIN_A0101	MONOALLELIC	0	HLA-A*01:01	0	0.0	0.000128	68.0	0	0
DLGVAFEQGKI	Q13315	KESKIN_A0101	MONOALLELIC	0	HLA-A*01:01	0	0.0	0.000376	47.0	0	0
YYIYWYLSEFL	Q5VZE5	KESKIN_A0101	MONOALLELIC	0	HLA-A*01:01	0	0.0	0.00015800000000000002	64.0	0	0
LSDSSWRHSQV	Q9H992	KESKIN_A0101	MONOALLELIC	0	HLA-A*01:01	0	0.4918	0.015011000000000004	6.0	0	0
SSSGDVGKL	Q5VZ89	KESKIN_A0101	MONOALLELIC	0	HLA-A*01:01	0	0.1084	0.014575	6.1	0	0
GKDAVNCTY	P05106	KESKIN_A0101	MONOALLELIC	0	HLA-A*01:01	0	0.1509	0.11469	1.7	1	0
SVPCQLLESVL	E9PF10	KESKIN_A0101	MONOALLELIC	0	HLA-A*01:01	0	0.0	0.000189	61.0	0	0
TKAAVVTLQS	Q8IZT6	KESKIN_A0101	MONOALLELIC	0	HLA-A*01:01	0	0.0	0.000408	45.0	0	0
SEKKIHKTS	A2VDJ0	KESKIN_A0101	MONOALLELIC	0	HLA-A*01:01	0	0.0	0.000215	58.0	0	0
LSRILKNS	Q9UEE5	KESKIN_A0101	MONOALLELIC	0	HLA-A*01:01	0	0.0	7.8e-05	77.0	0	0
EHLDFKHVVF	P49792	KESKIN_A0101	MONOALLELIC	0	HLA-A*01:01	0	0.0	0.044049	3.2	0	0
LVDVVFKK	H3BV44	KESKIN_A0101	MONOALLELIC	0	HLA-A*01:01	0	0.122	0.01583	5.8	0	0
AIFRGKKARR	Q8IZT6	KESKIN_A0101	MONOALLELIC	0	HLA-A*01:01	0	0.0	0.000735	34.0	0	0
LSTLAQLLLD	Q9NU22	KESKIN_A0101	MONOALLELIC	0	HLA-A*01:01	0	0.0	0.000333	49.0	0	0
TGIINCPDGIS	Q7Z5Y7	KESKIN_A0101	MONOALLELIC	0	HLA-A*01:01	0	0.0	2.6e-05	91.0	0	0
LLNKDSPLHK	J3QSG6	KESKIN_A0101	MONOALLELIC	0	HLA-A*01:01	0	0.0	0.010458	7.4	0	0
IGIGTPPQ	A0A1B0GVD5	KESKIN_A0101	MONOALLELIC	0	HLA-A*01:01	0	0.0	9.7e-05	73.0	0	0
KDFRMFFLWTA	Q9Y4W6	KESKIN_A0101	MONOALLELIC	0	HLA-A*01:01	0	0.0	7.8e-05	77.0	0	0
HGIQYFNNN	P01042	KESKIN_A0101	MONOALLELIC	0	HLA-A*01:01	0	0.0	0.00014	66.0	0	0
TSTAAASS	A2VDJ0	KESKIN_A0101	MONOALLELIC	0	HLA-A*01:01	0	0.0	0.000557	39.0	0	0
QVRYEHRFAP	Q5VZE5	KESKIN_A0101	MONOALLELIC	0	HLA-A*01:01	0	0.0	0.000177	62.0	0	0
PFLEPHLV	E9PF10	KESKIN_A0101	MONOALLELIC	0	HLA-A*01:01	0	0.0	0.000519	41.0	0	0
LSQEQLRQW	P32248	KESKIN_A0101	MONOALLELIC	0	HLA-A*01:01	0	0.0246	0.022071	4.8	0	0
RLHMRYQALKQ	Q8IZT6	KESKIN_A0101	MONOALLELIC	0	HLA-A*01:01	0	0.0	5e-05	84.0	0	0
DTICYRVEEP	C9J2Q2	KESKIN_A0101	MONOALLELIC	0	HLA-A*01:01	0	0.0	0.000129	68.0	0	0
ILSWVNFMNK	Q9NU22	KESKIN_A0101	MONOALLELIC	0	HLA-A*01:01	0	0.0	0.001379	25.0	0	0
NPSFLGTPSHG	E9PF10	KESKIN_A0101	MONOALLELIC	0	HLA-A*01:01	0	0.0	5.3e-05	83.0	0	0
TYWIDEPD	Q9NU22	KESKIN_A0101	MONOALLELIC	0	HLA-A*01:01	0	0.0	3.6e-05	88.0	0	0
YLSLTPEQWK	A0A0B4J231	KESKIN_A0101	MONOALLELIC	0	HLA-A*01:01	0	0.1293	0.0061600000000000005	11.0	0	0
DGQVLGRRCFE	Q9H3D4	KESKIN_A0101	MONOALLELIC	0	HLA-A*01:01	0	0.0	2.6e-05	91.0	0	0
ELSRLTSEDRT	H3BV44	KESKIN_A0101	MONOALLELIC	0	HLA-A*01:01	0	0.0	5.1e-05	83.0	0	0
GQLGTGNKNN	Q8NDN9	KESKIN_A0101	MONOALLELIC	0	HLA-A*01:01	0	0.0	3.2e-05	89.0	0	0
VLRDVIYTL	Q13315	KESKIN_A0101	MONOALLELIC	0	HLA-A*01:01	0	0.0	0.011324	7.1	0	0
IDNSRNILY	E9PF10	KESKIN_A0101	MONOALLELIC	0	HLA-A*01:01	1	0.9441	0.620302	0.26	1	1
PSGWNSADGKS	Q9H992	KESKIN_A0101	MONOALLELIC	0	HLA-A*01:01	0	0.0	2.1e-05	93.0	0	0
DDKLTTSP	Q4AC94	KESKIN_A0101	MONOALLELIC	0	HLA-A*01:01	0	0.0	4.8e-05	84.0	0	0
ACPGRDRKA	Q9H3D4	KESKIN_A0101	MONOALLELIC	0	HLA-A*01:01	0	0.0	0.000125	69.0	0	0
LLGEGVFNF	Q9UNM6	KESKIN_A0101	MONOALLELIC	0	HLA-A*01:01	0	0.0392	0.055224	2.8	0	0
ALMFMYYTE	Q96SA4	KESKIN_A0101	MONOALLELIC	0	HLA-A*01:01	0	0.0	0.000207	59.0	0	0
EENGTQESRIS	D6RC99	KESKIN_A0101	MONOALLELIC	0	HLA-A*01:01	0	0.0	7.2e-05	78.0	0	0
IYSLSFPER	F8VZ44	KESKIN_A0101	MONOALLELIC	0	HLA-A*01:01	0	0.0001	0.001995	20.0	0	0
VDLPPEDAIGL	Q8NDN9	KESKIN_A0101	MONOALLELIC	0	HLA-A*01:01	0	0.0	0.00119	27.0	0	0
YLLSGFELEL	Q5VZE5	KESKIN_A0101	MONOALLELIC	0	HLA-A*01:01	0	0.0017	0.006908	9.5	0	0
DIKGSCFQSG	Q7Z5Y7	KESKIN_A0101	MONOALLELIC	0	HLA-A*01:01	0	0.0	6.500000000000001e-05	80.0	0	0
LTCHLLKKQAF	Q9NU22	KESKIN_A0101	MONOALLELIC	0	HLA-A*01:01	0	0.0	0.0005740000000000001	39.0	0	0
LRVFAWHPHTN	F8VZ44	KESKIN_A0101	MONOALLELIC	0	HLA-A*01:01	0	0.0	7.3e-05	78.0	0	0
PGKCLHEDPQS	Q5HYK7	KESKIN_A0101	MONOALLELIC	0	HLA-A*01:01	0	0.0	1e-06	100.0	0	0
TAVQPHGGQVV	Q96ST3	KESKIN_A0101	MONOALLELIC	0	HLA-A*01:01	0	0.0	0.000775	34.0	0	0
EYKEGVGKF	Q9H974	KESKIN_A0101	MONOALLELIC	0	HLA-A*01:01	0	0.0	0.00634	9.9	0	0
FRQNTHGI	Q9H3D4	KESKIN_A0101	MONOALLELIC	0	HLA-A*01:01	0	0.0	0.0005269999999999999	40.0	0	0
RIRITCLK	A0A087WY10	KESKIN_A0101	MONOALLELIC	0	HLA-A*01:01	0	0.0	0.000162	64.0	0	0
LMEMTFTRPA	Q9UNM6	KESKIN_A0101	MONOALLELIC	0	HLA-A*01:01	0	0.0	0.0004980000000000001	41.0	0	0
ELLRRAGP	Q86Y22	KESKIN_A0101	MONOALLELIC	0	HLA-A*01:01	0	0.0	2.8000000000000006e-05	91.0	0	0
LMFIYKLS	Q5VZ89	KESKIN_A0101	MONOALLELIC	0	HLA-A*01:01	0	0.0	0.000102	72.0	0	0
AYLKAQEGMR	Q13315	KESKIN_A0101	MONOALLELIC	0	HLA-A*01:01	0	0.0	0.000349	48.0	0	0
RDKVSSKNSL	P11142	KESKIN_A0101	MONOALLELIC	0	HLA-A*01:01	0	0.0	0.0007	35.0	0	0
IVGLIIFLLC	Q96SA4	KESKIN_A0101	MONOALLELIC	0	HLA-A*01:01	0	0.0	0.000136	67.0	0	0
SREQTVYYA	G3V0E4	KESKIN_A0101	MONOALLELIC	0	HLA-A*01:01	0	0.0	0.005214	12.0	0	0
WALSAIDELKV	E9PF10	KESKIN_A0101	MONOALLELIC	0	HLA-A*01:01	0	0.0	0.001297	26.0	0	0
HCKLLDIACW	A0A1B0GVD5	KESKIN_A0101	MONOALLELIC	0	HLA-A*01:01	0	0.0	0.000454	43.0	0	0
KKRESVPD	Q92600	KESKIN_A0101	MONOALLELIC	0	HLA-A*01:01	0	0.0	6e-06	99.0	0	0
SESGLGKTAL	Q4AC94	KESKIN_A0101	MONOALLELIC	0	HLA-A*01:01	0	0.0	0.002821	17.0	0	0
EDSSGKSILYV	P05106	KESKIN_A0101	MONOALLELIC	0	HLA-A*01:01	0	0.0063	0.031738	3.8	0	0
ESIMKCVQ	Q9NU22	KESKIN_A0101	MONOALLELIC	0	HLA-A*01:01	0	0.0	0.00015900000000000002	64.0	0	0
SSFRLDSEY	Q9H992	KESKIN_A0101	MONOALLELIC	0	HLA-A*01:01	1	0.7816	0.685003	0.21	1	1
PKEVMGEKK	Q9Y4W6	KESKIN_A0101	MONOALLELIC	0	HLA-A*01:01	0	0.0	0.000114	70.0	0	0
GLKDLRRQLEL	Q13315	KESKIN_A0101	MONOALLELIC	0	HLA-A*01:01	0	0.0	0.000779	34.0	0	0
SQCPEEKPQES	Q7Z6J9	KESKIN_A0101	MONOALLELIC	0	HLA-A*01:01	0	0.0	0.000113	70.0	0	0
REAGKHERIK	Q8IZT6	KESKIN_A0101	MONOALLELIC	0	HLA-A*01:01	0	0.0	0.0007700000000000001	34.0	0	0
GQCVPVVCDS	Q96LJ7	KESKIN_A0101	MONOALLELIC	0	HLA-A*01:01	0	0.0	2.1e-05	93.0	0	0
LLLPGPIVV	Q4AC94	KESKIN_A0101	MONOALLELIC	0	HLA-A*01:01	0	0.0	0.015946000000000002	5.8	0	0
VHNLLDSKINT	J3QSG6	KESKIN_A0101	MONOALLELIC	0	HLA-A*01:01	0	0.0	8.3e-05	76.0	0	0
NELLQRSRQVQ	E9PF10	KESKIN_A0101	MONOALLELIC	0	HLA-A*01:01	0	0.0	4.6e-05	85.0	0	0
ACASNGHAP	Q01970	KESKIN_A0101	MONOALLELIC	0	HLA-A*01:01	0	0.0	0.00015900000000000002	64.0	0	0
QDAESKTC	Q96KR7	KESKIN_A0101	MONOALLELIC	0	HLA-A*01:01	0	0.0	7.3e-05	78.0	0	0
VDRTSSKFCGS	J3QSG6	KESKIN_A0101	MONOALLELIC	0	HLA-A*01:01	0	0.0	2.7e-05	91.0	0	0
HVRKHQQRQ	Q8IZT6	KESKIN_A0101	MONOALLELIC	0	HLA-A*01:01	0	0.0	0.0008460000000000001	32.0	0	0
LYIHNPDF	Q5VZE5	KESKIN_A0101	MONOALLELIC	0	HLA-A*01:01	0	0.0	0.00055	40.0	0	0
CEILQLLKPM	Q13315	KESKIN_A0101	MONOALLELIC	0	HLA-A*01:01	0	0.0	0.000157	64.0	0	0
SHGANNEL	Q8IZT6	KESKIN_A0101	MONOALLELIC	0	HLA-A*01:01	0	0.0	0.00048	42.0	0	0
GVPAMAQLT	Q9H974	KESKIN_A0101	MONOALLELIC	0	HLA-A*01:01	0	0.0	0.001499	24.0	0	0
EEIRDVSNLG	O43736	KESKIN_A0101	MONOALLELIC	0	HLA-A*01:01	0	0.0	0.000376	47.0	0	0
IIVWEKKP	P49792	KESKIN_A0101	MONOALLELIC	0	HLA-A*01:01	0	0.0	2.6e-05	91.0	0	0
KVTNCLHI	Q8NDN9	KESKIN_A0101	MONOALLELIC	0	HLA-A*01:01	0	0.0	0.000177	62.0	0	0
DIEWLQKDFGL	Q01780	KESKIN_A0101	MONOALLELIC	0	HLA-A*01:01	0	0.0	0.000531	40.0	0	0
KSATIVADLSE	F8VZ44	KESKIN_A0101	MONOALLELIC	0	HLA-A*01:01	0	0.0	0.000186	61.0	0	0
LGSSHSPISAS	A0A1B0GUM4	KESKIN_A0101	MONOALLELIC	0	HLA-A*01:01	0	0.0	0.000105	72.0	0	0
SGEEHDMW	Q13315	KESKIN_A0101	MONOALLELIC	0	HLA-A*01:01	0	0.0065	0.002341	19.0	0	0
NLHLLVAC	Q9HA65	KESKIN_A0101	MONOALLELIC	0	HLA-A*01:01	0	0.0	3.9e-05	87.0	0	0
SFKAGDIITE	Q5HYK7	KESKIN_A0101	MONOALLELIC	0	HLA-A*01:01	0	0.0	0.000186	61.0	0	0
NTPFLPKI	Q01780	KESKIN_A0101	MONOALLELIC	0	HLA-A*01:01	0	0.0	0.003351	15.0	0	0
AGEKLLPPGD	A0A087X038	KESKIN_A0101	MONOALLELIC	0	HLA-A*01:01	0	0.0	1.1e-05	97.0	0	0
QVCTLNWD	E9PF10	KESKIN_A0101	MONOALLELIC	0	HLA-A*01:01	0	0.0	4e-05	87.0	0	0
RSIGEPDSLYG	Q13315	KESKIN_A0101	MONOALLELIC	0	HLA-A*01:01	0	0.0	0.021009	4.9	0	0
ARIIQLAV	Q8IZT6	KESKIN_A0101	MONOALLELIC	0	HLA-A*01:01	0	0.0	0.00047	43.0	0	0
QSNNKYAASSY	A0A0B4J231	KESKIN_A0101	MONOALLELIC	0	HLA-A*01:01	1	0.9366	0.403331	0.53	1	1
FQLPAKTE	Q5HYK7	KESKIN_A0101	MONOALLELIC	0	HLA-A*01:01	0	0.0	0.00015800000000000002	64.0	0	0
TWWLNFILT	Q8IZT6	KESKIN_A0101	MONOALLELIC	0	HLA-A*01:01	0	0.0	0.000402	45.0	0	0
GSHTILRRSQS	A0A087X038	KESKIN_A0101	MONOALLELIC	0	HLA-A*01:01	0	0.0	4.1e-05	86.0	0	0
LQWWCDWKP	Q7Z6L1	KESKIN_A0101	MONOALLELIC	0	HLA-A*01:01	0	0.0	1.5e-05	96.0	0	0
EANQPLCLPAL	Q01970	KESKIN_A0101	MONOALLELIC	0	HLA-A*01:01	0	0.0	0.000557	39.0	0	0
IILPEDGGLP	Q4AC94	KESKIN_A0101	MONOALLELIC	0	HLA-A*01:01	0	0.0	0.000333	49.0	0	0
VEYLAAVTGR	Q5T795	KESKIN_A0101	MONOALLELIC	0	HLA-A*01:01	0	0.0	0.000726	35.0	0	0
KKPQVAYKT	E5RHB5	KESKIN_A0101	MONOALLELIC	0	HLA-A*01:01	0	0.0	0.000101	72.0	0	0
KCANRRAPR	Q13315	KESKIN_A0101	MONOALLELIC	0	HLA-A*01:01	0	0.0	0.000102	72.0	0	0
VSDEICVQ	Q96ST3	KESKIN_A0101	MONOALLELIC	0	HLA-A*01:01	0	0.0816	0.028362	4.1	0	0
GPFSLLEE	Q13315	KESKIN_A0101	MONOALLELIC	0	HLA-A*01:01	0	0.0	7.900000000000001e-05	77.0	0	0
FEYLRLTS	Q92600	KESKIN_A0101	MONOALLELIC	0	HLA-A*01:01	0	0.0	0.00014199999999999998	66.0	0	0
VAVDSYMPVID	Q4AC94	KESKIN_A0101	MONOALLELIC	0	HLA-A*01:01	0	0.0	0.000193	60.0	0	0
TRGPSLLWYF	Q4AC94	KESKIN_A0101	MONOALLELIC	0	HLA-A*01:01	0	0.0	0.007608	8.9	0	0
EGLFPGNYVE	O00160	KESKIN_A0101	MONOALLELIC	0	HLA-A*01:01	0	0.0	0.0006	38.0	0	0
ATCLILACS	E9PF10	KESKIN_A0101	MONOALLELIC	0	HLA-A*01:01	0	0.0	0.000386	46.0	0	0
PQELRDLWSL	Q9NU22	KESKIN_A0101	MONOALLELIC	0	HLA-A*01:01	0	0.0	0.000401	46.0	0	0
GRDLEDEVVVS	Q9NU22	KESKIN_A0101	MONOALLELIC	0	HLA-A*01:01	0	0.0	0.0004150000000000001	45.0	0	0
PECREMGE	P31994	KESKIN_A0101	MONOALLELIC	0	HLA-A*01:01	0	0.0	6e-06	99.0	0	0
VAIKKFKDSE	A0A1B0GUM4	KESKIN_A0101	MONOALLELIC	0	HLA-A*01:01	0	0.0	0.000104	72.0	0	0
LPNAMMNRKP	Q5VT98	KESKIN_A0101	MONOALLELIC	0	HLA-A*01:01	0	0.0	8.499999999999999e-05	75.0	0	0
KYISLIYTNYE	P09211	KESKIN_A0101	MONOALLELIC	0	HLA-A*01:01	0	0.0	0.000424	44.0	0	0
AEACLEPQ	A6NLM8	KESKIN_A0101	MONOALLELIC	0	HLA-A*01:01	0	0.0	4.3e-05	86.0	0	0
KKYDPELSSR	H3BV44	KESKIN_A0101	MONOALLELIC	0	HLA-A*01:01	0	0.0	0.004425999999999999	13.0	0	0
SVGTQSAGKV	P49792	KESKIN_A0101	MONOALLELIC	0	HLA-A*01:01	0	0.0	0.000985	30.0	0	0
SCPSLPAGPT	A2VDJ0	KESKIN_A0101	MONOALLELIC	0	HLA-A*01:01	0	0.0	5.600000000000001e-05	82.0	0	0
AQETAWDFA	A0A286YF11	KESKIN_A0101	MONOALLELIC	0	HLA-A*01:01	0	0.0	0.008917	8.1	0	0
LQQAYDVLI	Q5VZ89	KESKIN_A0101	MONOALLELIC	0	HLA-A*01:01	0	0.0	0.003022	16.0	0	0
VNRSFSLKE	Q13315	KESKIN_A0101	MONOALLELIC	0	HLA-A*01:01	0	0.0	0.00026000000000000003	54.0	0	0
KGPGNLNRPIF	Q9NU22	KESKIN_A0101	MONOALLELIC	0	HLA-A*01:01	0	0.0	0.000532	40.0	0	0
SDGSFLLSML	Q9Y4W6	KESKIN_A0101	MONOALLELIC	0	HLA-A*01:01	0	0.0	0.0013	26.0	0	0
SSLAEHHEVL	Q9H974	KESKIN_A0101	MONOALLELIC	0	HLA-A*01:01	0	0.0	0.004684000000000001	12.0	0	0
TISKERRLL	B7ZC39	KESKIN_A0101	MONOALLELIC	0	HLA-A*01:01	0	0.0	0.003431	15.0	0	0
QMKMTENTLL	Q9NU22	KESKIN_A0101	MONOALLELIC	0	HLA-A*01:01	0	0.0	0.001541	23.0	0	0
LLAGGHKK	Q5VZE5	KESKIN_A0101	MONOALLELIC	0	HLA-A*01:01	0	0.0	0.000942	30.0	0	0
EPSSPQLG	Q01970	KESKIN_A0101	MONOALLELIC	0	HLA-A*01:01	0	0.0	0.000151	65.0	0	0
CDASAIVAKHS	Q5VZ89	KESKIN_A0101	MONOALLELIC	0	HLA-A*01:01	0	0.0	3.4e-05	89.0	0	0
YDLREDALDDS	P49792	KESKIN_A0101	MONOALLELIC	0	HLA-A*01:01	0	0.0	0.000116	70.0	0	0
RKGQDCRMEI	Q9UEE5	KESKIN_A0101	MONOALLELIC	0	HLA-A*01:01	0	0.0	0.000229	57.0	0	0
VDRVRSPLQA	Q8IZT6	KESKIN_A0101	MONOALLELIC	0	HLA-A*01:01	0	0.0	0.000834	32.0	0	0
RKKRISALP	P31994	KESKIN_A0101	MONOALLELIC	0	HLA-A*01:01	0	0.0	4.6e-05	85.0	0	0
MTVVSGPDPVN	Q01970	KESKIN_A0101	MONOALLELIC	0	HLA-A*01:01	0	0.0	0.000338	49.0	0	0
SVNSIRRLE	Q01970	KESKIN_A0101	MONOALLELIC	0	HLA-A*01:01	0	0.0	0.001446	24.0	0	0
IIAVAQSSL	Q8IZT6	KESKIN_A0101	MONOALLELIC	0	HLA-A*01:01	0	0.0	0.004812	12.0	0	0
TLAVNFRIRV	Q13315	KESKIN_A0101	MONOALLELIC	0	HLA-A*01:01	0	0.0	0.002277	19.0	0	0
YFEIQFSR	O00160	KESKIN_A0101	MONOALLELIC	0	HLA-A*01:01	0	0.0	0.002599	17.0	0	0
VFPVVHNLL	J3QSG6	KESKIN_A0101	MONOALLELIC	0	HLA-A*01:01	0	0.0	0.009344	7.9	0	0
AQAQAEGRC	Q01970	KESKIN_A0101	MONOALLELIC	0	HLA-A*01:01	0	0.0	0.00015900000000000002	64.0	0	0
KGASGERG	Q86Y22	KESKIN_A0101	MONOALLELIC	0	HLA-A*01:01	0	0.0	1.6e-05	95.0	0	0
WKLAQVQVQ	Q01780	KESKIN_A0101	MONOALLELIC	0	HLA-A*01:01	0	0.0	7e-05	79.0	0	0
EKFADEGSIFY	A0A286YF11	KESKIN_A0101	MONOALLELIC	0	HLA-A*01:01	1	0.8109	0.881225	0.09	1	1
EPPGSENGV	Q7Z6L1	KESKIN_A0101	MONOALLELIC	0	HLA-A*01:01	0	0.0	0.000778	34.0	0	0
VVFARVDCDQH	Q9BS26	KESKIN_A0101	MONOALLELIC	0	HLA-A*01:01	0	0.0	0.0005	41.0	0	0
RANKKKQKVFQ	Q8IZT6	KESKIN_A0101	MONOALLELIC	0	HLA-A*01:01	0	0.0	9.4e-05	74.0	0	0
VTTGSETS	Q4AC94	KESKIN_A0101	MONOALLELIC	0	HLA-A*01:01	0	0.0	0.000515	41.0	0	0
PVKNEVDHC	A2VDJ0	KESKIN_A0101	MONOALLELIC	0	HLA-A*01:01	0	0.0	0.000153	65.0	0	0
PSPTASPLP	Q9HA65	KESKIN_A0101	MONOALLELIC	0	HLA-A*01:01	0	0.0	0.000651	37.0	0	0
SQLFKGHPD	Q96ST3	KESKIN_A0101	MONOALLELIC	0	HLA-A*01:01	0	0.0	5.2e-05	83.0	0	0
ALEEEREL	Q86Y22	KESKIN_A0101	MONOALLELIC	0	HLA-A*01:01	0	0.3236	0.002287	19.0	0	0
ITTHYKGPRIV	G3V0E4	KESKIN_A0101	MONOALLELIC	0	HLA-A*01:01	0	0.0	0.000918	31.0	0	0
ITQSQIHF	Q8IZT6	KESKIN_A0101	MONOALLELIC	0	HLA-A*01:01	0	0.1325	0.020505	5.0	0	0
QHLGVSSQG	Q9H9F9	KESKIN_A0101	MONOALLELIC	0	HLA-A*01:01	0	0.0	6.8e-05	79.0	0	0
IETWNKVRSPG	Q4AC94	KESKIN_A0101	MONOALLELIC	0	HLA-A*01:01	0	0.0	8e-06	99.0	0	0
DVKHTGPGLLS	P49792	KESKIN_A0101	MONOALLELIC	0	HLA-A*01:01	0	0.0	0.000726	35.0	0	0
LYGGRKVLSRA	Q5T795	KESKIN_A0101	MONOALLELIC	0	HLA-A*01:01	0	0.0	6.8e-05	79.0	0	0
GNRTTPSYV	P11142	KESKIN_A0101	MONOALLELIC	0	HLA-A*01:01	0	0.0	0.001244	26.0	0	0
EKKPQVAYKT	A0A087X038	KESKIN_A0101	MONOALLELIC	0	HLA-A*01:01	0	0.0	6.4e-05	80.0	0	0
QQQPKKNLSLT	H0Y3X6	KESKIN_A0101	MONOALLELIC	0	HLA-A*01:01	0	0.0	0.000103	72.0	0	0
VSSDLSPRVT	Q9NU22	KESKIN_A0101	MONOALLELIC	0	HLA-A*01:01	0	0.0034	0.0036	14.0	0	0
ASPQEDYA	Q9NU22	KESKIN_A0101	MONOALLELIC	0	HLA-A*01:01	0	0.0	0.001019	29.0	0	0
KFTRVLLTVLI	Q5VZE5	KESKIN_A0101	MONOALLELIC	0	HLA-A*01:01	0	0.0	8.4e-05	76.0	0	0
TSSWRASPWD	Q9NU22	KESKIN_A0101	MONOALLELIC	0	HLA-A*01:01	0	0.0	0.000117	70.0	0	0
WFQPTIERVA	C9IZK7	KESKIN_A0101	MONOALLELIC	0	HLA-A*01:01	0	0.0	0.00075	34.0	0	0
FGDSLCTH	G3V0E4	KESKIN_A0101	MONOALLELIC	0	HLA-A*01:01	0	0.0	0.001215	27.0	0	0
NCIDILLE	Q8IZT6	KESKIN_A0101	MONOALLELIC	0	HLA-A*01:01	0	0.0	0.000119	69.0	0	0
KGGEYLKEHCA	Q9H9F9	KESKIN_A0101	MONOALLELIC	0	HLA-A*01:01	0	0.0	3.2e-05	89.0	0	0
NKIKELRQGLD	H3BV44	KESKIN_A0101	MONOALLELIC	0	HLA-A*01:01	0	0.0	1.7e-05	95.0	0	0
QDGDLTLYQS	P09211	KESKIN_A0101	MONOALLELIC	0	HLA-A*01:01	0	0.0	0.000339	49.0	0	0
APTPASGDPWR	Q9Y6I3	KESKIN_A0101	MONOALLELIC	0	HLA-A*01:01	0	0.0358	0.000541	40.0	0	0
ILDLEVFL	P49792	KESKIN_A0101	MONOALLELIC	0	HLA-A*01:01	1	0.9102	0.044951	3.2	0	0
LVTCMNEE	Q9NU22	KESKIN_A0101	MONOALLELIC	0	HLA-A*01:01	0	0.0	6e-05	81.0	0	0
IAADGEFLH	E9PF10	KESKIN_A0101	MONOALLELIC	0	HLA-A*01:01	0	0.0	0.16200599999999998	1.4	1	0
KRNLSDIDQSF	Q13315	KESKIN_A0101	MONOALLELIC	0	HLA-A*01:01	0	0.0	0.005111999999999999	12.0	0	0
ITFIAAKF	A0A1B0GVD5	KESKIN_A0101	MONOALLELIC	0	HLA-A*01:01	0	0.0052	0.010892	7.2	0	0
FEYIGEQKD	Q5HYK7	KESKIN_A0101	MONOALLELIC	0	HLA-A*01:01	0	0.0	0.000103	72.0	0	0
TQFLKLRC	Q5VT98	KESKIN_A0101	MONOALLELIC	0	HLA-A*01:01	0	0.0	0.000136	67.0	0	0
LTCHLLKK	Q9NU22	KESKIN_A0101	MONOALLELIC	0	HLA-A*01:01	0	0.0	0.000349	48.0	0	0
MARRCLPNAMM	Q5VT98	KESKIN_A0101	MONOALLELIC	0	HLA-A*01:01	0	0.0	0.001059	29.0	0	0
CCDLLSQV	Q13315	KESKIN_A0101	MONOALLELIC	0	HLA-A*01:01	0	0.001	0.000266	54.0	0	0
VFGIAMYR	P09917	KESKIN_A0101	MONOALLELIC	0	HLA-A*01:01	0	0.0	0.000468	43.0	0	0
ACLHSLALEEP	A0A087WUY5	KESKIN_A0101	MONOALLELIC	0	HLA-A*01:01	0	0.0	5e-06	100.0	0	0
VFLLGVVYTS	P49792	KESKIN_A0101	MONOALLELIC	0	HLA-A*01:01	0	0.0	0.000217	58.0	0	0
LGKLSTQIST	Q9NU22	KESKIN_A0101	MONOALLELIC	0	HLA-A*01:01	0	0.0	4.8e-05	84.0	0	0
DGEERLGG	F8VZ44	KESKIN_A0101	MONOALLELIC	0	HLA-A*01:01	0	0.0	5.7e-05	82.0	0	0
KFMKKFEA	Q9NU22	KESKIN_A0101	MONOALLELIC	0	HLA-A*01:01	0	0.0	0.000153	65.0	0	0
WCPQSTSREDL	Q9NU22	KESKIN_A0101	MONOALLELIC	0	HLA-A*01:01	0	0.0	7e-05	79.0	0	0
HRFLGLLYEL	P49792	KESKIN_A0101	MONOALLELIC	0	HLA-A*01:01	0	0.0	0.003432	15.0	0	0
TGPWLSSSL	Q9H992	KESKIN_A0101	MONOALLELIC	0	HLA-A*01:01	0	0.0	0.001255	26.0	0	0
HDGVRDSIL	Q7Z6L1	KESKIN_A0101	MONOALLELIC	0	HLA-A*01:01	0	0.0	0.001547	23.0	0	0
VAGRETDAE	Q7Z6J9	KESKIN_A0101	MONOALLELIC	0	HLA-A*01:01	0	0.0	0.000273	53.0	0	0
DKAAIRKELNE	Q96KR7	KESKIN_A0101	MONOALLELIC	0	HLA-A*01:01	0	0.0	1.7e-05	95.0	0	0
KLSFLKKIFN	Q9NU22	KESKIN_A0101	MONOALLELIC	0	HLA-A*01:01	0	0.0	0.000109	71.0	0	0
IEQLAVCVS	Q9NU22	KESKIN_A0101	MONOALLELIC	0	HLA-A*01:01	0	0.0	0.000125	69.0	0	0
ADIIDGLRKNP	Q96ST3	KESKIN_A0101	MONOALLELIC	0	HLA-A*01:01	0	0.0	9.5e-05	73.0	0	0
LPLEALDLST	Q01970	KESKIN_A0101	MONOALLELIC	0	HLA-A*01:01	0	0.0	0.001071	28.0	0	0
PATSHEAPGTK	Q15345	KESKIN_A0101	MONOALLELIC	0	HLA-A*01:01	0	0.0	0.00042	45.0	0	0
RKMSRKEKDE	C9J365	KESKIN_A0101	MONOALLELIC	0	HLA-A*01:01	0	0.0	6e-06	99.0	0	0
DLKLTELLRYY	A0A087WUY5	KESKIN_A0101	MONOALLELIC	0	HLA-A*01:01	0	0.0835	0.034121	3.7	0	0
NFGLAREQA	H0YCY6	KESKIN_A0101	MONOALLELIC	0	HLA-A*01:01	0	0.0	0.0005009999999999999	41.0	0	0
EVDAFWCFC	Q9HA65	KESKIN_A0101	MONOALLELIC	0	HLA-A*01:01	0	0.0	0.007909999999999999	8.8	0	0
ISPNPANICV	Q96D46	KESKIN_A0101	MONOALLELIC	0	HLA-A*01:01	0	0.0	0.008128	8.6	0	0
QAIQMVMDTLG	Q8IZT6	KESKIN_A0101	MONOALLELIC	0	HLA-A*01:01	0	0.0	3.1e-05	90.0	0	0
AKNEKSRS	Q5T795	KESKIN_A0101	MONOALLELIC	0	HLA-A*01:01	0	0.0	1.6e-05	95.0	0	0
SKQNQTTAI	P49792	KESKIN_A0101	MONOALLELIC	0	HLA-A*01:01	0	0.0	0.000669	36.0	0	0
KEFKSQSI	Q96ST3	KESKIN_A0101	MONOALLELIC	0	HLA-A*01:01	0	0.0	0.000243	55.0	0	0
QCRQSEKEK	Q9UEE5	KESKIN_A0101	MONOALLELIC	0	HLA-A*01:01	0	0.0	6.500000000000001e-05	80.0	0	0
KHFPERSCSF	Q5VZ89	KESKIN_A0101	MONOALLELIC	0	HLA-A*01:01	0	0.0	0.00136	25.0	0	0
ISADDAEVVLR	Q9NU22	KESKIN_A0101	MONOALLELIC	0	HLA-A*01:01	0	0.059	0.030419	3.9	0	0
AEPSTSRYF	A0A1B0GUM4	KESKIN_A0101	MONOALLELIC	0	HLA-A*01:01	0	0.0014	0.011619	7.0	0	0
KWAILNVMGKD	Q13315	KESKIN_A0101	MONOALLELIC	0	HLA-A*01:01	0	0.0	1.5e-05	96.0	0	0
FTTWKTHL	Q9NU22	KESKIN_A0101	MONOALLELIC	0	HLA-A*01:01	0	0.0003	0.006298	10.0	0	0
VEDTFQKGQE	Q9NU22	KESKIN_A0101	MONOALLELIC	0	HLA-A*01:01	0	0.0	0.000442	44.0	0	0
NLSSFPFI	Q13315	KESKIN_A0101	MONOALLELIC	0	HLA-A*01:01	0	0.0109	0.001456	24.0	0	0
HQDPESYHTL	Q9NU22	KESKIN_A0101	MONOALLELIC	0	HLA-A*01:01	0	0.3288	0.041789	3.3	0	0
DDAVVQSDM	P11142	KESKIN_A0101	MONOALLELIC	0	HLA-A*01:01	0	0.0	0.010014	7.6	0	0
MKTRRHLKSMH	Q8IZT6	KESKIN_A0101	MONOALLELIC	0	HLA-A*01:01	0	0.0	7.099999999999999e-05	78.0	0	0
FEIHIEMVKGL	Q4AC94	KESKIN_A0101	MONOALLELIC	0	HLA-A*01:01	0	0.0	0.000225	57.0	0	0
TALEDISTE	O43264	KESKIN_A0101	MONOALLELIC	0	HLA-A*01:01	0	0.0	0.000822	33.0	0	0
HVYKAMTLM	Q9Y6I3	KESKIN_A0101	MONOALLELIC	0	HLA-A*01:01	0	0.0	0.032314	3.8	0	0
DVVPTYHK	O43264	KESKIN_A0101	MONOALLELIC	0	HLA-A*01:01	0	0.0	0.001432	24.0	0	0
SESAYPNAE	F8WA39	KESKIN_A0101	MONOALLELIC	0	HLA-A*01:01	0	0.0	0.000651	37.0	0	0
VPGKKGDD	Q86Y22	KESKIN_A0101	MONOALLELIC	0	HLA-A*01:01	0	0.0	1.8e-05	95.0	0	0
WWKGRLHG	O00160	KESKIN_A0101	MONOALLELIC	0	HLA-A*01:01	0	0.0	4.6e-05	85.0	0	0
QFRKDKIWLRR	Q9NU22	KESKIN_A0101	MONOALLELIC	0	HLA-A*01:01	0	0.0	0.000878	32.0	0	0
KPDQKQRDYIL	Q9UHB9	KESKIN_A0101	MONOALLELIC	0	HLA-A*01:01	0	0.0	0.00162	23.0	0	0
QRGFNKVWREQ	Q96ST3	KESKIN_A0101	MONOALLELIC	0	HLA-A*01:01	0	0.0	1.8e-05	95.0	0	0
TRWINQLTPEQ	Q67FW5	KESKIN_A0101	MONOALLELIC	0	HLA-A*01:01	0	0.0	0.000131	68.0	0	0
PPEARALAMSR	O43488	KESKIN_A0101	MONOALLELIC	0	HLA-A*01:01	0	0.0	9.6e-05	73.0	0	0
AAWRNMQWDHC	Q13315	KESKIN_A0101	MONOALLELIC	0	HLA-A*01:01	0	0.0	4.2e-05	86.0	0	0
LERRYLGIL	A0A1B0GUM4	KESKIN_A0101	MONOALLELIC	0	HLA-A*01:01	0	0.0	0.000526	40.0	0	0
VNLYQNYSELI	P05106	KESKIN_A0101	MONOALLELIC	0	HLA-A*01:01	0	0.0	0.00014099999999999998	66.0	0	0
YHEESPPQY	J3QSG6	KESKIN_A0101	MONOALLELIC	0	HLA-A*01:01	1	1.0	0.24509	0.91	1	1
RQDAVMQQVF	Q13315	KESKIN_A0101	MONOALLELIC	0	HLA-A*01:01	0	0.0002	0.021439	4.9	0	0
AKEMGMGN	Q9NU22	KESKIN_A0101	MONOALLELIC	0	HLA-A*01:01	0	0.0	2.6e-05	91.0	0	0
IVVTSYTLGQ	Q9UEE5	KESKIN_A0101	MONOALLELIC	0	HLA-A*01:01	0	0.0	0.000395	46.0	0	0
KKKGKRDSG	Q8IZT6	KESKIN_A0101	MONOALLELIC	0	HLA-A*01:01	0	0.0	8e-06	99.0	0	0
KALIDYENSN	A0A087WUY5	KESKIN_A0101	MONOALLELIC	0	HLA-A*01:01	0	0.0	8.4e-05	76.0	0	0
HLSIVYVATDE	A2VDJ0	KESKIN_A0101	MONOALLELIC	0	HLA-A*01:01	0	0.0	2e-05	94.0	0	0
VRASRGSWG	A2VDJ0	KESKIN_A0101	MONOALLELIC	0	HLA-A*01:01	0	0.0	9.2e-05	74.0	0	0
YHSRDSSFR	Q9H992	KESKIN_A0101	MONOALLELIC	0	HLA-A*01:01	0	0.0	0.003981	14.0	0	0
VLEALNRL	Q5T795	KESKIN_A0101	MONOALLELIC	0	HLA-A*01:01	0	0.0086	0.004369	13.0	0	0
IFPRRTDEER	Q96KR7	KESKIN_A0101	MONOALLELIC	0	HLA-A*01:01	0	0.0	0.000309	51.0	0	0
ADLAPHPEEK	A0A286YF11	KESKIN_A0101	MONOALLELIC	0	HLA-A*01:01	0	0.0	0.0044280000000000005	13.0	0	0
LTIQKEVM	Q96D46	KESKIN_A0101	MONOALLELIC	0	HLA-A*01:01	0	0.0	0.001991	20.0	0	0
HNLLDSKINTL	J3QSG6	KESKIN_A0101	MONOALLELIC	0	HLA-A*01:01	0	0.0	0.010649	7.3	0	0
RRSRITKNVPK	Q13315	KESKIN_A0101	MONOALLELIC	0	HLA-A*01:01	0	0.0	5.1e-05	83.0	0	0
ESQAMQAHVS	Q67FW5	KESKIN_A0101	MONOALLELIC	0	HLA-A*01:01	0	0.0	0.0008880000000000002	31.0	0	0
RLPSVSDVSE	H3BV44	KESKIN_A0101	MONOALLELIC	0	HLA-A*01:01	0	0.0	0.000434	44.0	0	0
SLSASLNIFQE	Q9NU22	KESKIN_A0101	MONOALLELIC	0	HLA-A*01:01	0	0.0	0.000107	71.0	0	0
RLMQHVHKS	Q9NU22	KESKIN_A0101	MONOALLELIC	0	HLA-A*01:01	0	0.0	0.00149	24.0	0	0
VEDACPAEGSR	Q7Z6L1	KESKIN_A0101	MONOALLELIC	0	HLA-A*01:01	0	0.0	0.001261	26.0	0	0
ALNFQTLDVAM	Q01970	KESKIN_A0101	MONOALLELIC	0	HLA-A*01:01	0	0.0	0.002031	20.0	0	0
FHAKGRGLL	H0Y3X6	KESKIN_A0101	MONOALLELIC	0	HLA-A*01:01	0	0.0	0.003749	14.0	0	0
VLKGTEGHQ	C9JEH3	KESKIN_A0101	MONOALLELIC	0	HLA-A*01:01	0	0.0	0.000595	38.0	0	0
DCSVCLVRNEA	P49792	KESKIN_A0101	MONOALLELIC	0	HLA-A*01:01	0	0.0	4.2e-05	86.0	0	0
EPSARLLK	Q92600	KESKIN_A0101	MONOALLELIC	0	HLA-A*01:01	0	0.0	0.000583	39.0	0	0
PNFKGFSGAG	P49792	KESKIN_A0101	MONOALLELIC	0	HLA-A*01:01	0	0.0	2.2e-05	93.0	0	0
PALADFIHQ	Q01780	KESKIN_A0101	MONOALLELIC	0	HLA-A*01:01	0	0.0	0.0005	41.0	0	0
RILPVSAIRS	Q01970	KESKIN_A0101	MONOALLELIC	0	HLA-A*01:01	0	0.0	0.000386	46.0	0	0
QVWTPQDRQ	Q9NU22	KESKIN_A0101	MONOALLELIC	0	HLA-A*01:01	0	0.0006	0.002456	18.0	0	0
MHSLATAAPV	Q92600	KESKIN_A0101	MONOALLELIC	0	HLA-A*01:01	0	0.0	0.000256	54.0	0	0
DFYYSSKQHA	Q96D46	KESKIN_A0101	MONOALLELIC	0	HLA-A*01:01	0	0.0	0.000462	43.0	0	0
AMGTLGVS	H0YCY6	KESKIN_A0101	MONOALLELIC	0	HLA-A*01:01	0	0.0	0.000178	62.0	0	0
TSLGSSSSSGD	Q5VZ89	KESKIN_A0101	MONOALLELIC	0	HLA-A*01:01	0	0.0	1.5e-05	96.0	0	0
YRDTQTSITD	Q9Y5M8	KESKIN_A0101	MONOALLELIC	0	HLA-A*01:01	0	0.0	0.000302	51.0	0	0
QTDSKMLLG	Q9NU22	KESKIN_A0101	MONOALLELIC	0	HLA-A*01:01	1	0.9463	0.156137	1.4	1	1
SSTCELSK	P32248	KESKIN_A0101	MONOALLELIC	0	HLA-A*01:01	0	0.0	0.000434	44.0	0	0
PVAKILHA	A2VDJ0	KESKIN_A0101	MONOALLELIC	0	HLA-A*01:01	0	0.0	0.000364	48.0	0	0
LKERGLKNIRI	Q7Z5Y7	KESKIN_A0101	MONOALLELIC	0	HLA-A*01:01	0	0.0	0.000111	71.0	0	0
NHRITPDM	P49792	KESKIN_A0101	MONOALLELIC	0	HLA-A*01:01	0	0.0	0.00013000000000000002	68.0	0	0
WKGRLHGQ	O00160	KESKIN_A0101	MONOALLELIC	0	HLA-A*01:01	0	0.0	2.3e-05	93.0	0	0
FGLRFYAYNP	O43488	KESKIN_A0101	MONOALLELIC	0	HLA-A*01:01	0	0.0	1.3e-05	97.0	0	0
SAGTYPVLIQG	Q9NU22	KESKIN_A0101	MONOALLELIC	0	HLA-A*01:01	0	0.0	0.000218	58.0	0	0
VNHLRCLHE	B7ZC39	KESKIN_A0101	MONOALLELIC	0	HLA-A*01:01	0	0.0	6.3e-05	80.0	0	0
FDDAVVQSDM	P11142	KESKIN_A0101	MONOALLELIC	0	HLA-A*01:01	0	0.1466	0.049667	3.0	0	0
DGTGHRPHY	Q9NU22	KESKIN_A0101	MONOALLELIC	0	HLA-A*01:01	1	0.8488	0.040335	3.4	0	0
EGNSKKTME	Q96ST3	KESKIN_A0101	MONOALLELIC	0	HLA-A*01:01	0	0.0	8e-05	76.0	0	0
PRLLLLQC	Q6PCB8	KESKIN_A0101	MONOALLELIC	0	HLA-A*01:01	0	0.0	9e-06	98.0	0	0
NPNLQLLQ	H0YCY6	KESKIN_A0101	MONOALLELIC	0	HLA-A*01:01	0	0.0	0.000323	50.0	0	0
VQSSSACMFS	P49792	KESKIN_A0101	MONOALLELIC	0	HLA-A*01:01	0	0.0	0.000342	49.0	0	0
VGRAKRESRRM	H3BV44	KESKIN_A0101	MONOALLELIC	0	HLA-A*01:01	0	0.0	0.000184	61.0	0	0
DANQAEGH	Q9NU22	KESKIN_A0101	MONOALLELIC	0	HLA-A*01:01	0	0.0	0.000293	52.0	0	0
VSIILPVHNA	Q67FW5	KESKIN_A0101	MONOALLELIC	0	HLA-A*01:01	0	0.0	0.002178	19.0	0	0
GIVGFNAFC	D6RC99	KESKIN_A0101	MONOALLELIC	0	HLA-A*01:01	0	0.0	0.000365	47.0	0	0
VPLSNENS	Q8IZT6	KESKIN_A0101	MONOALLELIC	0	HLA-A*01:01	0	0.0	4.8e-05	84.0	0	0
NEDTAGEAL	H3BV44	KESKIN_A0101	MONOALLELIC	0	HLA-A*01:01	1	0.8258	0.021681	4.8	0	0
CVNQIVCGYAH	Q8NDN9	KESKIN_A0101	MONOALLELIC	0	HLA-A*01:01	0	0.0	0.000201	59.0	0	0
EDRRWSTELVP	H3BV44	KESKIN_A0101	MONOALLELIC	0	HLA-A*01:01	0	0.0	3.4e-05	89.0	0	0
YKSTFSVEI	Q96D46	KESKIN_A0101	MONOALLELIC	0	HLA-A*01:01	0	0.0	0.001337	25.0	0	0
LNPAGSSWLH	Q7Z6L1	KESKIN_A0101	MONOALLELIC	0	HLA-A*01:01	0	0.0	0.003503	15.0	0	0
ARLFKNQE	Q96ST3	KESKIN_A0101	MONOALLELIC	0	HLA-A*01:01	0	0.0	4.9e-05	84.0	0	0
VNAILPAL	Q5VT98	KESKIN_A0101	MONOALLELIC	0	HLA-A*01:01	0	0.0	0.000772	34.0	0	0
ITRCSQPLV	F8WA39	KESKIN_A0101	MONOALLELIC	0	HLA-A*01:01	0	0.0	0.003953	14.0	0	0
SSMSSTFFSRR	Q9H992	KESKIN_A0101	MONOALLELIC	0	HLA-A*01:01	1	0.8902	0.001643	23.0	0	0
YMNLKSPLGSK	Q5VZ89	KESKIN_A0101	MONOALLELIC	0	HLA-A*01:01	0	0.0	0.001382	25.0	0	0
SYYRMHVQQ	Q8IZT6	KESKIN_A0101	MONOALLELIC	0	HLA-A*01:01	0	0.0	0.000946	30.0	0	0
LRIRKLCL	P62913	KESKIN_A0101	MONOALLELIC	0	HLA-A*01:01	0	0.0	0.000129	68.0	0	0
IGGLEKKTQV	Q9Y4W6	KESKIN_A0101	MONOALLELIC	0	HLA-A*01:01	0	0.0	0.000176	62.0	0	0
MDQIKKIETTG	Q9H974	KESKIN_A0101	MONOALLELIC	0	HLA-A*01:01	0	0.0	4e-05	87.0	0	0
ALCQDKRSNLE	Q13315	KESKIN_A0101	MONOALLELIC	0	HLA-A*01:01	0	0.0	0.00164	23.0	0	0
RSVGQLPSP	Q96KR7	KESKIN_A0101	MONOALLELIC	0	HLA-A*01:01	0	0.0	0.000504	41.0	0	0
KTIPTQQPPTK	Q5HYK7	KESKIN_A0101	MONOALLELIC	0	HLA-A*01:01	0	0.0	0.0016940000000000002	22.0	0	0
AAFRGMKTRRH	Q8IZT6	KESKIN_A0101	MONOALLELIC	0	HLA-A*01:01	0	0.0	0.000392	46.0	0	0
KSVKSREQLS	P09917	KESKIN_A0101	MONOALLELIC	0	HLA-A*01:01	0	0.0	0.000186	61.0	0	0
AIEYGRILTR	C9J4H0	KESKIN_A0101	MONOALLELIC	0	HLA-A*01:01	0	0.0	0.008204000000000001	8.6	0	0
PVLIQGETSV	Q5T795	KESKIN_A0101	MONOALLELIC	0	HLA-A*01:01	0	0.0	0.000426	44.0	0	0
VENIGPLPI	A2VDJ0	KESKIN_A0101	MONOALLELIC	0	HLA-A*01:01	0	0.0	0.005056000000000001	12.0	0	0
LPQLAAIHHN	O43264	KESKIN_A0101	MONOALLELIC	0	HLA-A*01:01	0	0.0	8.6e-05	75.0	0	0
TASSEVNATE	Q01970	KESKIN_A0101	MONOALLELIC	0	HLA-A*01:01	0	0.0	0.0017109999999999998	22.0	0	0
RGFSAHLMK	Q9NU22	KESKIN_A0101	MONOALLELIC	0	HLA-A*01:01	0	0.0	0.002537	18.0	0	0
EEILEKGL	P62913	KESKIN_A0101	MONOALLELIC	0	HLA-A*01:01	0	0.0	0.000212	58.0	0	0
EVDVVDSKPET	Q9H9F9	KESKIN_A0101	MONOALLELIC	0	HLA-A*01:01	0	0.0411	0.001935	21.0	0	0
QTSILTSLR	Q4AC94	KESKIN_A0101	MONOALLELIC	0	HLA-A*01:01	0	0.0652	0.027761	4.1	0	0
DFFEQEKNF	A0A087WUY5	KESKIN_A0101	MONOALLELIC	0	HLA-A*01:01	0	0.0	0.003727	14.0	0	0
QVNQDGRI	Q01970	KESKIN_A0101	MONOALLELIC	0	HLA-A*01:01	0	0.0005	0.001184	27.0	0	0
TRQRWPVRL	Q7Z6L1	KESKIN_A0101	MONOALLELIC	0	HLA-A*01:01	0	0.0	0.004692	12.0	0	0
KKKKKKSQT	A0A1B0GUM4	KESKIN_A0101	MONOALLELIC	0	HLA-A*01:01	0	0.0	9e-06	98.0	0	0
SRLETNAPESI	P49792	KESKIN_A0101	MONOALLELIC	0	HLA-A*01:01	0	0.0	0.000749	34.0	0	0
KLDRKVPSRV	B7ZC39	KESKIN_A0101	MONOALLELIC	0	HLA-A*01:01	0	0.0	0.020941	4.9	0	0
RRPPAGLR	Q8IZT6	KESKIN_A0101	MONOALLELIC	0	HLA-A*01:01	0	0.0	0.000681	36.0	0	0
IAFLLYTIRRG	Q9Y4W6	KESKIN_A0101	MONOALLELIC	0	HLA-A*01:01	0	0.0	1.7e-05	95.0	0	0
GGGGGKRGGK	Q9Y4W6	KESKIN_A0101	MONOALLELIC	0	HLA-A*01:01	0	0.0	5.1e-05	83.0	0	0
QQMKMTENTLL	Q9NU22	KESKIN_A0101	MONOALLELIC	0	HLA-A*01:01	0	0.0	0.000302	51.0	0	0
GSPHLTTV	Q96KR7	KESKIN_A0101	MONOALLELIC	0	HLA-A*01:01	0	0.0	0.001217	27.0	0	0
LDVVDSSVSS	H3BV44	KESKIN_A0101	MONOALLELIC	0	HLA-A*01:01	0	0.0	0.00034	49.0	0	0
FSRSISLTRP	A0A087X038	KESKIN_A0101	MONOALLELIC	0	HLA-A*01:01	0	0.0	0.0004150000000000001	45.0	0	0
RAAGGATAG	F8WA39	KESKIN_A0101	MONOALLELIC	0	HLA-A*01:01	0	0.0	0.000842	32.0	0	0
HIDGPRSAQ	Q9NU22	KESKIN_A0101	MONOALLELIC	0	HLA-A*01:01	0	0.2186	0.026081	4.3	0	0
PFRQNTHGIQ	Q9H3D4	KESKIN_A0101	MONOALLELIC	0	HLA-A*01:01	0	0.0	9.9e-05	73.0	0	0
YKMSFFSGM	P32248	KESKIN_A0101	MONOALLELIC	0	HLA-A*01:01	0	0.0	0.002598	17.0	0	0
LYDALFSSQS	P49792	KESKIN_A0101	MONOALLELIC	0	HLA-A*01:01	0	0.0	0.000372	47.0	0	0
IPVKNILK	Q01970	KESKIN_A0101	MONOALLELIC	0	HLA-A*01:01	0	0.0	0.000612	38.0	0	0
PALQSQLSI	J3QSG6	KESKIN_A0101	MONOALLELIC	0	HLA-A*01:01	0	0.0	0.000937	30.0	0	0
EYRYTLLRD	Q9BS26	KESKIN_A0101	MONOALLELIC	0	HLA-A*01:01	0	0.0	7e-05	79.0	0	0
HRDIKPENL	A0A1B0GUM4	KESKIN_A0101	MONOALLELIC	0	HLA-A*01:01	0	0.0002	0.009867	7.7	0	0
KKEEKEEAE	Q9NU22	KESKIN_A0101	MONOALLELIC	0	HLA-A*01:01	0	0.0	2.1e-05	93.0	0	0
SIVSFLARL	Q9H3D4	KESKIN_A0101	MONOALLELIC	0	HLA-A*01:01	0	0.0	0.00399	14.0	0	0
INQHPIIFWNL	Q5VZ89	KESKIN_A0101	MONOALLELIC	0	HLA-A*01:01	0	0.0	0.00033	49.0	0	0
HSPGIDKENV	J3QSG6	KESKIN_A0101	MONOALLELIC	0	HLA-A*01:01	0	0.0	0.002543	18.0	0	0
GGAGGTFQP	Q9Y5M8	KESKIN_A0101	MONOALLELIC	0	HLA-A*01:01	0	0.0	0.000182	61.0	0	0
QASPQEDY	Q9NU22	KESKIN_A0101	MONOALLELIC	0	HLA-A*01:01	1	0.8232	0.029639	4.0	0	0
NAIAYKAGL	Q5VZ89	KESKIN_A0101	MONOALLELIC	0	HLA-A*01:01	0	0.0	0.001651	22.0	0	0
RLLDGLAQAQ	Q01970	KESKIN_A0101	MONOALLELIC	0	HLA-A*01:01	0	0.0	0.004108	13.0	0	0
WHLRKQAKEEN	Q8IZT6	KESKIN_A0101	MONOALLELIC	0	HLA-A*01:01	0	0.0	3e-06	100.0	0	0
SQPGSTSKDLT	A0A1B0GUM4	KESKIN_A0101	MONOALLELIC	0	HLA-A*01:01	0	0.0	7e-05	79.0	0	0
TFSKKQNF	Q5T795	KESKIN_A0101	MONOALLELIC	0	HLA-A*01:01	0	0.0	0.001614	23.0	0	0
PADCPVIA	Q9BS26	KESKIN_A0101	MONOALLELIC	0	HLA-A*01:01	0	0.0	0.000936	30.0	0	0
MWGKALVTY	Q13315	KESKIN_A0101	MONOALLELIC	0	HLA-A*01:01	0	0.0131	0.030403	3.9	0	0
ESESVNPI	Q8IZT6	KESKIN_A0101	MONOALLELIC	0	HLA-A*01:01	0	0.0114	0.007308	9.1	0	0
WAEPHLERLL	Q86Y22	KESKIN_A0101	MONOALLELIC	0	HLA-A*01:01	0	0.0432	0.018635	5.3	0	0
MYLMLLKELPG	Q13315	KESKIN_A0101	MONOALLELIC	0	HLA-A*01:01	0	0.0	4e-06	100.0	0	0
VLQQLAEE	Q01970	KESKIN_A0101	MONOALLELIC	0	HLA-A*01:01	0	0.0	0.000302	51.0	0	0
GIGTRRIS	A2VDJ0	KESKIN_A0101	MONOALLELIC	0	HLA-A*01:01	0	0.0	4.9e-05	84.0	0	0
VENYINCLLSG	Q13315	KESKIN_A0101	MONOALLELIC	0	HLA-A*01:01	0	0.0	2.3e-05	93.0	0	0
VSPCPAGY	Q9H974	KESKIN_A0101	MONOALLELIC	0	HLA-A*01:01	0	0.0	0.068563	2.4	0	0
IPGAKGELGLP	Q86Y22	KESKIN_A0101	MONOALLELIC	0	HLA-A*01:01	0	0.0	4.7e-05	84.0	0	0
SGKDQEEEEIE	Q9NU22	KESKIN_A0101	MONOALLELIC	0	HLA-A*01:01	0	0.0	2.9e-05	90.0	0	0
AEDQNSLLKMI	P49792	KESKIN_A0101	MONOALLELIC	0	HLA-A*01:01	0	0.0024	0.004454	13.0	0	0
ASFISSPPY	A2VDJ0	KESKIN_A0101	MONOALLELIC	0	HLA-A*01:01	1	0.94	0.378868	0.56	1	1
GPPGPPGP	Q86Y22	KESKIN_A0101	MONOALLELIC	0	HLA-A*01:01	0	0.0	6e-05	81.0	0	0
GLDGFPGPRGE	Q86Y22	KESKIN_A0101	MONOALLELIC	0	HLA-A*01:01	0	0.003	0.000478	42.0	0	0
AQQLKRSAGVP	H0Y3X6	KESKIN_A0101	MONOALLELIC	0	HLA-A*01:01	0	0.0	1e-05	98.0	0	0
RPPGPTTSPAS	Q01970	KESKIN_A0101	MONOALLELIC	0	HLA-A*01:01	0	0.0	0.00015	65.0	0	0
ISQHQESCRD	Q4AC94	KESKIN_A0101	MONOALLELIC	0	HLA-A*01:01	0	0.0	4.1e-05	86.0	0	0
AAPSGLEGELL	Q9NU22	KESKIN_A0101	MONOALLELIC	0	HLA-A*01:01	0	0.0	0.001698	22.0	0	0
PTTQMKESYYF	P01042	KESKIN_A0101	MONOALLELIC	0	HLA-A*01:01	0	0.0	0.004349	13.0	0	0
QNAVLLEG	Q5T795	KESKIN_A0101	MONOALLELIC	0	HLA-A*01:01	0	0.0	3.8e-05	87.0	0	0
LDSPPRPLER	Q96KR7	KESKIN_A0101	MONOALLELIC	0	HLA-A*01:01	0	0.0	0.013178	6.5	0	0
NSLHHGIQAQN	Q5VZE5	KESKIN_A0101	MONOALLELIC	0	HLA-A*01:01	0	0.0	7.6e-05	77.0	0	0
QILCLRLLRI	Q96ST3	KESKIN_A0101	MONOALLELIC	0	HLA-A*01:01	0	0.0	9.9e-05	73.0	0	0
ASQSRSNV	Q9H992	KESKIN_A0101	MONOALLELIC	0	HLA-A*01:01	0	0.0106	0.000733	35.0	0	0
ETFLNISQMN	Q9UEE5	KESKIN_A0101	MONOALLELIC	0	HLA-A*01:01	0	0.0	0.001566	23.0	0	0
FVTEVLAH	O43264	KESKIN_A0101	MONOALLELIC	0	HLA-A*01:01	0	0.0	0.00191	21.0	0	0
EGGFDAIM	P05106	KESKIN_A0101	MONOALLELIC	0	HLA-A*01:01	0	0.0	0.000271	53.0	0	0
NLSGAALRVH	Q4AC94	KESKIN_A0101	MONOALLELIC	0	HLA-A*01:01	0	0.0	0.004834000000000001	12.0	0	0
PRDWEENRVKH	O00160	KESKIN_A0101	MONOALLELIC	0	HLA-A*01:01	0	0.0	0.000254	55.0	0	0
SFGESVKLLHP	Q9NU22	KESKIN_A0101	MONOALLELIC	0	HLA-A*01:01	0	0.0	0.000128	68.0	0	0
TKGDHPIMMGF	Q5VZE5	KESKIN_A0101	MONOALLELIC	0	HLA-A*01:01	0	0.0	0.002869	16.0	0	0
VAQVALGFA	P46092	KESKIN_A0101	MONOALLELIC	0	HLA-A*01:01	0	0.0	0.002172	19.0	0	0
GAAPSGLEGE	Q9NU22	KESKIN_A0101	MONOALLELIC	0	HLA-A*01:01	0	0.0	0.000736	34.0	0	0
SGLPGPVG	Q86Y22	KESKIN_A0101	MONOALLELIC	0	HLA-A*01:01	0	0.0	0.000106	72.0	0	0
VCNPLYSRQM	Q9H9F9	KESKIN_A0101	MONOALLELIC	0	HLA-A*01:01	0	0.0	0.0015810000000000002	23.0	0	0
LAEEFKQKFE	P49792	KESKIN_A0101	MONOALLELIC	0	HLA-A*01:01	0	0.0002	0.001983	20.0	0	0
GFEQVDLIRP	Q9NU22	KESKIN_A0101	MONOALLELIC	0	HLA-A*01:01	0	0.0	0.000277	53.0	0	0
SGLTLCKEGCE	A0A1B0GVD5	KESKIN_A0101	MONOALLELIC	0	HLA-A*01:01	0	0.0	2e-06	100.0	0	0
LKTVSKDLR	Q5VZ89	KESKIN_A0101	MONOALLELIC	0	HLA-A*01:01	0	0.0	9.5e-05	73.0	0	0
HALERRSSLPL	Q5VZ89	KESKIN_A0101	MONOALLELIC	0	HLA-A*01:01	0	0.0	0.000252	55.0	0	0
RKELNEYKS	Q96KR7	KESKIN_A0101	MONOALLELIC	0	HLA-A*01:01	0	0.0	5.9e-05	81.0	0	0
AVYDQSATALH	P01019	KESKIN_A0101	MONOALLELIC	0	HLA-A*01:01	0	0.0	0.006601	9.7	0	0
EGKEGNSKKT	Q96ST3	KESKIN_A0101	MONOALLELIC	0	HLA-A*01:01	0	0.0	5e-05	84.0	0	0
DQRALQLF	Q9NU22	KESKIN_A0101	MONOALLELIC	0	HLA-A*01:01	0	0.0	0.001874	21.0	0	0
GKTSLVEYLAA	Q5T795	KESKIN_A0101	MONOALLELIC	0	HLA-A*01:01	0	0.0	9.3e-05	74.0	0	0
RSLEDLHQKK	H3BV44	KESKIN_A0101	MONOALLELIC	0	HLA-A*01:01	0	0.0	0.008651	8.3	0	0
SRSHIFRRESN	Q9H992	KESKIN_A0101	MONOALLELIC	0	HLA-A*01:01	0	0.0	1.2e-05	97.0	0	0
AGNGLVLA	P46092	KESKIN_A0101	MONOALLELIC	0	HLA-A*01:01	0	0.0	0.000301	51.0	0	0
DKSGAIIEKW	Q67FW5	KESKIN_A0101	MONOALLELIC	0	HLA-A*01:01	0	0.0	0.007084999999999998	9.3	0	0
LSNDRIRVGE	P01019	KESKIN_A0101	MONOALLELIC	0	HLA-A*01:01	0	0.0	0.00168	22.0	0	0
WARKCKLVT	Q7Z6L1	KESKIN_A0101	MONOALLELIC	0	HLA-A*01:01	0	0.0	0.000114	70.0	0	0
RNFYSHSLSGA	Q9NU22	KESKIN_A0101	MONOALLELIC	0	HLA-A*01:01	0	0.0	6e-05	81.0	0	0
QRPCRPRPN	Q4AC94	KESKIN_A0101	MONOALLELIC	0	HLA-A*01:01	0	0.0	3e-06	100.0	0	0
LAMLMLDS	F8WA39	KESKIN_A0101	MONOALLELIC	0	HLA-A*01:01	0	0.0	9.2e-05	74.0	0	0
HLDLISQM	Q9NU22	KESKIN_A0101	MONOALLELIC	0	HLA-A*01:01	1	0.5127	0.063358	2.5	0	0
GFRNIAVKENL	Q13315	KESKIN_A0101	MONOALLELIC	0	HLA-A*01:01	0	0.0	0.000138	67.0	0	0
DIQDLEKW	Q9Y5M8	KESKIN_A0101	MONOALLELIC	0	HLA-A*01:01	0	0.0	0.001571	23.0	0	0
EYMQMRESCI	Q8IZT6	KESKIN_A0101	MONOALLELIC	0	HLA-A*01:01	0	0.0	0.000253	55.0	0	0
LTAGGTDLKRE	Q15345	KESKIN_A0101	MONOALLELIC	0	HLA-A*01:01	0	0.0	0.00133	25.0	0	0
GVHFLHTRDV	Q9UEE5	KESKIN_A0101	MONOALLELIC	0	HLA-A*01:01	0	0.0	0.00031800000000000003	50.0	0	0
HCTGNIGYT	P31994	KESKIN_A0101	MONOALLELIC	0	HLA-A*01:01	0	0.0	0.000157	64.0	0	0
NLEYPSPSEV	O43264	KESKIN_A0101	MONOALLELIC	0	HLA-A*01:01	0	0.1233	0.014113	6.2	0	0
IYQMLEKHM	Q9NU22	KESKIN_A0101	MONOALLELIC	0	HLA-A*01:01	0	0.0	0.001771	22.0	0	0
FSDTQYQRIE	Q13315	KESKIN_A0101	MONOALLELIC	0	HLA-A*01:01	1	0.7889	0.025869	4.3	0	0
HQQRQKYKK	Q8IZT6	KESKIN_A0101	MONOALLELIC	0	HLA-A*01:01	0	0.0	0.0016190000000000002	23.0	0	0
QQNRHSFMESS	A0A1B0GUM4	KESKIN_A0101	MONOALLELIC	0	HLA-A*01:01	0	0.0	2.1e-05	93.0	0	0
PGFNPFRAY	A2VDJ0	KESKIN_A0101	MONOALLELIC	0	HLA-A*01:01	0	0.0249	0.027686	4.1	0	0
RGSLWVSLGLL	Q9NU22	KESKIN_A0101	MONOALLELIC	0	HLA-A*01:01	0	0.0	6.3e-05	80.0	0	0
LTHQEFGRKC	Q9NU22	KESKIN_A0101	MONOALLELIC	0	HLA-A*01:01	0	0.0	0.000789	33.0	0	0
AVSTPASS	P49792	KESKIN_A0101	MONOALLELIC	0	HLA-A*01:01	0	0.0	0.0005110000000000001	41.0	0	0
HLESTIAHEI	Q8IZT6	KESKIN_A0101	MONOALLELIC	0	HLA-A*01:01	0	0.0925	0.013661	6.3	0	0
ILGLAPPAEPH	Q9HA65	KESKIN_A0101	MONOALLELIC	0	HLA-A*01:01	0	0.0	0.0008089999999999999	33.0	0	0
TVNSLPQYA	A2VDJ0	KESKIN_A0101	MONOALLELIC	0	HLA-A*01:01	0	0.0	0.02689	4.2	0	0
PGFQPIPCK	Q9UHB9	KESKIN_A0101	MONOALLELIC	0	HLA-A*01:01	0	0.0	0.000562	39.0	0	0
VTERGCALT	Q9H974	KESKIN_A0101	MONOALLELIC	0	HLA-A*01:01	0	0.3388	0.023292	4.6	0	0
KKIAAQKREEY	Q8IZT6	KESKIN_A0101	MONOALLELIC	0	HLA-A*01:01	0	0.0	0.011468	7.0	0	0
GSSQQKNSG	P49792	KESKIN_A0101	MONOALLELIC	0	HLA-A*01:01	0	0.0	0.000224	57.0	0	0
KFYTLLSKT	Q5VZ89	KESKIN_A0101	MONOALLELIC	0	HLA-A*01:01	0	0.0	0.000238	56.0	0	0
DVADSFKK	P49792	KESKIN_A0101	MONOALLELIC	0	HLA-A*01:01	0	0.0	0.001451	24.0	0	0
GFFRSMKKKKK	A0A1B0GUM4	KESKIN_A0101	MONOALLELIC	0	HLA-A*01:01	0	0.0	6.2e-05	81.0	0	0
PWDVSGLPI	Q9NU22	KESKIN_A0101	MONOALLELIC	0	HLA-A*01:01	0	0.0038	0.002139	19.0	0	0
RLAAATEQDMN	Q7Z6L1	KESKIN_A0101	MONOALLELIC	0	HLA-A*01:01	0	0.0	7.8e-05	77.0	0	0
VKRCPNHEL	Q9H3D4	KESKIN_A0101	MONOALLELIC	0	HLA-A*01:01	0	0.0	0.000432	44.0	0	0
ASVCKLCKYAC	H3BV44	KESKIN_A0101	MONOALLELIC	0	HLA-A*01:01	0	0.0	5.9e-05	81.0	0	0
YISPEQKKEFV	Q5VT98	KESKIN_A0101	MONOALLELIC	0	HLA-A*01:01	0	0.0	0.002766	17.0	0	0
EVMVPSFCK	P49792	KESKIN_A0101	MONOALLELIC	0	HLA-A*01:01	0	0.0	0.004449	13.0	0	0
RMHALSLKIV	E9PF10	KESKIN_A0101	MONOALLELIC	0	HLA-A*01:01	0	0.0	0.000297	51.0	0	0
LKEYNLALK	Q15345	KESKIN_A0101	MONOALLELIC	0	HLA-A*01:01	0	0.0	0.001312	26.0	0	0
ANELRHKRP	D6RC99	KESKIN_A0101	MONOALLELIC	0	HLA-A*01:01	0	0.0	7.8e-05	77.0	0	0
GYIKGIFGFR	Q9UHB9	KESKIN_A0101	MONOALLELIC	0	HLA-A*01:01	0	0.0	0.000933	31.0	0	0
PLQGDGYSG	P49792	KESKIN_A0101	MONOALLELIC	0	HLA-A*01:01	0	0.0	0.000119	69.0	0	0
DFTICYFKCE	E5RHB5	KESKIN_A0101	MONOALLELIC	0	HLA-A*01:01	0	0.0	7.000000000000002e-06	99.0	0	0
SMDSSNVLQLI	P05106	KESKIN_A0101	MONOALLELIC	0	HLA-A*01:01	1	0.6213	0.020362	5.0	0	0
EEDEEEEDNKT	Q9NU22	KESKIN_A0101	MONOALLELIC	0	HLA-A*01:01	0	0.0	4.9e-05	84.0	0	0
DMVKDALRSF	Q5VZE5	KESKIN_A0101	MONOALLELIC	0	HLA-A*01:01	0	0.0	0.007336	9.1	0	0
LASQMKGALME	H0Y3X6	KESKIN_A0101	MONOALLELIC	0	HLA-A*01:01	0	0.0	0.000187	61.0	0	0
CSLLLLVTWV	Q9BS26	KESKIN_A0101	MONOALLELIC	0	HLA-A*01:01	0	0.0	8.2e-05	76.0	0	0
GWACPGQDP	Q9H9F9	KESKIN_A0101	MONOALLELIC	0	HLA-A*01:01	0	0.0	3.4e-05	89.0	0	0
RSRQERDLRE	Q01970	KESKIN_A0101	MONOALLELIC	0	HLA-A*01:01	0	0.0	0.00034500000000000004	49.0	0	0
VQAPSSSPMG	P31994	KESKIN_A0101	MONOALLELIC	0	HLA-A*01:01	0	0.0	0.000197	60.0	0	0
GYGFEVLDCHQ	A2VDJ0	KESKIN_A0101	MONOALLELIC	0	HLA-A*01:01	0	0.0	4.4e-05	85.0	0	0
RRKESILTI	Q8IZT6	KESKIN_A0101	MONOALLELIC	0	HLA-A*01:01	0	0.0	0.003059	16.0	0	0
EKGDRSERG	Q86Y22	KESKIN_A0101	MONOALLELIC	0	HLA-A*01:01	0	0.0	1.6e-05	95.0	0	0
DQNESQSPQEP	Q9NU22	KESKIN_A0101	MONOALLELIC	0	HLA-A*01:01	0	0.0	3.9e-05	87.0	0	0
PNGKNGKKASE	Q9Y4W6	KESKIN_A0101	MONOALLELIC	0	HLA-A*01:01	0	0.0	2e-06	100.0	0	0
SYLQSFGF	J3QSG6	KESKIN_A0101	MONOALLELIC	0	HLA-A*01:01	0	0.0	0.001506	24.0	0	0
AEEGELLLPT	A2VDJ0	KESKIN_A0101	MONOALLELIC	0	HLA-A*01:01	0	0.0	0.000346	49.0	0	0
RVTDYFVVA	Q5VZ89	KESKIN_A0101	MONOALLELIC	0	HLA-A*01:01	0	0.0006	0.005393	11.0	0	0
ANSRGVVWGIG	Q7Z6L1	KESKIN_A0101	MONOALLELIC	0	HLA-A*01:01	0	0.0	1.7e-05	95.0	0	0
LENSTEVP	Q13315	KESKIN_A0101	MONOALLELIC	0	HLA-A*01:01	0	0.0	6.4e-05	80.0	0	0
SSGSHGPAIA	Q96ST3	KESKIN_A0101	MONOALLELIC	0	HLA-A*01:01	0	0.0	0.0024690000000000003	18.0	0	0
PSEPKTSAVK	Q8IZT6	KESKIN_A0101	MONOALLELIC	0	HLA-A*01:01	0	0.0	0.008864	8.2	0	0
LDMVGAGREA	H0Y3X6	KESKIN_A0101	MONOALLELIC	0	HLA-A*01:01	0	0.0	0.0005769999999999999	39.0	0	0
IQEAFLRFMAS	Q5VZ89	KESKIN_A0101	MONOALLELIC	0	HLA-A*01:01	0	0.0	7.5e-05	78.0	0	0
CSKKYDPELSS	H3BV44	KESKIN_A0101	MONOALLELIC	0	HLA-A*01:01	0	0.0	0.000273	53.0	0	0
ANKKKQKVFQH	Q8IZT6	KESKIN_A0101	MONOALLELIC	0	HLA-A*01:01	0	0.0	9.9e-05	73.0	0	0
ACDNQVYVY	Q7Z6L1	KESKIN_A0101	MONOALLELIC	0	HLA-A*01:01	1	0.9454	0.7943319999999999	0.15	1	1
HVVRQMTDPNV	Q9UNM6	KESKIN_A0101	MONOALLELIC	0	HLA-A*01:01	0	0.0	0.000317	50.0	0	0
EETSEESLLT	J3QSG6	KESKIN_A0101	MONOALLELIC	0	HLA-A*01:01	0	0.0	0.005129	12.0	0	0
SVDPWGGTP	Q9Y6I3	KESKIN_A0101	MONOALLELIC	0	HLA-A*01:01	0	0.4905	0.044713	3.2	0	0
YPKERATE	Q96ST3	KESKIN_A0101	MONOALLELIC	0	HLA-A*01:01	0	0.0	0.000132	67.0	0	0
RTEEDKKKV	Q9NU22	KESKIN_A0101	MONOALLELIC	0	HLA-A*01:01	0	0.0306	0.015039	6.0	0	0
FKTMVAFDM	Q5VZE5	KESKIN_A0101	MONOALLELIC	0	HLA-A*01:01	0	0.0	0.000686	36.0	0	0
SFPLSSPIS	Q9NU22	KESKIN_A0101	MONOALLELIC	0	HLA-A*01:01	0	0.0	0.00023	57.0	0	0
VPRTAENFR	P49792	KESKIN_A0101	MONOALLELIC	0	HLA-A*01:01	0	0.0	0.00249	18.0	0	0
NKFAVALLDD	F8VZ44	KESKIN_A0101	MONOALLELIC	0	HLA-A*01:01	0	0.0	9e-06	98.0	0	0
WMSGELMGK	Q5HYK7	KESKIN_A0101	MONOALLELIC	0	HLA-A*01:01	0	0.0	0.006345	9.9	0	0
KEEFEHQQKE	P11142	KESKIN_A0101	MONOALLELIC	0	HLA-A*01:01	0	0.0	0.000154	65.0	0	0
SEVRSLFEQV	Q96LJ7	KESKIN_A0101	MONOALLELIC	0	HLA-A*01:01	0	0.0	0.00099	30.0	0	0
LPAEWCEALH	Q5HYK7	KESKIN_A0101	MONOALLELIC	0	HLA-A*01:01	0	0.0	0.001306	26.0	0	0
LLKIIKKKNS	P49792	KESKIN_A0101	MONOALLELIC	0	HLA-A*01:01	0	0.0	3.8e-05	87.0	0	0
CFFGDEVR	Q7Z6L1	KESKIN_A0101	MONOALLELIC	0	HLA-A*01:01	0	0.0	0.000132	67.0	0	0
KNSIFHRVIPD	P49792	KESKIN_A0101	MONOALLELIC	0	HLA-A*01:01	0	0.0	3e-06	100.0	0	0
TVTISTPRLWL	Q4AC94	KESKIN_A0101	MONOALLELIC	0	HLA-A*01:01	0	0.4954	0.0007559999999999999	34.0	0	0
RFQTLKTAW	Q9UNM6	KESKIN_A0101	MONOALLELIC	0	HLA-A*01:01	0	0.0	0.003278	15.0	0	0
HLEFQEGET	P31994	KESKIN_A0101	MONOALLELIC	0	HLA-A*01:01	0	0.0022	0.003758	14.0	0	0
VPLIFALVDHG	Q7Z6J9	KESKIN_A0101	MONOALLELIC	0	HLA-A*01:01	0	0.0	1.4e-05	96.0	0	0
YAIRCGPKQF	Q4AC94	KESKIN_A0101	MONOALLELIC	0	HLA-A*01:01	0	0.0	0.003764	14.0	0	0
TTTKRWLA	Q92600	KESKIN_A0101	MONOALLELIC	0	HLA-A*01:01	0	0.0	0.002063	20.0	0	0
GLLWKRAHAE	A0A286YF11	KESKIN_A0101	MONOALLELIC	0	HLA-A*01:01	0	0.0	9.4e-05	74.0	0	0
YHPTPPLS	H3BV44	KESKIN_A0101	MONOALLELIC	0	HLA-A*01:01	0	0.0	0.000285	52.0	0	0
QKSEGGVYH	A0A1B0GUM4	KESKIN_A0101	MONOALLELIC	0	HLA-A*01:01	0	0.0	0.001074	28.0	0	0
PAGSSWLHVGT	Q7Z6L1	KESKIN_A0101	MONOALLELIC	0	HLA-A*01:01	0	0.0	1.5e-05	96.0	0	0
EMYGPPAL	P49792	KESKIN_A0101	MONOALLELIC	0	HLA-A*01:01	0	0.0	0.0017989999999999996	21.0	0	0
DLHSGKLHR	Q9BS26	KESKIN_A0101	MONOALLELIC	0	HLA-A*01:01	0	0.0	0.002121	20.0	0	0
QFEPVLLPTST	A2VDJ0	KESKIN_A0101	MONOALLELIC	0	HLA-A*01:01	0	0.0	0.000333	49.0	0	0
LLGIENQHKIS	Q8IZT6	KESKIN_A0101	MONOALLELIC	0	HLA-A*01:01	0	0.0	7.900000000000001e-05	77.0	0	0
LESVFKTEFV	O00160	KESKIN_A0101	MONOALLELIC	0	HLA-A*01:01	0	0.0	0.0006929999999999999	35.0	0	0
ATARLIDDE	Q9Y4W6	KESKIN_A0101	MONOALLELIC	0	HLA-A*01:01	0	0.0	0.001853	21.0	0	0
EPILRHGIQYF	P01042	KESKIN_A0101	MONOALLELIC	0	HLA-A*01:01	0	0.0	0.0029170000000000003	16.0	0	0
ELEDYSEGG	P49792	KESKIN_A0101	MONOALLELIC	0	HLA-A*01:01	0	0.0	0.00146	24.0	0	0
EDPELQDFVND	P09917	KESKIN_A0101	MONOALLELIC	0	HLA-A*01:01	0	0.0	2.7e-05	91.0	0	0
LIGLPGTKGEK	Q86Y22	KESKIN_A0101	MONOALLELIC	0	HLA-A*01:01	0	0.0	0.000522	41.0	0	0
DGWNKLFD	P49792	KESKIN_A0101	MONOALLELIC	0	HLA-A*01:01	0	0.0	3e-05	90.0	0	0
EAFRRRGKL	A0A1B0GUM4	KESKIN_A0101	MONOALLELIC	0	HLA-A*01:01	0	0.0	0.001869	21.0	0	0
QKSQTEEIT	P49792	KESKIN_A0101	MONOALLELIC	0	HLA-A*01:01	0	0.0	2.2e-05	93.0	0	0
LSKTVATFILQ	Q92600	KESKIN_A0101	MONOALLELIC	0	HLA-A*01:01	0	0.0003	0.00022	57.0	0	0
GHILEEFATLQ	Q5VZE5	KESKIN_A0101	MONOALLELIC	0	HLA-A*01:01	0	0.0	0.001078	28.0	0	0
KDQLIRAAVK	C9J2Q2	KESKIN_A0101	MONOALLELIC	0	HLA-A*01:01	0	0.0	0.0006929999999999999	35.0	0	0
SVEWCRKCFGA	Q5VZ89	KESKIN_A0101	MONOALLELIC	0	HLA-A*01:01	0	0.0	6.4e-05	80.0	0	0
KDLGCLSQE	P32248	KESKIN_A0101	MONOALLELIC	0	HLA-A*01:01	0	0.0	8.4e-05	76.0	0	0
YFYRSLARH	Q9NU22	KESKIN_A0101	MONOALLELIC	0	HLA-A*01:01	0	0.0	0.007614	8.9	0	0
GLQDIVIG	D6RC99	KESKIN_A0101	MONOALLELIC	0	HLA-A*01:01	0	0.0	0.000588	38.0	0	0
EEKGGEYL	Q9H9F9	KESKIN_A0101	MONOALLELIC	0	HLA-A*01:01	0	0.0	0.00067	36.0	0	0
PAGIGRTGRGM	Q9Y4W6	KESKIN_A0101	MONOALLELIC	0	HLA-A*01:01	0	0.0	6.7e-05	79.0	0	0
YGQLPKFQDG	P09211	KESKIN_A0101	MONOALLELIC	0	HLA-A*01:01	0	0.0	3.9e-05	87.0	0	0
QGSQTFHGAP	P49792	KESKIN_A0101	MONOALLELIC	0	HLA-A*01:01	0	0.0	5.5e-05	82.0	0	0
NQSGTSVGT	P49792	KESKIN_A0101	MONOALLELIC	0	HLA-A*01:01	0	0.0	0.00038	47.0	0	0
EGSWWHCN	P49792	KESKIN_A0101	MONOALLELIC	0	HLA-A*01:01	0	0.0	1.3e-05	97.0	0	0
RGTPDSESSQ	H3BV44	KESKIN_A0101	MONOALLELIC	0	HLA-A*01:01	0	0.0	0.001244	26.0	0	0
LEVVTRLS	Q8IZT6	KESKIN_A0101	MONOALLELIC	0	HLA-A*01:01	0	0.0	9.3e-05	74.0	0	0
EISKAPKSGF	P49792	KESKIN_A0101	MONOALLELIC	0	HLA-A*01:01	0	0.0	0.008362	8.5	0	0
INFKQNDT	Q96ST3	KESKIN_A0101	MONOALLELIC	0	HLA-A*01:01	0	0.0	8.4e-05	76.0	0	0
GPDDSEVTFAL	C9JEH3	KESKIN_A0101	MONOALLELIC	0	HLA-A*01:01	0	0.0	0.0049	12.0	0	0
STWTAVWVK	Q96SA4	KESKIN_A0101	MONOALLELIC	0	HLA-A*01:01	0	0.0	0.030642000000000006	3.9	0	0
GCADDALAGLV	H0YCY6	KESKIN_A0101	MONOALLELIC	0	HLA-A*01:01	0	0.0	0.00127	26.0	0	0
YDPSIGIYGL	P62913	KESKIN_A0101	MONOALLELIC	0	HLA-A*01:01	0	0.0	0.013325	6.4	0	0
VRLSRTSSV	Q96KR7	KESKIN_A0101	MONOALLELIC	0	HLA-A*01:01	0	0.0	0.000993	30.0	0	0
EFQRKLQHDV	A0A286YF11	KESKIN_A0101	MONOALLELIC	0	HLA-A*01:01	0	0.0	0.001063	29.0	0	0
ILPTVYQG	O43488	KESKIN_A0101	MONOALLELIC	0	HLA-A*01:01	0	0.0	0.000327	50.0	0	0
IERMVQEAEK	P11142	KESKIN_A0101	MONOALLELIC	0	HLA-A*01:01	0	0.0	0.00059	38.0	0	0
VETKAMEQLTK	Q01970	KESKIN_A0101	MONOALLELIC	0	HLA-A*01:01	0	0.0	0.0007700000000000001	34.0	0	0
VNWTPLKE	Q8IZT6	KESKIN_A0101	MONOALLELIC	0	HLA-A*01:01	0	0.0	0.000115	70.0	0	0
SLGRENID	Q5VZ89	KESKIN_A0101	MONOALLELIC	0	HLA-A*01:01	0	0.0	6.9e-05	79.0	0	0
RSTSLSALV	Q5VZ89	KESKIN_A0101	MONOALLELIC	0	HLA-A*01:01	0	0.0	0.012599	6.6	0	0
LLMNLGPENC	Q5VZ89	KESKIN_A0101	MONOALLELIC	0	HLA-A*01:01	0	0.0	0.000286	52.0	0	0
ARVESVDLLAF	O00160	KESKIN_A0101	MONOALLELIC	0	HLA-A*01:01	0	0.0	0.004802000000000001	12.0	0	0
IDPLFKHFH	P49792	KESKIN_A0101	MONOALLELIC	0	HLA-A*01:01	0	0.0	0.012482	6.7	0	0
QEFLDRNSQFA	E9PF10	KESKIN_A0101	MONOALLELIC	0	HLA-A*01:01	0	0.0	0.0034770000000000005	15.0	0	0
FFKYIENRDV	Q7Z5Y7	KESKIN_A0101	MONOALLELIC	0	HLA-A*01:01	0	0.0	0.000382	47.0	0	0
SLATSQHSPG	J3QSG6	KESKIN_A0101	MONOALLELIC	0	HLA-A*01:01	0	0.0	9.6e-05	73.0	0	0
TPPPVHYLQFK	Q5VZE5	KESKIN_A0101	MONOALLELIC	0	HLA-A*01:01	0	0.0	0.002101	20.0	0	0
GRLLTDYR	C9JEH3	KESKIN_A0101	MONOALLELIC	0	HLA-A*01:01	0	0.0	0.000167	63.0	0	0
VSAIRSGYHYV	Q01970	KESKIN_A0101	MONOALLELIC	0	HLA-A*01:01	1	0.7826	0.020313	5.0	0	0
DNIIYKPP	Q9BS26	KESKIN_A0101	MONOALLELIC	0	HLA-A*01:01	0	0.0	1.6e-05	95.0	0	0
PDSVRSQLE	O43488	KESKIN_A0101	MONOALLELIC	0	HLA-A*01:01	0	0.0	7.6e-05	77.0	0	0
QAEGHESN	Q9NU22	KESKIN_A0101	MONOALLELIC	0	HLA-A*01:01	0	0.0	0.000228	57.0	0	0
HGIQYFNN	P01042	KESKIN_A0101	MONOALLELIC	0	HLA-A*01:01	0	0.0	9.6e-05	73.0	0	0
VYSGKHNGIC	E9PF10	KESKIN_A0101	MONOALLELIC	0	HLA-A*01:01	0	0.0	0.000145	66.0	0	0
TLPPAATTDQ	Q4AC94	KESKIN_A0101	MONOALLELIC	0	HLA-A*01:01	0	0.0	0.001552	23.0	0	0
NQLLVEMDGFN	Q9Y4W6	KESKIN_A0101	MONOALLELIC	0	HLA-A*01:01	0	0.0	2.7e-05	91.0	0	0
FEIHIEMVKG	Q4AC94	KESKIN_A0101	MONOALLELIC	0	HLA-A*01:01	0	0.0	0.000166	63.0	0	0
DLLICCRQLE	Q13315	KESKIN_A0101	MONOALLELIC	0	HLA-A*01:01	0	0.0	9e-06	98.0	0	0
HLLKGYRHP	J3QSG6	KESKIN_A0101	MONOALLELIC	0	HLA-A*01:01	0	0.0	0.000237	56.0	0	0
STPASSEI	P49792	KESKIN_A0101	MONOALLELIC	0	HLA-A*01:01	0	0.0	0.00352	15.0	0	0
ITRLRTYE	Q13315	KESKIN_A0101	MONOALLELIC	0	HLA-A*01:01	0	0.0	0.000472	42.0	0	0
SLHLQEGQ	Q67FW5	KESKIN_A0101	MONOALLELIC	0	HLA-A*01:01	0	0.0	9.2e-05	74.0	0	0
GLRFPAVNHPQ	A0A1B0GUM4	KESKIN_A0101	MONOALLELIC	0	HLA-A*01:01	0	0.0	0.0001	73.0	0	0
VESLEYVR	Q9NU22	KESKIN_A0101	MONOALLELIC	0	HLA-A*01:01	0	0.0	0.000367	47.0	0	0
LEYIRMLLAG	F8WA39	KESKIN_A0101	MONOALLELIC	0	HLA-A*01:01	0	0.0	3.8e-05	87.0	0	0
PVVVQQHM	E9PF10	KESKIN_A0101	MONOALLELIC	0	HLA-A*01:01	0	0.0	0.000321	50.0	0	0
ALQGWSLG	P46092	KESKIN_A0101	MONOALLELIC	0	HLA-A*01:01	0	0.0	0.0005679999999999999	39.0	0	0
SWSIVEPPGSE	Q7Z6L1	KESKIN_A0101	MONOALLELIC	0	HLA-A*01:01	0	0.0	8.1e-05	76.0	0	0
GFWQPGPGGP	Q15345	KESKIN_A0101	MONOALLELIC	0	HLA-A*01:01	0	0.0	9.5e-05	73.0	0	0
VRFKTKEVADC	P49792	KESKIN_A0101	MONOALLELIC	0	HLA-A*01:01	0	0.0	1.5e-05	96.0	0	0
LISVNPFKQ	O00160	KESKIN_A0101	MONOALLELIC	0	HLA-A*01:01	0	0.0	0.003559000000000001	15.0	0	0
FILDTQANCLL	E5RHB5	KESKIN_A0101	MONOALLELIC	0	HLA-A*01:01	0	0.0	0.002525	18.0	0	0
QALALWKLL	E9PF10	KESKIN_A0101	MONOALLELIC	0	HLA-A*01:01	0	0.0	0.000982	30.0	0	0
LKRELHPP	Q15345	KESKIN_A0101	MONOALLELIC	0	HLA-A*01:01	0	0.0	6e-06	99.0	0	0
VTRDKVRA	A0A1B0GUM4	KESKIN_A0101	MONOALLELIC	0	HLA-A*01:01	0	0.0	0.000891	31.0	0	0
KLNIGDLQV	Q9UNM6	KESKIN_A0101	MONOALLELIC	0	HLA-A*01:01	0	0.0	0.015432	5.9	0	0
HLLKLYCNVD	Q01780	KESKIN_A0101	MONOALLELIC	0	HLA-A*01:01	0	0.0	1.2e-05	97.0	0	0
SVDMWSVGC	A0A1B0GUM4	KESKIN_A0101	MONOALLELIC	0	HLA-A*01:01	0	0.0	0.036867	3.6	0	0
PCGIIQGEP	F8VZ44	KESKIN_A0101	MONOALLELIC	0	HLA-A*01:01	0	0.0	8e-06	99.0	0	0
CPVGPDGLPVP	Q86Y22	KESKIN_A0101	MONOALLELIC	0	HLA-A*01:01	0	0.0	3e-05	90.0	0	0
LKNRIFSG	Q9HA65	KESKIN_A0101	MONOALLELIC	0	HLA-A*01:01	0	0.0	3.5e-05	88.0	0	0
HRILPVSAIRS	Q01970	KESKIN_A0101	MONOALLELIC	0	HLA-A*01:01	0	0.0	0.000134	67.0	0	0
DILLTYCMY	Q9HA65	KESKIN_A0101	MONOALLELIC	0	HLA-A*01:01	0	0.0	0.036946	3.5	0	0
NPFFVNYENH	F8WA39	KESKIN_A0101	MONOALLELIC	0	HLA-A*01:01	0	0.0	0.000462	43.0	0	0
YKLNYVKEELH	Q9NU22	KESKIN_A0101	MONOALLELIC	0	HLA-A*01:01	0	0.0	0.000241	56.0	0	0
GEQLENNYLV	Q6PCB8	KESKIN_A0101	MONOALLELIC	0	HLA-A*01:01	0	0.0	0.0017870000000000004	22.0	0	0
KDVGQWKE	P49792	KESKIN_A0101	MONOALLELIC	0	HLA-A*01:01	0	0.0	0.000102	72.0	0	0
ERCGEGKGCV	F8VZ44	KESKIN_A0101	MONOALLELIC	0	HLA-A*01:01	0	0.0	0.000357	48.0	0	0
LSETILAVGLV	E9PF10	KESKIN_A0101	MONOALLELIC	0	HLA-A*01:01	0	0.0543	0.002388	18.0	0	0
DASCAANNP	Q13315	KESKIN_A0101	MONOALLELIC	0	HLA-A*01:01	0	0.0	0.000175	62.0	0	0
STPASSETSKA	P49792	KESKIN_A0101	MONOALLELIC	0	HLA-A*01:01	0	0.0	0.002402	18.0	0	0
AAFRAKGRV	F8WA39	KESKIN_A0101	MONOALLELIC	0	HLA-A*01:01	0	0.0	0.001599	23.0	0	0
DIGVLYEG	Q5VZ89	KESKIN_A0101	MONOALLELIC	0	HLA-A*01:01	0	0.0	6.8e-05	79.0	0	0
YYQKPEKK	A2VDJ0	KESKIN_A0101	MONOALLELIC	0	HLA-A*01:01	0	0.0	0.000445	44.0	0	0
SNKATTLPDAQ	Q4AC94	KESKIN_A0101	MONOALLELIC	0	HLA-A*01:01	0	0.0	8.6e-05	75.0	0	0
LGTECFLAQMR	O43264	KESKIN_A0101	MONOALLELIC	0	HLA-A*01:01	0	0.0	0.000125	69.0	0	0
HEKQRKHN	P01042	KESKIN_A0101	MONOALLELIC	0	HLA-A*01:01	0	0.0	4.8e-05	84.0	0	0
SLSHNHSS	Q9H992	KESKIN_A0101	MONOALLELIC	0	HLA-A*01:01	0	0.0	0.00025	55.0	0	0
SRGFGDLAV	O00160	KESKIN_A0101	MONOALLELIC	0	HLA-A*01:01	0	0.0	0.0017010000000000007	22.0	0	0
ESLLTPTSP	J3QSG6	KESKIN_A0101	MONOALLELIC	0	HLA-A*01:01	0	0.0	0.000964	30.0	0	0
TLLTLVNKHR	J3QSG6	KESKIN_A0101	MONOALLELIC	0	HLA-A*01:01	0	0.0	0.000524	40.0	0	0
GRLHGQEG	O00160	KESKIN_A0101	MONOALLELIC	0	HLA-A*01:01	0	0.0	2.2e-05	93.0	0	0
KKQSVSRNRD	P05106	KESKIN_A0101	MONOALLELIC	0	HLA-A*01:01	0	0.0	5e-06	100.0	0	0
GRELSLRDL	Q5T795	KESKIN_A0101	MONOALLELIC	0	HLA-A*01:01	0	0.0	0.000731	35.0	0	0
WLEYIRMLLAG	F8WA39	KESKIN_A0101	MONOALLELIC	0	HLA-A*01:01	0	0.0	7.900000000000001e-05	77.0	0	0
KCQDVIVAA	O43264	KESKIN_A0101	MONOALLELIC	0	HLA-A*01:01	0	0.0	0.001609	23.0	0	0
RRSSQRAV	Q9Y5M8	KESKIN_A0101	MONOALLELIC	0	HLA-A*01:01	0	0.0	0.000424	44.0	0	0
MVAFLGASA	A0A286YF11	KESKIN_A0101	MONOALLELIC	0	HLA-A*01:01	0	0.0	0.010656	7.3	0	0
LSSLSRCSAE	A6NLM8	KESKIN_A0101	MONOALLELIC	0	HLA-A*01:01	0	0.0	0.000103	72.0	0	0
KGDYRTGKR	Q9NU22	KESKIN_A0101	MONOALLELIC	0	HLA-A*01:01	0	0.0	0.0057280000000000005	11.0	0	0
NILEDVSLD	Q9NU22	KESKIN_A0101	MONOALLELIC	0	HLA-A*01:01	0	0.0	0.000188	61.0	0	0
TDDYIYLSLVG	P09917	KESKIN_A0101	MONOALLELIC	0	HLA-A*01:01	0	0.0	0.000251	55.0	0	0
FPLLSAYV	P09211	KESKIN_A0101	MONOALLELIC	0	HLA-A*01:01	0	0.0	0.000295	52.0	0	0
PQDLMGRI	Q01970	KESKIN_A0101	MONOALLELIC	0	HLA-A*01:01	0	0.0	0.000537	40.0	0	0
LQDCPRMRG	Q5VT98	KESKIN_A0101	MONOALLELIC	0	HLA-A*01:01	0	0.0	0.001661	22.0	0	0
ALQAVQGL	P01019	KESKIN_A0101	MONOALLELIC	0	HLA-A*01:01	0	0.0	0.001059	29.0	0	0
NIVPRTAENFR	P49792	KESKIN_A0101	MONOALLELIC	0	HLA-A*01:01	0	0.0	0.000402	45.0	0	0
KENERPSAGS	Q9UHB9	KESKIN_A0101	MONOALLELIC	0	HLA-A*01:01	0	0.0	0.000171	63.0	0	0
QSLLKEEA	Q9NU22	KESKIN_A0101	MONOALLELIC	0	HLA-A*01:01	0	0.0	0.000171	63.0	0	0
NVVRGLAQF	Q5VZ89	KESKIN_A0101	MONOALLELIC	0	HLA-A*01:01	0	0.0002	0.010185	7.5	0	0
SSFQVQLAS	Q9H9F9	KESKIN_A0101	MONOALLELIC	0	HLA-A*01:01	0	0.0	0.006589	9.7	0	0
SPAQENPE	Q5VZ89	KESKIN_A0101	MONOALLELIC	0	HLA-A*01:01	0	0.0	6.8e-05	79.0	0	0
IRKNVNIYRDS	Q96D46	KESKIN_A0101	MONOALLELIC	0	HLA-A*01:01	0	0.0	2.4e-05	92.0	0	0
AGKQGRRLY	Q67FW5	KESKIN_A0101	MONOALLELIC	0	HLA-A*01:01	0	0.1301	0.02338	4.6	0	0
AIEESKRETGG	Q9Y6I3	KESKIN_A0101	MONOALLELIC	0	HLA-A*01:01	0	0.0	7.4e-05	78.0	0	0
NLTVIDMI	A2VDJ0	KESKIN_A0101	MONOALLELIC	0	HLA-A*01:01	0	0.0	0.000736	34.0	0	0
KQSRHSYIDT	A0A1B0GUM4	KESKIN_A0101	MONOALLELIC	0	HLA-A*01:01	0	0.0	4.9e-05	84.0	0	0
ITPDMTLQNM	P49792	KESKIN_A0101	MONOALLELIC	0	HLA-A*01:01	0	0.0	0.181401	1.2	1	0
LSSIQNLNRAL	Q9NU22	KESKIN_A0101	MONOALLELIC	0	HLA-A*01:01	0	0.218	0.0008460000000000001	32.0	0	0
WKSLLTDC	Q13315	KESKIN_A0101	MONOALLELIC	0	HLA-A*01:01	0	0.0	9e-06	98.0	0	0
LRRCSKNQ	Q9NU22	KESKIN_A0101	MONOALLELIC	0	HLA-A*01:01	0	0.0	7.000000000000002e-06	99.0	0	0
KTYQASSQPG	A0A1B0GUM4	KESKIN_A0101	MONOALLELIC	0	HLA-A*01:01	0	0.0	0.000193	60.0	0	0
FSVRMALVN	Q13315	KESKIN_A0101	MONOALLELIC	0	HLA-A*01:01	0	0.0	0.00109	28.0	0	0
CLSGLLEGS	Q9NU22	KESKIN_A0101	MONOALLELIC	0	HLA-A*01:01	0	0.0	0.000262	54.0	0	0
NSDDLSREGN	H3BV44	KESKIN_A0101	MONOALLELIC	0	HLA-A*01:01	0	0.0247	0.002635	17.0	0	0
LATGTDQVS	Q96KR7	KESKIN_A0101	MONOALLELIC	0	HLA-A*01:01	0	0.0	0.0006349999999999999	37.0	0	0
LDTDAESVN	H3BV44	KESKIN_A0101	MONOALLELIC	0	HLA-A*01:01	0	0.0	0.000134	67.0	0	0
KVEHLAVR	P49792	KESKIN_A0101	MONOALLELIC	0	HLA-A*01:01	0	0.0	0.001108	28.0	0	0
PDGPYDFY	Q9NU22	KESKIN_A0101	MONOALLELIC	0	HLA-A*01:01	0	0.0582	0.096213	1.9	1	0
SVKSREQLSE	P09917	KESKIN_A0101	MONOALLELIC	0	HLA-A*01:01	0	0.0	0.000263	54.0	0	0
ILSITKNFK	A2VDJ0	KESKIN_A0101	MONOALLELIC	0	HLA-A*01:01	0	0.0	0.005572	11.0	0	0
LKAFDHEN	Q8IZT6	KESKIN_A0101	MONOALLELIC	0	HLA-A*01:01	0	0.0	1.7e-05	95.0	0	0
GAVVHPQRQP	H0Y3X6	KESKIN_A0101	MONOALLELIC	0	HLA-A*01:01	0	0.0	4.4e-05	85.0	0	0
RKMQTAATLIQ	Q8IZT6	KESKIN_A0101	MONOALLELIC	0	HLA-A*01:01	0	0.0	4.8e-05	84.0	0	0
REKFTFAATR	Q5T795	KESKIN_A0101	MONOALLELIC	0	HLA-A*01:01	0	0.0	0.000723	35.0	0	0
GTQSVGTQS	P49792	KESKIN_A0101	MONOALLELIC	0	HLA-A*01:01	0	0.0	0.009492	7.9	0	0
EQVLKICA	P49792	KESKIN_A0101	MONOALLELIC	0	HLA-A*01:01	0	0.0	6.6e-05	80.0	0	0
ASHLDYLVL	Q13315	KESKIN_A0101	MONOALLELIC	0	HLA-A*01:01	0	0.102	0.012689	6.6	0	0
ENSGVSEV	Q13315	KESKIN_A0101	MONOALLELIC	0	HLA-A*01:01	0	0.0	0.00057	39.0	0	0
SVQLWPAME	Q9NU22	KESKIN_A0101	MONOALLELIC	0	HLA-A*01:01	0	0.0	0.001592	23.0	0	0
PWDDKDFRMF	Q9Y4W6	KESKIN_A0101	MONOALLELIC	0	HLA-A*01:01	0	0.0758	0.009344	7.9	0	0
CACPGRDR	Q9H3D4	KESKIN_A0101	MONOALLELIC	0	HLA-A*01:01	0	0.0	8e-05	76.0	0	0
HGEPEEDIVG	E9PF10	KESKIN_A0101	MONOALLELIC	0	HLA-A*01:01	0	0.0	0.000148	65.0	0	0
TAAKHLFF	Q9NU22	KESKIN_A0101	MONOALLELIC	0	HLA-A*01:01	0	0.0006	0.009125	8.0	0	0
ARLLDLRKE	Q8IZT6	KESKIN_A0101	MONOALLELIC	0	HLA-A*01:01	0	0.0	6.500000000000001e-05	80.0	0	0
LEFAKRLERW	Q15345	KESKIN_A0101	MONOALLELIC	0	HLA-A*01:01	0	0.0	0.003739	14.0	0	0
KTMELKPLNV	P49792	KESKIN_A0101	MONOALLELIC	0	HLA-A*01:01	0	0.0	0.015967	5.8	0	0
FYIPQQDP	H3BV44	KESKIN_A0101	MONOALLELIC	0	HLA-A*01:01	0	0.0	8.2e-05	76.0	0	0
LISKLSCV	P32248	KESKIN_A0101	MONOALLELIC	0	HLA-A*01:01	0	0.0	0.000156	64.0	0	0
EISSIRRV	E9PF10	KESKIN_A0101	MONOALLELIC	0	HLA-A*01:01	0	0.0	0.000625	37.0	0	0
DRLQAILGV	P01019	KESKIN_A0101	MONOALLELIC	0	HLA-A*01:01	0	0.0	0.00337	15.0	0	0
GTYEVRFFD	A6NLM8	KESKIN_A0101	MONOALLELIC	0	HLA-A*01:01	0	0.0	0.001352	25.0	0	0
QYEEHIYR	Q96ST3	KESKIN_A0101	MONOALLELIC	0	HLA-A*01:01	0	0.0	0.000717	35.0	0	0
ATNMSCVTGP	E9PF10	KESKIN_A0101	MONOALLELIC	0	HLA-A*01:01	0	0.0	0.000385	46.0	0	0
AGRQGREE	Q96KR7	KESKIN_A0101	MONOALLELIC	0	HLA-A*01:01	0	0.0	2.1e-05	93.0	0	0
AKTVRNNNSSR	O00160	KESKIN_A0101	MONOALLELIC	0	HLA-A*01:01	0	0.0	0.00016	64.0	0	0
IGELESIGELF	Q13315	KESKIN_A0101	MONOALLELIC	0	HLA-A*01:01	0	0.0194	0.052456	2.9	0	0
DKSTGKENKI	P11142	KESKIN_A0101	MONOALLELIC	0	HLA-A*01:01	0	0.0	0.000931	31.0	0	0
TCPIQIKVMTP	Q9H3D4	KESKIN_A0101	MONOALLELIC	0	HLA-A*01:01	0	0.0	1.7e-05	95.0	0	0
LGVLVSIIMLS	Q96SA4	KESKIN_A0101	MONOALLELIC	0	HLA-A*01:01	0	0.0	2.8000000000000006e-05	91.0	0	0
SEDLYDFVFI	Q15345	KESKIN_A0101	MONOALLELIC	0	HLA-A*01:01	0	0.0266	0.006233	11.0	0	0
KCVDKFCSDSS	A2VDJ0	KESKIN_A0101	MONOALLELIC	0	HLA-A*01:01	0	0.0	2.1e-05	93.0	0	0
RGMDRNGVPP	O00160	KESKIN_A0101	MONOALLELIC	0	HLA-A*01:01	0	0.0	0.000186	61.0	0	0
DISFYSFRDFT	Q7Z6J9	KESKIN_A0101	MONOALLELIC	0	HLA-A*01:01	0	0.0	0.0001	73.0	0	0
SNNALVWTASD	P49792	KESKIN_A0101	MONOALLELIC	0	HLA-A*01:01	0	0.0	1e-05	98.0	0	0
RTEAANRI	Q13315	KESKIN_A0101	MONOALLELIC	0	HLA-A*01:01	0	0.0076	0.007995	8.7	0	0
PLANESLE	Q5VZ89	KESKIN_A0101	MONOALLELIC	0	HLA-A*01:01	0	0.0	0.000118	70.0	0	0
GRPFPFKD	Q9NU22	KESKIN_A0101	MONOALLELIC	0	HLA-A*01:01	0	0.0	2.4e-05	92.0	0	0
PDVVLIKKS	Q96D46	KESKIN_A0101	MONOALLELIC	0	HLA-A*01:01	0	0.0	3.1e-05	90.0	0	0
PKQVSISFCK	Q96D46	KESKIN_A0101	MONOALLELIC	0	HLA-A*01:01	0	0.0	6.1e-05	81.0	0	0
SAHLLQLALAD	P46092	KESKIN_A0101	MONOALLELIC	0	HLA-A*01:01	0	0.0	2.2e-05	93.0	0	0
IAHIPLYF	F8VZ44	KESKIN_A0101	MONOALLELIC	0	HLA-A*01:01	0	0.0806	0.007626999999999998	8.9	0	0
VLAAAGGV	G3V0E4	KESKIN_A0101	MONOALLELIC	0	HLA-A*01:01	0	0.0	0.000779	34.0	0	0
GVPGKKGDDGT	Q86Y22	KESKIN_A0101	MONOALLELIC	0	HLA-A*01:01	0	0.0	4.3e-05	86.0	0	0
FDLHSGKL	Q9BS26	KESKIN_A0101	MONOALLELIC	0	HLA-A*01:01	0	0.0	0.0031260000000000003	16.0	0	0
SLPPLVEGQ	Q4AC94	KESKIN_A0101	MONOALLELIC	0	HLA-A*01:01	0	0.0	0.002433	18.0	0	0
NKVLAIREQMS	Q9NU22	KESKIN_A0101	MONOALLELIC	0	HLA-A*01:01	0	0.0	5.8e-05	81.0	0	0
ANELRHKR	D6RC99	KESKIN_A0101	MONOALLELIC	0	HLA-A*01:01	0	0.0	0.000465	43.0	0	0
VAEFRRTDS	Q9NU22	KESKIN_A0101	MONOALLELIC	0	HLA-A*01:01	0	0.0	0.000715	35.0	0	0
GEKGERGVP	Q86Y22	KESKIN_A0101	MONOALLELIC	0	HLA-A*01:01	0	0.0	3.2e-05	89.0	0	0
KSPDSYQKILL	Q13315	KESKIN_A0101	MONOALLELIC	0	HLA-A*01:01	0	0.0	0.002486	18.0	0	0
SLHLQGEAPLP	Q4AC94	KESKIN_A0101	MONOALLELIC	0	HLA-A*01:01	0	0.0	0.0001	73.0	0	0
YLHAPDHGT	O43488	KESKIN_A0101	MONOALLELIC	0	HLA-A*01:01	0	0.0	0.004489	13.0	0	0
HVAFPPLE	Q9UHB9	KESKIN_A0101	MONOALLELIC	0	HLA-A*01:01	0	0.0	0.003639	14.0	0	0
SGNLAEES	Q5HYK7	KESKIN_A0101	MONOALLELIC	0	HLA-A*01:01	0	0.0	6.7e-05	79.0	0	0
ENEKPERSRE	Q9NU22	KESKIN_A0101	MONOALLELIC	0	HLA-A*01:01	0	0.0	0.000107	71.0	0	0
YDALPLTRLE	Q13315	KESKIN_A0101	MONOALLELIC	0	HLA-A*01:01	0	0.0	0.001376	25.0	0	0
DLMRERRDLE	Q9H992	KESKIN_A0101	MONOALLELIC	0	HLA-A*01:01	0	0.0	0.000138	67.0	0	0
KEQQQSAKDS	Q9NU22	KESKIN_A0101	MONOALLELIC	0	HLA-A*01:01	0	0.0	3.9e-05	87.0	0	0
LRRQLQRQH	Q8IZT6	KESKIN_A0101	MONOALLELIC	0	HLA-A*01:01	0	0.0	0.000293	52.0	0	0
TMGFSEQG	Q7Z6J9	KESKIN_A0101	MONOALLELIC	0	HLA-A*01:01	0	0.0	8.8e-05	75.0	0	0
TAGKKFRI	Q9NU22	KESKIN_A0101	MONOALLELIC	0	HLA-A*01:01	0	0.0	0.000763	34.0	0	0
AATMGHWI	Q5T795	KESKIN_A0101	MONOALLELIC	0	HLA-A*01:01	0	0.0	0.0006219999999999999	37.0	0	0
DQSFNKVA	Q13315	KESKIN_A0101	MONOALLELIC	0	HLA-A*01:01	0	0.0	0.000143	66.0	0	0
ASCAANNP	Q13315	KESKIN_A0101	MONOALLELIC	0	HLA-A*01:01	0	0.0	0.0001	73.0	0	0
YQASSQPGST	A0A1B0GUM4	KESKIN_A0101	MONOALLELIC	0	HLA-A*01:01	0	0.0	0.000563	39.0	0	0
GPLFLPPGCW	A2VDJ0	KESKIN_A0101	MONOALLELIC	0	HLA-A*01:01	0	0.0	0.000951	30.0	0	0
DDMQRRVK	Q5VZE5	KESKIN_A0101	MONOALLELIC	0	HLA-A*01:01	0	0.0	0.00038	47.0	0	0
LSATVTKRK	Q8IZT6	KESKIN_A0101	MONOALLELIC	0	HLA-A*01:01	0	0.0001	0.011626	7.0	0	0
GGFDTEPD	Q9Y6I3	KESKIN_A0101	MONOALLELIC	0	HLA-A*01:01	0	0.0	1.9e-05	94.0	0	0
FAGKQGFI	Q9NU22	KESKIN_A0101	MONOALLELIC	0	HLA-A*01:01	0	0.0	0.001033	29.0	0	0
YRFTIINSK	Q6PCB8	KESKIN_A0101	MONOALLELIC	0	HLA-A*01:01	0	0.0	0.00468	12.0	0	0
KVALLLLEK	Q9Y4W6	KESKIN_A0101	MONOALLELIC	0	HLA-A*01:01	0	0.0	0.004164	13.0	0	0
LRFLGCVDIKD	Q9UNM6	KESKIN_A0101	MONOALLELIC	0	HLA-A*01:01	0	0.0	1e-05	98.0	0	0
LESESVNP	Q8IZT6	KESKIN_A0101	MONOALLELIC	0	HLA-A*01:01	0	0.0	7.3e-05	78.0	0	0
SPATGILSPRG	P49792	KESKIN_A0101	MONOALLELIC	0	HLA-A*01:01	0	0.0	6.8e-05	79.0	0	0
RISNREKL	Q8IZT6	KESKIN_A0101	MONOALLELIC	0	HLA-A*01:01	0	0.0	0.000393	46.0	0	0
VGGWEITE	Q7Z6L1	KESKIN_A0101	MONOALLELIC	0	HLA-A*01:01	0	0.0	5.7e-05	82.0	0	0
VELSLTAAEK	E9PF10	KESKIN_A0101	MONOALLELIC	0	HLA-A*01:01	0	0.0	0.001286	26.0	0	0
VNVGMNDQVW	Q7Z6L1	KESKIN_A0101	MONOALLELIC	0	HLA-A*01:01	0	0.0	0.00223	19.0	0	0
RSNIKDRSKVT	Q01780	KESKIN_A0101	MONOALLELIC	0	HLA-A*01:01	0	0.0	0.000107	71.0	0	0
PPPRVASVLG	O43488	KESKIN_A0101	MONOALLELIC	0	HLA-A*01:01	0	0.0	4.1e-05	86.0	0	0
DQMLSCLKTSL	Q5VT98	KESKIN_A0101	MONOALLELIC	0	HLA-A*01:01	0	0.0	0.000113	70.0	0	0
RPKEWRPEKI	A0A1B0GUM4	KESKIN_A0101	MONOALLELIC	0	HLA-A*01:01	0	0.0	0.000713	35.0	0	0
KEGCEAIV	A0A1B0GVD5	KESKIN_A0101	MONOALLELIC	0	HLA-A*01:01	0	0.0	4.8e-05	84.0	0	0
ARLLNLGR	Q01780	KESKIN_A0101	MONOALLELIC	0	HLA-A*01:01	0	0.0	0.000149	65.0	0	0
RHTEKSTK	Q9NU22	KESKIN_A0101	MONOALLELIC	0	HLA-A*01:01	0	0.0	5.7e-05	82.0	0	0
VTQAGGSLP	Q9HA65	KESKIN_A0101	MONOALLELIC	0	HLA-A*01:01	0	0.0541	0.010144	7.5	0	0
TRKRKLTIC	Q13315	KESKIN_A0101	MONOALLELIC	0	HLA-A*01:01	0	0.0	7.2e-05	78.0	0	0
CSKHASGEG	D6RC99	KESKIN_A0101	MONOALLELIC	0	HLA-A*01:01	0	0.0	0.000148	65.0	0	0
HIVSDEIC	Q96ST3	KESKIN_A0101	MONOALLELIC	0	HLA-A*01:01	0	0.0	0.000102	72.0	0	0
SSFLSSPERAV	Q4AC94	KESKIN_A0101	MONOALLELIC	0	HLA-A*01:01	0	0.0053	0.000874	32.0	0	0
GETKSFYPEE	P11142	KESKIN_A0101	MONOALLELIC	0	HLA-A*01:01	0	0.0	0.000186	61.0	0	0
MCNTLLQRNTE	Q13315	KESKIN_A0101	MONOALLELIC	0	HLA-A*01:01	0	0.0	5.8e-05	81.0	0	0
QDPVLPPRPK	Q5HYK7	KESKIN_A0101	MONOALLELIC	0	HLA-A*01:01	0	0.0	0.0008810000000000002	31.0	0	0
SFTCKATSC	A2VDJ0	KESKIN_A0101	MONOALLELIC	0	HLA-A*01:01	0	0.0	9.1e-05	74.0	0	0
DHGHKHKHGHG	P01042	KESKIN_A0101	MONOALLELIC	0	HLA-A*01:01	0	0.0	2e-06	100.0	0	0
LNCGMWGS	Q5VZ89	KESKIN_A0101	MONOALLELIC	0	HLA-A*01:01	0	0.0	1.2e-05	97.0	0	0
AKHYLSLF	Q9NU22	KESKIN_A0101	MONOALLELIC	0	HLA-A*01:01	0	0.0	0.000643	37.0	0	0
GLVIYYLAFSA	A6NLM8	KESKIN_A0101	MONOALLELIC	0	HLA-A*01:01	0	0.0	6e-05	81.0	0	0
PPRPKPGH	Q5HYK7	KESKIN_A0101	MONOALLELIC	0	HLA-A*01:01	0	0.0	3.2e-05	89.0	0	0
YAAQQRRIPG	Q96ST3	KESKIN_A0101	MONOALLELIC	0	HLA-A*01:01	0	0.0	6.2e-05	81.0	0	0
LLVRLVPVL	Q9NU22	KESKIN_A0101	MONOALLELIC	0	HLA-A*01:01	0	0.0	0.000868	32.0	0	0
DLIELMQTS	O00160	KESKIN_A0101	MONOALLELIC	0	HLA-A*01:01	0	0.0	0.000851	32.0	0	0
LGKTGDHTMDI	Q9H974	KESKIN_A0101	MONOALLELIC	0	HLA-A*01:01	0	0.0	0.001003	29.0	0	0
HTVFIMPPE	Q5VZ89	KESKIN_A0101	MONOALLELIC	0	HLA-A*01:01	0	0.0	0.000933	31.0	0	0
EQRAKIRLLHF	Q8IZT6	KESKIN_A0101	MONOALLELIC	0	HLA-A*01:01	0	0.0	0.001016	29.0	0	0
TSDPRTTE	Q01780	KESKIN_A0101	MONOALLELIC	0	HLA-A*01:01	0	0.2674	0.058477	2.7	0	0
EKIYQWINEL	Q92600	KESKIN_A0101	MONOALLELIC	0	HLA-A*01:01	0	0.0	0.000686	36.0	0	0
RRGKLYLVF	A0A1B0GUM4	KESKIN_A0101	MONOALLELIC	0	HLA-A*01:01	0	0.0	0.005485	11.0	0	0
KTKIAQFLESV	Q9NU22	KESKIN_A0101	MONOALLELIC	0	HLA-A*01:01	0	0.0	0.000543	40.0	0	0
EEERARAK	P05106	KESKIN_A0101	MONOALLELIC	0	HLA-A*01:01	0	0.0	0.000225	57.0	0	0
HSGRLEKED	O43264	KESKIN_A0101	MONOALLELIC	0	HLA-A*01:01	0	0.0	3.2e-05	89.0	0	0
YIDTIPQSSR	A0A1B0GUM4	KESKIN_A0101	MONOALLELIC	0	HLA-A*01:01	0	0.2575	0.075433	2.3	0	0
VGEHEKVINN	Q8IZT6	KESKIN_A0101	MONOALLELIC	0	HLA-A*01:01	0	0.0	7.8e-05	77.0	0	0
FLLSMLPTV	Q9Y4W6	KESKIN_A0101	MONOALLELIC	0	HLA-A*01:01	0	0.0	0.005817	11.0	0	0
EDRPLSDK	P05106	KESKIN_A0101	MONOALLELIC	0	HLA-A*01:01	0	0.0	0.000385	46.0	0	0
AARSPTSAH	P46092	KESKIN_A0101	MONOALLELIC	0	HLA-A*01:01	0	0.0	0.008676	8.3	0	0
CGQCVCHSSDF	P05106	KESKIN_A0101	MONOALLELIC	0	HLA-A*01:01	0	0.0	1.6e-05	95.0	0	0
LTGLYRDT	Q9Y5M8	KESKIN_A0101	MONOALLELIC	0	HLA-A*01:01	0	0.0001	0.000368	47.0	0	0
CTLCKSNGWI	O43488	KESKIN_A0101	MONOALLELIC	0	HLA-A*01:01	0	0.0	0.000183	61.0	0	0
VNYYVRWNP	F8WA39	KESKIN_A0101	MONOALLELIC	0	HLA-A*01:01	0	0.0	0.000152	65.0	0	0
LQFSATVGVNA	Q4AC94	KESKIN_A0101	MONOALLELIC	0	HLA-A*01:01	0	0.0	0.000811	33.0	0	0
SQSPKDTS	P49792	KESKIN_A0101	MONOALLELIC	0	HLA-A*01:01	0	0.0	0.000126	68.0	0	0
SWLLQCCPS	Q9NU22	KESKIN_A0101	MONOALLELIC	0	HLA-A*01:01	0	0.0	4e-06	100.0	0	0
KQLQQQNEK	H3BV44	KESKIN_A0101	MONOALLELIC	0	HLA-A*01:01	0	0.0	0.000697	35.0	0	0
VNLDDYNIH	H3BV44	KESKIN_A0101	MONOALLELIC	0	HLA-A*01:01	0	0.0	0.001748	22.0	0	0
VTVETWQEGSL	P09211	KESKIN_A0101	MONOALLELIC	0	HLA-A*01:01	0	0.0003	0.001023	29.0	0	0
QWFHNGNL	P31994	KESKIN_A0101	MONOALLELIC	0	HLA-A*01:01	0	0.0	0.000297	51.0	0	0
GDVLCRLG	Q7Z6L1	KESKIN_A0101	MONOALLELIC	0	HLA-A*01:01	0	0.0	1.6e-05	95.0	0	0
REKEKEEP	Q9Y4W6	KESKIN_A0101	MONOALLELIC	0	HLA-A*01:01	0	0.0	1.5e-05	96.0	0	0
EHLNALDRAA	H0YCY6	KESKIN_A0101	MONOALLELIC	0	HLA-A*01:01	0	0.0	0.000377	47.0	0	0
REKFADEG	A0A286YF11	KESKIN_A0101	MONOALLELIC	0	HLA-A*01:01	0	0.0	3.3e-05	89.0	0	0
RGNGQPVQ	Q01780	KESKIN_A0101	MONOALLELIC	0	HLA-A*01:01	0	0.0	0.000134	67.0	0	0
AVAQEKEAN	Q7Z5Y7	KESKIN_A0101	MONOALLELIC	0	HLA-A*01:01	0	0.0	0.00027	53.0	0	0
MSLLLVYG	C9IZK7	KESKIN_A0101	MONOALLELIC	0	HLA-A*01:01	0	0.0	0.000162	64.0	0	0
HEAEERGE	Q9NU22	KESKIN_A0101	MONOALLELIC	0	HLA-A*01:01	0	0.0	5.1e-05	83.0	0	0
FQFVCGWYNI	Q4AC94	KESKIN_A0101	MONOALLELIC	0	HLA-A*01:01	0	0.0	0.000212	58.0	0	0
AAPTSDPWG	Q9Y6I3	KESKIN_A0101	MONOALLELIC	0	HLA-A*01:01	0	0.0	0.000207	59.0	0	0
GWRNDASHLLV	P05106	KESKIN_A0101	MONOALLELIC	0	HLA-A*01:01	0	0.0	0.002698	17.0	0	0
KQRDPRLN	Q01970	KESKIN_A0101	MONOALLELIC	0	HLA-A*01:01	0	0.0	9e-05	74.0	0	0
FAAAGHFH	A2VDJ0	KESKIN_A0101	MONOALLELIC	0	HLA-A*01:01	0	0.0	0.008375	8.5	0	0
RGEVESME	Q13315	KESKIN_A0101	MONOALLELIC	0	HLA-A*01:01	0	0.0	0.000121	69.0	0	0
SLALEPLSET	Q4AC94	KESKIN_A0101	MONOALLELIC	0	HLA-A*01:01	0	0.0	0.001469	24.0	0	0
GLEGELLR	Q9NU22	KESKIN_A0101	MONOALLELIC	0	HLA-A*01:01	0	0.0117	0.002007	20.0	0	0
VDENKIRKGF	Q67FW5	KESKIN_A0101	MONOALLELIC	0	HLA-A*01:01	0	0.0	0.00966	7.8	0	0
SDMDYPLQGP	E9PF10	KESKIN_A0101	MONOALLELIC	0	HLA-A*01:01	0	0.0	0.000922	31.0	0	0
RDFLSGEGDLS	Q8IZT6	KESKIN_A0101	MONOALLELIC	0	HLA-A*01:01	0	0.0	0.000197	60.0	0	0
KPGSGGSSP	Q9UEE5	KESKIN_A0101	MONOALLELIC	0	HLA-A*01:01	0	0.0	0.000127	68.0	0	0
CRTAAAVN	A2VDJ0	KESKIN_A0101	MONOALLELIC	0	HLA-A*01:01	0	0.0	2e-05	94.0	0	0
ALRALKEDR	Q13315	KESKIN_A0101	MONOALLELIC	0	HLA-A*01:01	0	0.0	0.000294	52.0	0	0
PSASSGEEAD	Q96KR7	KESKIN_A0101	MONOALLELIC	0	HLA-A*01:01	0	0.0	4.1e-05	86.0	0	0
ASHLDYLVLEW	Q13315	KESKIN_A0101	MONOALLELIC	0	HLA-A*01:01	0	0.0369	0.022322	4.7	0	0
EQDREPLRTIF	A0A087X038	KESKIN_A0101	MONOALLELIC	0	HLA-A*01:01	0	0.015	0.024649	4.5	0	0
TDYCPQCGN	Q5VT98	KESKIN_A0101	MONOALLELIC	0	HLA-A*01:01	0	0.0	6.4e-05	80.0	0	0
QSKKLTAMQRQ	A0A286YF11	KESKIN_A0101	MONOALLELIC	0	HLA-A*01:01	0	0.0	0.000113	70.0	0	0
TEKERMLRES	E9PF10	KESKIN_A0101	MONOALLELIC	0	HLA-A*01:01	0	0.0	0.000139	67.0	0	0
GSWFQPTIE	C9IZK7	KESKIN_A0101	MONOALLELIC	0	HLA-A*01:01	0	0.0	0.002026	20.0	0	0
YRRRFVQQK	Q8IZT6	KESKIN_A0101	MONOALLELIC	0	HLA-A*01:01	0	0.0	0.0008320000000000001	32.0	0	0
SGSYLCFLD	Q67FW5	KESKIN_A0101	MONOALLELIC	0	HLA-A*01:01	0	0.0	1.7e-05	95.0	0	0
EHIELVVLSYL	Q6PCB8	KESKIN_A0101	MONOALLELIC	0	HLA-A*01:01	0	0.0	0.002798	17.0	0	0
IDEIDAVGRKR	Q9Y4W6	KESKIN_A0101	MONOALLELIC	0	HLA-A*01:01	0	0.0	0.005000999999999999	12.0	0	0
QSTSASAS	Q9H992	KESKIN_A0101	MONOALLELIC	0	HLA-A*01:01	0	0.0	0.000368	47.0	0	0
EGFSIPVS	P49792	KESKIN_A0101	MONOALLELIC	0	HLA-A*01:01	0	0.0	0.000201	59.0	0	0
LLYRKAAV	Q8IZT6	KESKIN_A0101	MONOALLELIC	0	HLA-A*01:01	0	0.0	0.000482	42.0	0	0
EGNARPIFFT	H3BV44	KESKIN_A0101	MONOALLELIC	0	HLA-A*01:01	0	0.0	0.0006219999999999999	37.0	0	0
TLRELKML	A0A1B0GUM4	KESKIN_A0101	MONOALLELIC	0	HLA-A*01:01	0	0.0	0.0007059999999999999	35.0	0	0
VRKHQQRQKYK	Q8IZT6	KESKIN_A0101	MONOALLELIC	0	HLA-A*01:01	0	0.0	0.000207	59.0	0	0
GSKPTFEL	H0YCY6	KESKIN_A0101	MONOALLELIC	0	HLA-A*01:01	0	0.0171	0.0016649999999999998	22.0	0	0
DVCKRNVLG	A2VDJ0	KESKIN_A0101	MONOALLELIC	0	HLA-A*01:01	0	0.0	0.000443	44.0	0	0
YLRKTRDYLIK	P49792	KESKIN_A0101	MONOALLELIC	0	HLA-A*01:01	0	0.0	0.000502	41.0	0	0
FSKCCFEV	Q9NU22	KESKIN_A0101	MONOALLELIC	0	HLA-A*01:01	0	0.0	8.7e-05	75.0	0	0
EEEFDVLSESA	Q9UEE5	KESKIN_A0101	MONOALLELIC	0	HLA-A*01:01	0	0.0	0.000399	46.0	0	0
PFILLNYTNI	Q13315	KESKIN_A0101	MONOALLELIC	0	HLA-A*01:01	0	0.0	0.000113	70.0	0	0
TEEENKGSGTG	P49792	KESKIN_A0101	MONOALLELIC	0	HLA-A*01:01	0	0.0	3.4e-05	89.0	0	0
YKYFPRLDLKL	Q5VZ89	KESKIN_A0101	MONOALLELIC	0	HLA-A*01:01	0	0.0	0.000605	38.0	0	0
ERLKNNVM	Q4AC94	KESKIN_A0101	MONOALLELIC	0	HLA-A*01:01	0	0.0	0.000566	39.0	0	0
AFREWHLRKQA	Q8IZT6	KESKIN_A0101	MONOALLELIC	0	HLA-A*01:01	0	0.0	8.1e-05	76.0	0	0
LSKDASLVV	C9JEH3	KESKIN_A0101	MONOALLELIC	0	HLA-A*01:01	0	0.0559	0.020456	5.0	0	0
CGSAPCIL	Q96SA4	KESKIN_A0101	MONOALLELIC	0	HLA-A*01:01	0	0.0	4.9e-05	84.0	0	0
LSETTIQTPDG	F8VZ44	KESKIN_A0101	MONOALLELIC	0	HLA-A*01:01	0	0.0	9.4e-05	74.0	0	0
SELVAKDDNL	Q9NU22	KESKIN_A0101	MONOALLELIC	0	HLA-A*01:01	0	0.0	0.000986	30.0	0	0
FLASPEYVNLP	P09211	KESKIN_A0101	MONOALLELIC	0	HLA-A*01:01	0	0.0	0.0004730000000000001	42.0	0	0
LEPENTLD	O43264	KESKIN_A0101	MONOALLELIC	0	HLA-A*01:01	0	0.0	6.6e-05	80.0	0	0
IKTVKADV	Q9NU22	KESKIN_A0101	MONOALLELIC	0	HLA-A*01:01	0	0.0	5.600000000000001e-05	82.0	0	0
SKIVSFGFGS	P49792	KESKIN_A0101	MONOALLELIC	0	HLA-A*01:01	0	0.0	0.000139	67.0	0	0
MCMTLGGRVSE	Q9Y4W6	KESKIN_A0101	MONOALLELIC	0	HLA-A*01:01	0	0.0	0.000139	67.0	0	0
GPPGQSGR	Q86Y22	KESKIN_A0101	MONOALLELIC	0	HLA-A*01:01	0	0.0	0.000106	72.0	0	0
FWCTDVKSME	Q9UNM6	KESKIN_A0101	MONOALLELIC	0	HLA-A*01:01	0	0.0	6.4e-05	80.0	0	0
IQALLLTVL	J3QSG6	KESKIN_A0101	MONOALLELIC	0	HLA-A*01:01	0	0.0	0.001186	27.0	0	0
RLSFHDMNLA	Q15345	KESKIN_A0101	MONOALLELIC	0	HLA-A*01:01	0	0.0	0.002535	18.0	0	0
IKLLDPFP	Q13315	KESKIN_A0101	MONOALLELIC	0	HLA-A*01:01	0	0.0	1.2e-05	97.0	0	0
QSMTYGFK	Q5VZE5	KESKIN_A0101	MONOALLELIC	0	HLA-A*01:01	0	0.0633	0.001315	25.0	0	0
LFPGESIKA	F8WA39	KESKIN_A0101	MONOALLELIC	0	HLA-A*01:01	0	0.0	0.001598	23.0	0	0
TMGHWILLED	Q5T795	KESKIN_A0101	MONOALLELIC	0	HLA-A*01:01	0	0.0	2.3e-05	93.0	0	0
YYLERIEE	Q15345	KESKIN_A0101	MONOALLELIC	0	HLA-A*01:01	0	0.0	0.000168	63.0	0	0
IEKWRVKLE	Q67FW5	KESKIN_A0101	MONOALLELIC	0	HLA-A*01:01	0	0.0	0.00016299999999999998	63.0	0	0
LIAEPGLML	A2VDJ0	KESKIN_A0101	MONOALLELIC	0	HLA-A*01:01	0	0.0009	0.056264	2.7	0	0
EVFGIAMY	P09917	KESKIN_A0101	MONOALLELIC	0	HLA-A*01:01	1	0.681	0.050131	2.9	0	0
KHHLQFLQ	Q8IZT6	KESKIN_A0101	MONOALLELIC	0	HLA-A*01:01	0	0.0	4.8e-05	84.0	0	0
SPEEQEEC	P49792	KESKIN_A0101	MONOALLELIC	0	HLA-A*01:01	0	0.0	0.000135	67.0	0	0
YTEQSHKEEKT	O43264	KESKIN_A0101	MONOALLELIC	0	HLA-A*01:01	1	0.6369	0.004747	12.0	0	0
SEAVSHLLQ	Q9NU22	KESKIN_A0101	MONOALLELIC	0	HLA-A*01:01	0	0.0	0.003686	14.0	0	0
SGSHGPAIAA	Q96ST3	KESKIN_A0101	MONOALLELIC	0	HLA-A*01:01	0	0.0	0.002646	17.0	0	0
STQEADSRL	Q9NU22	KESKIN_A0101	MONOALLELIC	0	HLA-A*01:01	0	0.0004	0.07959400000000001	2.2	0	0
PNTTAKVQ	E9PF10	KESKIN_A0101	MONOALLELIC	0	HLA-A*01:01	0	0.0	1.5e-05	96.0	0	0
GDPGPPGQ	Q86Y22	KESKIN_A0101	MONOALLELIC	0	HLA-A*01:01	0	0.0	0.000217	58.0	0	0
FLQKYIQKET	Q13315	KESKIN_A0101	MONOALLELIC	0	HLA-A*01:01	0	0.0	0.000324	50.0	0	0
NGCNPVLIRRC	P09917	KESKIN_A0101	MONOALLELIC	0	HLA-A*01:01	0	0.0	3e-05	90.0	0	0
RSVNPEIP	Q5HYK7	KESKIN_A0101	MONOALLELIC	0	HLA-A*01:01	0	0.0	0.000172	62.0	0	0
RENIDIEAF	Q5VZ89	KESKIN_A0101	MONOALLELIC	0	HLA-A*01:01	0	0.0	0.011248	7.1	0	0
PGQVHQIPTHG	Q96ST3	KESKIN_A0101	MONOALLELIC	0	HLA-A*01:01	0	0.0	1.1e-05	97.0	0	0
KYICTYIN	P49792	KESKIN_A0101	MONOALLELIC	0	HLA-A*01:01	0	0.0	1.4e-05	96.0	0	0
QLIRAAVKFL	C9J2Q2	KESKIN_A0101	MONOALLELIC	0	HLA-A*01:01	0	0.0	0.000736	34.0	0	0
KKPKLLNLKDS	Q96ST3	KESKIN_A0101	MONOALLELIC	0	HLA-A*01:01	0	0.0	4e-06	100.0	0	0
DKARLKSK	A0A087WUY5	KESKIN_A0101	MONOALLELIC	0	HLA-A*01:01	0	0.0	2.8000000000000006e-05	91.0	0	0
WDNINLHQEPR	Q5VZ89	KESKIN_A0101	MONOALLELIC	0	HLA-A*01:01	0	0.0	0.000229	57.0	0	0
TLLSVVVAVL	Q9Y5M8	KESKIN_A0101	MONOALLELIC	0	HLA-A*01:01	0	0.0	0.000672	36.0	0	0
EGTLPPFS	Q4AC94	KESKIN_A0101	MONOALLELIC	0	HLA-A*01:01	0	0.0	0.000122	69.0	0	0
TTVDYTLFESL	P32248	KESKIN_A0101	MONOALLELIC	0	HLA-A*01:01	0	0.0737	0.00573	11.0	0	0
LYCSLHDPV	Q9H974	KESKIN_A0101	MONOALLELIC	0	HLA-A*01:01	0	0.0	9.1e-05	74.0	0	0
SSVHMLSL	Q7Z6L1	KESKIN_A0101	MONOALLELIC	0	HLA-A*01:01	0	0.0111	0.00144	24.0	0	0
ERSTSLSALV	Q5VZ89	KESKIN_A0101	MONOALLELIC	0	HLA-A*01:01	0	0.0	0.0021620000000000003	19.0	0	0
HTVSSPVGAW	H0Y3X6	KESKIN_A0101	MONOALLELIC	0	HLA-A*01:01	0	0.0	0.030173	3.9	0	0
KTEHLASS	P01042	KESKIN_A0101	MONOALLELIC	0	HLA-A*01:01	0	0.0	0.00214	19.0	0	0
QAWPQSSG	Q9Y6I3	KESKIN_A0101	MONOALLELIC	0	HLA-A*01:01	0	0.0	0.000292	52.0	0	0
PDSPSPGS	Q4AC94	KESKIN_A0101	MONOALLELIC	0	HLA-A*01:01	0	0.0	5.5e-05	82.0	0	0
VYEQVEVQ	Q13315	KESKIN_A0101	MONOALLELIC	0	HLA-A*01:01	0	0.0	0.000331	49.0	0	0
VATDESETSD	A2VDJ0	KESKIN_A0101	MONOALLELIC	0	HLA-A*01:01	0	0.0	0.001478	24.0	0	0
GRLSKEDI	P11142	KESKIN_A0101	MONOALLELIC	0	HLA-A*01:01	0	0.0	6e-05	81.0	0	0
ADGSAPDSPFT	Q6PCB8	KESKIN_A0101	MONOALLELIC	0	HLA-A*01:01	0	0.0	0.001045	29.0	0	0
ATQEKEGSS	O43736	KESKIN_A0101	MONOALLELIC	0	HLA-A*01:01	0	0.0	0.001884	21.0	0	0
VPLPSPQD	Q01970	KESKIN_A0101	MONOALLELIC	0	HLA-A*01:01	0	0.0	6.500000000000001e-05	80.0	0	0
AKPNFVVMKLL	Q5VZE5	KESKIN_A0101	MONOALLELIC	0	HLA-A*01:01	0	0.0	0.000123	69.0	0	0
QVGNALGS	Q9H9F9	KESKIN_A0101	MONOALLELIC	0	HLA-A*01:01	0	0.0	0.000144	66.0	0	0
LYSRQMMS	Q9H9F9	KESKIN_A0101	MONOALLELIC	0	HLA-A*01:01	0	0.0	0.000123	69.0	0	0
SETFGYRRLED	Q13315	KESKIN_A0101	MONOALLELIC	0	HLA-A*01:01	0	0.0	3e-05	90.0	0	0
LVLQLVAG	O00160	KESKIN_A0101	MONOALLELIC	0	HLA-A*01:01	0	0.0	9.3e-05	74.0	0	0
LDNSLQPKSLA	Q7Z6J9	KESKIN_A0101	MONOALLELIC	0	HLA-A*01:01	0	0.0	0.000467	43.0	0	0
PVSADGFK	P49792	KESKIN_A0101	MONOALLELIC	0	HLA-A*01:01	0	0.0	0.000286	52.0	0	0
LFIYYVVHE	Q7Z6L1	KESKIN_A0101	MONOALLELIC	0	HLA-A*01:01	0	0.0	0.00011	71.0	0	0
LPMFGYKHV	P05106	KESKIN_A0101	MONOALLELIC	0	HLA-A*01:01	0	0.0	0.0012289999999999998	26.0	0	0
RFKRAAGK	Q15345	KESKIN_A0101	MONOALLELIC	0	HLA-A*01:01	0	0.0	7.8e-05	77.0	0	0
LLDGFQGNPT	Q9H974	KESKIN_A0101	MONOALLELIC	0	HLA-A*01:01	0	0.0855	0.003856	14.0	0	0
CYALLGRTLL	P46092	KESKIN_A0101	MONOALLELIC	0	HLA-A*01:01	0	0.0	0.000411	45.0	0	0
HGIANEDIVSQ	Q5HYK7	KESKIN_A0101	MONOALLELIC	0	HLA-A*01:01	0	0.0	0.00039	46.0	0	0
CANVNNSS	Q5VZ89	KESKIN_A0101	MONOALLELIC	0	HLA-A*01:01	0	0.0	0.000198	60.0	0	0
LPTTDMTENV	Q4AC94	KESKIN_A0101	MONOALLELIC	0	HLA-A*01:01	0	0.0	0.003213	15.0	0	0
WCEISQQQWLE	Q13315	KESKIN_A0101	MONOALLELIC	0	HLA-A*01:01	0	0.0	5.600000000000001e-05	82.0	0	0
QMRKLTSN	P05106	KESKIN_A0101	MONOALLELIC	0	HLA-A*01:01	0	0.0	6.8e-05	79.0	0	0
LCSVLWNLY	Q9NU22	KESKIN_A0101	MONOALLELIC	0	HLA-A*01:01	0	0.0156	0.119779	1.7	1	0
DYAGFERLQS	Q9NU22	KESKIN_A0101	MONOALLELIC	0	HLA-A*01:01	0	0.0	0.000315	50.0	0	0
SLYPKPEALV	A2VDJ0	KESKIN_A0101	MONOALLELIC	0	HLA-A*01:01	0	0.0	0.008497	8.4	0	0
VSLQGKVW	Q7Z6L1	KESKIN_A0101	MONOALLELIC	0	HLA-A*01:01	0	0.0	0.001437	24.0	0	0
DSSVGCEQ	Q9NU22	KESKIN_A0101	MONOALLELIC	0	HLA-A*01:01	0	0.0	0.000306	51.0	0	0
PPKASSKT	Q96KR7	KESKIN_A0101	MONOALLELIC	0	HLA-A*01:01	0	0.0	1.4e-05	96.0	0	0
GTSETSKAP	P49792	KESKIN_A0101	MONOALLELIC	0	HLA-A*01:01	0	0.0	0.000551	40.0	0	0
VLPNRKSP	Q4AC94	KESKIN_A0101	MONOALLELIC	0	HLA-A*01:01	0	0.0	6.3e-05	80.0	0	0
IKYYTMHLTT	C9J2Q2	KESKIN_A0101	MONOALLELIC	0	HLA-A*01:01	0	0.0	4.9e-05	84.0	0	0
DSIISGTL	Q96KR7	KESKIN_A0101	MONOALLELIC	0	HLA-A*01:01	0	0.0	0.003022	16.0	0	0
SSLFMLNEVK	P01042	KESKIN_A0101	MONOALLELIC	0	HLA-A*01:01	0	0.0	0.001359	25.0	0	0
NSSISIPFIPE	Q8IZT6	KESKIN_A0101	MONOALLELIC	0	HLA-A*01:01	0	0.0	0.000101	72.0	0	0
WLALLSLSCCE	Q7Z6L1	KESKIN_A0101	MONOALLELIC	0	HLA-A*01:01	0	0.0	8e-06	99.0	0	0
TKHHLQFL	Q8IZT6	KESKIN_A0101	MONOALLELIC	0	HLA-A*01:01	0	0.0	0.000387	46.0	0	0
FQSMTYGFKM	Q5VZE5	KESKIN_A0101	MONOALLELIC	0	HLA-A*01:01	0	0.0	0.005821	11.0	0	0
LTRYDVGA	P49792	KESKIN_A0101	MONOALLELIC	0	HLA-A*01:01	0	0.0	0.000618	37.0	0	0
FEEIAKSAKI	Q9UNM6	KESKIN_A0101	MONOALLELIC	0	HLA-A*01:01	0	0.0	0.001467	24.0	0	0
NGKLRMLM	P49792	KESKIN_A0101	MONOALLELIC	0	HLA-A*01:01	0	0.0	0.00041	45.0	0	0
LCDAYIILAN	Q13315	KESKIN_A0101	MONOALLELIC	0	HLA-A*01:01	0	0.0	0.000199	59.0	0	0
GSLKASCLYGQ	P09211	KESKIN_A0101	MONOALLELIC	0	HLA-A*01:01	0	0.0	0.0006360000000000001	37.0	0	0
PQLLKVQL	Q9NU22	KESKIN_A0101	MONOALLELIC	0	HLA-A*01:01	0	0.0	8.8e-05	75.0	0	0
LQSMWKGK	Q8IZT6	KESKIN_A0101	MONOALLELIC	0	HLA-A*01:01	0	0.0	5.2e-05	83.0	0	0
KNIVHNYSEAE	Q9Y6I3	KESKIN_A0101	MONOALLELIC	0	HLA-A*01:01	0	0.0	2.1e-05	93.0	0	0
LENPAVIM	Q13315	KESKIN_A0101	MONOALLELIC	0	HLA-A*01:01	0	0.0	0.003312	15.0	0	0
EVPFPRGMKGQ	Q5VZ89	KESKIN_A0101	MONOALLELIC	0	HLA-A*01:01	0	0.0	0.000181	61.0	0	0
ENFNQESE	Q9H992	KESKIN_A0101	MONOALLELIC	0	HLA-A*01:01	0	0.0	9e-05	74.0	0	0
KGLAWARSKNP	Q9NU22	KESKIN_A0101	MONOALLELIC	0	HLA-A*01:01	0	0.0	5e-06	100.0	0	0
QVCEVLKKKV	O00160	KESKIN_A0101	MONOALLELIC	0	HLA-A*01:01	0	0.0	0.0005809999999999999	39.0	0	0
GWLVRKRF	Q8IZT6	KESKIN_A0101	MONOALLELIC	0	HLA-A*01:01	0	0.0	0.000263	54.0	0	0
QERKETIRG	H3BV44	KESKIN_A0101	MONOALLELIC	0	HLA-A*01:01	0	0.0	0.000133	67.0	0	0
GYRRLEDFMAS	Q13315	KESKIN_A0101	MONOALLELIC	0	HLA-A*01:01	0	0.0	6e-05	81.0	0	0
LLQQNGTQ	Q9H974	KESKIN_A0101	MONOALLELIC	0	HLA-A*01:01	0	0.0	0.00081	33.0	0	0
EALAIAVAT	C9J2Q2	KESKIN_A0101	MONOALLELIC	0	HLA-A*01:01	0	0.0	0.0008640000000000001	32.0	0	0
HRAKLYRYDK	P49792	KESKIN_A0101	MONOALLELIC	0	HLA-A*01:01	0	0.0	0.000354	48.0	0	0
KMCLTFMKESP	Q9NU22	KESKIN_A0101	MONOALLELIC	0	HLA-A*01:01	0	0.0	2e-06	100.0	0	0
GALAGVGVG	P05106	KESKIN_A0101	MONOALLELIC	0	HLA-A*01:01	0	0.0	0.000177	62.0	0	0
CVACQNPDKPS	P49792	KESKIN_A0101	MONOALLELIC	0	HLA-A*01:01	0	0.0	1.4e-05	96.0	0	0
VCSDTDEDNG	P49792	KESKIN_A0101	MONOALLELIC	0	HLA-A*01:01	0	0.0	0.000945	30.0	0	0
PLFSEETPG	Q9H9F9	KESKIN_A0101	MONOALLELIC	0	HLA-A*01:01	0	0.0	5.2e-05	83.0	0	0
PPTPKSET	Q96KR7	KESKIN_A0101	MONOALLELIC	0	HLA-A*01:01	0	0.0	2e-05	94.0	0	0
GEKGAPGD	Q86Y22	KESKIN_A0101	MONOALLELIC	0	HLA-A*01:01	0	0.0	1.4e-05	96.0	0	0
RGENEDELSFK	Q5HYK7	KESKIN_A0101	MONOALLELIC	0	HLA-A*01:01	0	0.0	0.0013460000000000002	25.0	0	0
ITEHVEAFITI	P32248	KESKIN_A0101	MONOALLELIC	0	HLA-A*01:01	0	0.0259	0.010106	7.6	0	0
VDREFWKL	Q13315	KESKIN_A0101	MONOALLELIC	0	HLA-A*01:01	0	0.0	0.006086	11.0	0	0
DDTHYLLY	Q01780	KESKIN_A0101	MONOALLELIC	0	HLA-A*01:01	1	0.8603	0.324475	0.69	1	1
PCLEGPELS	Q9NU22	KESKIN_A0101	MONOALLELIC	0	HLA-A*01:01	0	0.0	4.1e-05	86.0	0	0
KTSLVEYL	Q9NU22	KESKIN_A0101	MONOALLELIC	0	HLA-A*01:01	0	0.0123	0.0042	13.0	0	0
STIKIQAMW	Q8IZT6	KESKIN_A0101	MONOALLELIC	0	HLA-A*01:01	0	0.0	0.05483	2.8	0	0
TPASMWDDIN	Q96LJ7	KESKIN_A0101	MONOALLELIC	0	HLA-A*01:01	0	0.0	7.6e-05	77.0	0	0
KVSKPSQLQA	Q96ST3	KESKIN_A0101	MONOALLELIC	0	HLA-A*01:01	0	0.0	0.002735	17.0	0	0
FGGEPTEK	Q7Z6L1	KESKIN_A0101	MONOALLELIC	0	HLA-A*01:01	0	0.0	0.000338	49.0	0	0
RQLISEKGTI	Q9BS26	KESKIN_A0101	MONOALLELIC	0	HLA-A*01:01	0	0.0	0.000252	55.0	0	0
GHPDLIMGF	Q96ST3	KESKIN_A0101	MONOALLELIC	0	HLA-A*01:01	0	0.0	0.008698000000000001	8.2	0	0
AWHLVAHECP	O43488	KESKIN_A0101	MONOALLELIC	0	HLA-A*01:01	0	0.0	1.3e-05	97.0	0	0
TPPRLLELAGR	Q5VT98	KESKIN_A0101	MONOALLELIC	0	HLA-A*01:01	0	0.0	0.00015800000000000002	64.0	0	0
ELLGGFEQ	Q9NU22	KESKIN_A0101	MONOALLELIC	0	HLA-A*01:01	0	0.0	0.000388	46.0	0	0
TLESEASIGT	H3BV44	KESKIN_A0101	MONOALLELIC	0	HLA-A*01:01	0	0.0001	0.002324	19.0	0	0
TAETSDDLSF	Q5HYK7	KESKIN_A0101	MONOALLELIC	0	HLA-A*01:01	0	0.4891	0.078048	2.2	0	0
DLLLGFNKRA	O43736	KESKIN_A0101	MONOALLELIC	0	HLA-A*01:01	0	0.0	0.000407	45.0	0	0
FSSMQKVGQVL	G3V0E4	KESKIN_A0101	MONOALLELIC	0	HLA-A*01:01	0	0.0	0.003576	14.0	0	0
EPDGGKISNFL	O00160	KESKIN_A0101	MONOALLELIC	0	HLA-A*01:01	0	0.0	0.008209000000000001	8.6	0	0
GQILPAEP	Q7Z6L1	KESKIN_A0101	MONOALLELIC	0	HLA-A*01:01	0	0.0	3.9e-05	87.0	0	0
SLEILPEEED	Q9HA65	KESKIN_A0101	MONOALLELIC	0	HLA-A*01:01	0	0.0	0.00014199999999999998	66.0	0	0
VKFQQRFVFPV	Q4AC94	KESKIN_A0101	MONOALLELIC	0	HLA-A*01:01	0	0.0	3e-05	90.0	0	0
TWKAIIAA	Q7Z6L1	KESKIN_A0101	MONOALLELIC	0	HLA-A*01:01	0	0.0	0.000368	47.0	0	0
SETSDDSAVN	A2VDJ0	KESKIN_A0101	MONOALLELIC	0	HLA-A*01:01	0	0.0	0.0009789999999999998	30.0	0	0
AFLKHTKS	Q8IZT6	KESKIN_A0101	MONOALLELIC	0	HLA-A*01:01	0	0.0	0.000114	70.0	0	0
AHGDAVIL	O43488	KESKIN_A0101	MONOALLELIC	0	HLA-A*01:01	0	0.0	0.000236	56.0	0	0
VTVPPRLAGAS	Q5HYK7	KESKIN_A0101	MONOALLELIC	0	HLA-A*01:01	0	0.0	0.000772	34.0	0	0
HRQLTACPE	Q9HA65	KESKIN_A0101	MONOALLELIC	0	HLA-A*01:01	0	0.0	1.7e-05	95.0	0	0
PLTVAQKKAQ	Q01780	KESKIN_A0101	MONOALLELIC	0	HLA-A*01:01	0	0.0	4.5e-05	85.0	0	0
KLLDPFPD	Q13315	KESKIN_A0101	MONOALLELIC	0	HLA-A*01:01	0	0.0	0.000174	62.0	0	0
QNQSNNQFV	P01042	KESKIN_A0101	MONOALLELIC	0	HLA-A*01:01	0	0.0	0.003138	16.0	0	0
QCVRSKSLTN	Q7Z5Y7	KESKIN_A0101	MONOALLELIC	0	HLA-A*01:01	0	0.0	6.3e-05	80.0	0	0
VSHLLQDWPE	Q9NU22	KESKIN_A0101	MONOALLELIC	0	HLA-A*01:01	0	0.0	7.099999999999999e-05	78.0	0	0
PALEKKPQ	A0A087X038	KESKIN_A0101	MONOALLELIC	0	HLA-A*01:01	0	0.0	1.5e-05	96.0	0	0
QRFSPLLHSSR	Q15345	KESKIN_A0101	MONOALLELIC	0	HLA-A*01:01	0	0.0	0.000386	46.0	0	0
VELDVWKGRPP	Q01970	KESKIN_A0101	MONOALLELIC	0	HLA-A*01:01	0	0.0	1.8e-05	95.0	0	0
LIKSGYCVK	A0A087X038	KESKIN_A0101	MONOALLELIC	0	HLA-A*01:01	0	0.0	0.000849	32.0	0	0
HTSMAPAQDE	P01042	KESKIN_A0101	MONOALLELIC	0	HLA-A*01:01	0	0.0	0.001208	27.0	0	0
YFRMKLQWKS	Q9HA65	KESKIN_A0101	MONOALLELIC	0	HLA-A*01:01	0	0.0	0.000208	59.0	0	0
VRSPLQACE	Q8IZT6	KESKIN_A0101	MONOALLELIC	0	HLA-A*01:01	0	0.0	0.000124	69.0	0	0
PTVIMPTW	Q67FW5	KESKIN_A0101	MONOALLELIC	0	HLA-A*01:01	0	0.0	0.00081	33.0	0	0
GGPMIEHW	Q4AC94	KESKIN_A0101	MONOALLELIC	0	HLA-A*01:01	0	0.0	0.000333	49.0	0	0
CKSNFLPLLN	Q5VZ89	KESKIN_A0101	MONOALLELIC	0	HLA-A*01:01	0	0.0	0.000149	65.0	0	0
HFILDVPLGVI	F8WA39	KESKIN_A0101	MONOALLELIC	0	HLA-A*01:01	0	0.0	0.001939	21.0	0	0
ALREPERILFC	Q5VT98	KESKIN_A0101	MONOALLELIC	0	HLA-A*01:01	0	0.0	0.001943	21.0	0	0
TGEFQLTEA	A2VDJ0	KESKIN_A0101	MONOALLELIC	0	HLA-A*01:01	0	0.0	0.003771	14.0	0	0
AKEYDLAKKY	P49792	KESKIN_A0101	MONOALLELIC	0	HLA-A*01:01	0	0.0025	0.048907	3.0	0	0
PFAFGNSSA	P49792	KESKIN_A0101	MONOALLELIC	0	HLA-A*01:01	0	0.0	0.000533	40.0	0	0
LDAVCGYLVE	E9PF10	KESKIN_A0101	MONOALLELIC	0	HLA-A*01:01	0	0.0	0.000111	71.0	0	0
PEDMHSWIKEI	A0A087X038	KESKIN_A0101	MONOALLELIC	0	HLA-A*01:01	0	0.0	0.000233	56.0	0	0
YQKILLAI	Q13315	KESKIN_A0101	MONOALLELIC	0	HLA-A*01:01	0	0.0	0.000268	54.0	0	0
ENVELSPTTG	J3QSG6	KESKIN_A0101	MONOALLELIC	0	HLA-A*01:01	0	0.0	0.000616	38.0	0	0
AFLRMLFPEKL	O00160	KESKIN_A0101	MONOALLELIC	0	HLA-A*01:01	0	0.0	0.00036	48.0	0	0
RPPFVICVKL	Q67FW5	KESKIN_A0101	MONOALLELIC	0	HLA-A*01:01	0	0.0	0.000732	35.0	0	0
IPVKNILKMF	Q01970	KESKIN_A0101	MONOALLELIC	0	HLA-A*01:01	0	0.0	0.003898	14.0	0	0
KLLCEHQFTII	E9PF10	KESKIN_A0101	MONOALLELIC	0	HLA-A*01:01	0	0.0	0.000169	63.0	0	0
WCRFSQMLHPI	Q9BS26	KESKIN_A0101	MONOALLELIC	0	HLA-A*01:01	0	0.0	2.8000000000000006e-05	91.0	0	0
LKSSTLIIQS	Q8IZT6	KESKIN_A0101	MONOALLELIC	0	HLA-A*01:01	0	0.0	0.000262	54.0	0	0
PRAAIQNG	Q96SA4	KESKIN_A0101	MONOALLELIC	0	HLA-A*01:01	0	0.0	3.3e-05	89.0	0	0
LIQKYYRAYSI	Q8IZT6	KESKIN_A0101	MONOALLELIC	0	HLA-A*01:01	0	0.0	0.00012	69.0	0	0
SAGGMPGGMPG	P11142	KESKIN_A0101	MONOALLELIC	0	HLA-A*01:01	0	0.0	8.4e-05	76.0	0	0
TTYGELISL	Q8IZT6	KESKIN_A0101	MONOALLELIC	0	HLA-A*01:01	1	0.706	0.035425	3.6	0	0
SILFLCSPS	D6RC99	KESKIN_A0101	MONOALLELIC	0	HLA-A*01:01	0	0.0	2.7e-05	91.0	0	0
ESFLNGNLAGA	A0A1B0GUM4	KESKIN_A0101	MONOALLELIC	0	HLA-A*01:01	0	0.0	0.0022140000000000003	19.0	0	0
IRDPETIKHLD	Q13315	KESKIN_A0101	MONOALLELIC	0	HLA-A*01:01	0	0.0	0.000537	40.0	0	0
IGLAALLI	P05106	KESKIN_A0101	MONOALLELIC	0	HLA-A*01:01	0	0.0	0.000377	47.0	0	0
PDLAANEAQLL	Q9UNM6	KESKIN_A0101	MONOALLELIC	0	HLA-A*01:01	0	0.0	0.000376	47.0	0	0
YGLNQDLES	Q8IZT6	KESKIN_A0101	MONOALLELIC	0	HLA-A*01:01	0	0.0	0.001174	27.0	0	0
RSERGEKGERG	Q86Y22	KESKIN_A0101	MONOALLELIC	0	HLA-A*01:01	0	0.0	0.000119	69.0	0	0
PPAADPWG	Q9Y6I3	KESKIN_A0101	MONOALLELIC	0	HLA-A*01:01	0	0.0	3.8e-05	87.0	0	0
QIHDIVLVG	P11142	KESKIN_A0101	MONOALLELIC	0	HLA-A*01:01	0	0.0	0.000722	35.0	0	0
VSRSSTPRESP	P49792	KESKIN_A0101	MONOALLELIC	0	HLA-A*01:01	0	0.0	4.8e-05	84.0	0	0
REEIMANNF	Q6PCB8	KESKIN_A0101	MONOALLELIC	0	HLA-A*01:01	0	0.0	0.021674	4.8	0	0
KLFSGKGLHF	A2VDJ0	KESKIN_A0101	MONOALLELIC	0	HLA-A*01:01	0	0.0	0.018337	5.3	0	0
KTRDYLIKI	P49792	KESKIN_A0101	MONOALLELIC	0	HLA-A*01:01	0	0.0	0.012806	6.6	0	0
LSKAKSQVFK	Q5HYK7	KESKIN_A0101	MONOALLELIC	0	HLA-A*01:01	0	0.0	0.003138	16.0	0	0
DVDTALSFY	A0A286YF11	KESKIN_A0101	MONOALLELIC	0	HLA-A*01:01	1	1.0	0.978295	0.01	1	1
DGLPVPGCW	Q86Y22	KESKIN_A0101	MONOALLELIC	0	HLA-A*01:01	0	0.0	0.003082	16.0	0	0
TEEKFGQA	B7ZC39	KESKIN_A0101	MONOALLELIC	0	HLA-A*01:01	0	0.0	0.0008300000000000001	32.0	0	0
RQLGLVVCRGT	Q9UK45	KESKIN_A0101	MONOALLELIC	0	HLA-A*01:01	0	0.0	1.5e-05	96.0	0	0
GDQVVEEDPEL	P09917	KESKIN_A0101	MONOALLELIC	0	HLA-A*01:01	0	0.0	0.000456	43.0	0	0
NALLELSKKR	Q92600	KESKIN_A0101	MONOALLELIC	0	HLA-A*01:01	0	0.0	0.00031800000000000003	50.0	0	0
RLLRICSQA	Q96ST3	KESKIN_A0101	MONOALLELIC	0	HLA-A*01:01	0	0.0	0.0008029999999999999	33.0	0	0
LAQAQAEGRCR	Q01970	KESKIN_A0101	MONOALLELIC	0	HLA-A*01:01	0	0.0	0.000124	69.0	0	0
EAIALVEKA	O43488	KESKIN_A0101	MONOALLELIC	0	HLA-A*01:01	0	0.0	0.00222	19.0	0	0
QQPDLAAN	Q9UNM6	KESKIN_A0101	MONOALLELIC	0	HLA-A*01:01	0	0.0	9.9e-05	73.0	0	0
ESPLPRLVEG	Q9NU22	KESKIN_A0101	MONOALLELIC	0	HLA-A*01:01	0	0.0	0.000526	40.0	0	0
PKLSCTNC	Q9H992	KESKIN_A0101	MONOALLELIC	0	HLA-A*01:01	0	0.0	3e-06	100.0	0	0
TKKKKKVR	Q5VZE5	KESKIN_A0101	MONOALLELIC	0	HLA-A*01:01	0	0.0	1.8e-05	95.0	0	0
EHYFGFFHYI	Q9H974	KESKIN_A0101	MONOALLELIC	0	HLA-A*01:01	0	0.0	0.0032450000000000005	15.0	0	0
EILFLSLVSL	Q5VZ89	KESKIN_A0101	MONOALLELIC	0	HLA-A*01:01	0	0.0	0.00022	57.0	0	0
LGYTSPFSS	A0A1B0GUM4	KESKIN_A0101	MONOALLELIC	0	HLA-A*01:01	0	0.0	0.000461	43.0	0	0
SPAQENPESEK	Q5VZ89	KESKIN_A0101	MONOALLELIC	0	HLA-A*01:01	0	0.0	0.00103	29.0	0	0
LKYARNINS	O43264	KESKIN_A0101	MONOALLELIC	0	HLA-A*01:01	0	0.0	9.4e-05	74.0	0	0
QEVVDPLGKR	Q5VZ89	KESKIN_A0101	MONOALLELIC	0	HLA-A*01:01	0	0.0	0.00127	26.0	0	0
AVFGEATNLKK	Q5VZ89	KESKIN_A0101	MONOALLELIC	0	HLA-A*01:01	0	0.0	0.004683	12.0	0	0
NAALVIQKY	Q8IZT6	KESKIN_A0101	MONOALLELIC	0	HLA-A*01:01	0	0.3549	0.485206	0.41	1	0
IHHVKRQTGIQ	Q96ST3	KESKIN_A0101	MONOALLELIC	0	HLA-A*01:01	0	0.0	2.5e-05	92.0	0	0
IHVLLIRYVE	E9PF10	KESKIN_A0101	MONOALLELIC	0	HLA-A*01:01	0	0.0	2.1e-05	93.0	0	0
IAEELPKE	Q01780	KESKIN_A0101	MONOALLELIC	0	HLA-A*01:01	0	0.0	0.000784	33.0	0	0
SSEVERPGP	Q7Z6L1	KESKIN_A0101	MONOALLELIC	0	HLA-A*01:01	0	0.0	0.001063	29.0	0	0
ELLSFSDQ	Q4AC94	KESKIN_A0101	MONOALLELIC	0	HLA-A*01:01	0	0.0	0.000296	52.0	0	0
LWSELFNSMF	Q9NU22	KESKIN_A0101	MONOALLELIC	0	HLA-A*01:01	0	0.0003	0.052258000000000006	2.9	0	0
WEVAEICTLC	O43488	KESKIN_A0101	MONOALLELIC	0	HLA-A*01:01	0	0.0	0.000118	70.0	0	0
TDSPVVVQQ	E9PF10	KESKIN_A0101	MONOALLELIC	0	HLA-A*01:01	0	0.0	0.005299	12.0	0	0
FVFCQESGYDT	D6RC99	KESKIN_A0101	MONOALLELIC	0	HLA-A*01:01	0	0.0	0.000465	43.0	0	0
TSHEAPGTK	Q15345	KESKIN_A0101	MONOALLELIC	0	HLA-A*01:01	0	0.0	0.010275	7.5	0	0
HHYVTSIAKA	Q9NU22	KESKIN_A0101	MONOALLELIC	0	HLA-A*01:01	0	0.0	0.000254	55.0	0	0
ETRGERVI	Q9H3D4	KESKIN_A0101	MONOALLELIC	0	HLA-A*01:01	0	0.0	0.0011710000000000002	27.0	0	0
LQGHRVALRS	H0YCY6	KESKIN_A0101	MONOALLELIC	0	HLA-A*01:01	0	0.0	9.5e-05	73.0	0	0
KPFRTATTLCV	Q4AC94	KESKIN_A0101	MONOALLELIC	0	HLA-A*01:01	0	0.0	0.000114	70.0	0	0
LNTEKEERQ	H3BV44	KESKIN_A0101	MONOALLELIC	0	HLA-A*01:01	0	0.0	0.000197	60.0	0	0
GESVKLLHPF	Q9NU22	KESKIN_A0101	MONOALLELIC	0	HLA-A*01:01	0	0.0	0.001948	20.0	0	0
SDTFYSFK	P01042	KESKIN_A0101	MONOALLELIC	0	HLA-A*01:01	0	0.0	0.007065000000000002	9.3	0	0
KKALKEFRQ	H3BV44	KESKIN_A0101	MONOALLELIC	0	HLA-A*01:01	0	0.0	7.2e-05	78.0	0	0
LMPLNTSIVM	O43736	KESKIN_A0101	MONOALLELIC	0	HLA-A*01:01	0	0.0	0.002368	18.0	0	0
GLCDSGKTLL	Q9Y5M8	KESKIN_A0101	MONOALLELIC	0	HLA-A*01:01	0	0.0	0.022297	4.7	0	0
PHYIRCIKPN	O00160	KESKIN_A0101	MONOALLELIC	0	HLA-A*01:01	0	0.0	1e-06	100.0	0	0
CEDGNYARV	O00160	KESKIN_A0101	MONOALLELIC	0	HLA-A*01:01	0	0.0564	0.020033	5.1	0	0
ATASSAAVG	Q9Y6I3	KESKIN_A0101	MONOALLELIC	0	HLA-A*01:01	0	0.0	0.003484000000000001	15.0	0	0
ASLFPDEK	Q01780	KESKIN_A0101	MONOALLELIC	0	HLA-A*01:01	0	0.0	0.001239	26.0	0	0
AEDYVEELHKW	Q9H9F9	KESKIN_A0101	MONOALLELIC	0	HLA-A*01:01	0	0.0001	0.010028	7.6	0	0
LAGGHKKES	Q5VZE5	KESKIN_A0101	MONOALLELIC	0	HLA-A*01:01	0	0.0	9e-05	74.0	0	0
RPNEKGEYEI	Q7Z5Y7	KESKIN_A0101	MONOALLELIC	0	HLA-A*01:01	0	0.0	0.002712	17.0	0	0
EMEIQEAF	Q5VZ89	KESKIN_A0101	MONOALLELIC	0	HLA-A*01:01	0	0.0112	0.008647	8.3	0	0
DIPPPSGPLW	A0A1B0GVD5	KESKIN_A0101	MONOALLELIC	0	HLA-A*01:01	0	0.0	0.018151	5.4	0	0
GISFTENMG	P49792	KESKIN_A0101	MONOALLELIC	0	HLA-A*01:01	0	0.0	0.000288	52.0	0	0
DLTRYDVG	P49792	KESKIN_A0101	MONOALLELIC	0	HLA-A*01:01	0	0.0	8.3e-05	76.0	0	0
TLFNEPSAE	Q01780	KESKIN_A0101	MONOALLELIC	0	HLA-A*01:01	0	0.0	0.001272	26.0	0	0
SGIIEDVKK	A2VDJ0	KESKIN_A0101	MONOALLELIC	0	HLA-A*01:01	0	0.0	0.000972	30.0	0	0
ISASRVTGTTG	A0A1B0GUM4	KESKIN_A0101	MONOALLELIC	0	HLA-A*01:01	0	0.0	0.00019	60.0	0	0
KNFQWANTG	P49792	KESKIN_A0101	MONOALLELIC	0	HLA-A*01:01	0	0.0	0.000146	66.0	0	0
RFHWQSHNVKQ	O00160	KESKIN_A0101	MONOALLELIC	0	HLA-A*01:01	0	0.0202	7.8e-05	77.0	0	0
TPLPLSGANFS	Q5VZ89	KESKIN_A0101	MONOALLELIC	0	HLA-A*01:01	0	0.0	0.000239	56.0	0	0
QSHHQFRKRL	Q9NU22	KESKIN_A0101	MONOALLELIC	0	HLA-A*01:01	0	0.2513	0.000984	30.0	0	0
LSIAVEQA	Q9H9F9	KESKIN_A0101	MONOALLELIC	0	HLA-A*01:01	0	0.0	0.000606	38.0	0	0
FMRLHQILC	Q96ST3	KESKIN_A0101	MONOALLELIC	0	HLA-A*01:01	0	0.0	0.0006219999999999999	37.0	0	0
SADSRRVA	Q9Y5M8	KESKIN_A0101	MONOALLELIC	0	HLA-A*01:01	0	0.056	0.002718	17.0	0	0
IGSAYVDLA	Q4AC94	KESKIN_A0101	MONOALLELIC	0	HLA-A*01:01	0	0.0	0.002023	20.0	0	0
QGEYMIPCEKV	A0A1B0GVD5	KESKIN_A0101	MONOALLELIC	0	HLA-A*01:01	0	0.0	5.9e-05	81.0	0	0
KTIYEKLASA	Q9UHB9	KESKIN_A0101	MONOALLELIC	0	HLA-A*01:01	0	0.0	0.0020670000000000003	20.0	0	0
STALQSHH	A0A1B0GUM4	KESKIN_A0101	MONOALLELIC	0	HLA-A*01:01	0	0.0	0.004825	12.0	0	0
AEPTEKEY	Q9NU22	KESKIN_A0101	MONOALLELIC	0	HLA-A*01:01	1	0.9673	0.02375	4.6	0	0
LPELCYKADVQ	P46092	KESKIN_A0101	MONOALLELIC	0	HLA-A*01:01	0	0.0	5.7e-05	82.0	0	0
YHESLYNALQS	Q13315	KESKIN_A0101	MONOALLELIC	0	HLA-A*01:01	0	0.0	0.00027400000000000005	53.0	0	0
VPKQSSQLD	Q13315	KESKIN_A0101	MONOALLELIC	0	HLA-A*01:01	0	0.0	8.7e-05	75.0	0	0
VPGGVGPG	Q9Y4W6	KESKIN_A0101	MONOALLELIC	0	HLA-A*01:01	0	0.0	9.7e-05	73.0	0	0
EGEEENPL	Q9NU22	KESKIN_A0101	MONOALLELIC	0	HLA-A*01:01	0	0.0	0.000352	48.0	0	0
NFSIPQANHSH	P31994	KESKIN_A0101	MONOALLELIC	0	HLA-A*01:01	0	0.0	0.00128	26.0	0	0
KAGNPNWNGS	A2VDJ0	KESKIN_A0101	MONOALLELIC	0	HLA-A*01:01	0	0.0	0.000271	53.0	0	0
TRLFRITPY	Q9NU22	KESKIN_A0101	MONOALLELIC	0	HLA-A*01:01	0	0.0	0.019176	5.2	0	0
DCVKVRSA	Q13315	KESKIN_A0101	MONOALLELIC	0	HLA-A*01:01	0	0.0	5.400000000000001e-05	82.0	0	0
NVNEVIEILME	O00160	KESKIN_A0101	MONOALLELIC	0	HLA-A*01:01	0	0.0	0.000409	45.0	0	0
KIGDTVSF	P05106	KESKIN_A0101	MONOALLELIC	0	HLA-A*01:01	0	0.0002	0.001185	27.0	0	0
MNLKPLSG	P49792	KESKIN_A0101	MONOALLELIC	0	HLA-A*01:01	0	0.0	9.7e-05	73.0	0	0
VAITEHTEV	Q8IZT6	KESKIN_A0101	MONOALLELIC	0	HLA-A*01:01	0	0.0	0.00301	16.0	0	0
LQANLNYGSLK	Q5VZ89	KESKIN_A0101	MONOALLELIC	0	HLA-A*01:01	0	0.0	0.0005059999999999999	41.0	0	0
DCSSHSES	Q4AC94	KESKIN_A0101	MONOALLELIC	0	HLA-A*01:01	0	0.0	1.9e-05	94.0	0	0
SPERAVNPH	Q4AC94	KESKIN_A0101	MONOALLELIC	0	HLA-A*01:01	0	0.0	0.003539	15.0	0	0
DSRTCMSESTW	Q5VZ89	KESKIN_A0101	MONOALLELIC	0	HLA-A*01:01	0	0.0	0.002292	19.0	0	0
APIISNSER	Q9H992	KESKIN_A0101	MONOALLELIC	0	HLA-A*01:01	0	0.0	0.001765	22.0	0	0
RDGPLLAA	Q9NU22	KESKIN_A0101	MONOALLELIC	0	HLA-A*01:01	0	0.0	0.001037	29.0	0	0
KSQVFKNQD	Q5HYK7	KESKIN_A0101	MONOALLELIC	0	HLA-A*01:01	0	0.0	9e-05	74.0	0	0
PVGVQMNKYV	Q6PCB8	KESKIN_A0101	MONOALLELIC	0	HLA-A*01:01	0	0.0	0.0017809999999999996	22.0	0	0
CVAIAADRRFG	A0A087WY10	KESKIN_A0101	MONOALLELIC	0	HLA-A*01:01	0	0.0	5.5e-05	82.0	0	0
IFNDKSPEEV	J3QSG6	KESKIN_A0101	MONOALLELIC	0	HLA-A*01:01	0	0.0	0.01221	6.7	0	0
RKSMSLDMG	J3QSG6	KESKIN_A0101	MONOALLELIC	0	HLA-A*01:01	0	0.0	1.7e-05	95.0	0	0
KLEKVQNK	Q8IZT6	KESKIN_A0101	MONOALLELIC	0	HLA-A*01:01	0	0.0	0.000642	37.0	0	0
GDEEIIEVVE	C9JEH3	KESKIN_A0101	MONOALLELIC	0	HLA-A*01:01	0	0.0	0.000416	45.0	0	0
EILLAFSRDF	Q8IZT6	KESKIN_A0101	MONOALLELIC	0	HLA-A*01:01	0	0.0	0.001079	28.0	0	0
PWDGKSLKP	O43488	KESKIN_A0101	MONOALLELIC	0	HLA-A*01:01	0	0.0	0.000184	61.0	0	0
PGLIRSVNP	Q5HYK7	KESKIN_A0101	MONOALLELIC	0	HLA-A*01:01	0	0.0	1.3e-05	97.0	0	0
ESVKLLHPFHE	Q9NU22	KESKIN_A0101	MONOALLELIC	0	HLA-A*01:01	0	0.0	0.000116	70.0	0	0
IWLPLREAF	Q9NU22	KESKIN_A0101	MONOALLELIC	0	HLA-A*01:01	0	0.0	0.008182	8.6	0	0
VDYVVQSQMC	Q96D46	KESKIN_A0101	MONOALLELIC	0	HLA-A*01:01	0	0.0	0.000244	55.0	0	0
LNGEEADKLD	Q9NU22	KESKIN_A0101	MONOALLELIC	0	HLA-A*01:01	0	0.0	3.6e-05	88.0	0	0
EDYPVDIYY	P05106	KESKIN_A0101	MONOALLELIC	0	HLA-A*01:01	1	0.9981	0.383309	0.55	1	1
APEILECL	Q5T795	KESKIN_A0101	MONOALLELIC	0	HLA-A*01:01	0	0.0	0.000465	43.0	0	0
PFSSKLLGS	Q9H9F9	KESKIN_A0101	MONOALLELIC	0	HLA-A*01:01	0	0.0	0.0002	59.0	0	0
TLKSGLCSA	A0A286YF11	KESKIN_A0101	MONOALLELIC	0	HLA-A*01:01	0	0.0	0.001645	23.0	0	0
QPTLEENKGTS	Q9NU22	KESKIN_A0101	MONOALLELIC	0	HLA-A*01:01	0	0.0	7.900000000000001e-05	77.0	0	0
VFPKVFPVV	J3QSG6	KESKIN_A0101	MONOALLELIC	0	HLA-A*01:01	0	0.0	0.003281	15.0	0	0
GTSLMVGPVD	A0A1B0GVD5	KESKIN_A0101	MONOALLELIC	0	HLA-A*01:01	0	0.0	0.000177	62.0	0	0
WRKQIFQQ	Q7Z6L1	KESKIN_A0101	MONOALLELIC	0	HLA-A*01:01	0	0.0	0.000113	70.0	0	0
EENMNYANG	A2VDJ0	KESKIN_A0101	MONOALLELIC	0	HLA-A*01:01	0	0.0	0.000208	59.0	0	0
GVWALPGPI	Q15345	KESKIN_A0101	MONOALLELIC	0	HLA-A*01:01	0	0.0	0.0007650000000000001	34.0	0	0
TVFRTVLDYYK	Q7Z5Y7	KESKIN_A0101	MONOALLELIC	0	HLA-A*01:01	0	0.0	0.00391	14.0	0	0
LRATVVSIQRR	Q8IZT6	KESKIN_A0101	MONOALLELIC	0	HLA-A*01:01	0	0.0	0.000256	54.0	0	0
HRVRFLEE	Q67FW5	KESKIN_A0101	MONOALLELIC	0	HLA-A*01:01	0	0.0	4.6e-05	85.0	0	0
CCLKTTAKC	H3BV44	KESKIN_A0101	MONOALLELIC	0	HLA-A*01:01	0	0.0	3.7e-05	88.0	0	0
VPNSDSPDLL	A0A1B0GUM4	KESKIN_A0101	MONOALLELIC	0	HLA-A*01:01	0	0.0	0.007416	9.1	0	0
RLKEPMDVDV	Q96ST3	KESKIN_A0101	MONOALLELIC	0	HLA-A*01:01	0	0.0	0.003832	14.0	0	0
FKAFAGNSKS	Q01780	KESKIN_A0101	MONOALLELIC	0	HLA-A*01:01	0	0.0	0.000602	38.0	0	0
DTAGEALTLD	H3BV44	KESKIN_A0101	MONOALLELIC	0	HLA-A*01:01	0	0.0	0.001398	25.0	0	0
RVNNNRGNSL	Q9Y5M8	KESKIN_A0101	MONOALLELIC	0	HLA-A*01:01	0	0.0	0.003358	15.0	0	0
QVAMNPTNTV	P11142	KESKIN_A0101	MONOALLELIC	0	HLA-A*01:01	0	0.0	0.003197	15.0	0	0
QMSMEGFS	Q01970	KESKIN_A0101	MONOALLELIC	0	HLA-A*01:01	0	0.0	0.000331	49.0	0	0
LTVSGVYPLFG	Q4AC94	KESKIN_A0101	MONOALLELIC	0	HLA-A*01:01	0	0.0	0.000594	38.0	0	0
HMAGASLDK	A0A286YF11	KESKIN_A0101	MONOALLELIC	0	HLA-A*01:01	0	0.0	0.009502	7.9	0	0
SLLQAWGL	Q9NU22	KESKIN_A0101	MONOALLELIC	0	HLA-A*01:01	0	0.0	0.0007030000000000001	35.0	0	0
TPYGKTLIKVA	B7ZC39	KESKIN_A0101	MONOALLELIC	0	HLA-A*01:01	0	0.0	0.000351	48.0	0	0
GEPGLDGFPG	Q86Y22	KESKIN_A0101	MONOALLELIC	0	HLA-A*01:01	0	0.0	3.4e-05	89.0	0	0
MKWLLFYQL	Q13315	KESKIN_A0101	MONOALLELIC	0	HLA-A*01:01	0	0.0	0.000338	49.0	0	0
DSPIWNFQQ	Q4AC94	KESKIN_A0101	MONOALLELIC	0	HLA-A*01:01	0	0.0	0.010884	7.2	0	0
SPDRIPNSVA	P09917	KESKIN_A0101	MONOALLELIC	0	HLA-A*01:01	0	0.0	0.004032	14.0	0	0
YSASTTMD	P05106	KESKIN_A0101	MONOALLELIC	0	HLA-A*01:01	0	0.0	0.004714	12.0	0	0
LRVLDPLL	Q9HA65	KESKIN_A0101	MONOALLELIC	0	HLA-A*01:01	0	0.0	0.000411	45.0	0	0
IFEVKSTAGD	P11142	KESKIN_A0101	MONOALLELIC	0	HLA-A*01:01	0	0.0	2.8000000000000006e-05	91.0	0	0
TEQCLNHPTFQ	A0A1B0GUM4	KESKIN_A0101	MONOALLELIC	0	HLA-A*01:01	0	0.0	0.000248	55.0	0	0
PQLITFHPS	F8VZ44	KESKIN_A0101	MONOALLELIC	0	HLA-A*01:01	0	0.0	3.4e-05	89.0	0	0
AEPTEKEYD	Q9NU22	KESKIN_A0101	MONOALLELIC	0	HLA-A*01:01	0	0.0	0.00013700000000000002	67.0	0	0
EGKGQKACPTR	Q9NU22	KESKIN_A0101	MONOALLELIC	0	HLA-A*01:01	0	0.0	5.400000000000001e-05	82.0	0	0
NTSLLQVQLE	A2VDJ0	KESKIN_A0101	MONOALLELIC	0	HLA-A*01:01	0	0.0	0.000953	30.0	0	0
QEKRFIQKY	Q8IZT6	KESKIN_A0101	MONOALLELIC	0	HLA-A*01:01	0	0.4304	0.059193	2.7	0	0
GSEPGSHTI	A0A087X038	KESKIN_A0101	MONOALLELIC	0	HLA-A*01:01	0	0.3912	0.133017	1.6	1	0
FRCCLDKKS	Q13315	KESKIN_A0101	MONOALLELIC	0	HLA-A*01:01	0	0.0	8e-06	99.0	0	0
SLLISADDA	Q9NU22	KESKIN_A0101	MONOALLELIC	0	HLA-A*01:01	0	0.0	0.001673	22.0	0	0
EMNYATGQWTR	H0Y3X6	KESKIN_A0101	MONOALLELIC	0	HLA-A*01:01	0	0.0	0.001132	28.0	0	0
VHLRPLKL	Q9Y4W6	KESKIN_A0101	MONOALLELIC	0	HLA-A*01:01	0	0.0	0.000593	38.0	0	0
SEMAIMMG	Q5VZ89	KESKIN_A0101	MONOALLELIC	0	HLA-A*01:01	0	0.0	0.000387	46.0	0	0
MGIIVAVV	P31994	KESKIN_A0101	MONOALLELIC	0	HLA-A*01:01	0	0.0	0.000155	64.0	0	0
ELNPAGSSWL	Q7Z6L1	KESKIN_A0101	MONOALLELIC	0	HLA-A*01:01	0	0.3765	0.009059	8.0	0	0
QHPSQPSAQSA	Q96ST3	KESKIN_A0101	MONOALLELIC	0	HLA-A*01:01	0	0.0	0.000867	32.0	0	0
KAVKIIQGCF	Q8IZT6	KESKIN_A0101	MONOALLELIC	0	HLA-A*01:01	0	0.0	0.001383	25.0	0	0
EGDTEEDDY	H3BV44	KESKIN_A0101	MONOALLELIC	0	HLA-A*01:01	1	0.9954	0.255737	0.87	1	1
GPPDPADD	C9JEH3	KESKIN_A0101	MONOALLELIC	0	HLA-A*01:01	0	0.0	3.5e-05	88.0	0	0
WSSVISDT	Q4AC94	KESKIN_A0101	MONOALLELIC	0	HLA-A*01:01	0	0.0	0.001715	22.0	0	0
NGYCKKPLT	C9IZK7	KESKIN_A0101	MONOALLELIC	0	HLA-A*01:01	0	0.0	0.000106	72.0	0	0
VAKVAQSCAA	Q13315	KESKIN_A0101	MONOALLELIC	0	HLA-A*01:01	0	0.0	0.000209	58.0	0	0
SRIRMIIAVT	Q8IZT6	KESKIN_A0101	MONOALLELIC	0	HLA-A*01:01	0	0.0	0.000129	68.0	0	0
EIRDVSNLGI	O43736	KESKIN_A0101	MONOALLELIC	0	HLA-A*01:01	0	0.0	0.018265	5.3	0	0
ISSIRDTRTGR	Q01970	KESKIN_A0101	MONOALLELIC	0	HLA-A*01:01	0	0.0	0.000955	30.0	0	0
YSNVQVAGP	J3QSG6	KESKIN_A0101	MONOALLELIC	0	HLA-A*01:01	0	0.0	0.002668	17.0	0	0
SASEALYVTDN	Q8NDN9	KESKIN_A0101	MONOALLELIC	0	HLA-A*01:01	0	0.0	5.5e-05	82.0	0	0
MKARQLLREK	Q8IZT6	KESKIN_A0101	MONOALLELIC	0	HLA-A*01:01	0	0.0	0.000286	52.0	0	0
AWGTTQPVFN	Q4AC94	KESKIN_A0101	MONOALLELIC	0	HLA-A*01:01	0	0.0	0.000157	64.0	0	0
NEKLKQTTSA	Q96KR7	KESKIN_A0101	MONOALLELIC	0	HLA-A*01:01	0	0.0	0.000307	51.0	0	0
DPDCTSNQ	H3BV44	KESKIN_A0101	MONOALLELIC	0	HLA-A*01:01	0	0.0	0.000201	59.0	0	0
KEENTLKNT	A2VDJ0	KESKIN_A0101	MONOALLELIC	0	HLA-A*01:01	0	0.0	0.000237	56.0	0	0
ILTGKELR	O43736	KESKIN_A0101	MONOALLELIC	0	HLA-A*01:01	0	0.0	0.000382	47.0	0	0
LEAFGNAKT	O00160	KESKIN_A0101	MONOALLELIC	0	HLA-A*01:01	0	0.0	0.000615	38.0	0	0
MVQAADLLSA	Q5VZE5	KESKIN_A0101	MONOALLELIC	0	HLA-A*01:01	0	0.0	0.005988	11.0	0	0
QSPCNVYLNCK	Q4AC94	KESKIN_A0101	MONOALLELIC	0	HLA-A*01:01	0	0.0	0.000324	50.0	0	0
PCEKVSTLP	A0A1B0GVD5	KESKIN_A0101	MONOALLELIC	0	HLA-A*01:01	0	0.0	0.000124	69.0	0	0
SRGKQDFLKE	P49792	KESKIN_A0101	MONOALLELIC	0	HLA-A*01:01	0	0.0	0.000106	72.0	0	0
LSEHTEDL	H0Y3X6	KESKIN_A0101	MONOALLELIC	0	HLA-A*01:01	0	0.2757	0.00646	9.8	0	0
STELKKLYCQI	Q9H3D4	KESKIN_A0101	MONOALLELIC	0	HLA-A*01:01	0	0.0	0.004945000000000001	12.0	0	0
GNAKTVRN	O00160	KESKIN_A0101	MONOALLELIC	0	HLA-A*01:01	0	0.0	4.2e-05	86.0	0	0
LAAVLSAP	Q5VZ89	KESKIN_A0101	MONOALLELIC	0	HLA-A*01:01	0	0.0	9.6e-05	73.0	0	0
LFHMKEDTESL	Q9BS26	KESKIN_A0101	MONOALLELIC	0	HLA-A*01:01	0	0.0	0.000368	47.0	0	0
KMNSDRVPDV	Q96D46	KESKIN_A0101	MONOALLELIC	0	HLA-A*01:01	0	0.0	0.000802	33.0	0	0
KELQYLQG	Q5T795	KESKIN_A0101	MONOALLELIC	0	HLA-A*01:01	0	0.0	3.7e-05	88.0	0	0
DLMEAAFKFLQ	Q9NU22	KESKIN_A0101	MONOALLELIC	0	HLA-A*01:01	0	0.0	0.000295	52.0	0	0
RKQDHLWQQS	Q9NU22	KESKIN_A0101	MONOALLELIC	0	HLA-A*01:01	0	0.0	0.00031800000000000003	50.0	0	0
GTRKARVLYDY	B7ZC39	KESKIN_A0101	MONOALLELIC	0	HLA-A*01:01	0	0.0706	0.075543	2.3	0	0
TSLAWAPSG	F8VZ44	KESKIN_A0101	MONOALLELIC	0	HLA-A*01:01	0	0.0	0.00086	32.0	0	0
QEQATEENAG	Q96ST3	KESKIN_A0101	MONOALLELIC	0	HLA-A*01:01	0	0.0	3.6e-05	88.0	0	0
RALLRDSLLI	Q9NU22	KESKIN_A0101	MONOALLELIC	0	HLA-A*01:01	0	0.0	0.001256	26.0	0	0
REKFTFAATRP	Q5T795	KESKIN_A0101	MONOALLELIC	0	HLA-A*01:01	0	0.0	2.9e-05	90.0	0	0
QDGEMGPKGPP	Q86Y22	KESKIN_A0101	MONOALLELIC	0	HLA-A*01:01	0	0.0	9e-06	98.0	0	0
SQVLIEATVIA	J3QSG6	KESKIN_A0101	MONOALLELIC	0	HLA-A*01:01	0	0.0	0.000382	47.0	0	0
VLNVPETRVTC	G3V0E4	KESKIN_A0101	MONOALLELIC	0	HLA-A*01:01	0	0.0	0.000229	57.0	0	0
SGAGKTVAAK	O00160	KESKIN_A0101	MONOALLELIC	0	HLA-A*01:01	0	0.0	0.001107	28.0	0	0
DVLPVNIY	O43264	KESKIN_A0101	MONOALLELIC	0	HLA-A*01:01	0	0.0042	0.035229	3.6	0	0
SQQDECSPRE	P05106	KESKIN_A0101	MONOALLELIC	0	HLA-A*01:01	0	0.0	0.000458	43.0	0	0
MEFVEYNKQQL	Q01970	KESKIN_A0101	MONOALLELIC	0	HLA-A*01:01	0	0.0	0.0020280000000000003	20.0	0	0
LAMFILNRLL	Q8IZT6	KESKIN_A0101	MONOALLELIC	0	HLA-A*01:01	0	0.0	0.000311	51.0	0	0
KQRVERPS	H3BV44	KESKIN_A0101	MONOALLELIC	0	HLA-A*01:01	0	0.0	2.5e-05	92.0	0	0
APASSAPQPK	Q15345	KESKIN_A0101	MONOALLELIC	0	HLA-A*01:01	0	0.0	0.001224	26.0	0	0
NDQTKVTE	P49792	KESKIN_A0101	MONOALLELIC	0	HLA-A*01:01	0	0.0	0.000121	69.0	0	0
YLSKQDLL	Q13315	KESKIN_A0101	MONOALLELIC	0	HLA-A*01:01	0	0.1155	0.01033	7.5	0	0
DLKRELHP	Q15345	KESKIN_A0101	MONOALLELIC	0	HLA-A*01:01	0	0.0	5.3e-05	83.0	0	0
THYKGPRIVL	G3V0E4	KESKIN_A0101	MONOALLELIC	0	HLA-A*01:01	0	0.0	0.001378	25.0	0	0
LDNPSSRDSI	Q9NU22	KESKIN_A0101	MONOALLELIC	0	HLA-A*01:01	0	0.0	0.001784	22.0	0	0
PPAVAPTTQT	H0Y3X6	KESKIN_A0101	MONOALLELIC	0	HLA-A*01:01	0	0.0	0.000118	70.0	0	0
YERFSGTYH	C9J4H0	KESKIN_A0101	MONOALLELIC	0	HLA-A*01:01	0	0.0	0.008947	8.1	0	0
EHLKDGTM	H3BV44	KESKIN_A0101	MONOALLELIC	0	HLA-A*01:01	0	0.0	0.000243	55.0	0	0
GQGEDKINEQI	Q9NU22	KESKIN_A0101	MONOALLELIC	0	HLA-A*01:01	0	0.0	0.001301	26.0	0	0
GNVMNKFEIL	A0A1B0GUM4	KESKIN_A0101	MONOALLELIC	0	HLA-A*01:01	0	0.0	0.000464	43.0	0	0
ATCLPLSVRR	Q8IZT6	KESKIN_A0101	MONOALLELIC	0	HLA-A*01:01	0	0.0	0.0035060000000000004	15.0	0	0
RPLLLKKS	Q5HYK7	KESKIN_A0101	MONOALLELIC	0	HLA-A*01:01	0	0.0	2.3e-05	93.0	0	0
RAPRKQMS	Q4AC94	KESKIN_A0101	MONOALLELIC	0	HLA-A*01:01	0	0.0	0.000121	69.0	0	0
PKGAILTGP	Q9Y4W6	KESKIN_A0101	MONOALLELIC	0	HLA-A*01:01	0	0.0	6e-06	99.0	0	0
MVLDPFQL	Q5HYK7	KESKIN_A0101	MONOALLELIC	0	HLA-A*01:01	0	0.0005	0.003924	14.0	0	0
EGTVRALLRDS	Q9NU22	KESKIN_A0101	MONOALLELIC	0	HLA-A*01:01	0	0.0	7.000000000000002e-06	99.0	0	0
TFDALSPS	Q9H3D4	KESKIN_A0101	MONOALLELIC	0	HLA-A*01:01	0	0.0003	0.001623	23.0	0	0
DVEQLKPEEIK	Q9NU22	KESKIN_A0101	MONOALLELIC	0	HLA-A*01:01	0	0.0	0.001629	23.0	0	0
KGPGEMPEI	Q9NU22	KESKIN_A0101	MONOALLELIC	0	HLA-A*01:01	0	0.0	0.0008	33.0	0	0
RAFSEACWE	Q9NU22	KESKIN_A0101	MONOALLELIC	0	HLA-A*01:01	0	0.0	0.000208	59.0	0	0
AKMRDKHKKEA	Q01970	KESKIN_A0101	MONOALLELIC	0	HLA-A*01:01	0	0.0	4.3e-05	86.0	0	0
IRTLLQAR	P32248	KESKIN_A0101	MONOALLELIC	0	HLA-A*01:01	0	0.0	0.000105	72.0	0	0
TVFLNFMAVQD	Q01970	KESKIN_A0101	MONOALLELIC	0	HLA-A*01:01	0	0.0	2.6e-05	91.0	0	0
GFEIFQKN	O00160	KESKIN_A0101	MONOALLELIC	0	HLA-A*01:01	0	0.0	0.000144	66.0	0	0
ILPIMVGCAK	Q7Z5Y7	KESKIN_A0101	MONOALLELIC	0	HLA-A*01:01	0	0.0	0.000679	36.0	0	0
KAAMNFFQ	Q13315	KESKIN_A0101	MONOALLELIC	0	HLA-A*01:01	0	0.0	0.000354	48.0	0	0
SRCVARFEYI	Q5HYK7	KESKIN_A0101	MONOALLELIC	0	HLA-A*01:01	0	0.0	0.000865	32.0	0	0
RLAAATEQD	Q7Z6L1	KESKIN_A0101	MONOALLELIC	0	HLA-A*01:01	0	0.0	0.000167	63.0	0	0
TETDQNESQSP	Q9NU22	KESKIN_A0101	MONOALLELIC	0	HLA-A*01:01	0	0.0	0.00017	63.0	0	0
TRLLQALHI	Q9NU22	KESKIN_A0101	MONOALLELIC	0	HLA-A*01:01	0	0.0	0.002452	18.0	0	0
ATASSAAVGS	Q9Y6I3	KESKIN_A0101	MONOALLELIC	0	HLA-A*01:01	0	0.0	0.002049	20.0	0	0
AKRCYTNPP	Q5VZ89	KESKIN_A0101	MONOALLELIC	0	HLA-A*01:01	0	0.0	2e-06	100.0	0	0
TFLTNDQT	P49792	KESKIN_A0101	MONOALLELIC	0	HLA-A*01:01	0	0.0	0.000156	64.0	0	0
TLWEGQAL	Q7Z6L1	KESKIN_A0101	MONOALLELIC	0	HLA-A*01:01	0	0.0	0.002478	18.0	0	0
FKTIEKPRIGE	H3BV44	KESKIN_A0101	MONOALLELIC	0	HLA-A*01:01	0	0.0	0.000176	62.0	0	0
VLLHWAPVEE	Q9HA65	KESKIN_A0101	MONOALLELIC	0	HLA-A*01:01	0	0.0	0.000265	54.0	0	0
ILEPTQAAKL	Q9NU22	KESKIN_A0101	MONOALLELIC	0	HLA-A*01:01	0	0.0512	0.018993	5.2	0	0
VTGTTGTRHH	A0A1B0GUM4	KESKIN_A0101	MONOALLELIC	0	HLA-A*01:01	0	0.0	0.005867	11.0	0	0
YGIPKVAYGID	Q9H9F9	KESKIN_A0101	MONOALLELIC	0	HLA-A*01:01	0	0.0	3.2e-05	89.0	0	0
APQSDVYENCC	A2VDJ0	KESKIN_A0101	MONOALLELIC	0	HLA-A*01:01	0	0.0	0.000104	72.0	0	0
DVGIQTFNLPL	Q4AC94	KESKIN_A0101	MONOALLELIC	0	HLA-A*01:01	0	0.0	0.000147	65.0	0	0
VDLFYLHAPDH	O43488	KESKIN_A0101	MONOALLELIC	0	HLA-A*01:01	0	0.0	9.9e-05	73.0	0	0
PVRVAALHSV	Q8NDN9	KESKIN_A0101	MONOALLELIC	0	HLA-A*01:01	0	0.0	0.000275	53.0	0	0
TEGIAMEID	Q96ST3	KESKIN_A0101	MONOALLELIC	0	HLA-A*01:01	0	0.0	2.4e-05	92.0	0	0
LPINGNGK	P09211	KESKIN_A0101	MONOALLELIC	0	HLA-A*01:01	0	0.0	0.000179	62.0	0	0
NLFYTAPK	Q4AC94	KESKIN_A0101	MONOALLELIC	0	HLA-A*01:01	0	0.0	0.000269	53.0	0	0
HGAVSQVSL	Q15345	KESKIN_A0101	MONOALLELIC	0	HLA-A*01:01	0	0.0	0.001696	22.0	0	0
KIDRFMQAVT	P01019	KESKIN_A0101	MONOALLELIC	0	HLA-A*01:01	0	0.0014	0.00131	26.0	0	0
CSDSSSDCGS	A2VDJ0	KESKIN_A0101	MONOALLELIC	0	HLA-A*01:01	0	0.0	0.001582	23.0	0	0
GWQEDINRLQ	Q9NU22	KESKIN_A0101	MONOALLELIC	0	HLA-A*01:01	0	0.0	0.000982	30.0	0	0
PYSEATARL	Q9Y4W6	KESKIN_A0101	MONOALLELIC	0	HLA-A*01:01	0	0.0	0.001503	24.0	0	0
SWWHCNSCS	P49792	KESKIN_A0101	MONOALLELIC	0	HLA-A*01:01	0	0.0	7.900000000000001e-05	77.0	0	0
FIAKASKCGA	Q8NDN9	KESKIN_A0101	MONOALLELIC	0	HLA-A*01:01	0	0.0	0.00039	46.0	0	0
FWMVWSEAMAR	Q5VT98	KESKIN_A0101	MONOALLELIC	0	HLA-A*01:01	0	0.0	0.000382	47.0	0	0
TVADMLHV	G3V0E4	KESKIN_A0101	MONOALLELIC	0	HLA-A*01:01	0	0.0	0.00385	14.0	0	0
FWAYSAAK	P32248	KESKIN_A0101	MONOALLELIC	0	HLA-A*01:01	0	0.0	0.000184	61.0	0	0
NSQNQSNNQF	P01042	KESKIN_A0101	MONOALLELIC	0	HLA-A*01:01	0	0.0002	0.045664	3.1	0	0
RWGWSDVSGLQ	Q7Z6L1	KESKIN_A0101	MONOALLELIC	0	HLA-A*01:01	0	0.0	8.7e-05	75.0	0	0
AAIHHNNCMYI	O43264	KESKIN_A0101	MONOALLELIC	0	HLA-A*01:01	0	0.0	0.001936	21.0	0	0
KVAKGTLPLSR	Q4AC94	KESKIN_A0101	MONOALLELIC	0	HLA-A*01:01	0	0.0	0.000521	41.0	0	0
PCMEVIRYAV	Q8IZT6	KESKIN_A0101	MONOALLELIC	0	HLA-A*01:01	0	0.0	0.000181	61.0	0	0
RVRLQHEAA	Q67FW5	KESKIN_A0101	MONOALLELIC	0	HLA-A*01:01	0	0.0	0.00133	25.0	0	0
LSSVHQKTQ	Q5VZ89	KESKIN_A0101	MONOALLELIC	0	HLA-A*01:01	0	0.0	0.001696	22.0	0	0
KSYKNEVTPS	Q8IZT6	KESKIN_A0101	MONOALLELIC	0	HLA-A*01:01	0	0.0	0.000254	55.0	0	0
LSPTQALPPP	Q9H3D4	KESKIN_A0101	MONOALLELIC	0	HLA-A*01:01	0	0.0	6.1e-05	81.0	0	0
SQATITRCSQP	F8WA39	KESKIN_A0101	MONOALLELIC	0	HLA-A*01:01	0	0.0	2.1e-05	93.0	0	0
HLCEQSFS	Q9H992	KESKIN_A0101	MONOALLELIC	0	HLA-A*01:01	0	0.0	0.000228	57.0	0	0
DAAKMPSASSG	Q96KR7	KESKIN_A0101	MONOALLELIC	0	HLA-A*01:01	0	0.0	6.7e-05	79.0	0	0
EKEGKEGNS	Q96ST3	KESKIN_A0101	MONOALLELIC	0	HLA-A*01:01	0	0.0	1.5e-05	96.0	0	0
PKEWRPEKIS	A0A1B0GUM4	KESKIN_A0101	MONOALLELIC	0	HLA-A*01:01	0	0.0	9e-06	98.0	0	0
NNLGGLSFL	H0YCY6	KESKIN_A0101	MONOALLELIC	0	HLA-A*01:01	0	0.0	0.00293	16.0	0	0
ACPAEGSREAR	Q7Z6L1	KESKIN_A0101	MONOALLELIC	0	HLA-A*01:01	0	0.0	0.0008289999999999999	33.0	0	0
IQEVLEKHF	Q9NU22	KESKIN_A0101	MONOALLELIC	0	HLA-A*01:01	0	0.0	0.007113	9.3	0	0
RVEEIKGEVCN	O43264	KESKIN_A0101	MONOALLELIC	0	HLA-A*01:01	0	0.0	0.000105	72.0	0	0
QEKVPEPE	Q9NU22	KESKIN_A0101	MONOALLELIC	0	HLA-A*01:01	0	0.0	2.2e-05	93.0	0	0
TALSEEEEEE	Q9NU22	KESKIN_A0101	MONOALLELIC	0	HLA-A*01:01	0	0.0	0.000167	63.0	0	0
RKQCMEYIELR	Q8IZT6	KESKIN_A0101	MONOALLELIC	0	HLA-A*01:01	0	0.0	5.9e-05	81.0	0	0
GCEEAKLEIM	Q9Y4W6	KESKIN_A0101	MONOALLELIC	0	HLA-A*01:01	0	0.0	0.002231	19.0	0	0
FREERLEIQ	Q4AC94	KESKIN_A0101	MONOALLELIC	0	HLA-A*01:01	0	0.0	0.000605	38.0	0	0
TPASHNLVNQ	Q4AC94	KESKIN_A0101	MONOALLELIC	0	HLA-A*01:01	0	0.0	0.000712	35.0	0	0
NCEQLLLGS	Q9NU22	KESKIN_A0101	MONOALLELIC	0	HLA-A*01:01	0	0.0	0.000265	54.0	0	0
NKHRNCDK	J3QSG6	KESKIN_A0101	MONOALLELIC	0	HLA-A*01:01	0	0.0	7.000000000000002e-06	99.0	0	0
TCQITPAEG	P01042	KESKIN_A0101	MONOALLELIC	0	HLA-A*01:01	0	0.0	0.00014	66.0	0	0
ICIYFSRI	E9PF10	KESKIN_A0101	MONOALLELIC	0	HLA-A*01:01	0	0.0	0.000207	59.0	0	0
FTGRFKQQTPS	Q5VZ89	KESKIN_A0101	MONOALLELIC	0	HLA-A*01:01	0	0.0	0.000165	63.0	0	0
DTGSLNLELE	H0Y3X6	KESKIN_A0101	MONOALLELIC	0	HLA-A*01:01	0	0.0	0.001857	21.0	0	0
LALLNLLTAHQ	J3QSG6	KESKIN_A0101	MONOALLELIC	0	HLA-A*01:01	0	0.0	6.500000000000001e-05	80.0	0	0
LRKRMRKMCL	Q9NU22	KESKIN_A0101	MONOALLELIC	0	HLA-A*01:01	0	0.0	0.000139	67.0	0	0
RGETETDQN	Q9NU22	KESKIN_A0101	MONOALLELIC	0	HLA-A*01:01	0	0.0	0.000131	68.0	0	0
KFCSDSSSDC	A2VDJ0	KESKIN_A0101	MONOALLELIC	0	HLA-A*01:01	0	0.0	4.4e-05	85.0	0	0
SKKLVNSV	H0YCY6	KESKIN_A0101	MONOALLELIC	0	HLA-A*01:01	0	0.0	0.000199	59.0	0	0
KKRLRSEDL	F8VZ44	KESKIN_A0101	MONOALLELIC	0	HLA-A*01:01	0	0.0	0.00011	71.0	0	0
FEYNGRSGYLL	Q01970	KESKIN_A0101	MONOALLELIC	0	HLA-A*01:01	0	0.1164	0.002919	16.0	0	0
KILGLAPSR	J3QQY2	KESKIN_A0101	MONOALLELIC	0	HLA-A*01:01	0	0.0	0.000779	34.0	0	0
YAGLFFFTLL	Q96SA4	KESKIN_A0101	MONOALLELIC	0	HLA-A*01:01	0	0.0034	0.0006190000000000001	37.0	0	0
RTCMSESTW	Q5VZ89	KESKIN_A0101	MONOALLELIC	0	HLA-A*01:01	0	0.0	0.009937	7.6	0	0
MTEKLSQKNIN	P05106	KESKIN_A0101	MONOALLELIC	0	HLA-A*01:01	0	0.0	0.000387	46.0	0	0
MGKGRIRRGNY	H3BV44	KESKIN_A0101	MONOALLELIC	0	HLA-A*01:01	0	0.0	0.003821	14.0	0	0
EWNDFNFDMDA	Q9H3D4	KESKIN_A0101	MONOALLELIC	0	HLA-A*01:01	0	0.0	0.000179	62.0	0	0
ERLEIQVWR	Q4AC94	KESKIN_A0101	MONOALLELIC	0	HLA-A*01:01	0	0.0	0.0007559999999999999	34.0	0	0
NKQVRIVMR	P49792	KESKIN_A0101	MONOALLELIC	0	HLA-A*01:01	0	0.0	0.00017	63.0	0	0
VHLSQMKIIT	Q5HYK7	KESKIN_A0101	MONOALLELIC	0	HLA-A*01:01	0	0.0	0.0001	73.0	0	0
SLGPSPGPAR	Q7Z6J9	KESKIN_A0101	MONOALLELIC	0	HLA-A*01:01	0	0.0	0.003075	16.0	0	0
ERARAKWD	P05106	KESKIN_A0101	MONOALLELIC	0	HLA-A*01:01	0	0.0	1.9e-05	94.0	0	0
IIRWRKLE	Q9NU22	KESKIN_A0101	MONOALLELIC	0	HLA-A*01:01	0	0.0	8.7e-05	75.0	0	0
DEVVVSYSHPH	Q9NU22	KESKIN_A0101	MONOALLELIC	0	HLA-A*01:01	0	0.0	0.000111	71.0	0	0
IIQSWYRMHKE	Q8IZT6	KESKIN_A0101	MONOALLELIC	0	HLA-A*01:01	0	0.0	3.6e-05	88.0	0	0
TGQTPVFSK	P62913	KESKIN_A0101	MONOALLELIC	0	HLA-A*01:01	0	0.0	0.0042710000000000005	13.0	0	0
SPLDASPRRPP	Q01970	KESKIN_A0101	MONOALLELIC	0	HLA-A*01:01	0	0.0	2.9e-05	90.0	0	0
RLYLVFPH	Q9HA65	KESKIN_A0101	MONOALLELIC	0	HLA-A*01:01	0	0.0	0.000242	56.0	0	0
LPPGDTSE	A0A087X038	KESKIN_A0101	MONOALLELIC	0	HLA-A*01:01	0	0.0	0.000105	72.0	0	0
KRMRKMCLT	Q9NU22	KESKIN_A0101	MONOALLELIC	0	HLA-A*01:01	0	0.0	6.3e-05	80.0	0	0
KHKASIVI	Q8IZT6	KESKIN_A0101	MONOALLELIC	0	HLA-A*01:01	0	0.0	7.900000000000001e-05	77.0	0	0
PSGSPYPNP	E9PF10	KESKIN_A0101	MONOALLELIC	0	HLA-A*01:01	0	0.0	0.000305	51.0	0	0
PANPPVPVL	Q5HYK7	KESKIN_A0101	MONOALLELIC	0	HLA-A*01:01	0	0.0	0.007348	9.1	0	0
FYTKLERT	Q8IZT6	KESKIN_A0101	MONOALLELIC	0	HLA-A*01:01	0	0.0	8.1e-05	76.0	0	0
LTILKAVK	Q8IZT6	KESKIN_A0101	MONOALLELIC	0	HLA-A*01:01	0	0.0	0.001048	29.0	0	0
FSLPTCRISE	O43264	KESKIN_A0101	MONOALLELIC	0	HLA-A*01:01	0	0.0	0.0005610000000000001	39.0	0	0
ASDTTIKP	P49792	KESKIN_A0101	MONOALLELIC	0	HLA-A*01:01	0	0.2627	0.002241	19.0	0	0
TKLQPLLN	J3QSG6	KESKIN_A0101	MONOALLELIC	0	HLA-A*01:01	0	0.0	6.9e-05	79.0	0	0
EDMFSEKQDIP	A2VDJ0	KESKIN_A0101	MONOALLELIC	0	HLA-A*01:01	0	0.0	3.4e-05	89.0	0	0
FQPFLKDVNE	Q9NU22	KESKIN_A0101	MONOALLELIC	0	HLA-A*01:01	0	0.0	0.000119	69.0	0	0
GWGYNGNG	Q8NDN9	KESKIN_A0101	MONOALLELIC	0	HLA-A*01:01	0	0.0	2.2e-05	93.0	0	0
CTDVPGEFVWQ	Q9NU22	KESKIN_A0101	MONOALLELIC	0	HLA-A*01:01	1	0.6707	0.01394	6.2	0	0
ILRDVNAL	Q9NU22	KESKIN_A0101	MONOALLELIC	0	HLA-A*01:01	0	0.0	0.001677	22.0	0	0
WKDFEVCS	Q9NU22	KESKIN_A0101	MONOALLELIC	0	HLA-A*01:01	0	0.0	2.5e-05	92.0	0	0
LAISTLEEL	Q5VT98	KESKIN_A0101	MONOALLELIC	0	HLA-A*01:01	0	0.0	0.003019	16.0	0	0
VTSKGETPP	Q5VZ89	KESKIN_A0101	MONOALLELIC	0	HLA-A*01:01	0	0.0	0.000779	34.0	0	0
LQNIDFTQRPF	Q5VZ89	KESKIN_A0101	MONOALLELIC	0	HLA-A*01:01	0	0.0	0.001359	25.0	0	0
SVGPAPGHGN	Q9NU22	KESKIN_A0101	MONOALLELIC	0	HLA-A*01:01	0	0.0	0.0004980000000000001	41.0	0	0
SKINSNYEFCD	F8WA39	KESKIN_A0101	MONOALLELIC	0	HLA-A*01:01	0	0.0	5.8e-05	81.0	0	0
LSCVGIWILA	P32248	KESKIN_A0101	MONOALLELIC	0	HLA-A*01:01	0	0.0	0.000905	31.0	0	0
DALRSFVSP	Q5VZE5	KESKIN_A0101	MONOALLELIC	0	HLA-A*01:01	0	0.0	0.000344	49.0	0	0
RMHALSLKIVL	E9PF10	KESKIN_A0101	MONOALLELIC	0	HLA-A*01:01	0	0.0	9.8e-05	73.0	0	0
PTVPHLYRDG	Q8IZT6	KESKIN_A0101	MONOALLELIC	0	HLA-A*01:01	0	0.0	8.8e-05	75.0	0	0
RFVVNPQI	Q7Z5Y7	KESKIN_A0101	MONOALLELIC	0	HLA-A*01:01	0	0.0	0.000234	56.0	0	0
LAPPAEPHS	Q9HA65	KESKIN_A0101	MONOALLELIC	0	HLA-A*01:01	0	0.0	0.002016	20.0	0	0
TSIQRNKLLEN	H3BV44	KESKIN_A0101	MONOALLELIC	0	HLA-A*01:01	0	0.0	9.7e-05	73.0	0	0
SAFTLGSEMK	P49792	KESKIN_A0101	MONOALLELIC	0	HLA-A*01:01	0	0.0	0.002559	18.0	0	0
TNVVILAGTNR	Q9Y4W6	KESKIN_A0101	MONOALLELIC	0	HLA-A*01:01	0	0.0	0.00032	50.0	0	0
IRPLPEEMLS	Q01780	KESKIN_A0101	MONOALLELIC	0	HLA-A*01:01	0	0.0	0.00036	48.0	0	0
EEAALKRPEI	Q9NU22	KESKIN_A0101	MONOALLELIC	0	HLA-A*01:01	0	0.0	0.000926	31.0	0	0
WDSSQAFA	Q15345	KESKIN_A0101	MONOALLELIC	0	HLA-A*01:01	0	0.0	0.001867	21.0	0	0
LALAMSKEEA	Q9Y6I3	KESKIN_A0101	MONOALLELIC	0	HLA-A*01:01	0	0.0	0.0003	51.0	0	0
QVRQVEDYPV	P05106	KESKIN_A0101	MONOALLELIC	0	HLA-A*01:01	0	0.0	0.000718	35.0	0	0
LPPHEAKHY	Q9NU22	KESKIN_A0101	MONOALLELIC	0	HLA-A*01:01	0	0.0	0.029897000000000007	3.9	0	0
VKAHPRFM	Q9NU22	KESKIN_A0101	MONOALLELIC	0	HLA-A*01:01	0	0.0	0.000403	45.0	0	0
EFGKTNFVQ	P49792	KESKIN_A0101	MONOALLELIC	0	HLA-A*01:01	0	0.0	0.000971	30.0	0	0
HGHEQQHG	P01042	KESKIN_A0101	MONOALLELIC	0	HLA-A*01:01	0	0.0	3.6e-05	88.0	0	0
PVDIYYLMDL	P05106	KESKIN_A0101	MONOALLELIC	0	HLA-A*01:01	0	0.0054	0.006038	11.0	0	0
LRPSLPTQ	P49792	KESKIN_A0101	MONOALLELIC	0	HLA-A*01:01	0	0.0	8.1e-05	76.0	0	0
LAVIGNAL	Q9NU22	KESKIN_A0101	MONOALLELIC	0	HLA-A*01:01	0	0.0	0.001125	28.0	0	0
RGRLQDREGI	Q5HYK7	KESKIN_A0101	MONOALLELIC	0	HLA-A*01:01	0	0.0	0.000394	46.0	0	0
IQTFNLPLT	Q4AC94	KESKIN_A0101	MONOALLELIC	0	HLA-A*01:01	0	0.0	0.000522	41.0	0	0
SNLTFQIY	Q4AC94	KESKIN_A0101	MONOALLELIC	0	HLA-A*01:01	0	0.0	0.050348	2.9	0	0
WYLEHADPLLK	Q9Y4W6	KESKIN_A0101	MONOALLELIC	0	HLA-A*01:01	0	0.0	0.007378	9.1	0	0
LAQKPVFLP	Q96ST3	KESKIN_A0101	MONOALLELIC	0	HLA-A*01:01	0	0.0	0.00189	21.0	0	0
RVRRTLRKMQ	Q8IZT6	KESKIN_A0101	MONOALLELIC	0	HLA-A*01:01	0	0.0	0.000209	58.0	0	0
QSTWNVDSE	A2VDJ0	KESKIN_A0101	MONOALLELIC	0	HLA-A*01:01	0	0.0	0.001105	28.0	0	0
LHTYQKEQRNA	Q96ST3	KESKIN_A0101	MONOALLELIC	0	HLA-A*01:01	0	0.0	8.7e-05	75.0	0	0
IQKQNILY	O43264	KESKIN_A0101	MONOALLELIC	0	HLA-A*01:01	0	0.1517	0.044302	3.2	0	0
FGSNEILK	Q9HA65	KESKIN_A0101	MONOALLELIC	0	HLA-A*01:01	0	0.0	0.000754	34.0	0	0
RGVSLSTRQ	O00160	KESKIN_A0101	MONOALLELIC	0	HLA-A*01:01	0	0.0	0.000263	54.0	0	0
GQRDDLIAS	Q01970	KESKIN_A0101	MONOALLELIC	0	HLA-A*01:01	0	0.0	0.000343	49.0	0	0
DITKLYGEFAD	E9PF10	KESKIN_A0101	MONOALLELIC	0	HLA-A*01:01	0	0.0	4.9e-05	84.0	0	0
HGSGAADA	Q9NU22	KESKIN_A0101	MONOALLELIC	0	HLA-A*01:01	0	0.0	9e-05	74.0	0	0
VMGAILLIGLA	P05106	KESKIN_A0101	MONOALLELIC	0	HLA-A*01:01	0	0.0	0.000114	70.0	0	0
TGINTKLSG	Q4AC94	KESKIN_A0101	MONOALLELIC	0	HLA-A*01:01	0	0.0	0.000114	70.0	0	0
VLISVNPFKQM	O00160	KESKIN_A0101	MONOALLELIC	0	HLA-A*01:01	0	0.0027	0.001056	29.0	0	0
FQPVFRYFCME	Q13315	KESKIN_A0101	MONOALLELIC	0	HLA-A*01:01	0	0.0	1.3e-05	97.0	0	0
RLNALLEPGG	Q9NU22	KESKIN_A0101	MONOALLELIC	0	HLA-A*01:01	0	0.0	5e-05	84.0	0	0
KGPGEMPE	Q9NU22	KESKIN_A0101	MONOALLELIC	0	HLA-A*01:01	0	0.0	3.8e-05	87.0	0	0
NYYRILMRRDQ	P49792	KESKIN_A0101	MONOALLELIC	0	HLA-A*01:01	0	0.0	3.3e-05	89.0	0	0
ISSSWDGCQK	Q9NU22	KESKIN_A0101	MONOALLELIC	0	HLA-A*01:01	0	0.0	0.003735	14.0	0	0
DLSETTIQTPD	F8VZ44	KESKIN_A0101	MONOALLELIC	0	HLA-A*01:01	0	0.0	2.2e-05	93.0	0	0
KRERVDFADSV	O00160	KESKIN_A0101	MONOALLELIC	0	HLA-A*01:01	0	0.0	0.000418	45.0	0	0
YSKHKTSTAA	A2VDJ0	KESKIN_A0101	MONOALLELIC	0	HLA-A*01:01	0	0.0	0.002996	16.0	0	0
AVYHENTKS	Q4AC94	KESKIN_A0101	MONOALLELIC	0	HLA-A*01:01	0	0.0001	0.00157	23.0	0	0
FKASKEILLAF	Q8IZT6	KESKIN_A0101	MONOALLELIC	0	HLA-A*01:01	0	0.0	0.001585	23.0	0	0
VKAGVETT	A0A0B4J231	KESKIN_A0101	MONOALLELIC	0	HLA-A*01:01	0	0.0	4.6e-05	85.0	0	0
DLRVTGMLKD	Q5VZE5	KESKIN_A0101	MONOALLELIC	0	HLA-A*01:01	0	0.0	0.000152	65.0	0	0
VENAFSLF	Q8NDN9	KESKIN_A0101	MONOALLELIC	0	HLA-A*01:01	0	0.0264	0.012041	6.8	0	0
APSSSPMG	P31994	KESKIN_A0101	MONOALLELIC	0	HLA-A*01:01	0	0.0	0.000155	64.0	0	0
TITPNPNFR	Q9NU22	KESKIN_A0101	MONOALLELIC	0	HLA-A*01:01	0	0.0	0.011658	6.9	0	0
PRLLMNYEDK	Q9NU22	KESKIN_A0101	MONOALLELIC	0	HLA-A*01:01	0	0.0	4.7e-05	84.0	0	0
TYILTSSV	Q9NU22	KESKIN_A0101	MONOALLELIC	0	HLA-A*01:01	0	0.0	0.000421	45.0	0	0
TRQGPGAES	Q15345	KESKIN_A0101	MONOALLELIC	0	HLA-A*01:01	0	0.0	0.000305	51.0	0	0
FFCQLYKP	Q9NU22	KESKIN_A0101	MONOALLELIC	0	HLA-A*01:01	0	0.0	2.6e-05	91.0	0	0
VDPNGFFL	Q01970	KESKIN_A0101	MONOALLELIC	0	HLA-A*01:01	0	0.0	0.064553	2.5	0	0
SQNSMQAVMLI	Q9NU22	KESKIN_A0101	MONOALLELIC	0	HLA-A*01:01	0	0.0	0.001125	28.0	0	0
RLDSEYQST	Q9H992	KESKIN_A0101	MONOALLELIC	0	HLA-A*01:01	0	0.072	0.019597	5.1	0	0
TKKTAIVVI	Q8IZT6	KESKIN_A0101	MONOALLELIC	0	HLA-A*01:01	0	0.0	0.000394	46.0	0	0
NKNNLLSP	Q8NDN9	KESKIN_A0101	MONOALLELIC	0	HLA-A*01:01	0	0.0	1.3e-05	97.0	0	0
NTYGQLGTG	Q8NDN9	KESKIN_A0101	MONOALLELIC	0	HLA-A*01:01	0	0.0	0.001316	25.0	0	0
KIIKKKNSIPE	P49792	KESKIN_A0101	MONOALLELIC	0	HLA-A*01:01	0	0.0	2.1e-05	93.0	0	0
RLCVSMSK	Q5T795	KESKIN_A0101	MONOALLELIC	0	HLA-A*01:01	0	0.0	0.000126	68.0	0	0
KVLRSKSL	Q96ST3	KESKIN_A0101	MONOALLELIC	0	HLA-A*01:01	0	0.0	0.000241	56.0	0	0
TPYGKTLI	B7ZC39	KESKIN_A0101	MONOALLELIC	0	HLA-A*01:01	0	0.0	0.001297	26.0	0	0
YRCEDERFEL	Q96ST3	KESKIN_A0101	MONOALLELIC	0	HLA-A*01:01	0	0.0	0.0063100000000000005	10.0	0	0
NSCVRRRKWI	Q7Z6L1	KESKIN_A0101	MONOALLELIC	0	HLA-A*01:01	0	0.0	0.000192	60.0	0	0
KVRKRIKD	Q8IZT6	KESKIN_A0101	MONOALLELIC	0	HLA-A*01:01	0	0.0	1.9e-05	94.0	0	0
IRLNNLCLEL	Q5VT98	KESKIN_A0101	MONOALLELIC	0	HLA-A*01:01	0	0.0	0.000802	33.0	0	0
PEPPPDDG	Q5VZ89	KESKIN_A0101	MONOALLELIC	0	HLA-A*01:01	0	0.0	1.8e-05	95.0	0	0
QQYEEIIQSTE	O43264	KESKIN_A0101	MONOALLELIC	0	HLA-A*01:01	0	0.0	0.000106	72.0	0	0
LLGAAMPAS	E9PF10	KESKIN_A0101	MONOALLELIC	0	HLA-A*01:01	0	0.0	0.000674	36.0	0	0
SLTLSYNG	Q15345	KESKIN_A0101	MONOALLELIC	0	HLA-A*01:01	0	0.0	0.000143	66.0	0	0
RKESGTKLV	Q5T795	KESKIN_A0101	MONOALLELIC	0	HLA-A*01:01	0	0.0	0.000643	37.0	0	0
GRLDVLVNNA	Q96LJ7	KESKIN_A0101	MONOALLELIC	0	HLA-A*01:01	0	0.0	0.00433	13.0	0	0
FCKAFPFHII	D6RC99	KESKIN_A0101	MONOALLELIC	0	HLA-A*01:01	0	0.0	0.00045	43.0	0	0
CECEASKA	Q4AC94	KESKIN_A0101	MONOALLELIC	0	HLA-A*01:01	0	0.0	2.4e-05	92.0	0	0
SITCKGDIFVS	Q7Z6L1	KESKIN_A0101	MONOALLELIC	0	HLA-A*01:01	0	0.0	0.000156	64.0	0	0
PSAEKEKQ	Q9NU22	KESKIN_A0101	MONOALLELIC	0	HLA-A*01:01	0	0.0	3.3e-05	89.0	0	0
LIHRKAVPGNV	P49792	KESKIN_A0101	MONOALLELIC	0	HLA-A*01:01	0	0.0	0.000133	67.0	0	0
PINGWKVYDPV	F8WA39	KESKIN_A0101	MONOALLELIC	0	HLA-A*01:01	0	0.0	5.7e-05	82.0	0	0
VETLRRGSKF	Q01970	KESKIN_A0101	MONOALLELIC	0	HLA-A*01:01	0	0.0	0.009392	7.9	0	0
LPLGSPRCD	P05106	KESKIN_A0101	MONOALLELIC	0	HLA-A*01:01	0	0.0	1.8e-05	95.0	0	0
MISLMKRPPG	P01042	KESKIN_A0101	MONOALLELIC	0	HLA-A*01:01	0	0.0	1e-05	98.0	0	0
FQRYRGYCSRR	Q9UHB9	KESKIN_A0101	MONOALLELIC	0	HLA-A*01:01	0	0.0	7.6e-05	77.0	0	0
GTNVAMASNQA	P49792	KESKIN_A0101	MONOALLELIC	0	HLA-A*01:01	0	0.0	0.001498	24.0	0	0
KQAPFRSP	H0Y3X6	KESKIN_A0101	MONOALLELIC	0	HLA-A*01:01	0	0.0	7e-05	79.0	0	0
EGQIAPPS	Q9H3D4	KESKIN_A0101	MONOALLELIC	0	HLA-A*01:01	0	0.0	6e-05	81.0	0	0
GGDLAYFDGLS	E9PF10	KESKIN_A0101	MONOALLELIC	0	HLA-A*01:01	0	0.002	8e-05	76.0	0	0
QREAPKSVLDS	Q9NU22	KESKIN_A0101	MONOALLELIC	0	HLA-A*01:01	0	0.0	6.7e-05	79.0	0	0
NDLLICCRQL	Q13315	KESKIN_A0101	MONOALLELIC	0	HLA-A*01:01	0	0.0	3.8e-05	87.0	0	0
LSPRVTAVCGV	Q9NU22	KESKIN_A0101	MONOALLELIC	0	HLA-A*01:01	0	0.0	0.000217	58.0	0	0
VITKTMELKPL	P49792	KESKIN_A0101	MONOALLELIC	0	HLA-A*01:01	0	0.0	0.000124	69.0	0	0
SEEDDIVPS	Q4AC94	KESKIN_A0101	MONOALLELIC	0	HLA-A*01:01	0	0.0	0.000472	42.0	0	0
IETSGLPKK	Q5HYK7	KESKIN_A0101	MONOALLELIC	0	HLA-A*01:01	0	0.0	0.002459	18.0	0	0
YTNYEAGKDDY	P09211	KESKIN_A0101	MONOALLELIC	0	HLA-A*01:01	1	1.0	0.885545	0.09	1	1
TCSLDGIVRLW	C9JEH3	KESKIN_A0101	MONOALLELIC	0	HLA-A*01:01	0	0.0	0.013536	6.3	0	0
ETSSVAQSGSE	P49792	KESKIN_A0101	MONOALLELIC	0	HLA-A*01:01	0	0.0	0.000278	53.0	0	0
TLRVVAQEA	Q96LJ7	KESKIN_A0101	MONOALLELIC	0	HLA-A*01:01	0	0.0	0.002486	18.0	0	0
SVEALCDA	Q13315	KESKIN_A0101	MONOALLELIC	0	HLA-A*01:01	0	0.0	0.000644	37.0	0	0
SDSKVKNL	P49792	KESKIN_A0101	MONOALLELIC	0	HLA-A*01:01	0	0.0	0.001845	21.0	0	0
GFSGADVA	Q9Y4W6	KESKIN_A0101	MONOALLELIC	0	HLA-A*01:01	0	0.0	0.00015900000000000002	64.0	0	0
GQGSGGSR	Q4AC94	KESKIN_A0101	MONOALLELIC	0	HLA-A*01:01	0	0.0	0.000118	70.0	0	0
AIVVIQNYYRL	Q8IZT6	KESKIN_A0101	MONOALLELIC	0	HLA-A*01:01	0	0.0052	0.0007740000000000001	34.0	0	0
DTLKLPPTF	P49792	KESKIN_A0101	MONOALLELIC	0	HLA-A*01:01	0	0.0	0.047033	3.1	0	0
QMCNTLLQR	Q13315	KESKIN_A0101	MONOALLELIC	0	HLA-A*01:01	0	0.0	0.001109	28.0	0	0
GGTVKKPQLN	Q96ST3	KESKIN_A0101	MONOALLELIC	0	HLA-A*01:01	0	0.0	0.000166	63.0	0	0
LCISIDRYVAI	P32248	KESKIN_A0101	MONOALLELIC	0	HLA-A*01:01	0	0.0	0.000265	54.0	0	0
CAMVTTQH	Q4AC94	KESKIN_A0101	MONOALLELIC	0	HLA-A*01:01	0	0.0	0.000264	54.0	0	0
FKPWKWRKKKN	Q96KR7	KESKIN_A0101	MONOALLELIC	0	HLA-A*01:01	0	0.0	2e-06	100.0	0	0
KMRFWAKGKQG	H3BV44	KESKIN_A0101	MONOALLELIC	0	HLA-A*01:01	0	0.0	2.3e-05	93.0	0	0
TSKTLKSG	P49792	KESKIN_A0101	MONOALLELIC	0	HLA-A*01:01	0	0.0	9.3e-05	74.0	0	0
VSGGGCVVEA	Q7Z6L1	KESKIN_A0101	MONOALLELIC	0	HLA-A*01:01	0	0.0	0.001859	21.0	0	0
STLLGLEEHL	H0YCY6	KESKIN_A0101	MONOALLELIC	0	HLA-A*01:01	0	0.0	0.005597	11.0	0	0
VFKDLRIT	Q13315	KESKIN_A0101	MONOALLELIC	0	HLA-A*01:01	0	0.0	0.000179	62.0	0	0
SYLQTELHLYT	O43264	KESKIN_A0101	MONOALLELIC	0	HLA-A*01:01	0	0.0	0.007916	8.8	0	0
ELAALCYL	P49792	KESKIN_A0101	MONOALLELIC	0	HLA-A*01:01	0	0.0	0.0004280000000000001	44.0	0	0
VIGSKLNIS	Q5T795	KESKIN_A0101	MONOALLELIC	0	HLA-A*01:01	0	0.0	0.000373	47.0	0	0
PENGNPQQMQ	E9PF10	KESKIN_A0101	MONOALLELIC	0	HLA-A*01:01	0	0.0	9.6e-05	73.0	0	0
IQCARQEK	Q13315	KESKIN_A0101	MONOALLELIC	0	HLA-A*01:01	0	0.0	5.3e-05	83.0	0	0
LITIHDRKE	P05106	KESKIN_A0101	MONOALLELIC	0	HLA-A*01:01	0	0.0	0.000133	67.0	0	0
SLMDLADVFT	Q9Y6I3	KESKIN_A0101	MONOALLELIC	0	HLA-A*01:01	0	0.0018	0.011617	7.0	0	0
RIWDLKQG	C9JEH3	KESKIN_A0101	MONOALLELIC	0	HLA-A*01:01	0	0.0	0.000149	65.0	0	0
QVFAALANQ	Q9NU22	KESKIN_A0101	MONOALLELIC	0	HLA-A*01:01	0	0.0	0.000875	32.0	0	0
EAATSELGDS	Q4AC94	KESKIN_A0101	MONOALLELIC	0	HLA-A*01:01	0	0.0	0.000138	67.0	0	0
PPVLSLSH	Q8IZT6	KESKIN_A0101	MONOALLELIC	0	HLA-A*01:01	0	0.0	6.4e-05	80.0	0	0
DQSATALHFL	P01019	KESKIN_A0101	MONOALLELIC	0	HLA-A*01:01	0	0.0	0.00551	11.0	0	0
AHTPASQQTPP	Q96ST3	KESKIN_A0101	MONOALLELIC	0	HLA-A*01:01	0	0.0	1.9e-05	94.0	0	0
SLLENLFYTA	Q4AC94	KESKIN_A0101	MONOALLELIC	0	HLA-A*01:01	0	0.0	0.003382	15.0	0	0
NLEPENTLD	O43264	KESKIN_A0101	MONOALLELIC	0	HLA-A*01:01	0	0.0027	0.002188	19.0	0	0
SPAIVARTV	J3QSG6	KESKIN_A0101	MONOALLELIC	0	HLA-A*01:01	0	0.0	0.002552	18.0	0	0
QHQHLLQKQTS	Q9H3D4	KESKIN_A0101	MONOALLELIC	0	HLA-A*01:01	0	0.0	4e-06	100.0	0	0
IVDGMGIT	Q13315	KESKIN_A0101	MONOALLELIC	0	HLA-A*01:01	0	0.0009	0.032527999999999994	3.8	0	0
ESESAYPN	F8WA39	KESKIN_A0101	MONOALLELIC	0	HLA-A*01:01	0	0.0	0.0032990000000000003	15.0	0	0
CKEATSIKRVR	Q9H974	KESKIN_A0101	MONOALLELIC	0	HLA-A*01:01	0	0.0	4.2e-05	86.0	0	0
PKLRKRMR	Q9NU22	KESKIN_A0101	MONOALLELIC	0	HLA-A*01:01	0	0.0	6e-06	99.0	0	0
SKVPKGGGL	A0A087X038	KESKIN_A0101	MONOALLELIC	0	HLA-A*01:01	0	0.0	0.000742	34.0	0	0
SCVGVFQH	P11142	KESKIN_A0101	MONOALLELIC	0	HLA-A*01:01	0	0.0	0.00013700000000000002	67.0	0	0
EEEKVAAEMW	Q9NU22	KESKIN_A0101	MONOALLELIC	0	HLA-A*01:01	0	0.0	0.008143000000000001	8.6	0	0
AQSGSESK	P49792	KESKIN_A0101	MONOALLELIC	0	HLA-A*01:01	0	0.0	0.000151	65.0	0	0
IFAIYKMSF	P32248	KESKIN_A0101	MONOALLELIC	0	HLA-A*01:01	0	0.0	0.014085	6.2	0	0
RLTSLGVIG	Q92600	KESKIN_A0101	MONOALLELIC	0	HLA-A*01:01	0	0.0	0.00041	45.0	0	0
VFQHNELKKET	Q8IZT6	KESKIN_A0101	MONOALLELIC	0	HLA-A*01:01	0	0.0	3.6e-05	88.0	0	0
ALQQAYDVLIK	Q5VZ89	KESKIN_A0101	MONOALLELIC	0	HLA-A*01:01	0	0.0	0.000842	32.0	0	0
NLLSTLKKL	Q5VZ89	KESKIN_A0101	MONOALLELIC	0	HLA-A*01:01	0	0.0	0.001667	22.0	0	0
HPYQYELNHF	Q01780	KESKIN_A0101	MONOALLELIC	0	HLA-A*01:01	0	0.0	0.006581999999999999	9.7	0	0
RHSLDHLLKLY	Q01780	KESKIN_A0101	MONOALLELIC	0	HLA-A*01:01	0	0.0	0.229278	0.97	1	0
TPRFFPLDFIV	E9PF10	KESKIN_A0101	MONOALLELIC	0	HLA-A*01:01	0	0.0	0.00039	46.0	0	0
LRNADSEIKH	P49792	KESKIN_A0101	MONOALLELIC	0	HLA-A*01:01	0	0.0	0.001146	27.0	0	0
LNDVFLSKETK	A2VDJ0	KESKIN_A0101	MONOALLELIC	0	HLA-A*01:01	0	0.0	0.000961	30.0	0	0
IDVIQEVLE	Q9NU22	KESKIN_A0101	MONOALLELIC	0	HLA-A*01:01	0	0.0	0.000229	57.0	0	0
MKLFYSNP	A0A1B0GUM4	KESKIN_A0101	MONOALLELIC	0	HLA-A*01:01	0	0.0	6e-06	99.0	0	0
RKHQQRQK	Q8IZT6	KESKIN_A0101	MONOALLELIC	0	HLA-A*01:01	0	0.0	1.8e-05	95.0	0	0
NYDLREDAL	P49792	KESKIN_A0101	MONOALLELIC	0	HLA-A*01:01	0	0.276	0.01349	6.4	0	0
QPVCSQRGEC	P05106	KESKIN_A0101	MONOALLELIC	0	HLA-A*01:01	0	0.0	4.7e-05	84.0	0	0
ELQYLQGHLV	Q9NU22	KESKIN_A0101	MONOALLELIC	0	HLA-A*01:01	0	0.0	0.003213	15.0	0	0
NDTWVSFPSWS	Q96ST3	KESKIN_A0101	MONOALLELIC	0	HLA-A*01:01	0	0.0	8e-05	76.0	0	0
SEDSLFTP	A0A087X038	KESKIN_A0101	MONOALLELIC	0	HLA-A*01:01	0	0.0	0.000518	41.0	0	0
LAMSKEEADQP	Q9Y6I3	KESKIN_A0101	MONOALLELIC	0	HLA-A*01:01	0	0.0	3.5e-05	88.0	0	0
AIRAILCAIQN	Q9NU22	KESKIN_A0101	MONOALLELIC	0	HLA-A*01:01	0	0.0	1e-05	98.0	0	0
SQAMQAHV	Q67FW5	KESKIN_A0101	MONOALLELIC	0	HLA-A*01:01	0	0.0	0.00045	43.0	0	0
KEKWEAFGLR	Q9NU22	KESKIN_A0101	MONOALLELIC	0	HLA-A*01:01	0	0.0	0.000919	31.0	0	0
INPPTLTA	Q92600	KESKIN_A0101	MONOALLELIC	0	HLA-A*01:01	0	0.0	0.001448	24.0	0	0
SKKDVRNF	P32248	KESKIN_A0101	MONOALLELIC	0	HLA-A*01:01	0	0.0	0.000745	34.0	0	0
IGRRFDDAVV	P11142	KESKIN_A0101	MONOALLELIC	0	HLA-A*01:01	0	0.0	0.000229	57.0	0	0
EGHSLAQTVFT	Q5VZE5	KESKIN_A0101	MONOALLELIC	0	HLA-A*01:01	0	0.0	0.000144	66.0	0	0
AFLGASAVTA	A0A286YF11	KESKIN_A0101	MONOALLELIC	0	HLA-A*01:01	0	0.0	0.000648	37.0	0	0
EFNEGQIAPP	Q9H3D4	KESKIN_A0101	MONOALLELIC	0	HLA-A*01:01	0	0.0	0.00013000000000000002	68.0	0	0
SWEKEEGKS	Q7Z5Y7	KESKIN_A0101	MONOALLELIC	0	HLA-A*01:01	0	0.0	0.00011	71.0	0	0
LGSNLTDN	Q9H992	KESKIN_A0101	MONOALLELIC	0	HLA-A*01:01	0	0.0	4.3e-05	86.0	0	0
CGSLLGYRAVY	Q96SA4	KESKIN_A0101	MONOALLELIC	0	HLA-A*01:01	0	0.0483	0.003723	14.0	0	0
GLADNEAAI	Q9UHB9	KESKIN_A0101	MONOALLELIC	0	HLA-A*01:01	0	0.0	0.006193	11.0	0	0
KGEPGSMGPR	Q86Y22	KESKIN_A0101	MONOALLELIC	0	HLA-A*01:01	0	0.0	0.001332	25.0	0	0
LKLSQRSKD	E9PF10	KESKIN_A0101	MONOALLELIC	0	HLA-A*01:01	0	0.0	4e-06	100.0	0	0
AKRLIGRRF	P11142	KESKIN_A0101	MONOALLELIC	0	HLA-A*01:01	0	0.0	0.002608	17.0	0	0
AITYGYYN	Q5VZ89	KESKIN_A0101	MONOALLELIC	0	HLA-A*01:01	0	0.0	0.000211	58.0	0	0
VTSLILIRNN	A2VDJ0	KESKIN_A0101	MONOALLELIC	0	HLA-A*01:01	0	0.0	0.000206	59.0	0	0
QITPSYYTT	A6NLM8	KESKIN_A0101	MONOALLELIC	0	HLA-A*01:01	0	0.0	0.001454	24.0	0	0
ISASRVTGTT	A0A1B0GUM4	KESKIN_A0101	MONOALLELIC	0	HLA-A*01:01	0	0.0	0.000929	31.0	0	0
PPKFVFGSES	P49792	KESKIN_A0101	MONOALLELIC	0	HLA-A*01:01	0	0.0	6.2e-05	81.0	0	0
AAQQSLRQLLH	Q15345	KESKIN_A0101	MONOALLELIC	0	HLA-A*01:01	0	0.0	0.002456	18.0	0	0
KGTSDGQE	Q9NU22	KESKIN_A0101	MONOALLELIC	0	HLA-A*01:01	0	0.0	2.6e-05	91.0	0	0
LVEIILHVVRQ	Q9UNM6	KESKIN_A0101	MONOALLELIC	0	HLA-A*01:01	0	0.0	0.000525	40.0	0	0
GEITKLAV	H3BV44	KESKIN_A0101	MONOALLELIC	0	HLA-A*01:01	0	0.0	0.000252	55.0	0	0
FESFFPYQVTE	Q9H974	KESKIN_A0101	MONOALLELIC	0	HLA-A*01:01	0	0.0	0.00018	62.0	0	0
TSSADAGE	Q96KR7	KESKIN_A0101	MONOALLELIC	0	HLA-A*01:01	0	0.0	0.0004730000000000001	42.0	0	0
LMRQILEG	Q9UEE5	KESKIN_A0101	MONOALLELIC	0	HLA-A*01:01	0	0.0	6.9e-05	79.0	0	0
GDLSDVEEE	Q96ST3	KESKIN_A0101	MONOALLELIC	0	HLA-A*01:01	0	0.0	0.000112	71.0	0	0
VHLTVLSE	P31994	KESKIN_A0101	MONOALLELIC	0	HLA-A*01:01	0	0.0	4.6e-05	85.0	0	0
KSVDRSLLFLD	Q9H974	KESKIN_A0101	MONOALLELIC	0	HLA-A*01:01	0	0.0	0.000391	46.0	0	0
EKSTYEEF	Q9Y4W6	KESKIN_A0101	MONOALLELIC	0	HLA-A*01:01	0	0.0	0.001165	27.0	0	0
QDPESYHTLP	Q9NU22	KESKIN_A0101	MONOALLELIC	0	HLA-A*01:01	0	0.0	0.000407	45.0	0	0
AIVARTVR	J3QSG6	KESKIN_A0101	MONOALLELIC	0	HLA-A*01:01	0	0.0	0.00028900000000000003	52.0	0	0
SREDMFSEKQD	A2VDJ0	KESKIN_A0101	MONOALLELIC	0	HLA-A*01:01	0	0.0	3e-05	90.0	0	0
EQIDERDYD	Q9NU22	KESKIN_A0101	MONOALLELIC	0	HLA-A*01:01	0	0.0	8.6e-05	75.0	0	0
NDSGEYTCQ	P31994	KESKIN_A0101	MONOALLELIC	0	HLA-A*01:01	0	0.0	0.00041	45.0	0	0
MLSEHTSKLKM	Q5T795	KESKIN_A0101	MONOALLELIC	0	HLA-A*01:01	0	0.0132	0.004376	13.0	0	0
LTAHKHKMNTE	Q8IZT6	KESKIN_A0101	MONOALLELIC	0	HLA-A*01:01	0	0.0	9.8e-05	73.0	0	0
AIVRALPL	Q15345	KESKIN_A0101	MONOALLELIC	0	HLA-A*01:01	0	0.0	0.000276	53.0	0	0
TYFNKLKK	Q8IZT6	KESKIN_A0101	MONOALLELIC	0	HLA-A*01:01	0	0.0	0.000878	32.0	0	0
GAASDLPPPP	Q9HA65	KESKIN_A0101	MONOALLELIC	0	HLA-A*01:01	0	0.0	5.2e-05	83.0	0	0
QVVFARVD	Q9BS26	KESKIN_A0101	MONOALLELIC	0	HLA-A*01:01	0	0.0	0.0001	73.0	0	0
ELHREENRES	Q5VZ89	KESKIN_A0101	MONOALLELIC	0	HLA-A*01:01	0	0.0	0.000103	72.0	0	0
LPSPHWEWE	Q7Z6L1	KESKIN_A0101	MONOALLELIC	0	HLA-A*01:01	0	0.0	0.000585	38.0	0	0
IKNRFQGQPD	Q96ST3	KESKIN_A0101	MONOALLELIC	0	HLA-A*01:01	0	0.0	2e-06	100.0	0	0
ACQNPRKQS	P49792	KESKIN_A0101	MONOALLELIC	0	HLA-A*01:01	0	0.0	4.1e-05	86.0	0	0
RTHLVSEVF	P09917	KESKIN_A0101	MONOALLELIC	0	HLA-A*01:01	0	0.0093	0.048609	3.0	0	0
GCRMRKQD	Q9NU22	KESKIN_A0101	MONOALLELIC	0	HLA-A*01:01	0	0.0	2e-06	100.0	0	0
TASISFLTPLR	B7ZC39	KESKIN_A0101	MONOALLELIC	0	HLA-A*01:01	0	0.0	0.0005809999999999999	39.0	0	0
TFIQSTFRM	Q8IZT6	KESKIN_A0101	MONOALLELIC	0	HLA-A*01:01	0	0.0	0.015694	5.8	0	0
QLRHLLVSNVG	E9PF10	KESKIN_A0101	MONOALLELIC	0	HLA-A*01:01	0	0.0	1.2e-05	97.0	0	0
GKKCIAAKK	Q01780	KESKIN_A0101	MONOALLELIC	0	HLA-A*01:01	0	0.0	8.499999999999999e-05	75.0	0	0
EQLLNNYS	Q13315	KESKIN_A0101	MONOALLELIC	0	HLA-A*01:01	0	0.0	0.000105	72.0	0	0
GEPGPAGLK	Q86Y22	KESKIN_A0101	MONOALLELIC	0	HLA-A*01:01	0	0.0	0.0051600000000000005	12.0	0	0
KMLLGMYR	Q9NU22	KESKIN_A0101	MONOALLELIC	0	HLA-A*01:01	0	0.0	0.000264	54.0	0	0
LLTHRVRLRR	Q5VT98	KESKIN_A0101	MONOALLELIC	0	HLA-A*01:01	0	0.0	0.00072	35.0	0	0
VEYLGLKEN	O00160	KESKIN_A0101	MONOALLELIC	0	HLA-A*01:01	0	0.0	0.000134	67.0	0	0
EQELALRSYVL	Q9NU22	KESKIN_A0101	MONOALLELIC	0	HLA-A*01:01	0	0.0	0.0007700000000000001	34.0	0	0
HSGRLEKEDLG	O43264	KESKIN_A0101	MONOALLELIC	0	HLA-A*01:01	0	0.0	4.6e-05	85.0	0	0
SVFLCYKKSVP	Q5VZ89	KESKIN_A0101	MONOALLELIC	0	HLA-A*01:01	0	0.0	2.8000000000000006e-05	91.0	0	0
VVDRLEVV	Q9Y4W6	KESKIN_A0101	MONOALLELIC	0	HLA-A*01:01	0	0.0826	0.013179	6.5	0	0
LENKRTAAK	Q96KR7	KESKIN_A0101	MONOALLELIC	0	HLA-A*01:01	0	0.0	0.006074	11.0	0	0
GNYTPALTE	Q96ST3	KESKIN_A0101	MONOALLELIC	0	HLA-A*01:01	0	0.0	0.000445	44.0	0	0
LVEMKSNY	Q8IZT6	KESKIN_A0101	MONOALLELIC	0	HLA-A*01:01	1	0.6681	0.152143	1.4	1	1
[truncated: 998,000+ more rows]
