# Supplementary material for: Improvement of Neoantigen Identification Through Convolution Neural Network
Source: Front Immunol. 2021 May 25;12:682103. doi: 10.3389/fimmu.2021.682103 (PMC8186784; doi:10.3389/fimmu.2021.682103)
Supplement: Supplementary file 4 [file DataSheet_4.xlsx]

## Sheet: Sheet1
Driver Mutation	Project	Frequency	pmhc
PIK3CA_p.E545K	CESC	12.41% (34/274)	['HLA-A*11:01_STRDPLSEITK', 'HLA-B*40:01_SEITKQEKDFL', 'HLA-B*44:02_SEITKQEKDF', 'HLA-B*44:03_SEITKQEKDF', 'HLA-B*44:03_SEITKQEKDFL', 'HLA-B*57:01_ITKQEKDFLW']
IDH1_p.R132C	CHOL	11.76% (4/34)	['HLA-B*15:01_IIIGCHAY']
PIK3CA_p.E545K	COAD	10.53% (24/228)	['HLA-A*11:01_STRDPLSEITK', 'HLA-B*40:01_SEITKQEKDFL', 'HLA-B*44:02_SEITKQEKDF', 'HLA-B*44:03_SEITKQEKDF', 'HLA-B*44:03_SEITKQEKDFL', 'HLA-B*57:01_ITKQEKDFLW']
KRAS_p.G12D	COAD	13.16% (30/228)	['HLA-A*03:01_VVGADGVGK', 'HLA-A*11:01_VVVGADGVGK', 'HLA-A*11:01_VVGADGVGK']
KRAS_p.G12V	COAD	11.40% (26/228)	['HLA-A*02:01_KLVVVGAVGV', 'HLA-A*02:07_KLVVVGAVGV', 'HLA-A*03:01_VVVGAVGVGK', 'HLA-A*03:01_VVGAVGVGK', 'HLA-A*11:01_VVVGAVGVGK', 'HLA-A*11:01_VVGAVGVGK']
IDH1_p.R132H	LGG	70.53% (359/509)	['HLA-A*01:01_IIGHHAYGDQY', 'HLA-A*29:02_IGHHAYGDQY', 'HLA-A*29:02_IIIGHHAY', 'HLA-B*15:01_IIIGHHAY', 'HLA-B*35:01_KPIIIGHHAY', 'HLA-B*35:01_IIIGHHAY']
KRAS_p.G12C	LUAD	14.15% (61/431)	['HLA-A*11:01_VVVGACGVGK', 'HLA-A*11:01_VVGACGVGK']
KRAS_p.G12D	PAAD	30.32% (47/155)	['HLA-A*03:01_VVGADGVGK', 'HLA-A*11:01_VVVGADGVGK', 'HLA-A*11:01_VVGADGVGK']
KRAS_p.G12V	PAAD	20.00% (31/155)	['HLA-A*02:01_KLVVVGAVGV', 'HLA-A*02:07_KLVVVGAVGV', 'HLA-A*03:01_VVVGAVGVGK', 'HLA-A*03:01_VVGAVGVGK', 'HLA-A*11:01_VVVGAVGVGK', 'HLA-A*11:01_VVGAVGVGK']
KRAS_p.G12R	PAAD	16.77% (26/155)	['HLA-A*11:01_VVVGARGVGK', 'HLA-A*11:01_VVGARGVGK', 'HLA-A*31:01_KLVVVGAR', 'HLA-B*07:02_GARGVGKSAL']
KRAS_p.G12V	READ	14.12% (12/85)	['HLA-A*02:01_KLVVVGAVGV', 'HLA-A*02:07_KLVVVGAVGV', 'HLA-A*03:01_VVVGAVGVGK', 'HLA-A*03:01_VVGAVGVGK', 'HLA-A*11:01_VVVGAVGVGK', 'HLA-A*11:01_VVGAVGVGK']
BRAF_p.V600E	SKCM	46.21% (195/422)	['HLA-A*03:01_KIGDFGLATEK', 'HLA-A*11:01_KIGDFGLATEK', 'HLA-B*57:01_LATEKSRW']
NRAS_p.Q61R	SKCM	12.32% (52/422)	['HLA-A*01:01_ILDTAGREEY', 'HLA-A*01:01_DTAGREEY']
BRAF_p.V600E	THCA	58.33% (287/492)	['HLA-A*03:01_KIGDFGLATEK', 'HLA-A*11:01_KIGDFGLATEK', 'HLA-B*57:01_LATEKSRW']
TP53_p.R248Q	UCS	10.91% (6/55)	['HLA-A*02:01_GMNQRPILTI', 'HLA-A*02:03_GMNQRPILTI', 'HLA-B*51:01_NQRPILTI', 'HLA-B*51:01_NQRPILTII']
GNA11_p.Q209L	UVM	42.50% (34/80)	['HLA-A*01:01_MVDVGGLR', 'HLA-A*01:01_MVDVGGLRS', 'HLA-A*02:03_RMVDVGGL', 'HLA-A*31:01_RMVDVGGLR', 'HLA-B*57:01_GLRSERRKW']
GNAQ_p.Q209P	UVM	33.75% (27/80)	['HLA-A*01:01_MVDVGGPRS', 'HLA-A*31:01_RMVDVGGPR', 'HLA-B*07:02_GPRSERRKWI', 'HLA-B*07:02_GPRSERRKW', 'HLA-B*57:01_GPRSERRKW']
SF3B1_p.R625H	UVM	10.00% (8/80)	['HLA-A*02:01_NMDEYVHNT', 'HLA-A*02:07_NMDEYVHNT', 'HLA-A*24:02_EYVHNTTARAF']
GNAQ_p.Q209L	UVM	12.50% (10/80)	['HLA-A*01:01_MVDVGGLR', 'HLA-A*01:01_MVDVGGLRS', 'HLA-A*02:03_RMVDVGGL', 'HLA-A*31:01_RMVDVGGLR', 'HLA-B*57:01_GLRSERRKW']
