# Supplementary material for: Improvement of Neoantigen Identification Through Convolution Neural Network
Source: Front Immunol. 2021 May 25;12:682103. doi: 10.3389/fimmu.2021.682103 (PMC8186784; doi:10.3389/fimmu.2021.682103)
Supplement: Supplementary file 5 [file Table_1.xlsx]

## Sheet: ACC
gene	transcript	protein_change	CODE	recurrrence	eigen score (cancer)	New_Linear (cancer-focused) flag	eigen score (functional)	New_Linear (functional) flag	New_nmethods	New_3D mutational hotspot flag	kmer	allele	NetMHCpan4_EL_score	NetMHCpan4_EL_rank	APPM_Score
NRAS	ENST00000369535	p.Q61K	ACC,THYM,TGCT,LUSC,READ,LIHC,GBM,LGG,STAD,SKCM,THCA,COAD,KICH,BLCA	62	7.91842	1	2.1449	1	3	1	ILDTAGKEEY	HLA-A*01:01	0.944592	0.05	1
NRAS	ENST00000369535	p.Q61K	ACC,THYM,TGCT,LUSC,READ,LIHC,GBM,LGG,STAD,SKCM,THCA,COAD,KICH,BLCA	62	7.91842	1	2.1449	1	3	1	DTAGKEEY	HLA-A*01:01	0.154636	1.4	0.947972
NRAS	ENST00000369535	p.Q61K	ACC,THYM,TGCT,LUSC,READ,LIHC,GBM,LGG,STAD,SKCM,THCA,COAD,KICH,BLCA	62	7.91842	1	2.1449	1	3	1	ILDTAGKEEYS	HLA-A*01:01	0.178419	1.3	0.637613
TP53	ENST00000269305	p.Y234C	ACC,LUSC,SARC,GBM,MESO,LGG,HNSC,KIRC,BRCA,OV	20	23.2164	1	2.21841	1	3	1	GSDCTTIHCNY	HLA-A*01:01	0.585995	0.3	0.505691
CTNNB1	ENST00000349496	p.S45P	ACC,COAD,LIHC,SKCM,PAAD	19	7.09268	1	1.63491	1	0	0	TTTAPPLSGK	HLA-A*03:01	0.669316	0.16	1
CTNNB1	ENST00000349496	p.S45P	ACC,COAD,LIHC,SKCM,PAAD	19	7.09268	1	1.63491	1	0	0	ATTTAPPLSGK	HLA-A*11:01	0.716194	0.13	0.962417
CTNNB1	ENST00000349496	p.S45P	ACC,COAD,LIHC,SKCM,PAAD	19	7.09268	1	1.63491	1	0	0	ATTTAPPLSGK	HLA-A*03:01	0.650332	0.18	1
CTNNB1	ENST00000349496	p.S45P	ACC,COAD,LIHC,SKCM,PAAD	19	7.09268	1	1.63491	1	0	0	TTTAPPLSGK	HLA-A*11:01	0.779819	0.09	0.939851
CTNNB1	ENST00000349496	p.S45P	ACC,COAD,LIHC,SKCM,PAAD	19	7.09268	1	1.63491	1	0	0	TTAPPLSGK	HLA-A*03:01	0.893688	0.03	1
CTNNB1	ENST00000349496	p.S45P	ACC,COAD,LIHC,SKCM,PAAD	19	7.09268	1	1.63491	1	0	0	TTAPPLSGK	HLA-A*11:01	0.942111	0.01	0.995809
CTNNB1	ENST00000349496	p.T41A	ACC,PAAD,LUAD,LIHC,BLCA,UCEC,PRAD,SKCM,COAD	18	7.15551	1	1.33308	1	0	0	ATATAPSLSGK	HLA-A*11:01	0.586004	0.24	0.964676
CTNNB1	ENST00000349496	p.T41A	ACC,PAAD,LUAD,LIHC,BLCA,UCEC,PRAD,SKCM,COAD	18	7.15551	1	1.33308	1	0	0	ATAPSLSGK	HLA-A*11:01	0.960857	0.01	0.999632
CTNNB1	ENST00000349496	p.T41A	ACC,PAAD,LUAD,LIHC,BLCA,UCEC,PRAD,SKCM,COAD	18	7.15551	1	1.33308	1	0	0	ATAPSLSGK	HLA-A*03:01	0.949499	0.01	1
CTNNB1	ENST00000349496	p.T41A	ACC,PAAD,LUAD,LIHC,BLCA,UCEC,PRAD,SKCM,COAD	18	7.15551	1	1.33308	1	0	0	ATAPSLSGK	HLA-A*31:01	0.414665	0.37	1
CTNNB1	ENST00000349496	p.T41A	ACC,PAAD,LUAD,LIHC,BLCA,UCEC,PRAD,SKCM,COAD	18	7.15551	1	1.33308	1	0	0	ATATAPSLSGK	HLA-A*03:01	0.427102	0.42	1
CTNNB1	ENST00000349496	p.G34R	ACC,STAD,UCEC,LIHC,SKCM	12	7.19439	1	1.80903	1	2	1	YLDSRIHSG	HLA-A*02:01	0.176362	1.3	0.956131
CTNNB1	ENST00000349496	p.G34R	ACC,STAD,UCEC,LIHC,SKCM	12	7.19439	1	1.80903	1	2	1	YLDSRIHSGA	HLA-A*02:01	0.460027	0.42	0.570141
CTNNB1	ENST00000349496	p.G34R	ACC,STAD,UCEC,LIHC,SKCM	12	7.19439	1	1.80903	1	2	1	YLDSRIHSGA	HLA-A*02:07	0.123634	0.45	0.800379
CTNNB1	ENST00000349496	p.G34R	ACC,STAD,UCEC,LIHC,SKCM	12	7.19439	1	1.80903	1	2	1	YLDSRIHSG	HLA-A*02:07	0.041971	1.2	0.550836
TP53	ENST00000269305	p.C135Y	ACC,ESCA,LUSC,BLCA,STAD,PRAD,PAAD,COAD,OV	10	23.0507	1	2.22277	1	3	1	YQLAKTCPV	HLA-A*02:01	0.240884	0.92	0.602148
CTNNB1	ENST00000349496	p.S45F	ACC,LUAD,LIHC,BLCA,UCEC,SKCM,COAD	10	7.0056	1	1.66465	1	0	0	TTAPFLSGK	HLA-A*03:01	0.862649	0.04	0.99999
CTNNB1	ENST00000349496	p.S45F	ACC,LUAD,LIHC,BLCA,UCEC,SKCM,COAD	10	7.0056	1	1.66465	1	0	0	ATTTAPFLSGK	HLA-A*03:01	0.30311	0.64	1
TP53	ENST00000269305	p.C135Y	ACC,ESCA,LUSC,BLCA,STAD,PRAD,PAAD,COAD,OV	10	23.0507	1	2.22277	1	3	1	ALNKMFYQL	HLA-A*02:01	0.782109	0.13	0.751723
CTNNB1	ENST00000349496	p.G34E	ACC,LIHC,STAD,HNSC,SKCM,UCEC	10	7.34642	1	1.83102	1	2	1	YLDSEIHSGA	HLA-A*02:07	0.18537	0.29	0.901004
CTNNB1	ENST00000349496	p.G34E	ACC,LIHC,STAD,HNSC,SKCM,UCEC	10	7.34642	1	1.83102	1	2	1	YLDSEIHSG	HLA-A*02:07	0.049045	1	0.736202
TP53	ENST00000269305	p.C135Y	ACC,ESCA,LUSC,BLCA,STAD,PRAD,PAAD,COAD,OV	10	23.0507	1	2.22277	1	3	1	KMFYQLAK	HLA-A*03:01	0.450836	0.39	1
TP53	ENST00000269305	p.C135Y	ACC,ESCA,LUSC,BLCA,STAD,PRAD,PAAD,COAD,OV	10	23.0507	1	2.22277	1	3	1	ALNKMFYQLAK	HLA-A*03:01	0.18552	1.1	1
TP53	ENST00000269305	p.C135Y	ACC,ESCA,LUSC,BLCA,STAD,PRAD,PAAD,COAD,OV	10	23.0507	1	2.22277	1	3	1	ALNKMFYQL	HLA-A*02:07	0.429753	0.08	0.998723
CTNNB1	ENST00000349496	p.S45F	ACC,LUAD,LIHC,BLCA,UCEC,SKCM,COAD	10	7.0056	1	1.66465	1	0	0	ATTTAPFLSGK	HLA-A*11:01	0.580737	0.25	0.894901
CTNNB1	ENST00000349496	p.G34E	ACC,LIHC,STAD,HNSC,SKCM,UCEC	10	7.34642	1	1.83102	1	2	1	YLDSEIHSG	HLA-A*02:01	0.208485	1.1	0.979711
TP53	ENST00000269305	p.C135Y	ACC,ESCA,LUSC,BLCA,STAD,PRAD,PAAD,COAD,OV	10	23.0507	1	2.22277	1	3	1	SPALNKMFY	HLA-A*01:01	0.163525	1.4	0.537446
TP53	ENST00000269305	p.C135Y	ACC,ESCA,LUSC,BLCA,STAD,PRAD,PAAD,COAD,OV	10	23.0507	1	2.22277	1	3	1	YSPALNKMFY	HLA-A*01:01	0.79039	0.15	0.977633
CTNNB1	ENST00000349496	p.S45F	ACC,LUAD,LIHC,BLCA,UCEC,SKCM,COAD	10	7.0056	1	1.66465	1	0	0	TTTAPFLSGK	HLA-A*11:01	0.797601	0.08	0.894176
CTNNB1	ENST00000349496	p.S45F	ACC,LUAD,LIHC,BLCA,UCEC,SKCM,COAD	10	7.0056	1	1.66465	1	0	0	TTAPFLSGK	HLA-A*11:01	0.952608	0.01	0.992786
TP53	ENST00000269305	p.C135Y	ACC,ESCA,LUSC,BLCA,STAD,PRAD,PAAD,COAD,OV	10	23.0507	1	2.22277	1	3	1	TYSPALNKMFY	HLA-A*29:02	0.397569	0.31	1
CTNNB1	ENST00000349496	p.G34E	ACC,LIHC,STAD,HNSC,SKCM,UCEC	10	7.34642	1	1.83102	1	2	1	YLDSEIHSGA	HLA-A*02:01	0.654649	0.22	0.926081
CTNNB1	ENST00000349496	p.G34V	ACC,LIHC,UCEC,LUAD	8	4.27749	1		0	2	1	YLDSVIHS	HLA-A*01:01	0.121343	1.7	0.908447
CTNNB1	ENST00000349496	p.G34V	ACC,LIHC,UCEC,LUAD	8	4.27749	1		0	2	1	YLDSVIHSGA	HLA-A*02:01	0.659055	0.21	0.90576
CTNNB1	ENST00000349496	p.G34V	ACC,LIHC,UCEC,LUAD	8	4.27749	1		0	2	1	YLDSVIHSGA	HLA-A*02:07	0.205516	0.25	0.996323
CTNNB1	ENST00000349496	p.G34V	ACC,LIHC,UCEC,LUAD	8	4.27749	1		0	2	1	YLDSVIHSG	HLA-A*02:07	0.089808	0.59	0.989421
CTNNB1	ENST00000349496	p.G34V	ACC,LIHC,UCEC,LUAD	8	4.27749	1		0	2	1	YLDSVIHSG	HLA-A*02:01	0.349774	0.64	0.992164
TP53	ENST00000269305	p.R337H	ACC,CESC,KICH	3	21.5053	1	1.78822	1	3	1	LQIRGREHF	HLA-B*15:01	0.840733	0.02	1
TP53	ENST00000269305	p.R337H	ACC,CESC,KICH	3	21.5053	1	1.78822	1	3	1	REHFEMFREL	HLA-B*40:01	0.822227	0.13	0.611736
RUNX1	ENST00000300305	p.F97L	BRCA,ACC	2	3.45418	1	1.53984	1	1	0	RTDSPNLLC	HLA-A*01:01	0.236983	0.94	0.903028
RUNX1	ENST00000300305	p.F97L	BRCA,ACC	2	3.45418	1	1.53984	1	1	0	SPNLLCSV	HLA-B*07:02	0.080118	1.3	0.821649
TP53	ENST00000269305	p.C275S	ACC,OV	2	5.0981	1		0	4	1	NSFEVRVSA	HLA-A*68:02	0.680783	0.1	0.988086
BRAF	ENST00000288602	p.D594G	ACC,LGG	2	13.2881	1	2.57923	1	3	1	HEDLTVKIGGF	HLA-B*44:03	0.125251	0.83	0.999993
RUNX1	ENST00000300305	p.F97L	BRCA,ACC	2	3.45418	1	1.53984	1	1	0	RTDSPNLL	HLA-A*01:01	0.220429	0.99	0.982785
BRAF	ENST00000288602	p.D594G	ACC,LGG	2	13.2881	1	2.57923	1	3	1	KIGGFGLATV	HLA-A*02:01	0.315831	0.74	0.768251
RUNX1	ENST00000300305	p.F97L	BRCA,ACC	2	3.45418	1	1.53984	1	1	0	SPNLLCSVL	HLA-B*07:02	0.802162	0.06	0.946526
TP53	ENST00000269305	p.C275S	ACC,OV	2	5.0981	1		0	4	1	NSFEVRVSA	HLA-B*54:01	0.3917	0.16	1
BRAF	ENST00000288602	p.D594G	ACC,LGG	2	13.2881	1	2.57923	1	3	1	KIGGFGLATV	HLA-A*02:03	0.707966	0.32	0.81106
FAT1	ENST00000441802	p.D597Y	ACC	1	2.89685	1	2.61405	1	0	0	DAYELQLVQY	HLA-B*51:01	0.108362	1.5	1
MSH2	ENST00000233146	p.S271F	ACC	1	3.62962	1	1.56111	1	0	0	SSLFAVIKF	HLA-B*57:01	0.536459	0.24	0.976924
KEAP1	ENST00000171111	p.V465M	ACC	1	2.44575	1	1.74018	1	1	0	MAVLNRLLY	HLA-B*57:01	0.329099	0.47	0.623735
FAT1	ENST00000441802	p.D597Y	ACC	1	2.89685	1	2.61405	1	0	0	TTVSAIDAY	HLA-B*57:01	0.268538	0.58	0.712413
FAT1	ENST00000441802	p.D597Y	ACC	1	2.89685	1	2.61405	1	0	0	TTVSAIDAY	HLA-B*35:01	0.66088	0.15	1
FAT1	ENST00000441802	p.D597Y	ACC	1	2.89685	1	2.61405	1	0	0	TVSAIDAY	HLA-B*35:01	0.23903	0.6	1
FAT1	ENST00000441802	p.D597Y	ACC	1	2.89685	1	2.61405	1	0	0	DAYELQLVQY	HLA-B*35:01	0.624658	0.16	1
FAT1	ENST00000441802	p.D597Y	ACC	1	2.89685	1	2.61405	1	0	0	SAIDAYEL	HLA-B*35:01	0.06788	1.7	1
KEAP1	ENST00000171111	p.V465M	ACC	1	2.44575	1	1.74018	1	1	0	MAVLNRLLY	HLA-B*35:01	0.840417	0.06	1
MSH2	ENST00000233146	p.S271F	ACC	1	3.62962	1	1.56111	1	0	0	FAVIKFLEL	HLA-B*35:01	0.090248	1.4	1
FAT1	ENST00000441802	p.D597Y	ACC	1	2.89685	1	2.61405	1	0	0	YELQLVQY	HLA-B*44:02	0.335011	0.4	0.9984
FAT1	ENST00000441802	p.D597Y	ACC	1	2.89685	1	2.61405	1	0	0	DAYELQLV	HLA-B*51:01	0.942289	0.01	1
MSH2	ENST00000233146	p.S271F	ACC	1	3.62962	1	1.56111	1	0	0	MENQVAVSSLF	HLA-B*44:02	0.373385	0.36	0.998288
FAT1	ENST00000441802	p.D597Y	ACC	1	2.89685	1	2.61405	1	0	0	YELQLVQYQI	HLA-B*44:03	0.11309	0.91	0.981002
FAT1	ENST00000441802	p.D597Y	ACC	1	2.89685	1	2.61405	1	0	0	YELQLVQY	HLA-B*44:03	0.489308	0.25	1
MSH2	ENST00000233146	p.S271F	ACC	1	3.62962	1	1.56111	1	0	0	MENQVAVSSLF	HLA-B*44:03	0.339386	0.41	0.618775
MSH2	ENST00000233146	p.S271F	ACC	1	3.62962	1	1.56111	1	0	0	FAVIKFLEL	HLA-B*54:01	0.088744	1.2	1
MSH2	ENST00000233146	p.S271F	ACC	1	3.62962	1	1.56111	1	0	0	SLFAVIKF	HLA-B*15:01	0.126675	1.4	1
MSH2	ENST00000233146	p.S271F	ACC	1	3.62962	1	1.56111	1	0	0	FAVIKFLEL	HLA-B*51:01	0.367394	0.4	1
MSH2	ENST00000233146	p.S271F	ACC	1	3.62962	1	1.56111	1	0	0	VAVSSLFAV	HLA-B*51:01	0.435217	0.29	1
MSH2	ENST00000233146	p.S271F	ACC	1	3.62962	1	1.56111	1	0	0	VAVSSLFAVI	HLA-B*51:01	0.084215	1.8	1
FAT1	ENST00000441802	p.D597Y	ACC	1	2.89685	1	2.61405	1	0	0	AIDAYELQLV	HLA-A*02:07	0.042201	1.2	0.985059
FAT1	ENST00000441802	p.D597Y	ACC	1	2.89685	1	2.61405	1	0	0	TVSAIDAY	HLA-A*01:01	0.136979	1.5	0.928322
MSH2	ENST00000233146	p.S271F	ACC	1	3.62962	1	1.56111	1	0	0	SLFAVIKFL	HLA-A*68:02	0.156115	1.2	0.608613
KEAP1	ENST00000171111	p.V465M	ACC	1	2.44575	1	1.74018	1	1	0	MAVLNRLLY	HLA-A*01:01	0.46479	0.43	0.874792
MSH2	ENST00000233146	p.S271F	ACC	1	3.62962	1	1.56111	1	0	0	FAVIKFLEL	HLA-A*02:07	0.035936	1.3	0.57069
MSH2	ENST00000233146	p.S271F	ACC	1	3.62962	1	1.56111	1	0	0	SLFAVIKFLEL	HLA-A*02:07	0.0336	1.4	0.997477
FAT1	ENST00000441802	p.D597Y	ACC	1	2.89685	1	2.61405	1	0	0	AIDAYELQL	HLA-A*02:07	0.336381	0.13	1
MSH2	ENST00000233146	p.S271F	ACC	1	3.62962	1	1.56111	1	0	0	SLFAVIKFL	HLA-A*02:03	0.852144	0.12	0.99998
MSH2	ENST00000233146	p.S271F	ACC	1	3.62962	1	1.56111	1	0	0	SLFAVIKFLEL	HLA-A*02:01	0.156172	1.4	0.992269
MSH2	ENST00000233146	p.S271F	ACC	1	3.62962	1	1.56111	1	0	0	SLFAVIKFL	HLA-A*02:01	0.78352	0.13	0.99566
FAT1	ENST00000441802	p.D597Y	ACC	1	2.89685	1	2.61405	1	0	0	AIDAYELQL	HLA-A*02:01	0.522143	0.35	0.940995
MSH2	ENST00000233146	p.S271F	ACC	1	3.62962	1	1.56111	1	0	0	AVSSLFAVIK	HLA-A*03:01	0.517618	0.31	0.999971
FAT1	ENST00000441802	p.D597Y	ACC	1	2.89685	1	2.61405	1	0	0	ITTVSAIDAY	HLA-A*01:01	0.663458	0.23	0.871798
FAT1	ENST00000441802	p.D597Y	ACC	1	2.89685	1	2.61405	1	0	0	AIDAYELQLV	HLA-A*02:01	0.148154	1.5	0.859808
FAT1	ENST00000441802	p.D597Y	ACC	1	2.89685	1	2.61405	1	0	0	TTVSAIDAY	HLA-A*01:01	0.815255	0.13	0.883766
FAT1	ENST00000441802	p.D597Y	ACC	1	2.89685	1	2.61405	1	0	0	TVSAIDAYEL	HLA-A*68:02	0.492454	0.24	0.67415
FAT1	ENST00000441802	p.D597Y	ACC	1	2.89685	1	2.61405	1	0	0	AIDAYELQL	HLA-A*01:01	0.273807	0.82	0.818718
MSH2	ENST00000233146	p.S271F	ACC	1	3.62962	1	1.56111	1	0	0	AVSSLFAVIK	HLA-A*11:01	0.73842	0.11	0.993469
MSH2	ENST00000233146	p.S271F	ACC	1	3.62962	1	1.56111	1	0	0	VSSLFAVIK	HLA-A*11:01	0.64392	0.2	0.93169
MSH2	ENST00000233146	p.S271F	ACC	1	3.62962	1	1.56111	1	0	0	SSLFAVIK	HLA-A*11:01	0.147069	1.5	0.906933
MSH2	ENST00000233146	p.S271F	ACC	1	3.62962	1	1.56111	1	0	0	NQVAVSSLF	HLA-A*24:02	0.179267	1.2	0.874955
FAT1	ENST00000441802	p.D597Y	ACC	1	2.89685	1	2.61405	1	0	0	TVSAIDAY	HLA-A*29:02	0.062519	1.5	1
KEAP1	ENST00000171111	p.V465M	ACC	1	2.44575	1	1.74018	1	1	0	GMAVLNRLLY	HLA-A*29:02	0.454449	0.26	1
KEAP1	ENST00000171111	p.V465M	ACC	1	2.44575	1	1.74018	1	1	0	MAVLNRLLY	HLA-A*29:02	0.816237	0.06	0.9989
FAT1	ENST00000441802	p.D597Y	ACC	1	2.89685	1	2.61405	1	0	0	AYELQLVQY	HLA-A*01:01	0.11371	1.7	0.706075
MSH2	ENST00000233146	p.S271F	ACC	1	3.62962	1	1.56111	1	0	0	SLFAVIKFL	HLA-A*02:07	0.350658	0.12	0.987128
MSH2	ENST00000233146	p.S271F	ACC	1	3.62962	1	1.56111	1	0	0	VSSLFAVIKF	HLA-B*57:01	0.115597	1.4	0.747972

## Sheet: BLCA
gene	transcript	protein_change	CODE	recurrrence	eigen score (cancer)	New_Linear (cancer-focused) flag	eigen score (functional)	New_Linear (functional) flag	New_nmethods	New_3D mutational hotspot flag	kmer	allele	NetMHCpan4_EL_score	NetMHCpan4_EL_rank	APPM_Score
BRAF	ENST00000288602	p.V600E	LUAD,READ,KIRP,GBM,CHOL,LGG,BLCA,HNSC,SKCM,THCA,COAD	508	10.5771	1	1.90092	1	4	1	KIGDFGLATEK	HLA-A*03:01	0.495641	0.33	0.999548
BRAF	ENST00000288602	p.V600E	LUAD,READ,KIRP,GBM,CHOL,LGG,BLCA,HNSC,SKCM,THCA,COAD	508	10.5771	1	1.90092	1	4	1	LATEKSRW	HLA-B*57:01	0.222391	0.7	0.970606
BRAF	ENST00000288602	p.V600E	LUAD,READ,KIRP,GBM,CHOL,LGG,BLCA,HNSC,SKCM,THCA,COAD	508	10.5771	1	1.90092	1	4	1	KIGDFGLATEK	HLA-A*11:01	0.427	0.45	0.891344
IDH1	ENST00000415913	p.R132H	GBM,LGG,LAML,BLCA,PRAD,BRCA	379	6.90746	1	1.55372	1	3	1	IIIGHHAY	HLA-B*15:01	0.456379	0.31	1
IDH1	ENST00000415913	p.R132H	GBM,LGG,LAML,BLCA,PRAD,BRCA	379	6.90746	1	1.55372	1	3	1	IIGHHAYGDQY	HLA-A*01:01	0.104804	1.8	0.549698
IDH1	ENST00000415913	p.R132H	GBM,LGG,LAML,BLCA,PRAD,BRCA	379	6.90746	1	1.55372	1	3	1	KPIIIGHHAY	HLA-B*35:01	0.705467	0.13	1
IDH1	ENST00000415913	p.R132H	GBM,LGG,LAML,BLCA,PRAD,BRCA	379	6.90746	1	1.55372	1	3	1	IIIGHHAY	HLA-B*35:01	0.220411	0.65	1
IDH1	ENST00000415913	p.R132H	GBM,LGG,LAML,BLCA,PRAD,BRCA	379	6.90746	1	1.55372	1	3	1	IIIGHHAY	HLA-A*29:02	0.230275	0.55	1
IDH1	ENST00000415913	p.R132H	GBM,LGG,LAML,BLCA,PRAD,BRCA	379	6.90746	1	1.55372	1	3	1	IGHHAYGDQY	HLA-A*29:02	0.0517	1.7	0.999999
PIK3CA	ENST00000263967	p.E545K	ESCA,CESC,UCS,SKCM,TGCT,LUSC,READ,GBM,CHOL,STAD,LGG,HNSC,BLCA,KIRC,UCEC,LUAD,COAD,BRCA,OV	217	13.0312	1	1.23053	1	4	1	ITKQEKDFLW	HLA-B*57:01	0.882662	0.03	0.997351
PIK3CA	ENST00000263967	p.E545K	ESCA,CESC,UCS,SKCM,TGCT,LUSC,READ,GBM,CHOL,STAD,LGG,HNSC,BLCA,KIRC,UCEC,LUAD,COAD,BRCA,OV	217	13.0312	1	1.23053	1	4	1	SEITKQEKDFL	HLA-B*44:03	0.047282	1.6	0.974974
PIK3CA	ENST00000263967	p.E545K	ESCA,CESC,UCS,SKCM,TGCT,LUSC,READ,GBM,CHOL,STAD,LGG,HNSC,BLCA,KIRC,UCEC,LUAD,COAD,BRCA,OV	217	13.0312	1	1.23053	1	4	1	SEITKQEKDF	HLA-B*44:02	0.811008	0.06	0.957396
PIK3CA	ENST00000263967	p.E545K	ESCA,CESC,UCS,SKCM,TGCT,LUSC,READ,GBM,CHOL,STAD,LGG,HNSC,BLCA,KIRC,UCEC,LUAD,COAD,BRCA,OV	217	13.0312	1	1.23053	1	4	1	SEITKQEKDF	HLA-B*44:03	0.784306	0.08	1
PIK3CA	ENST00000263967	p.E545K	ESCA,CESC,UCS,SKCM,TGCT,LUSC,READ,GBM,CHOL,STAD,LGG,HNSC,BLCA,KIRC,UCEC,LUAD,COAD,BRCA,OV	217	13.0312	1	1.23053	1	4	1	SEITKQEKDFL	HLA-B*40:01	0.252099	0.78	0.993155
PIK3CA	ENST00000263967	p.E545K	ESCA,CESC,UCS,SKCM,TGCT,LUSC,READ,GBM,CHOL,STAD,LGG,HNSC,BLCA,KIRC,UCEC,LUAD,COAD,BRCA,OV	217	13.0312	1	1.23053	1	4	1	STRDPLSEITK	HLA-A*11:01	0.681787	0.15	0.885634
KRAS	ENST00000256078	p.G12D	ESCA,CESC,UCS,PAAD,THYM,READ,KIRP,GBM,BLCA,LAML,STAD,UCEC,PRAD,LUAD,BRCA,COAD,LIHC,SKCM	162	2.60804	1		0	4	1	VVGADGVGK	HLA-A*03:01	0.472886	0.35	0.846445
KRAS	ENST00000256078	p.G12D	ESCA,CESC,UCS,PAAD,THYM,READ,KIRP,GBM,BLCA,LAML,STAD,UCEC,PRAD,LUAD,BRCA,COAD,LIHC,SKCM	162	2.60804	1		0	4	1	VVVGADGVGK	HLA-A*11:01	0.562969	0.26	0.925219
KRAS	ENST00000256078	p.G12D	ESCA,CESC,UCS,PAAD,THYM,READ,KIRP,GBM,BLCA,LAML,STAD,UCEC,PRAD,LUAD,BRCA,COAD,LIHC,SKCM	162	2.60804	1		0	4	1	VVGADGVGK	HLA-A*11:01	0.645927	0.2	0.882996
PIK3CA	ENST00000263967	p.E542K	CESC,LUSC,KIRP,GBM,STAD,LGG,HNSC,BLCA,UCEC,PRAD,LUAD,BRCA,COAD,LIHC	148	12.8206	1	0.31654	0	4	1	STRDPLSK	HLA-A*11:01	0.142407	1.5	0.983033
PIK3CA	ENST00000263967	p.E542K	CESC,LUSC,KIRP,GBM,STAD,LGG,HNSC,BLCA,UCEC,PRAD,LUAD,BRCA,COAD,LIHC	148	12.8206	1	0.31654	0	4	1	KITEQEKDFLW	HLA-B*57:01	0.131045	1.2	0.943841
PIK3CA	ENST00000263967	p.E542K	CESC,LUSC,KIRP,GBM,STAD,LGG,HNSC,BLCA,UCEC,PRAD,LUAD,BRCA,COAD,LIHC	148	12.8206	1	0.31654	0	4	1	AISTRDPLSK	HLA-A*03:01	0.743143	0.1	0.914847
PIK3CA	ENST00000263967	p.E542K	CESC,LUSC,KIRP,GBM,STAD,LGG,HNSC,BLCA,UCEC,PRAD,LUAD,BRCA,COAD,LIHC	148	12.8206	1	0.31654	0	4	1	KAISTRDPLSK	HLA-A*03:01	0.234136	0.81	0.997554
PIK3CA	ENST00000263967	p.E542K	CESC,LUSC,KIRP,GBM,STAD,LGG,HNSC,BLCA,UCEC,PRAD,LUAD,BRCA,COAD,LIHC	148	12.8206	1	0.31654	0	4	1	AISTRDPLSK	HLA-A*11:01	0.538063	0.29	0.680233
PIK3CA	ENST00000263967	p.E542K	CESC,LUSC,KIRP,GBM,STAD,LGG,HNSC,BLCA,UCEC,PRAD,LUAD,BRCA,COAD,LIHC	148	12.8206	1	0.31654	0	4	1	STRDPLSK	HLA-A*03:01	0.190255	1	1
KRAS	ENST00000256078	p.G12V	CESC,UCS,LUAD,TGCT,READ,KIRP,STAD,LAML,THCA,BLCA,UCEC,PAAD,COAD,BRCA,OV	143	9.0785	1	2.36166	1	4	1	VVVGAVGVGK	HLA-A*03:01	0.618586	0.2	0.999996
KRAS	ENST00000256078	p.G12V	CESC,UCS,LUAD,TGCT,READ,KIRP,STAD,LAML,THCA,BLCA,UCEC,PAAD,COAD,BRCA,OV	143	9.0785	1	2.36166	1	4	1	VVGAVGVGK	HLA-A*11:01	0.830822	0.05	0.991633
KRAS	ENST00000256078	p.G12V	CESC,UCS,LUAD,TGCT,READ,KIRP,STAD,LAML,THCA,BLCA,UCEC,PAAD,COAD,BRCA,OV	143	9.0785	1	2.36166	1	4	1	KLVVVGAVGV	HLA-A*02:07	0.028145	1.6	0.911263
KRAS	ENST00000256078	p.G12V	CESC,UCS,LUAD,TGCT,READ,KIRP,STAD,LAML,THCA,BLCA,UCEC,PAAD,COAD,BRCA,OV	143	9.0785	1	2.36166	1	4	1	VVVGAVGVGK	HLA-A*11:01	0.676589	0.16	0.992877
KRAS	ENST00000256078	p.G12V	CESC,UCS,LUAD,TGCT,READ,KIRP,STAD,LAML,THCA,BLCA,UCEC,PAAD,COAD,BRCA,OV	143	9.0785	1	2.36166	1	4	1	KLVVVGAVGV	HLA-A*02:01	0.253651	0.87	0.701879
KRAS	ENST00000256078	p.G12V	CESC,UCS,LUAD,TGCT,READ,KIRP,STAD,LAML,THCA,BLCA,UCEC,PAAD,COAD,BRCA,OV	143	9.0785	1	2.36166	1	4	1	VVGAVGVGK	HLA-A*03:01	0.802013	0.06	1
TP53	ENST00000269305	p.R248Q	ESCA,UCS,LUSC,READ,SARC,LIHC,GBM,STAD,LAML,LGG,HNSC,BLCA,UCEC,PRAD,PAAD,OV,BRCA,COAD	116	23.4545	1	2.27812	1	4	1	GMNQRPILTI	HLA-A*02:03	0.468042	0.83	0.8997
TP53	ENST00000269305	p.R248Q	ESCA,UCS,LUSC,READ,SARC,LIHC,GBM,STAD,LAML,LGG,HNSC,BLCA,UCEC,PRAD,PAAD,OV,BRCA,COAD	116	23.4545	1	2.27812	1	4	1	GMNQRPILTI	HLA-A*02:01	0.154408	1.4	0.514166
TP53	ENST00000269305	p.R248Q	ESCA,UCS,LUSC,READ,SARC,LIHC,GBM,STAD,LAML,LGG,HNSC,BLCA,UCEC,PRAD,PAAD,OV,BRCA,COAD	116	23.4545	1	2.27812	1	4	1	NQRPILTI	HLA-B*51:01	0.081693	1.8	1
TP53	ENST00000269305	p.R248Q	ESCA,UCS,LUSC,READ,SARC,LIHC,GBM,STAD,LAML,LGG,HNSC,BLCA,UCEC,PRAD,PAAD,OV,BRCA,COAD	116	23.4545	1	2.27812	1	4	1	NQRPILTII	HLA-B*51:01	0.123358	1.3	1
NRAS	ENST00000369535	p.Q61R	CESC,THYM,TGCT,LUSC,READ,LIHC,CHOL,LGG,BLCA,UCEC,SKCM,COAD,THCA,OV	104	8.14442	1	2.44165	1	3	1	ILDTAGREEY	HLA-A*01:01	0.945843	0.04	0.999939
NRAS	ENST00000369535	p.Q61R	CESC,THYM,TGCT,LUSC,READ,LIHC,CHOL,LGG,BLCA,UCEC,SKCM,COAD,THCA,OV	104	8.14442	1	2.44165	1	3	1	DTAGREEY	HLA-A*01:01	0.170052	1.3	0.946198
KRAS	ENST00000256078	p.G12C	CESC,UCS,PAAD,READ,LIHC,MESO,BLCA,STAD,UCEC,LUAD,KIRC,BRCA,COAD	83	2.51983	1		0	4	1	VVVGACGVGK	HLA-A*11:01	0.551843	0.28	0.947433
KRAS	ENST00000256078	p.G12C	CESC,UCS,PAAD,READ,LIHC,MESO,BLCA,STAD,UCEC,LUAD,KIRC,BRCA,COAD	83	2.51983	1		0	4	1	VVGACGVGK	HLA-A*11:01	0.584478	0.25	0.916473
TP53	ENST00000269305	p.R282W	ESCA,PAAD,LUSC,READ,GBM,LGG,HNSC,STAD,UCEC,PRAD,LUAD,COAD,BRCA,OV,KICH,BLCA	78	23.5698	1	2.29736	1	3	1	VCACPGRDW	HLA-B*57:01	0.193319	0.83	0.726239
TP53	ENST00000269305	p.R282W	ESCA,PAAD,LUSC,READ,GBM,LGG,HNSC,STAD,UCEC,PRAD,LUAD,COAD,BRCA,OV,KICH,BLCA	78	23.5698	1	2.29736	1	3	1	RVCACPGRDW	HLA-B*57:01	0.502834	0.27	0.745501
TP53	ENST00000269305	p.R248W	ESCA,DLBC,UCS,PAAD,LUSC,READ,SARC,LIHC,GBM,CHOL,LGG,PRAD,HNSC,BLCA,UCEC,STAD,SKCM,COAD,BRCA,OV,LUAD	72	23.5606	1	2.42822	1	4	1	NWRPILTIITL	HLA-A*24:02	0.093762	1.9	0.977838
TP53	ENST00000269305	p.R248W	ESCA,DLBC,UCS,PAAD,LUSC,READ,SARC,LIHC,GBM,CHOL,LGG,PRAD,HNSC,BLCA,UCEC,STAD,SKCM,COAD,BRCA,OV,LUAD	72	23.5606	1	2.42822	1	4	1	NWRPILTI	HLA-A*24:02	0.133882	1.5	0.937063
TP53	ENST00000269305	p.R248W	ESCA,DLBC,UCS,PAAD,LUSC,READ,SARC,LIHC,GBM,CHOL,LGG,PRAD,HNSC,BLCA,UCEC,STAD,SKCM,COAD,BRCA,OV,LUAD	72	23.5606	1	2.42822	1	4	1	MNWRPILTI	HLA-B*51:01	0.168895	0.95	1
TP53	ENST00000269305	p.R248W	ESCA,DLBC,UCS,PAAD,LUSC,READ,SARC,LIHC,GBM,CHOL,LGG,PRAD,HNSC,BLCA,UCEC,STAD,SKCM,COAD,BRCA,OV,LUAD	72	23.5606	1	2.42822	1	4	1	GMNWRPILTI	HLA-A*02:03	0.389914	1.2	0.901205
NRAS	ENST00000369535	p.Q61K	ACC,THYM,TGCT,LUSC,READ,LIHC,GBM,LGG,STAD,SKCM,THCA,COAD,KICH,BLCA	62	7.91842	1	2.1449	1	3	1	ILDTAGKEEYS	HLA-A*01:01	0.178419	1.3	0.637613
NRAS	ENST00000369535	p.Q61K	ACC,THYM,TGCT,LUSC,READ,LIHC,GBM,LGG,STAD,SKCM,THCA,COAD,KICH,BLCA	62	7.91842	1	2.1449	1	3	1	ILDTAGKEEY	HLA-A*01:01	0.944592	0.05	1
NRAS	ENST00000369535	p.Q61K	ACC,THYM,TGCT,LUSC,READ,LIHC,GBM,LGG,STAD,SKCM,THCA,COAD,KICH,BLCA	62	7.91842	1	2.1449	1	3	1	DTAGKEEY	HLA-A*01:01	0.154636	1.4	0.947972
TP53	ENST00000269305	p.Y220C	ESCA,PAAD,LUSC,SARC,LIHC,GBM,STAD,LGG,HNSC,BLCA,UCEC,LUAD,COAD,BRCA,OV,KICH,SKCM	60	23.3625	1	2.28672	1	2	1	VPCEPPEV	HLA-B*51:01	0.40798	0.33	1
KRAS	ENST00000256078	p.G13D	CESC,SKCM,READ,LIHC,STAD,LAML,BLCA,UCEC,LUAD,COAD	50	9.37981	1	2.5946	1	4	1	VVGAGDVGK	HLA-A*03:01	0.392602	0.48	0.98473
KRAS	ENST00000256078	p.G13D	CESC,SKCM,READ,LIHC,STAD,LAML,BLCA,UCEC,LUAD,COAD	50	9.37981	1	2.5946	1	4	1	VVVGAGDVGK	HLA-A*03:01	0.489402	0.34	0.82579
IDH1	ENST00000415913	p.R132C	SKCM,THYM,LIHC,CHOL,LGG,LAML,PCPG,BLCA,PRAD,LUAD,BRCA,COAD	50	7.4533	1	2.8966	1	3	1	IIIGCHAY	HLA-B*15:01	0.124737	1.4	1
AKT1	ENST00000554581	p.E17K	CESC,SKCM,UCEC,LUSC,THCA,BLCA,HNSC,PRAD,LUAD,BRCA,COAD	46	2.4368	1	1.79736	1	3	1	KEGWLHKRGKY	HLA-B*44:03	0.040609	1.8	0.991782
AKT1	ENST00000554581	p.E17K	CESC,SKCM,UCEC,LUSC,THCA,BLCA,HNSC,PRAD,LUAD,BRCA,COAD	46	2.4368	1	1.79736	1	3	1	KYIKTWRPR	HLA-A*31:01	0.553987	0.19	1
AKT1	ENST00000554581	p.E17K	CESC,SKCM,UCEC,LUSC,THCA,BLCA,HNSC,PRAD,LUAD,BRCA,COAD	46	2.4368	1	1.79736	1	3	1	RGKYIKTWR	HLA-A*31:01	0.586207	0.16	1
AKT1	ENST00000554581	p.E17K	CESC,SKCM,UCEC,LUSC,THCA,BLCA,HNSC,PRAD,LUAD,BRCA,COAD	46	2.4368	1	1.79736	1	3	1	RGKYIKTW	HLA-B*57:01	0.280646	0.56	0.963968
AKT1	ENST00000554581	p.E17K	CESC,SKCM,UCEC,LUSC,THCA,BLCA,HNSC,PRAD,LUAD,BRCA,COAD	46	2.4368	1	1.79736	1	3	1	WLHKRGKY	HLA-B*15:01	0.084786	1.9	0.99922
AKT1	ENST00000554581	p.E17K	CESC,SKCM,UCEC,LUSC,THCA,BLCA,HNSC,PRAD,LUAD,BRCA,COAD	46	2.4368	1	1.79736	1	3	1	KRGKYIKTW	HLA-B*57:01	0.156756	1	0.942417
AKT1	ENST00000554581	p.E17K	CESC,SKCM,UCEC,LUSC,THCA,BLCA,HNSC,PRAD,LUAD,BRCA,COAD	46	2.4368	1	1.79736	1	3	1	KYIKTWRPRYF	HLA-A*24:02	0.54699	0.32	0.999857
TP53	ENST00000269305	p.G245S	ESCA,PAAD,LUSC,READ,GBM,MESO,STAD,LGG,HNSC,BLCA,UCEC,PRAD,LUAD,COAD,BRCA,OV	40	23.58	1	2.44414	1	4	1	SMNRRPILTI	HLA-A*02:03	0.361856	1.3	0.925894
FGFR3	ENST00000340107	p.S249C	BLCA,HNSC,LUSC	39	3.21711	1	2.27461	1	3	1	CPHRPILQA	HLA-B*54:01	0.598215	0.06	1
KRAS	ENST00000256078	p.G12R	PAAD,TGCT,CHOL,BLCA,SKCM,COAD,OV	34	9.02411	1	2.23121	1	4	1	VVVGARGVGK	HLA-A*11:01	0.56266	0.26	0.944902
KRAS	ENST00000256078	p.G12R	PAAD,TGCT,CHOL,BLCA,SKCM,COAD,OV	34	9.02411	1	2.23121	1	4	1	GARGVGKSAL	HLA-B*07:02	0.369292	0.34	0.779008
KRAS	ENST00000256078	p.G12R	PAAD,TGCT,CHOL,BLCA,SKCM,COAD,OV	34	9.02411	1	2.23121	1	4	1	KLVVVGAR	HLA-A*31:01	0.127644	1.6	0.993164
KRAS	ENST00000256078	p.G12R	PAAD,TGCT,CHOL,BLCA,SKCM,COAD,OV	34	9.02411	1	2.23121	1	4	1	VVGARGVGK	HLA-A*11:01	0.676387	0.16	0.961112
ERBB2	ENST00000269571	p.S310F	ESCA,CESC,UCEC,BLCA,STAD,HNSC,COAD,BRCA,OV	33	3.78174	1	1.64227	1	2	1	NYLSTDVGF	HLA-A*24:02	0.916067	0.06	0.999925
ERBB2	ENST00000269571	p.S310F	ESCA,CESC,UCEC,BLCA,STAD,HNSC,COAD,BRCA,OV	33	3.78174	1	1.64227	1	2	1	PYNYLSTDVGF	HLA-A*24:02	0.428137	0.48	0.951688
ERBB2	ENST00000269571	p.S310F	ESCA,CESC,UCEC,BLCA,STAD,HNSC,COAD,BRCA,OV	33	3.78174	1	1.64227	1	2	1	STDVGFCTL	HLA-A*01:01	0.388927	0.54	0.863541
PIK3CA	ENST00000263967	p.H1047L	ESCA,CESC,LUSC,LIHC,CHOL,LGG,BLCA,UCEC,SKCM,KIRC,BRCA,HNSC	31	3.16538	1		0	2	1	KQMNDALHGGW	HLA-A*32:01	0.050282	1.8	1
PIK3CA	ENST00000263967	p.H1047L	ESCA,CESC,LUSC,LIHC,CHOL,LGG,BLCA,UCEC,SKCM,KIRC,BRCA,HNSC	31	3.16538	1		0	2	1	ALHGGWTTK	HLA-A*03:01	0.901981	0.03	1
PIK3CA	ENST00000263967	p.H1047L	ESCA,CESC,LUSC,LIHC,CHOL,LGG,BLCA,UCEC,SKCM,KIRC,BRCA,HNSC	31	3.16538	1		0	2	1	ALHGGWTTK	HLA-A*11:01	0.687605	0.15	0.960927
PIK3CA	ENST00000263967	p.R88Q	HNSC,READ,GBM,LGG,STAD,UCEC,PRAD,COAD,BLCA	30	12.2677	1		0	2	1	EEFFDETRQL	HLA-B*44:03	0.645092	0.15	1
PIK3CA	ENST00000263967	p.R88Q	HNSC,READ,GBM,LGG,STAD,UCEC,PRAD,COAD,BLCA	30	12.2677	1		0	2	1	EEFFDETRQL	HLA-B*44:02	0.547758	0.21	0.967275
PIK3CA	ENST00000263967	p.R88Q	HNSC,READ,GBM,LGG,STAD,UCEC,PRAD,COAD,BLCA	30	12.2677	1		0	2	1	EFFDETRQL	HLA-A*24:02	0.317231	0.69	0.939316
PIK3CA	ENST00000263967	p.N345K	TGCT,SARC,GBM,STAD,BLCA,HNSC,PRAD,BRCA,UCEC	29	12.4085	1	0.712877	0	3	1	ATYVKVNIR	HLA-A*31:01	0.820973	0.03	1
PIK3CA	ENST00000263967	p.N345K	TGCT,SARC,GBM,STAD,BLCA,HNSC,PRAD,BRCA,UCEC	29	12.4085	1	0.712877	0	3	1	ATYVKVNIR	HLA-A*03:01	0.570047	0.25	0.998694
PIK3CA	ENST00000263967	p.N345K	TGCT,SARC,GBM,STAD,BLCA,HNSC,PRAD,BRCA,UCEC	29	12.4085	1	0.712877	0	3	1	ATYVKVNIR	HLA-A*11:01	0.663072	0.17	0.977718
PIK3CA	ENST00000263967	p.N345K	TGCT,SARC,GBM,STAD,BLCA,HNSC,PRAD,BRCA,UCEC	29	12.4085	1	0.712877	0	3	1	ILCATYVKV	HLA-A*02:01	0.266481	0.83	0.931726
PIK3CA	ENST00000263967	p.N345K	TGCT,SARC,GBM,STAD,BLCA,HNSC,PRAD,BRCA,UCEC	29	12.4085	1	0.712877	0	3	1	KILCATYVK	HLA-A*11:01	0.485011	0.35	0.69835
PIK3CA	ENST00000263967	p.N345K	TGCT,SARC,GBM,STAD,BLCA,HNSC,PRAD,BRCA,UCEC	29	12.4085	1	0.712877	0	3	1	ILCATYVKV	HLA-A*02:07	0.072422	0.73	0.567562
PIK3CA	ENST00000263967	p.N345K	TGCT,SARC,GBM,STAD,BLCA,HNSC,PRAD,BRCA,UCEC	29	12.4085	1	0.712877	0	3	1	KVNIRDIDKIY	HLA-B*57:01	0.161285	0.97	0.838007
PIK3CA	ENST00000263967	p.N345K	TGCT,SARC,GBM,STAD,BLCA,HNSC,PRAD,BRCA,UCEC	29	12.4085	1	0.712877	0	3	1	KILCATYVK	HLA-A*03:01	0.397952	0.48	0.999764
PIK3CA	ENST00000263967	p.N345K	TGCT,SARC,GBM,STAD,BLCA,HNSC,PRAD,BRCA,UCEC	29	12.4085	1	0.712877	0	3	1	KVNIRDIDK	HLA-A*03:01	0.562987	0.26	0.999999
FBXW7	ENST00000281708	p.R505G	ESCA,CESC,UCS,UCEC,LUSC,BLCA,HNSC,COAD	26	4.38676	1	1.98904	1	2	1	HVAAVGCVQY	HLA-B*35:01	0.305062	0.48	1
FBXW7	ENST00000281708	p.R505G	ESCA,CESC,UCS,UCEC,LUSC,BLCA,HNSC,COAD	26	4.38676	1	1.98904	1	2	1	VAAVGCVQY	HLA-B*35:01	0.641674	0.16	1
FBXW7	ENST00000281708	p.R505G	ESCA,CESC,UCS,UCEC,LUSC,BLCA,HNSC,COAD	26	4.38676	1	1.98904	1	2	1	HVAAVGCVQY	HLA-B*15:01	0.516701	0.23	1
FBXW7	ENST00000281708	p.R505G	ESCA,CESC,UCS,UCEC,LUSC,BLCA,HNSC,COAD	26	4.38676	1	1.98904	1	2	1	VAAVGCVQY	HLA-B*57:01	0.142417	1.1	0.786988
FBXW7	ENST00000281708	p.R505G	ESCA,CESC,UCS,UCEC,LUSC,BLCA,HNSC,COAD	26	4.38676	1	1.98904	1	2	1	VAAVGCVQY	HLA-B*15:01	0.327434	0.52	1
U2AF1	ENST00000291552	p.S34F	CESC,UCS,PAAD,LAML,BLCA,UCEC,PRAD,LUAD	26	2.56255	1	2.51318	1	1	0	FRLHNKPTF	HLA-A*24:02	0.140114	1.5	0.937712
FBXW7	ENST00000281708	p.R505G	ESCA,CESC,UCS,UCEC,LUSC,BLCA,HNSC,COAD	26	4.38676	1	1.98904	1	2	1	AAVGCVQY	HLA-B*35:01	0.049808	2	1
TP53	ENST00000269305	p.R249S	UCS,LUSC,LIHC,BLCA,STAD,UCEC,LUAD,HNSC	24	23.5524	1	2.43227	1	4	1	SPILTIITL	HLA-B*35:01	0.756305	0.1	1
TP53	ENST00000269305	p.H193R	ESCA,UCS,UCEC,LUSC,LIHC,LGG,STAD,HNSC,PRAD,LUAD,BRCA,OV,BLCA	24	23.4506	1	2.45657	1	3	1	RLIRVEGNLRV	HLA-A*02:01	0.658444	0.21	0.825176
TP53	ENST00000269305	p.H193R	ESCA,UCS,UCEC,LUSC,LIHC,LGG,STAD,HNSC,PRAD,LUAD,BRCA,OV,BLCA	24	23.4506	1	2.45657	1	3	1	RLIRVEGNL	HLA-A*02:01	0.132755	1.6	0.724061
TP53	ENST00000269305	p.H193R	ESCA,UCS,UCEC,LUSC,LIHC,LGG,STAD,HNSC,PRAD,LUAD,BRCA,OV,BLCA	24	23.4506	1	2.45657	1	3	1	GLAPPQRLI	HLA-A*02:01	0.296588	0.77	0.965307
TP53	ENST00000269305	p.R249S	UCS,LUSC,LIHC,BLCA,STAD,UCEC,LUAD,HNSC	24	23.5524	1	2.43227	1	4	1	SPILTIITL	HLA-B*07:02	0.933297	0.03	0.994797
TP53	ENST00000269305	p.H193R	ESCA,UCS,UCEC,LUSC,LIHC,LGG,STAD,HNSC,PRAD,LUAD,BRCA,OV,BLCA	24	23.4506	1	2.45657	1	3	1	GLAPPQRLIRV	HLA-A*02:03	0.69831	0.34	1
TP53	ENST00000269305	p.H193R	ESCA,UCS,UCEC,LUSC,LIHC,LGG,STAD,HNSC,PRAD,LUAD,BRCA,OV,BLCA	24	23.4506	1	2.45657	1	3	1	GLAPPQRLI	HLA-A*02:03	0.747773	0.27	0.99967
TP53	ENST00000269305	p.H193R	ESCA,UCS,UCEC,LUSC,LIHC,LGG,STAD,HNSC,PRAD,LUAD,BRCA,OV,BLCA	24	23.4506	1	2.45657	1	3	1	APPQRLIRV	HLA-B*51:01	0.510302	0.21	1
TP53	ENST00000269305	p.H193R	ESCA,UCS,UCEC,LUSC,LIHC,LGG,STAD,HNSC,PRAD,LUAD,BRCA,OV,BLCA	24	23.4506	1	2.45657	1	3	1	GLAPPQRLIRV	HLA-A*02:01	0.623603	0.25	0.990747
TP53	ENST00000269305	p.H193R	ESCA,UCS,UCEC,LUSC,LIHC,LGG,STAD,HNSC,PRAD,LUAD,BRCA,OV,BLCA	24	23.4506	1	2.45657	1	3	1	LAPPQRLI	HLA-B*51:01	0.438319	0.29	1
TP53	ENST00000269305	p.H193R	ESCA,UCS,UCEC,LUSC,LIHC,LGG,STAD,HNSC,PRAD,LUAD,BRCA,OV,BLCA	24	23.4506	1	2.45657	1	3	1	DGLAPPQRLI	HLA-B*51:01	0.239476	0.65	1
TP53	ENST00000269305	p.H193R	ESCA,UCS,UCEC,LUSC,LIHC,LGG,STAD,HNSC,PRAD,LUAD,BRCA,OV,BLCA	24	23.4506	1	2.45657	1	3	1	GLAPPQRL	HLA-A*02:03	0.24609	1.9	0.999979
TP53	ENST00000269305	p.R249S	UCS,LUSC,LIHC,BLCA,STAD,UCEC,LUAD,HNSC	24	23.5524	1	2.43227	1	4	1	SPILTIITL	HLA-B*51:01	0.701801	0.08	1
TP53	ENST00000269305	p.H193R	ESCA,UCS,UCEC,LUSC,LIHC,LGG,STAD,HNSC,PRAD,LUAD,BRCA,OV,BLCA	24	23.4506	1	2.45657	1	3	1	LAPPQRLIRV	HLA-B*51:01	0.241402	0.63	1
PIK3CA	ENST00000263967	p.G118D	ESCA,CESC,LUSC,GBM,LGG,THCA,STAD,UCEC,PAAD,BRCA,BLCA	23	12.0694	1		0	2	1	EEKILNREIDF	HLA-B*44:03	0.118701	0.86	0.999687
TP53	ENST00000269305	p.C176F	ESCA,LUSC,LGG,STAD,HNSC,LUAD,COAD,BRCA,OV,KICH,BLCA	23	24.6556	1	2.45858	1	4	1	RRFPHHER	HLA-A*31:01	0.188219	1.1	1
TP53	ENST00000269305	p.C176F	ESCA,LUSC,LGG,STAD,HNSC,LUAD,COAD,BRCA,OV,KICH,BLCA	23	24.6556	1	2.45858	1	4	1	MTEVVRRF	HLA-B*57:01	0.218813	0.71	0.879258
TP53	ENST00000269305	p.C176F	ESCA,LUSC,LGG,STAD,HNSC,LUAD,COAD,BRCA,OV,KICH,BLCA	23	24.6556	1	2.45858	1	4	1	HMTEVVRRF	HLA-B*57:01	0.353689	0.42	0.600367
TP53	ENST00000269305	p.E285K	CESC,BLCA,HNSC,PRAD,LUAD,BRCA,COAD	22	23.1037	1	2.11504	1	4	1	RTKEENLRKK	HLA-A*03:01	0.429285	0.42	1
TP53	ENST00000269305	p.E285K	CESC,BLCA,HNSC,PRAD,LUAD,BRCA,COAD	22	23.1037	1	2.11504	1	4	1	RTKEENLR	HLA-A*31:01	0.174734	1.2	1
TP53	ENST00000269305	p.E285K	CESC,BLCA,HNSC,PRAD,LUAD,BRCA,COAD	22	23.1037	1	2.11504	1	4	1	RTKEENLRKK	HLA-A*31:01	0.123705	1.7	1
TP53	ENST00000269305	p.E285K	CESC,BLCA,HNSC,PRAD,LUAD,BRCA,COAD	22	23.1037	1	2.11504	1	4	1	RTKEENLRK	HLA-A*31:01	0.367805	0.44	1
TP53	ENST00000269305	p.E285K	CESC,BLCA,HNSC,PRAD,LUAD,BRCA,COAD	22	23.1037	1	2.11504	1	4	1	RTKEENLRK	HLA-A*03:01	0.75408	0.09	0.998401
TP53	ENST00000269305	p.E285K	CESC,BLCA,HNSC,PRAD,LUAD,BRCA,COAD	22	23.1037	1	2.11504	1	4	1	RTKEENLRKK	HLA-A*11:01	0.317353	0.69	0.512046
TP53	ENST00000269305	p.E285K	CESC,BLCA,HNSC,PRAD,LUAD,BRCA,COAD	22	23.1037	1	2.11504	1	4	1	RTKEENLRK	HLA-A*11:01	0.691641	0.15	0.966941
TP53	ENST00000269305	p.S241F	ESCA,CESC,SKCM,BLCA,UCEC,PAAD,BRCA,OV	20	23.5279	1	2.48031	1	4	1	HYNYMCNSF	HLA-A*24:02	0.802419	0.11	0.991025
TP53	ENST00000269305	p.S241F	ESCA,CESC,SKCM,BLCA,UCEC,PAAD,BRCA,OV	20	23.5279	1	2.48031	1	4	1	NYMCNSFCM	HLA-A*24:02	0.153245	1.4	0.929265
PIK3CA	ENST00000263967	p.Q546R	CESC,UCS,READ,BLCA,LGG,STAD,HNSC,COAD,BRCA,UCEC	19	13.0715	1	1.60401	1	4	1	ITEREKDFLW	HLA-B*57:01	0.798463	0.06	0.932608
PIK3CA	ENST00000263967	p.Q546R	CESC,UCS,READ,BLCA,LGG,STAD,HNSC,COAD,BRCA,UCEC	19	13.0715	1	1.60401	1	4	1	SEITEREKDF	HLA-B*44:03	0.841225	0.06	0.999999
PIK3CA	ENST00000263967	p.Q546R	CESC,UCS,READ,BLCA,LGG,STAD,HNSC,COAD,BRCA,UCEC	19	13.0715	1	1.60401	1	4	1	ITEREKDFLW	HLA-A*01:01	0.190509	1.2	0.753137
PIK3CA	ENST00000263967	p.Q546R	CESC,UCS,READ,BLCA,LGG,STAD,HNSC,COAD,BRCA,UCEC	19	13.0715	1	1.60401	1	4	1	TEREKDFLW	HLA-B*57:01	0.123663	1.3	0.79431
PIK3CA	ENST00000263967	p.Q546R	CESC,UCS,READ,BLCA,LGG,STAD,HNSC,COAD,BRCA,UCEC	19	13.0715	1	1.60401	1	4	1	ITEREKDFL	HLA-A*01:01	0.143044	1.5	0.728085
PIK3CA	ENST00000263967	p.Q546R	CESC,UCS,READ,BLCA,LGG,STAD,HNSC,COAD,BRCA,UCEC	19	13.0715	1	1.60401	1	4	1	SEITEREKDFL	HLA-B*40:01	0.363634	0.56	0.997101
PIK3CA	ENST00000263967	p.Q546R	CESC,UCS,READ,BLCA,LGG,STAD,HNSC,COAD,BRCA,UCEC	19	13.0715	1	1.60401	1	4	1	TEREKDFLW	HLA-B*44:02	0.908462	0.03	0.990264
PIK3CA	ENST00000263967	p.Q546R	CESC,UCS,READ,BLCA,LGG,STAD,HNSC,COAD,BRCA,UCEC	19	13.0715	1	1.60401	1	4	1	TEREKDFLW	HLA-B*44:03	0.861122	0.05	0.999729
TP53	ENST00000269305	p.G245V	ESCA,LUAD,LUSC,LGG,BLCA,UCEC,PAAD,HNSC	18	5.21789	1		0	4	1	GVMNRRPIL	HLA-B*07:02	0.243018	0.54	0.95795
CTNNB1	ENST00000349496	p.T41A	ACC,PAAD,LUAD,LIHC,BLCA,UCEC,PRAD,SKCM,COAD	18	7.15551	1	1.33308	1	0	0	ATAPSLSGK	HLA-A*31:01	0.414665	0.37	1
CTNNB1	ENST00000349496	p.T41A	ACC,PAAD,LUAD,LIHC,BLCA,UCEC,PRAD,SKCM,COAD	18	7.15551	1	1.33308	1	0	0	ATAPSLSGK	HLA-A*11:01	0.960857	0.01	0.999632
CTNNB1	ENST00000349496	p.T41A	ACC,PAAD,LUAD,LIHC,BLCA,UCEC,PRAD,SKCM,COAD	18	7.15551	1	1.33308	1	0	0	ATATAPSLSGK	HLA-A*11:01	0.586004	0.24	0.964676
TP53	ENST00000269305	p.G245V	ESCA,LUAD,LUSC,LGG,BLCA,UCEC,PAAD,HNSC	18	5.21789	1		0	4	1	VMNRRPILTI	HLA-A*02:03	0.238335	2	0.979389
CTNNB1	ENST00000349496	p.T41A	ACC,PAAD,LUAD,LIHC,BLCA,UCEC,PRAD,SKCM,COAD	18	7.15551	1	1.33308	1	0	0	ATAPSLSGK	HLA-A*03:01	0.949499	0.01	1
CTNNB1	ENST00000349496	p.T41A	ACC,PAAD,LUAD,LIHC,BLCA,UCEC,PRAD,SKCM,COAD	18	7.15551	1	1.33308	1	0	0	ATATAPSLSGK	HLA-A*03:01	0.427102	0.42	1
TP53	ENST00000269305	p.R158H	ESCA,LUSC,SARC,LIHC,GBM,LGG,STAD,HNSC,PRAD,COAD,BLCA	16	23.4961	1	2.44007	1	3	1	RVHAMAIY	HLA-A*32:01	0.041908	2	1
PIK3CA	ENST00000263967	p.E453K	CESC,LUSC,LGG,STAD,HNSC,BRCA,BLCA	16	12.3801	1	0.59983	0	3	1	VPHGLKDLL	HLA-B*07:02	0.821438	0.05	0.915584
TP53	ENST00000269305	p.R158H	ESCA,LUSC,SARC,LIHC,GBM,LGG,STAD,HNSC,PRAD,COAD,BLCA	16	23.4961	1	2.44007	1	3	1	RVHAMAIY	HLA-B*57:01	0.078447	1.8	0.515669
PIK3CA	ENST00000263967	p.E545A	UCS,LIHC,GBM,LGG,BLCA,UCEC,BRCA,COAD	16	13.0824	1	1.48422	1	4	1	SEITAQEKDFL	HLA-B*40:01	0.585214	0.32	0.988696
PIK3CA	ENST00000263967	p.E545A	UCS,LIHC,GBM,LGG,BLCA,UCEC,BRCA,COAD	16	13.0824	1	1.48422	1	4	1	SEITAQEKDFL	HLA-B*44:03	0.122159	0.86	0.932213
TP53	ENST00000269305	p.R158H	ESCA,LUSC,SARC,LIHC,GBM,LGG,STAD,HNSC,PRAD,COAD,BLCA	16	23.4961	1	2.44007	1	3	1	RVHAMAIYK	HLA-A*11:01	0.944977	0.01	0.991381
PIK3CA	ENST00000263967	p.E453K	CESC,LUSC,LGG,STAD,HNSC,BRCA,BLCA	16	12.3801	1	0.59983	0	3	1	VPHGLKDL	HLA-B*07:02	0.22511	0.57	0.82944
PIK3CA	ENST00000263967	p.E545A	UCS,LIHC,GBM,LGG,BLCA,UCEC,BRCA,COAD	16	13.0824	1	1.48422	1	4	1	DPLSEITA	HLA-B*54:01	0.068037	1.4	1
PIK3CA	ENST00000263967	p.E545A	UCS,LIHC,GBM,LGG,BLCA,UCEC,BRCA,COAD	16	13.0824	1	1.48422	1	4	1	SEITAQEKDFL	HLA-B*44:02	0.122924	0.87	0.880588
PIK3CA	ENST00000263967	p.E453K	CESC,LUSC,LGG,STAD,HNSC,BRCA,BLCA	16	12.3801	1	0.59983	0	3	1	GLKDLLNPIGV	HLA-A*02:03	0.691789	0.35	0.999177
TP53	ENST00000269305	p.R158H	ESCA,LUSC,SARC,LIHC,GBM,LGG,STAD,HNSC,PRAD,COAD,BLCA	16	23.4961	1	2.44007	1	3	1	RVHAMAIYK	HLA-A*03:01	0.956768	0.01	1
TP53	ENST00000269305	p.K132N	CESC,UCS,HNSC,GBM,LGG,BLCA,MESO,LUAD,COAD,BRCA,OV	16	23.3005	1	2.0502	1	3	1	SPALNNMF	HLA-B*07:02	0.293641	0.45	0.765047
PIK3CA	ENST00000263967	p.E545A	UCS,LIHC,GBM,LGG,BLCA,UCEC,BRCA,COAD	16	13.0824	1	1.48422	1	4	1	TAQEKDFLW	HLA-A*24:02	0.100219	1.8	0.707596
PIK3CA	ENST00000263967	p.E545A	UCS,LIHC,GBM,LGG,BLCA,UCEC,BRCA,COAD	16	13.0824	1	1.48422	1	4	1	SEITAQEKDF	HLA-B*44:02	0.892788	0.03	0.999839
TP53	ENST00000269305	p.K132N	CESC,UCS,HNSC,GBM,LGG,BLCA,MESO,LUAD,COAD,BRCA,OV	16	23.3005	1	2.0502	1	3	1	TYSPALNNM	HLA-A*24:02	0.890395	0.07	0.995649
TP53	ENST00000269305	p.K132N	CESC,UCS,HNSC,GBM,LGG,BLCA,MESO,LUAD,COAD,BRCA,OV	16	23.3005	1	2.0502	1	3	1	YSPALNNMF	HLA-A*24:02	0.474891	0.43	0.865601
PIK3CA	ENST00000263967	p.E545A	UCS,LIHC,GBM,LGG,BLCA,UCEC,BRCA,COAD	16	13.0824	1	1.48422	1	4	1	ITAQEKDFLW	HLA-B*57:01	0.827207	0.05	0.992559
PIK3CA	ENST00000263967	p.E453K	CESC,LUSC,LGG,STAD,HNSC,BRCA,BLCA	16	12.3801	1	0.59983	0	3	1	GLKDLLNPI	HLA-A*02:03	0.920442	0.05	0.947632
TP53	ENST00000269305	p.R158H	ESCA,LUSC,SARC,LIHC,GBM,LGG,STAD,HNSC,PRAD,COAD,BLCA	16	23.4961	1	2.44007	1	3	1	GTRVHAMAIYK	HLA-A*03:01	0.152461	1.3	0.62336
PIK3CA	ENST00000263967	p.E545A	UCS,LIHC,GBM,LGG,BLCA,UCEC,BRCA,COAD	16	13.0824	1	1.48422	1	4	1	SEITAQEKDF	HLA-B*44:03	0.90652	0.03	1
TP53	ENST00000269305	p.R158H	ESCA,LUSC,SARC,LIHC,GBM,LGG,STAD,HNSC,PRAD,COAD,BLCA	16	23.4961	1	2.44007	1	3	1	RVHAMAIY	HLA-B*15:01	0.404326	0.4	1
PIK3CA	ENST00000263967	p.E545A	UCS,LIHC,GBM,LGG,BLCA,UCEC,BRCA,COAD	16	13.0824	1	1.48422	1	4	1	TAQEKDFLW	HLA-B*57:01	0.837506	0.05	0.860073
TP53	ENST00000269305	p.H214R	PAAD,LUSC,SARC,LGG,STAD,UCEC,LUAD,COAD,OV,BLCA	16	22.663	1	1.76151	1	3	1	YLDDRNTFRR	HLA-A*01:01	0.219519	1	0.575498
PIK3CA	ENST00000263967	p.E545A	UCS,LIHC,GBM,LGG,BLCA,UCEC,BRCA,COAD	16	13.0824	1	1.48422	1	4	1	ITAQEKDFLW	HLA-A*32:01	0.066334	1.4	1
PIK3CA	ENST00000263967	p.E453K	CESC,LUSC,LGG,STAD,HNSC,BRCA,BLCA	16	12.3801	1	0.59983	0	3	1	GLKDLLNPIGV	HLA-A*02:01	0.267446	0.83	0.975146
TP53	ENST00000269305	p.K132N	CESC,UCS,HNSC,GBM,LGG,BLCA,MESO,LUAD,COAD,BRCA,OV	16	23.3005	1	2.0502	1	3	1	TYSPALNNMF	HLA-A*24:02	0.976822	0.01	0.999701
PIK3CA	ENST00000263967	p.E453K	CESC,LUSC,LGG,STAD,HNSC,BRCA,BLCA	16	12.3801	1	0.59983	0	3	1	GLKDLLNPI	HLA-A*02:01	0.532164	0.34	0.700478
NFE2L2	ENST00000397062	p.D29H	ESCA,CESC,UCEC,LUSC,BLCA,HNSC,LUAD,KIRC	15	3.2193	1	2.24778	1	0	0	ILWRQDIHL	HLA-A*02:07	0.600097	0.04	0.808291
NFE2L2	ENST00000397062	p.D29H	ESCA,CESC,UCEC,LUSC,BLCA,HNSC,LUAD,KIRC	15	3.2193	1	2.24778	1	0	0	IHLGVSREVF	HLA-A*24:02	0.112982	1.7	0.792695
NFE2L2	ENST00000397062	p.D29H	ESCA,CESC,UCEC,LUSC,BLCA,HNSC,LUAD,KIRC	15	3.2193	1	2.24778	1	0	0	ILWRQDIHL	HLA-A*02:01	0.911697	0.04	0.97522
NFE2L2	ENST00000397062	p.D29H	ESCA,CESC,UCEC,LUSC,BLCA,HNSC,LUAD,KIRC	15	3.2193	1	2.24778	1	0	0	ILWRQDIHLGV	HLA-A*02:01	0.403195	0.53	0.893492
KRAS	ENST00000256078	p.Q61H	LUSC,READ,BLCA,STAD,UCEC,PAAD,COAD	14	8.95312	1	1.0269	0	4	1	ILDTAGHEEY	HLA-A*29:02	0.544368	0.21	1
CDKN2A	ENST00000498124	p.H83Y	ESCA,PAAD,LUSC,LUAD,BLCA,STAD,HNSC,SKCM	14	5.78134	1	0.497635	0	2	1	ATLTRPVY	HLA-B*57:01	0.125903	1.3	0.924408
TP53	ENST00000269305	p.C238F	CESC,LUSC,GBM,MESO,BLCA,LGG,STAD,HNSC,BRCA,OV	14	5.24976	1		0	3	1	TTIHYNYMF	HLA-A*24:02	0.431941	0.48	0.776942
TP53	ENST00000269305	p.P151S	ESCA,UCS,HNSC,READ,SARC,LGG,BLCA,UCEC,SKCM,OV	14	23.0268	1	2.09918	1	2	1	STSPPGTRV	HLA-A*68:02	0.795507	0.04	0.858312
CDKN2A	ENST00000498124	p.H83Y	ESCA,PAAD,LUSC,LUAD,BLCA,STAD,HNSC,SKCM	14	5.78134	1	0.497635	0	2	1	DPATLTRPVY	HLA-B*35:01	0.554359	0.21	1
KRAS	ENST00000256078	p.Q61H	LUSC,READ,BLCA,STAD,UCEC,PAAD,COAD	14	8.95312	1	1.0269	0	4	1	ILDTAGHEEY	HLA-B*15:01	0.269956	0.67	0.764436
NFE2L2	ENST00000397062	p.E79Q	ESCA,BLCA,HNSC,CESC,LUSC	14	3.04002	1	1.75305	1	3	1	QLDEQTGEFL	HLA-A*02:01	0.220585	0.99	0.983845
TP53	ENST00000269305	p.C238F	CESC,LUSC,GBM,MESO,BLCA,LGG,STAD,HNSC,BRCA,OV	14	5.24976	1		0	3	1	TTIHYNYMF	HLA-B*57:01	0.477417	0.29	0.970508
TP53	ENST00000269305	p.P151S	ESCA,UCS,HNSC,READ,SARC,LGG,BLCA,UCEC,SKCM,OV	14	23.0268	1	2.09918	1	2	1	STSPPGTRVR	HLA-A*11:01	0.452478	0.39	0.968872
NFE2L2	ENST00000397062	p.E79Q	ESCA,BLCA,HNSC,CESC,LUSC	14	3.04002	1	1.75305	1	3	1	QLDEQTGEF	HLA-A*02:07	0.054153	0.93	0.999979
KRAS	ENST00000256078	p.Q61H	LUSC,READ,BLCA,STAD,UCEC,PAAD,COAD	14	8.95312	1	1.0269	0	4	1	HEEYSAMRDQY	HLA-A*01:01	0.11225	1.8	0.68798
KRAS	ENST00000256078	p.Q61H	LUSC,READ,BLCA,STAD,UCEC,PAAD,COAD	14	8.95312	1	1.0269	0	4	1	ILDTAGHEEYS	HLA-A*01:01	0.369594	0.59	0.72403
KRAS	ENST00000256078	p.Q61H	LUSC,READ,BLCA,STAD,UCEC,PAAD,COAD	14	8.95312	1	1.0269	0	4	1	LDTAGHEEY	HLA-A*01:01	0.269295	0.84	0.660997
CDKN2A	ENST00000498124	p.H83Y	ESCA,PAAD,LUSC,LUAD,BLCA,STAD,HNSC,SKCM	14	5.78134	1	0.497635	0	2	1	LTRPVYDAAR	HLA-A*31:01	0.411891	0.37	0.996893
CDKN2A	ENST00000498124	p.H83Y	ESCA,PAAD,LUSC,LUAD,BLCA,STAD,HNSC,SKCM	14	5.78134	1	0.497635	0	2	1	VYDAAREGF	HLA-A*24:02	0.925612	0.04	0.999021
KRAS	ENST00000256078	p.Q61H	LUSC,READ,BLCA,STAD,UCEC,PAAD,COAD	14	8.95312	1	1.0269	0	4	1	DTAGHEEY	HLA-A*01:01	0.243988	0.91	0.989175
TP53	ENST00000269305	p.P151S	ESCA,UCS,HNSC,READ,SARC,LGG,BLCA,UCEC,SKCM,OV	14	23.0268	1	2.09918	1	2	1	SPPGTRVRAM	HLA-B*07:02	0.839428	0.05	0.976213
NFE2L2	ENST00000397062	p.E79Q	ESCA,BLCA,HNSC,CESC,LUSC	14	3.04002	1	1.75305	1	3	1	QLDEQTGEF	HLA-A*01:01	0.614342	0.27	0.815869
KRAS	ENST00000256078	p.Q61H	LUSC,READ,BLCA,STAD,UCEC,PAAD,COAD	14	8.95312	1	1.0269	0	4	1	ILDTAGHEEY	HLA-A*01:01	0.971413	0.02	1
NFE2L2	ENST00000397062	p.E79Q	ESCA,BLCA,HNSC,CESC,LUSC	14	3.04002	1	1.75305	1	3	1	QLDEQTGEFL	HLA-A*01:01	0.1162	1.7	0.993332
NFE2L2	ENST00000397062	p.E79Q	ESCA,BLCA,HNSC,CESC,LUSC	14	3.04002	1	1.75305	1	3	1	QLDEQTGEFL	HLA-A*02:07	0.079168	0.66	0.99994
TP53	ENST00000269305	p.H193Y	UCS,LUSC,STAD,LAML,HNSC,BLCA,UCEC,KIRC,BRCA,OV	13	5.02412	1		0	3	1	GLAPPQYL	HLA-A*02:01	0.166056	1.3	0.999282
TP53	ENST00000269305	p.H193Y	UCS,LUSC,STAD,LAML,HNSC,BLCA,UCEC,KIRC,BRCA,OV	13	5.02412	1		0	3	1	YLIRVEGNLRV	HLA-A*02:03	0.818045	0.16	0.870161
PIK3CA	ENST00000263967	p.M1043I	ESCA,BLCA,THCA,STAD,UCEC,BRCA,COAD	13	11.0396	1	-2.52424	0	2	1	EALEYFMKQI	HLA-B*51:01	0.276685	0.56	1
HRAS	ENST00000451590	p.G13V	BLCA,HNSC,THYM,LUSC	13	4.40693	1	2.42585	1	4	1	VVVGAGVVGK	HLA-A*11:01	0.722546	0.12	0.990152
HRAS	ENST00000451590	p.G13V	BLCA,HNSC,THYM,LUSC	13	4.40693	1	2.42585	1	4	1	KLVVVGAGV	HLA-A*02:07	0.117918	0.48	0.96849
HRAS	ENST00000451590	p.G13V	BLCA,HNSC,THYM,LUSC	13	4.40693	1	2.42585	1	4	1	LVVVGAGVVGK	HLA-A*11:01	0.114195	1.8	0.905464
RXRA	ENST00000481739	p.S427F	BLCA,LIHC,PAAD	13	0.589169	0	2.2684	1	3	1	RLPALRFIGL	HLA-A*02:07	0.059655	0.86	0.987503
HRAS	ENST00000451590	p.G13V	BLCA,HNSC,THYM,LUSC	13	4.40693	1	2.42585	1	4	1	VVGAGVVGK	HLA-A*11:01	0.874971	0.03	0.981408
TP53	ENST00000269305	p.H193Y	UCS,LUSC,STAD,LAML,HNSC,BLCA,UCEC,KIRC,BRCA,OV	13	5.02412	1		0	3	1	GLAPPQYL	HLA-A*02:03	0.461597	0.86	0.999997
RXRA	ENST00000481739	p.S427F	BLCA,LIHC,PAAD	13	0.589169	0	2.2684	1	3	1	RLPALRFIGLK	HLA-A*03:01	0.120555	1.5	0.99999
RXRA	ENST00000481739	p.S427F	BLCA,LIHC,PAAD	13	0.589169	0	2.2684	1	3	1	ALRFIGLK	HLA-A*03:01	0.272818	0.71	0.999874
TP53	ENST00000269305	p.H193Y	UCS,LUSC,STAD,LAML,HNSC,BLCA,UCEC,KIRC,BRCA,OV	13	5.02412	1		0	3	1	DGLAPPQYLI	HLA-B*51:01	0.238052	0.65	1
TP53	ENST00000269305	p.H193Y	UCS,LUSC,STAD,LAML,HNSC,BLCA,UCEC,KIRC,BRCA,OV	13	5.02412	1		0	3	1	GLAPPQYLIRV	HLA-A*02:01	0.639517	0.23	0.986506
TP53	ENST00000269305	p.H193Y	UCS,LUSC,STAD,LAML,HNSC,BLCA,UCEC,KIRC,BRCA,OV	13	5.02412	1		0	3	1	GLAPPQYLI	HLA-A*02:01	0.875578	0.06	0.992153
TP53	ENST00000269305	p.H193Y	UCS,LUSC,STAD,LAML,HNSC,BLCA,UCEC,KIRC,BRCA,OV	13	5.02412	1		0	3	1	YLIRVEGNL	HLA-A*02:01	0.432502	0.46	0.987347
RXRA	ENST00000481739	p.S427F	BLCA,LIHC,PAAD	13	0.589169	0	2.2684	1	3	1	LPALRFIGL	HLA-B*54:01	0.42517	0.14	1
RXRA	ENST00000481739	p.S427F	BLCA,LIHC,PAAD	13	0.589169	0	2.2684	1	3	1	LPALRFIGL	HLA-B*35:01	0.237793	0.6	1
TP53	ENST00000269305	p.H193Y	UCS,LUSC,STAD,LAML,HNSC,BLCA,UCEC,KIRC,BRCA,OV	13	5.02412	1		0	3	1	LAPPQYLIRV	HLA-B*51:01	0.298455	0.53	1
TP53	ENST00000269305	p.H193Y	UCS,LUSC,STAD,LAML,HNSC,BLCA,UCEC,KIRC,BRCA,OV	13	5.02412	1		0	3	1	LAPPQYLI	HLA-B*51:01	0.504217	0.22	1
TP53	ENST00000269305	p.H193Y	UCS,LUSC,STAD,LAML,HNSC,BLCA,UCEC,KIRC,BRCA,OV	13	5.02412	1		0	3	1	YLIRVEGNLRV	HLA-A*02:01	0.889916	0.05	0.98448
HRAS	ENST00000451590	p.G13V	BLCA,HNSC,THYM,LUSC	13	4.40693	1	2.42585	1	4	1	VVGAGVVGK	HLA-A*03:01	0.844835	0.04	0.999992
TP53	ENST00000269305	p.H193Y	UCS,LUSC,STAD,LAML,HNSC,BLCA,UCEC,KIRC,BRCA,OV	13	5.02412	1		0	3	1	APPQYLIRV	HLA-B*51:01	0.640035	0.11	1
TP53	ENST00000269305	p.H193Y	UCS,LUSC,STAD,LAML,HNSC,BLCA,UCEC,KIRC,BRCA,OV	13	5.02412	1		0	3	1	GLAPPQYL	HLA-A*02:07	0.050014	0.98	0.914601
TP53	ENST00000269305	p.H193Y	UCS,LUSC,STAD,LAML,HNSC,BLCA,UCEC,KIRC,BRCA,OV	13	5.02412	1		0	3	1	GLAPPQYLIRV	HLA-A*02:07	0.114296	0.49	0.764867
TP53	ENST00000269305	p.H193Y	UCS,LUSC,STAD,LAML,HNSC,BLCA,UCEC,KIRC,BRCA,OV	13	5.02412	1		0	3	1	GLAPPQYLI	HLA-A*02:07	0.427642	0.08	0.823089
TP53	ENST00000269305	p.H193Y	UCS,LUSC,STAD,LAML,HNSC,BLCA,UCEC,KIRC,BRCA,OV	13	5.02412	1		0	3	1	GLAPPQYLI	HLA-A*02:03	0.882548	0.09	0.97017
TP53	ENST00000269305	p.H193Y	UCS,LUSC,STAD,LAML,HNSC,BLCA,UCEC,KIRC,BRCA,OV	13	5.02412	1		0	3	1	GLAPPQYLIRV	HLA-A*02:03	0.707136	0.32	0.999998
HRAS	ENST00000451590	p.G13V	BLCA,HNSC,THYM,LUSC	13	4.40693	1	2.42585	1	4	1	VVVGAGVVGK	HLA-A*03:01	0.676031	0.15	0.999972
TP53	ENST00000269305	p.H193Y	UCS,LUSC,STAD,LAML,HNSC,BLCA,UCEC,KIRC,BRCA,OV	13	5.02412	1		0	3	1	DSDGLAPPQY	HLA-A*01:01	0.934801	0.05	0.999162
TP53	ENST00000269305	p.H193Y	UCS,LUSC,STAD,LAML,HNSC,BLCA,UCEC,KIRC,BRCA,OV	13	5.02412	1		0	3	1	DSDGLAPPQYL	HLA-A*01:01	0.213542	1.1	0.88064
TP53	ENST00000269305	p.H193Y	UCS,LUSC,STAD,LAML,HNSC,BLCA,UCEC,KIRC,BRCA,OV	13	5.02412	1		0	3	1	SDSDGLAPPQY	HLA-A*01:01	0.364079	0.6	0.743928
RXRA	ENST00000481739	p.S427F	BLCA,LIHC,PAAD	13	0.589169	0	2.2684	1	3	1	LPALRFIGL	HLA-B*07:02	0.847704	0.05	0.996367
PIK3CA	ENST00000263967	p.M1043I	ESCA,BLCA,THCA,STAD,UCEC,BRCA,COAD	13	11.0396	1	-2.52424	0	2	1	KQINDAHHGGW	HLA-B*57:01	0.159803	0.98	0.639706
TP53	ENST00000269305	p.R110L	ESCA,LUAD,LUSC,BLCA,HNSC,PAAD,OV	12	4.64341	1		0	2	1	KTYQGSYGFLL	HLA-A*32:01	0.124514	0.86	1
TP53	ENST00000269305	p.R110L	ESCA,LUAD,LUSC,BLCA,HNSC,PAAD,OV	12	4.64341	1		0	2	1	GSYGFLLGF	HLA-B*57:01	0.495188	0.27	0.639155
TP53	ENST00000269305	p.A159V	CESC,UCEC,LUSC,LGG,BLCA,HNSC,LUAD,OV	12	5.11129	1	1.02137	0	3	1	RVRVMAIYK	HLA-A*03:01	0.857544	0.04	0.994876
ERBB3	ENST00000267101	p.V104M	CESC,UCS,BLCA,STAD,UCEC,COAD	12	2.03206	0	1.16163	1	2	1	RMVRGTQVY	HLA-A*32:01	0.701796	0.06	1
ERBB3	ENST00000267101	p.V104M	CESC,UCS,BLCA,STAD,UCEC,COAD	12	2.03206	0	1.16163	1	2	1	LPLPNLRM	HLA-B*35:01	0.231207	0.62	1
TP53	ENST00000269305	p.R110L	ESCA,LUAD,LUSC,BLCA,HNSC,PAAD,OV	12	4.64341	1		0	2	1	TYQGSYGFLL	HLA-A*24:02	0.834508	0.09	0.998088
TP53	ENST00000269305	p.C141Y	LUSC,LGG,BLCA,UCEC,STAD,BRCA,HNSC	12	23.2636	1	2.38159	1	3	1	KMFCQLAKTY	HLA-B*15:01	0.436513	0.35	1
TP53	ENST00000269305	p.C141Y	LUSC,LGG,BLCA,UCEC,STAD,BRCA,HNSC	12	23.2636	1	2.38159	1	3	1	KTYPVQLWV	HLA-B*51:01	0.093217	1.7	0.811883
CTNNB1	ENST00000349496	p.S37C	BLCA,UCEC,STAD,LIHC	12	7.22382	1	1.6507	1	0	0	YLDSGIHCGA	HLA-A*02:01	0.576048	0.29	0.919507
TP53	ENST00000269305	p.C141Y	LUSC,LGG,BLCA,UCEC,STAD,BRCA,HNSC	12	23.2636	1	2.38159	1	3	1	KTYPVQLWV	HLA-A*32:01	0.563258	0.1	1
TP53	ENST00000269305	p.A159V	CESC,UCEC,LUSC,LGG,BLCA,HNSC,LUAD,OV	12	5.11129	1	1.02137	0	3	1	RVRVMAIY	HLA-B*57:01	0.078574	1.8	0.642978
TP53	ENST00000269305	p.C141Y	LUSC,LGG,BLCA,UCEC,STAD,BRCA,HNSC	12	23.2636	1	2.38159	1	3	1	QLAKTYPVQL	HLA-A*02:03	0.475215	0.81	0.959847
TP53	ENST00000269305	p.C141Y	LUSC,LGG,BLCA,UCEC,STAD,BRCA,HNSC	12	23.2636	1	2.38159	1	3	1	KTYPVQLWV	HLA-B*57:01	0.548996	0.23	0.511129
TP53	ENST00000269305	p.R110L	ESCA,LUAD,LUSC,BLCA,HNSC,PAAD,OV	12	4.64341	1		0	2	1	FLLGFLHSG	HLA-A*02:01	0.283152	0.8	0.986631
NFE2L2	ENST00000397062	p.E82D	CESC,KIRP,CHOL,BLCA,UCEC,LUAD,KIRC,LIHC	12	3.12432	1	1.70317	1	3	1	EETGDFLPI	HLA-B*44:03	0.189205	0.64	0.868262
TP53	ENST00000269305	p.C141Y	LUSC,LGG,BLCA,UCEC,STAD,BRCA,HNSC	12	23.2636	1	2.38159	1	3	1	KTYPVQLW	HLA-B*57:01	0.982136	0.01	1
ERBB3	ENST00000267101	p.V104M	CESC,UCS,BLCA,STAD,UCEC,COAD	12	2.03206	0	1.16163	1	2	1	MVRGTQVY	HLA-A*29:02	0.053884	1.6	1
TP53	ENST00000269305	p.C141Y	LUSC,LGG,BLCA,UCEC,STAD,BRCA,HNSC	12	23.2636	1	2.38159	1	3	1	AKTYPVQLW	HLA-B*57:01	0.184405	0.87	0.638365
TP53	ENST00000269305	p.C141Y	LUSC,LGG,BLCA,UCEC,STAD,BRCA,HNSC	12	23.2636	1	2.38159	1	3	1	QLAKTYPVQL	HLA-A*02:01	0.208455	1.1	0.802433
ERBB3	ENST00000267101	p.V104M	CESC,UCS,BLCA,STAD,UCEC,COAD	12	2.03206	0	1.16163	1	2	1	MVRGTQVY	HLA-B*15:01	0.572907	0.18	1
TP53	ENST00000269305	p.C141Y	LUSC,LGG,BLCA,UCEC,STAD,BRCA,HNSC	12	23.2636	1	2.38159	1	3	1	KTYPVQLW	HLA-A*32:01	0.511694	0.12	1
ERBB3	ENST00000267101	p.V104M	CESC,UCS,BLCA,STAD,UCEC,COAD	12	2.03206	0	1.16163	1	2	1	RMVRGTQVY	HLA-B*15:01	0.964123	0.01	1
ERBB3	ENST00000267101	p.V104M	CESC,UCS,BLCA,STAD,UCEC,COAD	12	2.03206	0	1.16163	1	2	1	LPLPNLRMV	HLA-B*54:01	0.757924	0.02	1
TP53	ENST00000269305	p.R110L	ESCA,LUAD,LUSC,BLCA,HNSC,PAAD,OV	12	4.64341	1		0	2	1	YQGSYGFLL	HLA-A*24:02	0.277591	0.8	0.719871
TP53	ENST00000269305	p.C141Y	LUSC,LGG,BLCA,UCEC,STAD,BRCA,HNSC	12	23.2636	1	2.38159	1	3	1	KTYPVQLWV	HLA-A*02:07	0.136348	0.4	0.837768
TP53	ENST00000269305	p.R110L	ESCA,LUAD,LUSC,BLCA,HNSC,PAAD,OV	12	4.64341	1		0	2	1	FLLGFLHSGTA	HLA-A*02:01	0.236677	0.93	0.849261
TP53	ENST00000269305	p.R110L	ESCA,LUAD,LUSC,BLCA,HNSC,PAAD,OV	12	4.64341	1		0	2	1	SYGFLLGF	HLA-A*24:02	0.656061	0.23	0.998842
ERBB3	ENST00000267101	p.V104M	CESC,UCS,BLCA,STAD,UCEC,COAD	12	2.03206	0	1.16163	1	2	1	LPLPNLRMV	HLA-B*51:01	0.95709	0.01	1
TP53	ENST00000269305	p.R110L	ESCA,LUAD,LUSC,BLCA,HNSC,PAAD,OV	12	4.64341	1		0	2	1	TYQGSYGFL	HLA-A*24:02	0.718433	0.17	0.99191
NFE2L2	ENST00000397062	p.E82D	CESC,KIRP,CHOL,BLCA,UCEC,LUAD,KIRC,LIHC	12	3.12432	1	1.70317	1	3	1	QLDEETGDF	HLA-A*01:01	0.375539	0.57	0.888013
ERBB3	ENST00000267101	p.V104M	CESC,UCS,BLCA,STAD,UCEC,COAD	12	2.03206	0	1.16163	1	2	1	MVRGTQVY	HLA-B*35:01	0.209627	0.67	1
NFE2L2	ENST00000397062	p.E82D	CESC,KIRP,CHOL,BLCA,UCEC,LUAD,KIRC,LIHC	12	3.12432	1	1.70317	1	3	1	QLDEETGDFL	HLA-A*01:01	0.122842	1.7	0.953875
TP53	ENST00000269305	p.A159V	CESC,UCEC,LUSC,LGG,BLCA,HNSC,LUAD,OV	12	5.11129	1	1.02137	0	3	1	RVRVMAIY	HLA-B*15:01	0.223007	0.8	1
TP53	ENST00000269305	p.R110L	ESCA,LUAD,LUSC,BLCA,HNSC,PAAD,OV	12	4.64341	1		0	2	1	SYGFLLGFL	HLA-A*24:02	0.435617	0.47	0.868328
TP53	ENST00000269305	p.C141Y	LUSC,LGG,BLCA,UCEC,STAD,BRCA,HNSC	12	23.2636	1	2.38159	1	3	1	LAKTYPVQLW	HLA-B*57:01	0.739328	0.09	0.994321
NFE2L2	ENST00000397062	p.E82D	CESC,KIRP,CHOL,BLCA,UCEC,LUAD,KIRC,LIHC	12	3.12432	1	1.70317	1	3	1	QLDEETGDFL	HLA-A*02:01	0.124884	1.7	0.905632
NFE2L2	ENST00000397062	p.E82D	CESC,KIRP,CHOL,BLCA,UCEC,LUAD,KIRC,LIHC	12	3.12432	1	1.70317	1	3	1	QLDEETGDFL	HLA-A*02:07	0.045321	1.1	0.999982
ERBB3	ENST00000267101	p.V104M	CESC,UCS,BLCA,STAD,UCEC,COAD	12	2.03206	0	1.16163	1	2	1	LPLPNLRM	HLA-B*51:01	0.493691	0.23	1
TP53	ENST00000269305	p.E271K	LUSC,GBM,STAD,BLCA,HNSC,LUAD	11	23.2255	1	2.16807	1	3	1	NLLGRNSFKV	HLA-A*02:01	0.295397	0.77	0.74437
TP53	ENST00000269305	p.E271K	LUSC,GBM,STAD,BLCA,HNSC,LUAD	11	23.2255	1	2.16807	1	3	1	LLGRNSFKV	HLA-A*02:01	0.425693	0.48	0.518098
PIK3CA	ENST00000263967	p.Q546K	READ,SARC,GBM,BLCA,UCEC,BRCA	10	12.8313	1	-0.241488	0	4	1	SEITEKEKDFL	HLA-B*40:01	0.300077	0.67	0.996226
CDKN2A	ENST00000498124	p.D108Y	OV,BLCA,HNSC,LIHC,LUSC	10	3.54108	1		0	2	1	RLDVRYAW	HLA-A*32:01	0.34104	0.28	1
PIK3CA	ENST00000263967	p.Q546K	READ,SARC,GBM,BLCA,UCEC,BRCA	10	12.8313	1	-0.241488	0	4	1	TEKEKDFLW	HLA-B*44:02	0.931975	0.02	0.987132
PIK3CA	ENST00000263967	p.Q546K	READ,SARC,GBM,BLCA,UCEC,BRCA	10	12.8313	1	-0.241488	0	4	1	SEITEKEKDF	HLA-B*44:02	0.827558	0.05	0.994463
CTNNB1	ENST00000349496	p.S45F	ACC,LUAD,LIHC,BLCA,UCEC,SKCM,COAD	10	7.0056	1	1.66465	1	0	0	TTAPFLSGK	HLA-A*11:01	0.952608	0.01	0.992786
CTNNB1	ENST00000349496	p.S45F	ACC,LUAD,LIHC,BLCA,UCEC,SKCM,COAD	10	7.0056	1	1.66465	1	0	0	TTTAPFLSGK	HLA-A*11:01	0.797601	0.08	0.894176
HRAS	ENST00000451590	p.Q61K	THCA,PCPG,BLCA,SKCM,LUSC	10	4.50092	1	1.15982	1	4	1	DTAGKEEY	HLA-A*01:01	0.154636	1.4	0.947972
CTNNB1	ENST00000349496	p.S45F	ACC,LUAD,LIHC,BLCA,UCEC,SKCM,COAD	10	7.0056	1	1.66465	1	0	0	ATTTAPFLSGK	HLA-A*11:01	0.580737	0.25	0.894901
HRAS	ENST00000451590	p.Q61K	THCA,PCPG,BLCA,SKCM,LUSC	10	4.50092	1	1.15982	1	4	1	ILDTAGKEEY	HLA-A*01:01	0.944592	0.05	1
CDKN2A	ENST00000498124	p.D108Y	OV,BLCA,HNSC,LIHC,LUSC	10	3.54108	1		0	2	1	ARLDVRYAW	HLA-A*24:02	0.167221	1.3	0.701227
TP53	ENST00000269305	p.C135Y	ACC,ESCA,LUSC,BLCA,STAD,PRAD,PAAD,COAD,OV	10	23.0507	1	2.22277	1	3	1	TYSPALNKMFY	HLA-A*29:02	0.397569	0.31	1
TP53	ENST00000269305	p.C242F	BLCA,HNSC,LUAD,LUSC	10	5.41878	1		0	4	1	SFMGGMNR	HLA-A*31:01	0.316792	0.57	0.950797
TP53	ENST00000269305	p.C135Y	ACC,ESCA,LUSC,BLCA,STAD,PRAD,PAAD,COAD,OV	10	23.0507	1	2.22277	1	3	1	ALNKMFYQL	HLA-A*02:01	0.782109	0.13	0.751723
TP53	ENST00000269305	p.C135Y	ACC,ESCA,LUSC,BLCA,STAD,PRAD,PAAD,COAD,OV	10	23.0507	1	2.22277	1	3	1	YQLAKTCPV	HLA-A*02:01	0.240884	0.92	0.602148
HRAS	ENST00000451590	p.G13R	THYM,LUSC,PCPG,BLCA,HNSC,BRCA	10	4.39852	1	2.26498	1	4	1	VVGAGRVGK	HLA-A*11:01	0.71363	0.13	0.925135
TP53	ENST00000269305	p.C135Y	ACC,ESCA,LUSC,BLCA,STAD,PRAD,PAAD,COAD,OV	10	23.0507	1	2.22277	1	3	1	ALNKMFYQLAK	HLA-A*03:01	0.18552	1.1	1
TP53	ENST00000269305	p.C135Y	ACC,ESCA,LUSC,BLCA,STAD,PRAD,PAAD,COAD,OV	10	23.0507	1	2.22277	1	3	1	SPALNKMFY	HLA-A*01:01	0.163525	1.4	0.537446
TP53	ENST00000269305	p.C135Y	ACC,ESCA,LUSC,BLCA,STAD,PRAD,PAAD,COAD,OV	10	23.0507	1	2.22277	1	3	1	ALNKMFYQL	HLA-A*02:07	0.429753	0.08	0.998723
PIK3CA	ENST00000263967	p.Q546K	READ,SARC,GBM,BLCA,UCEC,BRCA	10	12.8313	1	-0.241488	0	4	1	ITEKEKDFLW	HLA-A*01:01	0.198112	1.1	0.92184
PIK3CA	ENST00000263967	p.Q546K	READ,SARC,GBM,BLCA,UCEC,BRCA	10	12.8313	1	-0.241488	0	4	1	ITEKEKDFL	HLA-A*01:01	0.181962	1.2	0.946528
HRAS	ENST00000451590	p.G13R	THYM,LUSC,PCPG,BLCA,HNSC,BRCA	10	4.39852	1	2.26498	1	4	1	KLVVVGAGR	HLA-A*31:01	0.58042	0.17	1
PIK3CA	ENST00000263967	p.Q546K	READ,SARC,GBM,BLCA,UCEC,BRCA	10	12.8313	1	-0.241488	0	4	1	ITEKEKDFLW	HLA-B*57:01	0.769162	0.08	0.935944
TP53	ENST00000269305	p.C135Y	ACC,ESCA,LUSC,BLCA,STAD,PRAD,PAAD,COAD,OV	10	23.0507	1	2.22277	1	3	1	YSPALNKMFY	HLA-A*01:01	0.79039	0.15	0.977633
CDKN2A	ENST00000498124	p.D108Y	OV,BLCA,HNSC,LIHC,LUSC	10	3.54108	1		0	2	1	ARLDVRYAW	HLA-A*32:01	0.281604	0.37	1
PIK3CA	ENST00000263967	p.Q546K	READ,SARC,GBM,BLCA,UCEC,BRCA	10	12.8313	1	-0.241488	0	4	1	TEKEKDFLW	HLA-B*57:01	0.077115	1.9	0.82708
TP53	ENST00000269305	p.C135Y	ACC,ESCA,LUSC,BLCA,STAD,PRAD,PAAD,COAD,OV	10	23.0507	1	2.22277	1	3	1	KMFYQLAK	HLA-A*03:01	0.450836	0.39	1
HRAS	ENST00000451590	p.G13R	THYM,LUSC,PCPG,BLCA,HNSC,BRCA	10	4.39852	1	2.26498	1	4	1	VVVGAGRVGK	HLA-A*11:01	0.580845	0.25	0.917231
HRAS	ENST00000451590	p.Q61K	THCA,PCPG,BLCA,SKCM,LUSC	10	4.50092	1	1.15982	1	4	1	ILDTAGKEEYS	HLA-A*01:01	0.178419	1.3	0.637613
TP53	ENST00000269305	p.C242F	BLCA,HNSC,LUAD,LUSC	10	5.41878	1		0	4	1	NYMCNSSF	HLA-A*24:02	0.226697	0.96	0.999935
PIK3CA	ENST00000263967	p.Q546K	READ,SARC,GBM,BLCA,UCEC,BRCA	10	12.8313	1	-0.241488	0	4	1	SEITEKEKDF	HLA-B*44:03	0.839096	0.06	1
CDKN2A	ENST00000498124	p.D108Y	OV,BLCA,HNSC,LIHC,LUSC	10	3.54108	1		0	2	1	AGARLDVRYAW	HLA-B*57:01	0.152659	1.1	0.53107
PIK3CA	ENST00000263967	p.Q546K	READ,SARC,GBM,BLCA,UCEC,BRCA	10	12.8313	1	-0.241488	0	4	1	SEITEKEKDFL	HLA-B*44:03	0.082322	1.2	0.929003
CTNNB1	ENST00000349496	p.S45F	ACC,LUAD,LIHC,BLCA,UCEC,SKCM,COAD	10	7.0056	1	1.66465	1	0	0	TTAPFLSGK	HLA-A*03:01	0.862649	0.04	0.99999
CTNNB1	ENST00000349496	p.S45F	ACC,LUAD,LIHC,BLCA,UCEC,SKCM,COAD	10	7.0056	1	1.66465	1	0	0	ATTTAPFLSGK	HLA-A*03:01	0.30311	0.64	1
PIK3CA	ENST00000263967	p.Q546K	READ,SARC,GBM,BLCA,UCEC,BRCA	10	12.8313	1	-0.241488	0	4	1	TEKEKDFLW	HLA-B*44:03	0.896273	0.03	1
CDKN2A	ENST00000498124	p.D108Y	OV,BLCA,HNSC,LIHC,LUSC	10	3.54108	1		0	2	1	GARLDVRYAW	HLA-B*57:01	0.722228	0.1	0.942524
CDKN2A	ENST00000498124	p.D108Y	OV,BLCA,HNSC,LIHC,LUSC	10	3.54108	1		0	2	1	ARLDVRYAW	HLA-B*57:01	0.1588	0.99	0.891515
TP53	ENST00000269305	p.C242F	BLCA,HNSC,LUAD,LUSC	10	5.41878	1		0	4	1	NYMCNSSFM	HLA-A*24:02	0.239098	0.91	0.993548
CDKN2A	ENST00000498124	p.D108Y	OV,BLCA,HNSC,LIHC,LUSC	10	3.54108	1		0	2	1	RLDVRYAW	HLA-B*57:01	0.28065	0.56	0.570985
HRAS	ENST00000451590	p.G12S	UCEC,BLCA,HNSC	9	2.53053	1		0	4	1	VVVGASGVGK	HLA-A*11:01	0.62785	0.22	0.952376
HRAS	ENST00000451590	p.G12S	UCEC,BLCA,HNSC	9	2.53053	1		0	4	1	VVGASGVGK	HLA-A*11:01	0.780207	0.09	0.968565
TP53	ENST00000269305	p.A159P	LUSC,HNSC,BLCA,UCEC,LUAD,COAD,KICH	9	23.352	1	2.2008	1	3	1	RVRPMAIY	HLA-A*32:01	0.080426	1.3	1
ERBB2	ENST00000269571	p.L755S	BRCA,UCEC,BLCA,CHOL,KIRP	9	4.92221	1	2.58122	1	2	1	VSRENTSPK	HLA-A*03:01	0.301081	0.64	1
TP53	ENST00000269305	p.A159P	LUSC,HNSC,BLCA,UCEC,LUAD,COAD,KICH	9	23.352	1	2.2008	1	3	1	RVRPMAIYK	HLA-A*11:01	0.901246	0.02	0.938113
ERBB2	ENST00000269571	p.L755S	BRCA,UCEC,BLCA,CHOL,KIRP	9	4.92221	1	2.58122	1	2	1	KVSRENTSPK	HLA-A*11:01	0.39177	0.52	0.665347
FGFR3	ENST00000340107	p.Y375C	BLCA,KIRP	9	2.98167	1	2.00831	1	1	0	SVCAGILSY	HLA-B*35:01	0.420915	0.32	1
CTNNB1	ENST00000349496	p.S33F	LIHC,UCEC,BLCA,LUAD	9	7.19998	1	1.91372	1	0	0	YLDFGIHSGA	HLA-A*02:01	0.611712	0.25	0.779514
HRAS	ENST00000451590	p.G12S	UCEC,BLCA,HNSC	9	2.53053	1		0	4	1	VVVGASGVGK	HLA-A*03:01	0.581165	0.24	0.999426
FGFR3	ENST00000340107	p.Y375C	BLCA,KIRP	9	2.98167	1	2.00831	1	1	0	SVCAGILSY	HLA-B*15:01	0.696837	0.1	0.999999
TP53	ENST00000269305	p.A159P	LUSC,HNSC,BLCA,UCEC,LUAD,COAD,KICH	9	23.352	1	2.2008	1	3	1	RVRPMAIYK	HLA-A*31:01	0.864045	0.02	1
SF3B1	ENST00000335508	p.R625C	BLCA,UVM,SKCM	9	3.02697	1	2.61784	1	3	1	EYVCNTTARAF	HLA-A*24:02	0.09542	1.9	0.916492
TP53	ENST00000269305	p.A159P	LUSC,HNSC,BLCA,UCEC,LUAD,COAD,KICH	9	23.352	1	2.2008	1	3	1	RVRPMAIY	HLA-B*15:01	0.477847	0.28	1
HRAS	ENST00000451590	p.G12S	UCEC,BLCA,HNSC	9	2.53053	1		0	4	1	VVGASGVGK	HLA-A*03:01	0.756371	0.09	0.993372
HRAS	ENST00000451590	p.G12S	UCEC,BLCA,HNSC	9	2.53053	1		0	4	1	LVVVGASGVGK	HLA-A*11:01	0.095005	2	0.735006
CUL1	ENST00000325222	p.E485K	BLCA,HNSC,CESC,PAAD,LUSC	9	2.02539	0	2.66452	1	3	1	ASDDAKASMI	HLA-A*01:01	0.158685	1.4	0.996549
CUL1	ENST00000325222	p.E485K	BLCA,HNSC,CESC,PAAD,LUSC	9	2.02539	0	2.66452	1	3	1	ASDDAKASM	HLA-A*01:01	0.503675	0.38	0.98862
TP53	ENST00000269305	p.A159P	LUSC,HNSC,BLCA,UCEC,LUAD,COAD,KICH	9	23.352	1	2.2008	1	3	1	RVRPMAIYK	HLA-A*03:01	0.970997	0.01	1
CTNNB1	ENST00000349496	p.S33F	LIHC,UCEC,BLCA,LUAD	9	7.19998	1	1.91372	1	0	0	YLDFGIHSG	HLA-A*01:01	0.117023	1.7	0.510515
TP53	ENST00000269305	p.A159P	LUSC,HNSC,BLCA,UCEC,LUAD,COAD,KICH	9	23.352	1	2.2008	1	3	1	RVRPMAIY	HLA-B*57:01	0.251417	0.62	0.953008
CTNNB1	ENST00000349496	p.S33F	LIHC,UCEC,BLCA,LUAD	9	7.19998	1	1.91372	1	0	0	YLDFGIHS	HLA-A*01:01	0.10778	1.8	0.934531
ERBB2	ENST00000269571	p.L755S	BRCA,UCEC,BLCA,CHOL,KIRP	9	4.92221	1	2.58122	1	2	1	KVSRENTSPK	HLA-A*03:01	0.566325	0.25	1
CTNNB1	ENST00000349496	p.S33F	LIHC,UCEC,BLCA,LUAD	9	7.19998	1	1.91372	1	0	0	YLDFGIHSG	HLA-A*02:01	0.293741	0.78	0.948049
ERCC2	ENST00000391945	p.N238S	BLCA	8	1.18703	0	1.78451	1	2	1	VFDEAHSI	HLA-A*24:02	0.089245	1.9	0.995032
ERCC2	ENST00000391945	p.N238S	BLCA	8	1.18703	0	1.78451	1	2	1	VVFDEAHSI	HLA-A*02:03	0.792501	0.21	0.774802
PIK3CA	ENST00000263967	p.R93Q	BLCA,UCEC	8	11.9613	1		0	2	1	QLFQPFLKV	HLA-B*51:01	0.091851	1.7	0.999998
TP53	ENST00000269305	p.P152L	LUAD,LUSC,GBM,LGG,STAD,PAAD,BLCA	8	23.033	1	2.35678	1	2	1	TPLPGTRVRAM	HLA-B*07:02	0.614455	0.14	0.901351
ERCC2	ENST00000391945	p.N238S	BLCA	8	1.18703	0	1.78451	1	2	1	EAHSIDNV	HLA-B*51:01	0.308044	0.5	1
TP53	ENST00000269305	p.P152L	LUAD,LUSC,GBM,LGG,STAD,PAAD,BLCA	8	23.033	1	2.35678	1	2	1	TPLPGTRV	HLA-B*51:01	0.701913	0.08	1
PIK3CA	ENST00000263967	p.R93Q	BLCA,UCEC	8	11.9613	1		0	2	1	QLFQPFLKV	HLA-A*02:01	0.798727	0.11	0.988649
TP53	ENST00000269305	p.R283P	BLCA,HNSC,LUAD,PAAD,LUSC	8	22.9037	1	1.65744	1	3	1	PTEEENLRK	HLA-A*01:01	0.12679	1.6	0.704163
PIK3CA	ENST00000263967	p.R93Q	BLCA,UCEC	8	11.9613	1		0	2	1	QLFQPFLK	HLA-A*11:01	0.214285	1.1	0.983129
HRAS	ENST00000451590	p.Q61L	PCPG,BLCA,HNSC,LUAD	8	4.54301	1	1.63187	1	4	1	ILDTAGLEEY	HLA-A*01:01	0.973131	0.02	1
HRAS	ENST00000451590	p.Q61L	PCPG,BLCA,HNSC,LUAD	8	4.54301	1	1.63187	1	4	1	ILDTAGLEE	HLA-A*01:01	0.097752	1.9	0.674242
HRAS	ENST00000451590	p.Q61L	PCPG,BLCA,HNSC,LUAD	8	4.54301	1	1.63187	1	4	1	ILDTAGLEEYS	HLA-A*01:01	0.329717	0.68	0.67647
TP53	ENST00000269305	p.R283P	BLCA,HNSC,LUAD,PAAD,LUSC	8	22.9037	1	1.65744	1	3	1	RPTEEENL	HLA-B*07:02	0.047819	1.7	0.960546
HRAS	ENST00000451590	p.Q61L	PCPG,BLCA,HNSC,LUAD	8	4.54301	1	1.63187	1	4	1	LLDILDTAGL	HLA-A*02:07	0.093365	0.57	0.999918
PIK3CA	ENST00000263967	p.R93Q	BLCA,UCEC	8	11.9613	1		0	2	1	QLFQPFLKV	HLA-A*02:07	0.286287	0.17	0.976643
HRAS	ENST00000451590	p.Q61L	PCPG,BLCA,HNSC,LUAD	8	4.54301	1	1.63187	1	4	1	DTAGLEEY	HLA-A*01:01	0.271595	0.83	0.964012
ERCC2	ENST00000391945	p.N238S	BLCA	8	1.18703	0	1.78451	1	2	1	VVFDEAHSI	HLA-A*02:07	0.281162	0.18	0.839608
TP53	ENST00000269305	p.P152L	LUAD,LUSC,GBM,LGG,STAD,PAAD,BLCA	8	23.033	1	2.35678	1	2	1	TPLPGTRVRA	HLA-B*54:01	0.557615	0.08	1
PIK3CA	ENST00000263967	p.R93Q	BLCA,UCEC	8	11.9613	1		0	2	1	QLFQPFLKV	HLA-A*02:03	0.861226	0.11	0.999995
PIK3CA	ENST00000263967	p.R93Q	BLCA,UCEC	8	11.9613	1		0	2	1	QLFQPFLK	HLA-A*03:01	0.347343	0.55	1
TP53	ENST00000269305	p.P152L	LUAD,LUSC,GBM,LGG,STAD,PAAD,BLCA	8	23.033	1	2.35678	1	2	1	LPGTRVRAM	HLA-B*07:02	0.775139	0.07	0.957808
ERCC2	ENST00000391945	p.N238S	BLCA	8	1.18703	0	1.78451	1	2	1	VVFDEAHSI	HLA-A*02:01	0.679015	0.2	0.896003
ERCC2	ENST00000391945	p.N238S	BLCA	8	1.18703	0	1.78451	1	2	1	VVFDEAHSI	HLA-B*35:01	0.152462	0.9	1
KRAS	ENST00000256078	p.L19F	COAD,BLCA,LUAD,DLBC	7	8.64462	1	2.26295	1	2	1	FTIQLIQNHF	HLA-B*57:01	0.105991	1.4	0.99123
TP53	ENST00000269305	p.A161T	LUSC,LGG,BLCA,HNSC,BRCA,COAD	7	23.0689	1	1.18752	1	3	1	RVRAMTIYK	HLA-A*03:01	0.955812	0.01	1
KRAS	ENST00000256078	p.L19F	COAD,BLCA,LUAD,DLBC	7	8.64462	1	2.26295	1	2	1	KSAFTIQL	HLA-B*57:01	0.170994	0.93	0.969088
KRAS	ENST00000256078	p.L19F	COAD,BLCA,LUAD,DLBC	7	8.64462	1	2.26295	1	2	1	KSAFTIQLI	HLA-B*57:01	0.54875	0.23	0.927027
KRAS	ENST00000256078	p.L19F	COAD,BLCA,LUAD,DLBC	7	8.64462	1	2.26295	1	2	1	SAFTIQLI	HLA-B*51:01	0.801196	0.04	1
RHOA	ENST00000418115	p.E47K	BLCA,LUAD,LUSC	7	2.57614	1	1.17934	1	2	1	ENYVADIKV	HLA-B*51:01	0.080339	1.9	0.540601
RHOA	ENST00000418115	p.E47K	BLCA,LUAD,LUSC	7	2.57614	1	1.17934	1	2	1	KVDGKQVEL	HLA-A*02:07	0.243209	0.21	0.999162
SMARCA4	ENST00000429416	p.T910M	ESCA,THYM,STAD,BLCA,UVM,KIRC	7	3.89479	1	2.86625	1	1	0	VAPRRLLLM	HLA-B*51:01	0.146422	1.1	1
CDKN2A	ENST00000498124	p.D84N	BLCA,HNSC,LUAD,LUSC	7	3.30831	1		0	2	1	TLTRPVHNA	HLA-A*02:01	0.127121	1.7	0.951979
RHOA	ENST00000418115	p.E47K	BLCA,LUAD,LUSC	7	2.57614	1	1.17934	1	2	1	KVDGKQVEL	HLA-A*02:01	0.382132	0.57	0.954114
SMARCA4	ENST00000429416	p.T910M	ESCA,THYM,STAD,BLCA,UVM,KIRC	7	3.89479	1	2.86625	1	1	0	APRRLLLM	HLA-B*07:02	0.570712	0.17	0.999499
SMARCA4	ENST00000429416	p.T910M	ESCA,THYM,STAD,BLCA,UVM,KIRC	7	3.89479	1	2.86625	1	1	0	LLMGTPLQNKL	HLA-A*02:01	0.236105	0.93	0.972903
CDKN2A	ENST00000498124	p.D84N	BLCA,HNSC,LUAD,LUSC	7	3.30831	1		0	2	1	LTRPVHNAAR	HLA-A*31:01	0.541526	0.21	1
SMARCA4	ENST00000429416	p.T910M	ESCA,THYM,STAD,BLCA,UVM,KIRC	7	3.89479	1	2.86625	1	1	0	LLMGTPLQNK	HLA-A*11:01	0.488139	0.34	0.632478
SMARCA4	ENST00000429416	p.T910M	ESCA,THYM,STAD,BLCA,UVM,KIRC	7	3.89479	1	2.86625	1	1	0	LMGTPLQNK	HLA-A*03:01	0.712399	0.13	0.999
SMARCA4	ENST00000429416	p.T910M	ESCA,THYM,STAD,BLCA,UVM,KIRC	7	3.89479	1	2.86625	1	1	0	LLMGTPLQNK	HLA-A*03:01	0.772562	0.08	0.999999
TP53	ENST00000269305	p.A161T	LUSC,LGG,BLCA,HNSC,BRCA,COAD	7	23.0689	1	1.18752	1	3	1	RVRAMTIY	HLA-B*15:01	0.367833	0.45	1
KRAS	ENST00000256078	p.L19F	COAD,BLCA,LUAD,DLBC	7	8.64462	1	2.26295	1	2	1	AFTIQLIQNHF	HLA-A*24:02	0.147298	1.4	0.966386
CREBBP	ENST00000262367	p.R1446C	CESC,LUSC,BLCA,HNSC,SKCM,COAD	7	3.31843	1	2.66491	1	1	0	RPRCLCTAV	HLA-B*07:02	0.559326	0.17	0.984542
NRAS	ENST00000369535	p.G13R	READ,BLCA,LGG,SKCM,LUSC	6	7.54912	1	1.95699	1	4	1	VVGAGRVGK	HLA-A*11:01	0.71363	0.13	0.925135
PIK3CA	ENST00000263967	p.E545Q	BLCA,UCEC,LUSC	6	3.54524	1		0	4	1	SEITQQEKDF	HLA-B*44:03	0.845806	0.06	0.999997
TP53	ENST00000269305	p.G105C	OV,BLCA,HNSC,LUAD,LUSC	6	23.3944	1	2.39386	1	2	1	SQKTYQCSY	HLA-B*15:01	0.857264	0.02	1
PIK3CA	ENST00000263967	p.G1049R	BRCA,KIRC,BLCA,UCEC,COAD	6	12.4503	1	0.202373	0	2	1	NDAHHRGW	HLA-B*44:02	0.056533	1.5	0.988991
NRAS	ENST00000369535	p.G13R	READ,BLCA,LGG,SKCM,LUSC	6	7.54912	1	1.95699	1	4	1	VVVGAGRVGK	HLA-A*11:01	0.580845	0.25	0.917231
PIK3CA	ENST00000263967	p.G1049R	BRCA,KIRC,BLCA,UCEC,COAD	6	12.4503	1	0.202373	0	2	1	QMNDAHHRGW	HLA-B*57:01	0.470593	0.29	0.845623
PIK3CA	ENST00000263967	p.E545Q	BLCA,UCEC,LUSC	6	3.54524	1		0	4	1	SEITQQEKDF	HLA-B*44:02	0.832689	0.05	0.952913
PIK3CA	ENST00000263967	p.E545G	BRCA,OV,BLCA,UCEC,STAD	6	3.85917	1		0	4	1	SEITGQEKDF	HLA-B*44:02	0.901969	0.03	0.995155
PIK3CA	ENST00000263967	p.E545Q	BLCA,UCEC,LUSC	6	3.54524	1		0	4	1	TQQEKDFLW	HLA-A*24:02	0.28761	0.78	0.945847
PIK3CA	ENST00000263967	p.E545Q	BLCA,UCEC,LUSC	6	3.54524	1		0	4	1	ITQQEKDFLW	HLA-B*57:01	0.73012	0.09	0.943776
TP53	ENST00000269305	p.G105C	OV,BLCA,HNSC,LUAD,LUSC	6	23.3944	1	2.39386	1	2	1	TYQCSYGFRL	HLA-A*24:02	0.681794	0.2	0.942382
HRAS	ENST00000451590	p.G12D	BRCA,BLCA,HNSC	6	2.57982	1		0	4	1	VVGADGVGK	HLA-A*11:01	0.645927	0.2	0.882996
TP53	ENST00000269305	p.G105C	OV,BLCA,HNSC,LUAD,LUSC	6	23.3944	1	2.39386	1	2	1	TYQCSYGF	HLA-A*24:02	0.332491	0.65	0.999617
HRAS	ENST00000451590	p.G12D	BRCA,BLCA,HNSC	6	2.57982	1		0	4	1	VVVGADGVGK	HLA-A*11:01	0.562969	0.26	0.925219
PIK3CA	ENST00000263967	p.E545G	BRCA,OV,BLCA,UCEC,STAD	6	3.85917	1		0	4	1	ITGQEKDFLW	HLA-B*57:01	0.647495	0.15	0.977148
PIK3CA	ENST00000263967	p.E545G	BRCA,OV,BLCA,UCEC,STAD	6	3.85917	1		0	4	1	SEITGQEKDF	HLA-B*44:03	0.919928	0.02	1
PIK3CA	ENST00000263967	p.G1049R	BRCA,KIRC,BLCA,UCEC,COAD	6	12.4503	1	0.202373	0	2	1	KQMNDAHHR	HLA-A*31:01	0.621103	0.14	1
PIK3CA	ENST00000263967	p.E545Q	BLCA,UCEC,LUSC	6	3.54524	1		0	4	1	TQQEKDFLW	HLA-A*32:01	0.192724	0.56	1
PIK3CA	ENST00000263967	p.E545Q	BLCA,UCEC,LUSC	6	3.54524	1		0	4	1	ITQQEKDFLW	HLA-A*32:01	0.050594	1.8	1
TP53	ENST00000269305	p.G105C	OV,BLCA,HNSC,LUAD,LUSC	6	23.3944	1	2.39386	1	2	1	KTYQCSYGF	HLA-B*57:01	0.642002	0.15	0.876608
PIK3CA	ENST00000263967	p.E545G	BRCA,OV,BLCA,UCEC,STAD	6	3.85917	1		0	4	1	SEITGQEKDFL	HLA-B*44:03	0.170855	0.68	0.913053
NRAS	ENST00000369535	p.G13R	READ,BLCA,LGG,SKCM,LUSC	6	7.54912	1	1.95699	1	4	1	KLVVVGAGR	HLA-A*31:01	0.58042	0.17	1
PIK3CA	ENST00000263967	p.G1049R	BRCA,KIRC,BLCA,UCEC,COAD	6	12.4503	1	0.202373	0	2	1	KQMNDAHHRGW	HLA-B*57:01	0.149438	1.1	0.957734
TP53	ENST00000269305	p.G244D	MESO,OV,BLCA,UCS,LUSC	6	23.6677	1	2.32475	1	4	1	DGMNRRPILTI	HLA-B*51:01	0.111672	1.4	1
PIK3CA	ENST00000263967	p.G1049R	BRCA,KIRC,BLCA,UCEC,COAD	6	12.4503	1	0.202373	0	2	1	QMNDAHHR	HLA-A*31:01	0.155233	1.4	0.999989
HRAS	ENST00000451590	p.G12D	BRCA,BLCA,HNSC	6	2.57982	1		0	4	1	VVGADGVGK	HLA-A*03:01	0.472886	0.35	0.846445
PIK3CA	ENST00000263967	p.G1049R	BRCA,KIRC,BLCA,UCEC,COAD	6	12.4503	1	0.202373	0	2	1	KQMNDAHHRGW	HLA-A*32:01	0.04434	1.9	1
PIK3CA	ENST00000263967	p.E545Q	BLCA,UCEC,LUSC	6	3.54524	1		0	4	1	SEITQQEKDFL	HLA-B*40:01	0.32431	0.62	0.99805
PIK3CA	ENST00000263967	p.E545G	BRCA,OV,BLCA,UCEC,STAD	6	3.85917	1		0	4	1	SEITGQEKDFL	HLA-B*40:01	0.695572	0.22	0.999036
TP53	ENST00000269305	p.C242Y	ESCA,STAD,GBM,HNSC,BLCA	5	23.7604	1	2.51921	1	4	1	SSYMGGMNR	HLA-A*03:01	0.70212	0.14	0.999937
TP53	ENST00000269305	p.C242Y	ESCA,STAD,GBM,HNSC,BLCA	5	23.7604	1	2.51921	1	4	1	YNYMCNSSY	HLA-A*01:01	0.153934	1.4	0.516185
TP53	ENST00000269305	p.G199V	BRCA,COAD,BLCA,PRAD	5	22.9085	1	2.20232	1	1	0	VEVNLRVEY	HLA-B*44:02	0.89126	0.03	0.970584
TP53	ENST00000269305	p.L265P	BRCA,OV,STAD,LGG,BLCA	5	23.7822	1	2.48135	1	2	1	NLPGRNSFEV	HLA-A*02:07	0.030225	1.5	0.923654
TP53	ENST00000269305	p.C242Y	ESCA,STAD,GBM,HNSC,BLCA	5	23.7604	1	2.51921	1	4	1	NYMCNSSYM	HLA-A*24:02	0.28225	0.79	0.99901
TP53	ENST00000269305	p.G199V	BRCA,COAD,BLCA,PRAD	5	22.9085	1	2.20232	1	1	0	VEVNLRVEYL	HLA-B*40:01	0.783279	0.16	0.859359
TP53	ENST00000269305	p.D259V	COAD,BLCA,PAAD,SARC	5	23.0248	1	1.6039	1	2	1	ILTIITLEV	HLA-A*02:01	0.718056	0.17	0.992947
TP53	ENST00000269305	p.G199V	BRCA,COAD,BLCA,PRAD	5	22.9085	1	2.20232	1	1	0	VEVNLRVEY	HLA-B*15:01	0.426643	0.36	0.947439
TP53	ENST00000269305	p.D259V	COAD,BLCA,PAAD,SARC	5	23.0248	1	1.6039	1	2	1	LEVSSGNL	HLA-B*40:01	0.26341	0.75	0.917002
SF3B1	ENST00000335508	p.E902K	BLCA	5	3.76358	1	2.33414	1	2	1	KQTTEDSVM	HLA-B*15:01	0.384649	0.43	1
PIK3CA	ENST00000263967	p.E453Q	BLCA,UCEC,CESC,LUAD	5	2.57612	1		0	3	1	VPHGLQDL	HLA-B*07:02	0.233313	0.55	0.925514
SF3B1	ENST00000335508	p.E902K	BLCA	5	3.76358	1	2.33414	1	2	1	FQKQTTEDSVM	HLA-B*15:01	0.07642	2	1
TP53	ENST00000269305	p.G199V	BRCA,COAD,BLCA,PRAD	5	22.9085	1	2.20232	1	1	0	HLIRVEVNL	HLA-A*02:01	0.672839	0.2	0.974635
PIK3CA	ENST00000263967	p.E453Q	BLCA,UCEC,CESC,LUAD	5	2.57612	1		0	3	1	VPHGLQDLL	HLA-B*07:02	0.683561	0.1	0.657538
TP53	ENST00000269305	p.P151H	BRCA,ESCA,LIHC,HNSC,BLCA	5	23.0755	1	1.97988	1	2	1	HPPGTRVRAM	HLA-B*07:02	0.750983	0.08	0.902549
TP53	ENST00000269305	p.G199V	BRCA,COAD,BLCA,PRAD	5	22.9085	1	2.20232	1	1	0	RVEVNLRVEY	HLA-A*01:01	0.460663	0.44	0.645956
TP53	ENST00000269305	p.G199V	BRCA,COAD,BLCA,PRAD	5	22.9085	1	2.20232	1	1	0	VEVNLRVEY	HLA-B*44:03	0.95126	0.01	1
TP53	ENST00000269305	p.G199V	BRCA,COAD,BLCA,PRAD	5	22.9085	1	2.20232	1	1	0	HLIRVEVNLRV	HLA-A*02:01	0.329203	0.7	0.782299
PIK3CA	ENST00000263967	p.E453Q	BLCA,UCEC,CESC,LUAD	5	2.57612	1		0	3	1	GLQDLLNPI	HLA-A*02:01	0.791469	0.12	0.940476
TP53	ENST00000269305	p.P151H	BRCA,ESCA,LIHC,HNSC,BLCA	5	23.0755	1	1.97988	1	2	1	STHPPGTRVR	HLA-A*11:01	0.385377	0.53	0.723487
TP53	ENST00000269305	p.P151H	BRCA,ESCA,LIHC,HNSC,BLCA	5	23.0755	1	1.97988	1	2	1	STHPPGTRVR	HLA-A*03:01	0.259594	0.74	0.979105
TP53	ENST00000269305	p.D259V	COAD,BLCA,PAAD,SARC	5	23.0248	1	1.6039	1	2	1	ILTIITLEV	HLA-A*02:03	0.755851	0.25	0.996252
TP53	ENST00000269305	p.D259V	COAD,BLCA,PAAD,SARC	5	23.0248	1	1.6039	1	2	1	LEVSSGNLL	HLA-B*40:01	0.962279	0.03	0.997935
TP53	ENST00000269305	p.C242Y	ESCA,STAD,GBM,HNSC,BLCA	5	23.7604	1	2.51921	1	4	1	YNYMCNSSY	HLA-B*15:01	0.218189	0.83	1
SF3B1	ENST00000335508	p.E902K	BLCA	5	3.76358	1	2.33414	1	2	1	GILYAFQK	HLA-A*11:01	0.109453	1.9	0.963663
TP53	ENST00000269305	p.L265P	BRCA,OV,STAD,LGG,BLCA	5	23.7822	1	2.48135	1	2	1	SGNLPGRNSF	HLA-B*15:01	0.12456	1.4	0.993784
TP53	ENST00000269305	p.C242Y	ESCA,STAD,GBM,HNSC,BLCA	5	23.7604	1	2.51921	1	4	1	SYMGGMNR	HLA-A*31:01	0.286282	0.64	1
PIK3CA	ENST00000263967	p.E453Q	BLCA,UCEC,CESC,LUAD	5	2.57612	1		0	3	1	GLQDLLNPIGV	HLA-A*02:01	0.586443	0.28	0.996037
TP53	ENST00000269305	p.D259V	COAD,BLCA,PAAD,SARC	5	23.0248	1	1.6039	1	2	1	VSSGNLLGR	HLA-A*31:01	0.429034	0.33	0.968543
TP53	ENST00000269305	p.C242Y	ESCA,STAD,GBM,HNSC,BLCA	5	23.7604	1	2.51921	1	4	1	SSYMGGMNR	HLA-A*31:01	0.818453	0.03	0.674678
CIC	ENST00000575354	p.R1512H	BLCA,LGG	4	3.5268	1	1.3545	1	0	0	QLKIHEVRQK	HLA-A*03:01	0.138272	1.4	0.999999
CIC	ENST00000575354	p.R1512H	BLCA,LGG	4	3.5268	1	1.3545	1	0	0	KIHEVRQK	HLA-A*03:01	0.127348	1.4	1
HRAS	ENST00000451590	p.G13D	BLCA,UCEC,SKCM	4	2.65725	1		0	4	1	VVGAGDVGK	HLA-A*03:01	0.392602	0.48	0.98473
GNA13	ENST00000439174	p.R200G	BLCA	4	2.66538	1	2.18923	1	1	0	ILLAGRPTK	HLA-A*03:01	0.867939	0.03	0.723022
TP53	ENST00000269305	p.E285V	ESCA,PCPG,STAD,BLCA	4	22.8499	1	1.9684	1	4	1	RTVEENLRK	HLA-A*03:01	0.757021	0.09	0.998066
SF3B1	ENST00000335508	p.G740E	BLCA,CHOL,PAAD,LUAD	4	2.35509	0	2.39087	1	3	1	REKGLAAF	HLA-B*44:03	0.178994	0.66	0.999742
CIC	ENST00000575354	p.R1512H	BLCA,LGG	4	3.5268	1	1.3545	1	0	0	KIHEVRQKI	HLA-A*32:01	0.500532	0.12	1
PIK3CA	ENST00000263967	p.R115L	OV,BLCA,UCS,UCEC	4	12.5237	1		0	3	1	EEKILNLEI	HLA-B*44:03	0.373597	0.36	0.999994
TP53	ENST00000269305	p.D259Y	COAD,BLCA,STAD,LUSC	4	22.8637	1	1.49188	1	2	1	ILTIITLEY	HLA-A*03:01	0.354876	0.53	1
PIK3CA	ENST00000263967	p.R115L	OV,BLCA,UCS,UCEC	4	12.5237	1		0	3	1	EEKILNLEIGF	HLA-B*44:03	0.145487	0.77	1
TP53	ENST00000269305	p.E285V	ESCA,PCPG,STAD,BLCA	4	22.8499	1	1.9684	1	4	1	RTVEENLRKK	HLA-A*03:01	0.48192	0.34	1
TP53	ENST00000269305	p.E285V	ESCA,PCPG,STAD,BLCA	4	22.8499	1	1.9684	1	4	1	TVEENLRKK	HLA-A*03:01	0.125572	1.5	0.999724
PIK3CA	ENST00000263967	p.R115L	OV,BLCA,UCS,UCEC	4	12.5237	1		0	3	1	KILNLEIGF	HLA-A*32:01	0.831994	0.01	1
TP53	ENST00000269305	p.A161S	LIHC,BLCA,LUSC	4	4.83379	1		0	3	1	RVRAMSIYK	HLA-A*03:01	0.942255	0.01	1
HRAS	ENST00000451590	p.G13D	BLCA,UCEC,SKCM	4	2.65725	1		0	4	1	VVVGAGDVGK	HLA-A*03:01	0.489402	0.34	0.82579
TP53	ENST00000269305	p.D259Y	COAD,BLCA,STAD,LUSC	4	22.8637	1	1.49188	1	2	1	ILTIITLEY	HLA-B*15:01	0.37907	0.43	0.944064
TP53	ENST00000269305	p.R156P	OV,LIHC,HNSC,BLCA	4	22.8769	1	1.50178	1	2	1	STPPPGTPVR	HLA-A*11:01	0.26873	0.84	0.90615
TP53	ENST00000269305	p.D259Y	COAD,BLCA,STAD,LUSC	4	22.8637	1	1.49188	1	2	1	ILTIITLEY	HLA-A*01:01	0.601706	0.28	0.822102
TP53	ENST00000269305	p.E285V	ESCA,PCPG,STAD,BLCA	4	22.8499	1	1.9684	1	4	1	RTVEENLRKK	HLA-A*11:01	0.627674	0.22	0.953974
SF3B1	ENST00000335508	p.G740E	BLCA,CHOL,PAAD,LUAD	4	2.35509	0	2.39087	1	3	1	RQHREKGLAAF	HLA-B*15:01	0.354325	0.47	1
CTNNB1	ENST00000349496	p.D32H	STAD,UCEC,PRAD,BLCA	4	4.08713	1		0	2	1	YLHSGIHSGA	HLA-A*02:03	0.913378	0.06	0.928998
CTNNB1	ENST00000349496	p.D32H	STAD,UCEC,PRAD,BLCA	4	4.08713	1		0	2	1	YLHSGIHSG	HLA-A*02:01	0.130049	1.6	0.906361
TP53	ENST00000269305	p.R156P	OV,LIHC,HNSC,BLCA	4	22.8769	1	1.50178	1	2	1	GTPVRAMAIYK	HLA-A*11:01	0.218321	1.1	0.557935
PIK3CA	ENST00000263967	p.R115L	OV,BLCA,UCS,UCEC	4	12.5237	1		0	3	1	REEKILNL	HLA-B*40:01	0.3723	0.54	0.998853
TP53	ENST00000269305	p.D259Y	COAD,BLCA,STAD,LUSC	4	22.8637	1	1.49188	1	2	1	LEYSSGNLL	HLA-B*40:01	0.980472	0.02	0.995884
TP53	ENST00000269305	p.R156P	OV,LIHC,HNSC,BLCA	4	22.8769	1	1.50178	1	2	1	TPVRAMAI	HLA-B*51:01	0.618709	0.13	1
TP53	ENST00000269305	p.D259Y	COAD,BLCA,STAD,LUSC	4	22.8637	1	1.49188	1	2	1	LEYSSGNL	HLA-B*40:01	0.461894	0.45	0.742475
GNA13	ENST00000439174	p.R200G	BLCA	4	2.66538	1	2.18923	1	1	0	SQQDILLAGR	HLA-A*31:01	0.267015	0.72	1
TP53	ENST00000269305	p.E285V	ESCA,PCPG,STAD,BLCA	4	22.8499	1	1.9684	1	4	1	TVEENLRKK	HLA-A*11:01	0.306826	0.72	0.60638
TP53	ENST00000269305	p.R156P	OV,LIHC,HNSC,BLCA	4	22.8769	1	1.50178	1	2	1	TPVRAMAIY	HLA-B*35:01	0.936173	0.02	1
TP53	ENST00000269305	p.E285V	ESCA,PCPG,STAD,BLCA	4	22.8499	1	1.9684	1	4	1	RTVEENLRK	HLA-A*11:01	0.893726	0.02	0.999258
PIK3CA	ENST00000263967	p.E365K	COAD,BLCA,STAD	4	11.7242	1	-0.557791	0	2	1	RTGIYHGGK	HLA-A*11:01	0.390186	0.52	0.55903
TP53	ENST00000269305	p.D259Y	COAD,BLCA,STAD,LUSC	4	22.8637	1	1.49188	1	2	1	LTIITLEY	HLA-A*01:01	0.334697	0.67	0.88188
TP53	ENST00000269305	p.D259Y	COAD,BLCA,STAD,LUSC	4	22.8637	1	1.49188	1	2	1	PILTIITLEY	HLA-A*29:02	0.154569	0.77	1
PIK3CA	ENST00000263967	p.R115L	OV,BLCA,UCS,UCEC	4	12.5237	1		0	3	1	KILNLEIGF	HLA-B*57:01	0.212897	0.73	0.718762
FBXW7	ENST00000281708	p.R479G	COAD,BLCA,UCEC,CESC	4	2.77343	1	-0.586138	0	3	1	SGDATLRVW	HLA-B*57:01	0.511868	0.26	0.610894
PIK3CA	ENST00000263967	p.R115L	OV,BLCA,UCS,UCEC	4	12.5237	1		0	3	1	EEKILNLEIGF	HLA-B*44:02	0.155289	0.74	0.989829
FBXW7	ENST00000281708	p.R479G	COAD,BLCA,UCEC,CESC	4	2.77343	1	-0.586138	0	3	1	GSGDATLRVW	HLA-B*57:01	0.740187	0.09	0.997961
TP53	ENST00000269305	p.A161S	LIHC,BLCA,LUSC	4	4.83379	1		0	3	1	RVRAMSIY	HLA-B*15:01	0.327598	0.52	1
TP53	ENST00000269305	p.D259Y	COAD,BLCA,STAD,LUSC	4	22.8637	1	1.49188	1	2	1	ILTIITLEY	HLA-A*29:02	0.94702	0.02	1
GNA13	ENST00000439174	p.R200G	BLCA	4	2.66538	1	2.18923	1	1	0	AGRPTKGIHEY	HLA-B*15:01	0.13481	1.3	1
FBXW7	ENST00000281708	p.R479G	COAD,BLCA,UCEC,CESC	4	2.77343	1	-0.586138	0	3	1	GDATLRVW	HLA-B*44:02	0.080472	1.2	0.888403
FBXW7	ENST00000281708	p.R479G	COAD,BLCA,UCEC,CESC	4	2.77343	1	-0.586138	0	3	1	SGSGDATLRVW	HLA-B*57:01	0.114535	1.4	0.87793
SF3B1	ENST00000335508	p.G740E	BLCA,CHOL,PAAD,LUAD	4	2.35509	0	2.39087	1	3	1	REKGLAAFL	HLA-B*40:01	0.908075	0.09	0.647823
TP53	ENST00000269305	p.D259Y	COAD,BLCA,STAD,LUSC	4	22.8637	1	1.49188	1	2	1	LTIITLEY	HLA-A*29:02	0.318945	0.4	1
TP53	ENST00000269305	p.D259Y	COAD,BLCA,STAD,LUSC	4	22.8637	1	1.49188	1	2	1	RPILTIITLEY	HLA-B*35:01	0.189718	0.75	1
SF3B1	ENST00000335508	p.G740E	BLCA,CHOL,PAAD,LUAD	4	2.35509	0	2.39087	1	3	1	REKGLAAF	HLA-B*44:02	0.208375	0.61	0.513648
SF3B1	ENST00000335508	p.G740E	BLCA,CHOL,PAAD,LUAD	4	2.35509	0	2.39087	1	3	1	REKGLAAF	HLA-B*15:01	0.114926	1.5	1
KRAS	ENST00000256078	p.A59G	KIRC,BLCA,UCEC	3	8.94828	1	2.24023	1	4	1	ILDTGGQEEY	HLA-A*29:02	0.387895	0.31	1
FGFR3	ENST00000340107	p.K652E	BLCA,GBM	3	3.5073	1	1.3962	1	0	0	KETTNGRL	HLA-B*40:01	0.104464	1.5	0.993607
ATM	ENST00000278616	p.R337H	BLCA,UCEC	3	4.87902	1	1.60759	1	1	0	SGFHNIAVK	HLA-A*11:01	0.451916	0.39	0.828481
PTEN	ENST00000371953	p.H93R	HNSC,BLCA,UCEC	3	4.3591	1		0	3	1	YPFEDRNPPQL	HLA-B*35:01	0.499688	0.25	1
ERBB2	ENST00000269571	p.D769H	BRCA,CESC,BLCA	3	4.3759	1	1.40437	1	1	0	HEAYVMAGV	HLA-A*68:02	0.193849	0.91	1
RHOB	ENST00000272233	p.P75T	BLCA	3	0.747504	0	1.25358	1	2	1	SYTDTDVIL	HLA-A*24:02	0.643305	0.24	0.999835
RHOB	ENST00000272233	p.P75T	BLCA	3	0.747504	0	1.25358	1	2	1	SYTDTDVILM	HLA-A*24:02	0.524599	0.36	0.992568
FGFR3	ENST00000340107	p.G382R	BLCA,HNSC,LUSC	3	3.40346	1	1.35842	1	0	0	YRVGFFLF	HLA-A*24:02	0.184244	1.2	0.99926
FGFR3	ENST00000340107	p.G382R	BLCA,HNSC,LUSC	3	3.40346	1	1.35842	1	0	0	SYRVGFFL	HLA-A*24:02	0.317184	0.69	0.977271
PIK3CA	ENST00000263967	p.E418K	BLCA,HNSC,CESC	3	11.3703	1		0	3	1	KEKHCPLAW	HLA-B*44:03	0.771403	0.08	0.951546
FGFR3	ENST00000340107	p.G382R	BLCA,HNSC,LUSC	3	3.40346	1	1.35842	1	0	0	ILSYRVGFF	HLA-A*24:02	0.086831	2	0.686397
FGFR3	ENST00000340107	p.G382R	BLCA,HNSC,LUSC	3	3.40346	1	1.35842	1	0	0	ILSYRVGFFLF	HLA-A*24:02	0.171155	1.3	0.987745
FGFR3	ENST00000340107	p.K652E	BLCA,GBM	3	3.5073	1	1.3962	1	0	0	YYKETTNGRL	HLA-A*24:02	0.644241	0.24	0.973622
EP300	ENST00000263253	p.C1164Y	BLCA,HNSC	3	3.22574	1	2.06226	1	0	0	GYCYGRKLEF	HLA-A*24:02	0.660806	0.23	0.50425
FGFR3	ENST00000340107	p.G382R	BLCA,HNSC,LUSC	3	3.40346	1	1.35842	1	0	0	SYRVGFFLFI	HLA-A*24:02	0.312854	0.71	0.91069
FGFR3	ENST00000340107	p.G382R	BLCA,HNSC,LUSC	3	3.40346	1	1.35842	1	0	0	LSYRVGFFLF	HLA-A*24:02	0.351351	0.61	0.904281
FGFR3	ENST00000340107	p.G382R	BLCA,HNSC,LUSC	3	3.40346	1	1.35842	1	0	0	VYAGILSYRV	HLA-A*24:02	0.508965	0.38	0.724376
FGFR3	ENST00000340107	p.G382R	BLCA,HNSC,LUSC	3	3.40346	1	1.35842	1	0	0	SYRVGFFLF	HLA-A*24:02	0.961134	0.02	0.999997
ERBB2	ENST00000269571	p.I767M	BRCA,BLCA	3	2.65078	1	0.66182	0	2	1	SPKANKEML	HLA-B*07:02	0.878416	0.04	0.998622
FGFR3	ENST00000340107	p.G382R	BLCA,HNSC,LUSC	3	3.40346	1	1.35842	1	0	0	SVYAGILSYR	HLA-A*03:01	0.884492	0.03	1
ERBB2	ENST00000269571	p.I767M	BRCA,BLCA	3	2.65078	1	0.66182	0	2	1	SPKANKEM	HLA-B*07:02	0.343847	0.37	0.999047
ERBB2	ENST00000269571	p.D769H	BRCA,CESC,BLCA	3	4.3759	1	1.40437	1	1	0	ANKEILHEAY	HLA-B*15:01	0.205244	0.88	1
FGFR3	ENST00000340107	p.K652E	BLCA,GBM	3	3.5073	1	1.3962	1	0	0	YYKETTNGR	HLA-A*31:01	0.45045	0.3	0.841227
ERBB2	ENST00000269571	p.I767M	BRCA,BLCA	3	2.65078	1	0.66182	0	2	1	ANKEMLDEAY	HLA-B*15:01	0.106619	1.6	1
RHOA	ENST00000418115	p.E172K	BLCA,SKCM	3	1.85112	0	1.17726	1	2	1	GVREVFKMATR	HLA-A*31:01	0.23132	0.87	0.984192
TP53	ENST00000269305	p.L257Q	OV,BLCA	3	5.35896	1		0	2	1	QEDSSGNLL	HLA-B*40:01	0.928243	0.06	0.998911
RHOA	ENST00000418115	p.E172K	BLCA,SKCM	3	1.85112	0	1.17726	1	2	1	KTKDGVREVFK	HLA-A*11:01	0.595372	0.24	0.922608
ERBB2	ENST00000269571	p.I767M	BRCA,BLCA	3	2.65078	1	0.66182	0	2	1	KEMLDEAY	HLA-B*44:02	0.410424	0.32	0.917889
TP53	ENST00000269305	p.R248P	BLCA,LUAD,LUSC	3	5.17572	1		0	4	1	NPRPILTI	HLA-B*07:02	0.616434	0.14	0.999191
PTEN	ENST00000371953	p.H93R	HNSC,BLCA,UCEC	3	4.3591	1		0	3	1	VAQYPFEDR	HLA-A*31:01	0.217368	0.95	0.940126
RHOA	ENST00000418115	p.E172K	BLCA,SKCM	3	1.85112	0	1.17726	1	2	1	KMATRAALQAR	HLA-A*31:01	0.352009	0.47	0.999943
RHOA	ENST00000418115	p.E172K	BLCA,SKCM	3	1.85112	0	1.17726	1	2	1	KTKDGVREVFK	HLA-A*31:01	0.223584	0.91	1
ERBB2	ENST00000269571	p.D769H	BRCA,CESC,BLCA	3	4.3759	1	1.40437	1	1	0	KANKEILHEAY	HLA-B*15:01	0.093923	1.7	1
ERBB2	ENST00000269571	p.D769H	BRCA,CESC,BLCA	3	4.3759	1	1.40437	1	1	0	KEILHEAY	HLA-B*44:02	0.427294	0.31	0.999939
CDKN2A	ENST00000498124	p.D108N	BLCA,LUSC	3	7.50666	1	0.582224	0	2	1	RLDVRNAW	HLA-A*32:01	0.18501	0.58	1
TP53	ENST00000269305	p.R248P	BLCA,LUAD,LUSC	3	5.17572	1		0	4	1	NPRPILTIITL	HLA-B*07:02	0.80468	0.06	0.998144
FGFR3	ENST00000340107	p.G382R	BLCA,HNSC,LUSC	3	3.40346	1	1.35842	1	0	0	SVYAGILSYR	HLA-A*11:01	0.921448	0.01	0.993144
CDKN2A	ENST00000498124	p.D108N	BLCA,LUSC	3	7.50666	1	0.582224	0	2	1	ARLDVRNAW	HLA-A*32:01	0.139501	0.79	1
TP53	ENST00000269305	p.R248P	BLCA,LUAD,LUSC	3	5.17572	1		0	4	1	NPRPILTII	HLA-B*07:02	0.948635	0.02	0.99446
TP53	ENST00000269305	p.L257Q	OV,BLCA	3	5.35896	1		0	2	1	QEDSSGNL	HLA-B*40:01	0.13709	1.3	0.921615
FGFR3	ENST00000340107	p.G382R	BLCA,HNSC,LUSC	3	3.40346	1	1.35842	1	0	0	VYAGILSYRV	HLA-A*31:01	0.199856	1.1	0.996969
FGFR3	ENST00000340107	p.G382R	BLCA,HNSC,LUSC	3	3.40346	1	1.35842	1	0	0	VYAGILSYR	HLA-A*31:01	0.82054	0.03	1
FGFR3	ENST00000340107	p.G382R	BLCA,HNSC,LUSC	3	3.40346	1	1.35842	1	0	0	RVGFFLFIL	HLA-A*32:01	0.207709	0.52	1
RHOA	ENST00000418115	p.E172K	BLCA,SKCM	3	1.85112	0	1.17726	1	2	1	KTKDGVREVFK	HLA-A*03:01	0.618823	0.2	1
ERBB2	ENST00000269571	p.D769H	BRCA,CESC,BLCA	3	4.3759	1	1.40437	1	1	0	KEILHEAY	HLA-B*44:03	0.547123	0.22	0.999999
ERBB2	ENST00000269571	p.I767M	BRCA,BLCA	3	2.65078	1	0.66182	0	2	1	KEMLDEAY	HLA-B*44:03	0.507275	0.24	0.999968
PTEN	ENST00000371953	p.H93R	HNSC,BLCA,UCEC	3	4.3591	1		0	3	1	RVAQYPFEDR	HLA-A*03:01	0.206704	0.92	1
FGFR3	ENST00000340107	p.K652E	BLCA,GBM	3	3.5073	1	1.3962	1	0	0	DYYKETTNGR	HLA-A*31:01	0.099391	2	0.982944
FGFR3	ENST00000340107	p.G382R	BLCA,HNSC,LUSC	3	3.40346	1	1.35842	1	0	0	GSVYAGILSYR	HLA-A*31:01	0.29723	0.62	1
PTEN	ENST00000371953	p.H93R	HNSC,BLCA,UCEC	3	4.3591	1		0	3	1	YPFEDRNPPQL	HLA-B*07:02	0.454569	0.24	0.998156
FGFR3	ENST00000340107	p.G382R	BLCA,HNSC,LUSC	3	3.40346	1	1.35842	1	0	0	SVYAGILSYR	HLA-A*31:01	0.828124	0.03	1
EP300	ENST00000263253	p.C1164Y	BLCA,HNSC	3	3.22574	1	2.06226	1	0	0	MQSLGYCY	HLA-B*15:01	0.131839	1.3	1
ATM	ENST00000278616	p.R337H	BLCA,UCEC	3	4.87902	1	1.60759	1	1	0	KYSSGFHNI	HLA-A*24:02	0.968416	0.01	0.999832
ATM	ENST00000278616	p.R337H	BLCA,UCEC	3	4.87902	1	1.60759	1	1	0	KYSSGFHNIA	HLA-A*24:02	0.139319	1.5	0.507218
PTEN	ENST00000371953	p.H93R	HNSC,BLCA,UCEC	3	4.3591	1		0	3	1	FEDRNPPQL	HLA-B*40:01	0.907931	0.09	0.999908
EP300	ENST00000263253	p.C1164Y	BLCA,HNSC	3	3.22574	1	2.06226	1	0	0	VMQSLGYCY	HLA-B*15:01	0.401398	0.4	0.999919
PTEN	ENST00000371953	p.H93R	HNSC,BLCA,UCEC	3	4.3591	1		0	3	1	RVAQYPFEDR	HLA-A*31:01	0.52956	0.22	0.999999
TP53	ENST00000269305	p.K139N	BLCA,LIHC	3	22.619	1	1.09585	0	4	1	NTCPVQLWV	HLA-A*68:02	0.396921	0.35	0.974817
RHOB	ENST00000272233	p.P75T	BLCA	3	0.747504	0	1.25358	1	2	1	YTDTDVILM	HLA-A*02:01	0.2991	0.76	0.884576
TP53	ENST00000269305	p.L194H	BLCA,PAAD,LUSC	3	22.8418	1	2.29803	1	3	1	GLAPPQHHI	HLA-A*02:07	0.35921	0.12	0.946339
TP53	ENST00000269305	p.R248P	BLCA,LUAD,LUSC	3	5.17572	1		0	4	1	NPRPILTI	HLA-B*51:01	0.851077	0.03	1
ERBB2	ENST00000269571	p.D769H	BRCA,CESC,BLCA	3	4.3759	1	1.40437	1	1	0	ILHEAYVMAGV	HLA-A*02:01	0.131533	1.6	0.997676
KRAS	ENST00000256078	p.A59G	KIRC,BLCA,UCEC	3	8.94828	1	2.24023	1	4	1	ILDTGGQEEY	HLA-A*01:01	0.953349	0.04	0.999993
KRAS	ENST00000256078	p.A59G	KIRC,BLCA,UCEC	3	8.94828	1	2.24023	1	4	1	LDTGGQEEY	HLA-A*01:01	0.209641	1.1	0.503689
KRAS	ENST00000256078	p.A59G	KIRC,BLCA,UCEC	3	8.94828	1	2.24023	1	4	1	DTGGQEEY	HLA-A*01:01	0.144342	1.5	0.916053
ERBB2	ENST00000269571	p.I767M	BRCA,BLCA	3	2.65078	1	0.66182	0	2	1	MLDEAYVMA	HLA-A*02:01	0.862797	0.07	0.999198
ERBB2	ENST00000269571	p.D769H	BRCA,CESC,BLCA	3	4.3759	1	1.40437	1	1	0	ILHEAYVMA	HLA-A*02:01	0.667726	0.2	0.995818
CREBBP	ENST00000262367	p.R1664C	BLCA,LGG,CESC	3	3.85845	1	2.53934	1	0	0	LMDGCDAFLTL	HLA-A*02:07	0.086422	0.62	0.999877
RHOB	ENST00000272233	p.P75T	BLCA	3	0.747504	0	1.25358	1	2	1	YTDTDVILM	HLA-A*01:01	0.965749	0.03	1
RHOB	ENST00000272233	p.P75T	BLCA	3	0.747504	0	1.25358	1	2	1	YTDTDVILMCF	HLA-A*01:01	0.625833	0.26	0.980454
RHOB	ENST00000272233	p.P75T	BLCA	3	0.747504	0	1.25358	1	2	1	YTDTDVILMC	HLA-A*01:01	0.412652	0.52	0.813892
RHOB	ENST00000272233	p.P75T	BLCA	3	0.747504	0	1.25358	1	2	1	YTDTDVIL	HLA-A*01:01	0.503541	0.38	0.997154
TP53	ENST00000269305	p.R248P	BLCA,LUAD,LUSC	3	5.17572	1		0	4	1	MNPRPILTI	HLA-B*51:01	0.136485	1.2	1
TP53	ENST00000269305	p.R248P	BLCA,LUAD,LUSC	3	5.17572	1		0	4	1	NPRPILTII	HLA-B*51:01	0.893408	0.02	1
TP53	ENST00000269305	p.L194H	BLCA,PAAD,LUSC	3	22.8418	1	2.29803	1	3	1	GLAPPQHHI	HLA-A*02:03	0.95148	0.03	0.998472
RHOB	ENST00000272233	p.P75T	BLCA	3	0.747504	0	1.25358	1	2	1	YTDTDVILM	HLA-A*02:07	0.148813	0.37	0.999696
TP53	ENST00000269305	p.R248P	BLCA,LUAD,LUSC	3	5.17572	1		0	4	1	GMNPRPILTI	HLA-A*02:03	0.739876	0.28	0.999923
FGFR3	ENST00000340107	p.G382R	BLCA,HNSC,LUSC	3	3.40346	1	1.35842	1	0	0	LSYRVGFF	HLA-B*57:01	0.077769	1.8	0.715989
TP53	ENST00000269305	p.L194H	BLCA,PAAD,LUSC	3	22.8418	1	2.29803	1	3	1	GLAPPQHHIRV	HLA-A*02:03	0.669483	0.39	0.999974
ATM	ENST00000278616	p.R337H	BLCA,UCEC	3	4.87902	1	1.60759	1	1	0	YSSGFHNI	HLA-B*51:01	0.111668	1.4	0.809023
PTEN	ENST00000371953	p.H93R	HNSC,BLCA,UCEC	3	4.3591	1		0	3	1	YPFEDRNPPQL	HLA-B*51:01	0.481626	0.23	1
CDKN2A	ENST00000498124	p.D108N	BLCA,LUSC	3	7.50666	1	0.582224	0	2	1	ARLDVRNAW	HLA-B*57:01	0.105845	1.4	0.93822
CDKN2A	ENST00000498124	p.D108N	BLCA,LUSC	3	7.50666	1	0.582224	0	2	1	RLDVRNAW	HLA-B*57:01	0.241777	0.65	0.796324
CDKN2A	ENST00000498124	p.D108N	BLCA,LUSC	3	7.50666	1	0.582224	0	2	1	GARLDVRNAW	HLA-B*57:01	0.771025	0.08	0.981797
CDKN2A	ENST00000498124	p.D108N	BLCA,LUSC	3	7.50666	1	0.582224	0	2	1	AGARLDVRNAW	HLA-B*57:01	0.17847	0.9	0.673124
ERBB2	ENST00000269571	p.I767M	BRCA,BLCA	3	2.65078	1	0.66182	0	2	1	MLDEAYVM	HLA-A*02:01	0.134696	1.6	0.995273
KRAS	ENST00000256078	p.A59G	KIRC,BLCA,UCEC	3	8.94828	1	2.24023	1	4	1	DILDTGGQEEY	HLA-A*01:01	0.447982	0.46	0.529052
ATM	ENST00000278616	p.R337H	BLCA,UCEC	3	4.87902	1	1.60759	1	1	0	SSGFHNIAVK	HLA-A*03:01	0.344438	0.56	0.998077
TP53	ENST00000269305	p.L194H	BLCA,PAAD,LUSC	3	22.8418	1	2.29803	1	3	1	GLAPPQHHI	HLA-A*02:01	0.813852	0.1	0.998757
TP53	ENST00000269305	p.L194H	BLCA,PAAD,LUSC	3	22.8418	1	2.29803	1	3	1	LAPPQHHIRV	HLA-B*51:01	0.279269	0.56	1
TP53	ENST00000269305	p.K139N	BLCA,LIHC	3	22.619	1	1.09585	0	4	1	LANTCPVQLW	HLA-B*57:01	0.622553	0.17	0.920048
ERBB2	ENST00000269571	p.D769H	BRCA,CESC,BLCA	3	4.3759	1	1.40437	1	1	0	ILHEAYVMA	HLA-A*02:07	0.204071	0.26	0.969142
TP53	ENST00000269305	p.R248P	BLCA,LUAD,LUSC	3	5.17572	1		0	4	1	MNPRPILTII	HLA-B*51:01	0.571535	0.15	1
ERBB2	ENST00000269571	p.I767M	BRCA,BLCA	3	2.65078	1	0.66182	0	2	1	MLDEAYVMA	HLA-A*02:07	0.51632	0.05	1
PIK3CA	ENST00000263967	p.E418K	BLCA,HNSC,CESC	3	11.3703	1		0	3	1	GAKEKHCPLAW	HLA-B*57:01	0.203361	0.78	0.722562
ERBB2	ENST00000269571	p.I767M	BRCA,BLCA	3	2.65078	1	0.66182	0	2	1	MLDEAYVMAGV	HLA-A*02:01	0.321674	0.72	0.999692
TP53	ENST00000269305	p.L194H	BLCA,PAAD,LUSC	3	22.8418	1	2.29803	1	3	1	APPQHHIRV	HLA-B*51:01	0.503265	0.22	1
ERBB2	ENST00000269571	p.D769H	BRCA,CESC,BLCA	3	4.3759	1	1.40437	1	1	0	KANKEILHEAY	HLA-B*57:01	0.169728	0.94	0.756325
TP53	ENST00000269305	p.L194H	BLCA,PAAD,LUSC	3	22.8418	1	2.29803	1	3	1	GLAPPQHHIRV	HLA-A*02:01	0.423852	0.48	0.938117
TP53	ENST00000269305	p.L194H	BLCA,PAAD,LUSC	3	22.8418	1	2.29803	1	3	1	DGLAPPQHHI	HLA-B*51:01	0.233885	0.66	1
TP53	ENST00000269305	p.R248P	BLCA,LUAD,LUSC	3	5.17572	1		0	4	1	GMNPRPILTI	HLA-A*02:01	0.407971	0.5	0.915348
ERBB2	ENST00000269571	p.I767M	BRCA,BLCA	3	2.65078	1	0.66182	0	2	1	MLDEAYVM	HLA-A*02:07	0.080756	0.65	1
ERBB2	ENST00000269571	p.I767M	BRCA,BLCA	3	2.65078	1	0.66182	0	2	1	MLDEAYVMAGV	HLA-A*02:07	0.111708	0.5	0.999998
TP53	ENST00000269305	p.K139N	BLCA,LIHC	3	22.619	1	1.09585	0	4	1	NTCPVQLW	HLA-B*57:01	0.388331	0.38	0.991492
TP53	ENST00000269305	p.R248P	BLCA,LUAD,LUSC	3	5.17572	1		0	4	1	NPRPILTIITL	HLA-B*51:01	0.140113	1.2	1
ERBB2	ENST00000269571	p.I767M	BRCA,BLCA	3	2.65078	1	0.66182	0	2	1	MLDEAYVMA	HLA-A*01:01	0.398469	0.54	0.649435
ERBB2	ENST00000269571	p.I767M	BRCA,BLCA	3	2.65078	1	0.66182	0	2	1	KANKEMLDEAY	HLA-B*57:01	0.085331	1.7	0.638734
ERBB2	ENST00000269571	p.I767M	BRCA,BLCA	3	2.65078	1	0.66182	0	2	1	MLDEAYVM	HLA-A*01:01	0.149138	1.4	0.855532
ERBB2	ENST00000269571	p.D769H	BRCA,CESC,BLCA	3	4.3759	1	1.40437	1	1	0	ILHEAYVMAGV	HLA-A*02:03	0.453871	0.88	0.792648
CREBBP	ENST00000262367	p.R1664C	BLCA,LGG,CESC	3	3.85845	1	2.53934	1	0	0	LMDGCDAFL	HLA-A*02:01	0.40745	0.5	0.665127
TP53	ENST00000269305	p.L194H	BLCA,PAAD,LUSC	3	22.8418	1	2.29803	1	3	1	LAPPQHHI	HLA-B*51:01	0.435553	0.29	1
RB1	ENST00000267163	p.S567L	BLCA	2	3.5651	1	2.37534	1	1	0	AWLSDLPLF	HLA-A*24:02	0.960942	0.02	0.998227
VHL	ENST00000256474	p.D190Y	BLCA,PRAD	2	3.8035	1	1.26055	1	1	0	SLYEDLEY	HLA-B*15:01	0.425866	0.36	1
CHD8	ENST00000399982	p.S869F	BLCA,LUSC	2	2.89771	1	2.92337	1	0	0	IAPLFTITNW	HLA-B*57:01	0.456834	0.3	0.955475
CHD8	ENST00000399982	p.S869F	BLCA,LUSC	2	2.89771	1	2.92337	1	0	0	FTITNWEREF	HLA-B*57:01	0.067413	2	0.928189
NFE2L2	ENST00000397062	p.E82V	BLCA,HNSC	2	3.43023	1	2.17843	1	3	1	VFLPIQPAQHI	HLA-A*24:02	0.230988	0.93	0.971317
ZFHX3	ENST00000268489	p.K3002N	BLCA,UCEC	2	2.50384	1	1.97886	1	0	0	KENKSKLSM	HLA-B*15:01	0.236092	0.76	0.999968
TP53	ENST00000269305	p.M169I	BRCA,BLCA	2	7.45731	1	0.0297581	0	3	1	IYKQSQHI	HLA-A*24:02	0.118181	1.6	0.999038
RB1	ENST00000267163	p.S567L	BLCA	2	3.5651	1	2.37534	1	1	0	WLSDLPLF	HLA-A*24:02	0.234385	0.92	0.975226
CHD8	ENST00000399982	p.S869F	BLCA,LUSC	2	2.89771	1	2.92337	1	0	0	VIAPLFTITNW	HLA-B*57:01	0.228353	0.67	0.973106
TP53	ENST00000269305	p.A161V	BLCA,LUAD	2	4.84081	1		0	3	1	RVRAMVIY	HLA-B*15:01	0.2966	0.59	1
TP53	ENST00000269305	p.R337S	READ,BLCA	2	21.7257	1	1.60493	1	3	1	TLQIRGRESF	HLA-B*15:01	0.521346	0.22	0.968347
CHD8	ENST00000399982	p.S869F	BLCA,LUSC	2	2.89771	1	2.92337	1	0	0	APLFTITNW	HLA-B*57:01	0.316624	0.49	0.759672
CREBBP	ENST00000262367	p.D1435H	BLCA	2	3.02302	1	2.69146	1	1	0	ISYLHSIHF	HLA-B*57:01	0.661455	0.14	0.993296
SMARCA4	ENST00000429416	p.E882D	KIRP,BLCA	2	3.62624	1	3.07399	1	1	0	KYMIVDDGHRM	HLA-A*24:02	0.419958	0.5	0.999135
TP53	ENST00000269305	p.R337S	READ,BLCA	2	21.7257	1	1.60493	1	3	1	LQIRGRESF	HLA-B*15:01	0.896261	0.02	1
ERBB3	ENST00000267101	p.R103H	BLCA,UCEC	2	3.11425	1	2.32129	1	2	1	STLPLPNLHV	HLA-A*02:01	0.126582	1.7	0.71834
ERBB3	ENST00000267101	p.R103H	BLCA,UCEC	2	3.11425	1	2.32129	1	2	1	TLPLPNLHV	HLA-A*02:01	0.423839	0.48	0.801137
NFE2L2	ENST00000397062	p.T80I	LIHC,BLCA	2	3.29289	1	1.90103	1	3	1	QLDEEIGEFL	HLA-A*02:01	0.410068	0.5	0.991311
TP53	ENST00000269305	p.L111R	BLCA,LUSC	2	23.0158	1	1.93958	1	2	1	SYGFRRGFL	HLA-A*24:02	0.211115	1.1	0.867297
TP53	ENST00000269305	p.L111R	BLCA,LUSC	2	23.0158	1	1.93958	1	2	1	SYGFRRGF	HLA-A*24:02	0.182929	1.2	0.985743
CHD8	ENST00000399982	p.S869F	BLCA,LUSC	2	2.89771	1	2.92337	1	0	0	GPFLVIAPLF	HLA-B*35:01	0.097264	1.3	1
ERBB3	ENST00000267101	p.E925Q	BLCA	2	2.58021	1	0.935186	0	3	1	RLAEVPDLLQK	HLA-A*03:01	0.65682	0.18	1
NFE2L2	ENST00000397062	p.T80I	LIHC,BLCA	2	3.29289	1	1.90103	1	3	1	QLDEEIGEF	HLA-A*02:01	0.137304	1.6	0.571125
TP53	ENST00000269305	p.E271Q	BLCA	2	4.8336	1		0	3	1	NLLGRNSFQV	HLA-A*02:01	0.388561	0.56	0.664488
CREBBP	ENST00000262367	p.D1435H	BLCA	2	3.02302	1	2.69146	1	1	0	YLHSIHFF	HLA-A*24:02	0.49105	0.41	0.995758
CREBBP	ENST00000262367	p.D1435H	BLCA	2	3.02302	1	2.69146	1	1	0	ISYLHSIHFF	HLA-A*24:02	0.897287	0.06	0.978331
SMARCA4	ENST00000429416	p.E882D	KIRP,BLCA	2	3.62624	1	3.07399	1	1	0	YMIVDDGHRM	HLA-A*02:01	0.527128	0.34	0.857153
ERBB3	ENST00000267101	p.R103H	BLCA,UCEC	2	3.11425	1	2.32129	1	2	1	LPLPNLHVV	HLA-B*54:01	0.9077	0.01	1
CREBBP	ENST00000262367	p.D1435H	BLCA	2	3.02302	1	2.69146	1	1	0	YISYLHSIHFF	HLA-A*24:02	0.644589	0.24	0.979401
CREBBP	ENST00000262367	p.D1435H	BLCA	2	3.02302	1	2.69146	1	1	0	VYISYLHSIHF	HLA-A*24:02	0.883372	0.07	0.999995
ERBB3	ENST00000267101	p.R103H	BLCA,UCEC	2	3.11425	1	2.32129	1	2	1	LPLPNLHV	HLA-B*54:01	0.348259	0.19	1
NFE2L2	ENST00000397062	p.E82V	BLCA,HNSC	2	3.43023	1	2.17843	1	3	1	LQLDEETGV	HLA-A*02:01	0.345499	0.65	0.90602
CHD8	ENST00000399982	p.S869F	BLCA,LUSC	2	2.89771	1	2.92337	1	0	0	PFLVIAPLF	HLA-A*24:02	0.904493	0.06	0.996449
CHD8	ENST00000399982	p.S869F	BLCA,LUSC	2	2.89771	1	2.92337	1	0	0	FLVIAPLF	HLA-A*24:02	0.088416	2	0.988008
CHD4	ENST00000357008	p.R1877Q	BLCA,UCEC	2	3.08044	1	1.35142	1	0	0	RLPATIAQI	HLA-A*24:02	0.331935	0.65	0.737652
CASP8	ENST00000358485	p.S397C	BLCA,LUAD	2	0.637058	0	1.44947	1	2	1	IYELTCQF	HLA-A*24:02	0.403989	0.52	0.997062
CASP8	ENST00000358485	p.I69T	BLCA,HNSC	2	3.83138	1	2.32881	1	0	0	LYDTGEQL	HLA-A*24:02	0.130051	1.5	0.995863
TP53	ENST00000269305	p.M169I	BRCA,BLCA	2	7.45731	1	0.0297581	0	3	1	KQSQHITEV	HLA-A*02:01	0.472973	0.4	0.979338
CREBBP	ENST00000262367	p.D1435H	BLCA	2	3.02302	1	2.69146	1	1	0	VYISYLHSI	HLA-A*24:02	0.985894	0.01	0.999989
CREBBP	ENST00000262367	p.D1435H	BLCA	2	3.02302	1	2.69146	1	1	0	ISYLHSIHF	HLA-A*24:02	0.349863	0.61	0.922941
CREBBP	ENST00000262367	p.D1435H	BLCA	2	3.02302	1	2.69146	1	1	0	SYLHSIHFF	HLA-A*24:02	0.994142	0.01	1
CREBBP	ENST00000262367	p.D1435H	BLCA	2	3.02302	1	2.69146	1	1	0	SYLHSIHF	HLA-A*24:02	0.827777	0.09	0.999999
SMARCA4	ENST00000429416	p.E882D	KIRP,BLCA	2	3.62624	1	3.07399	1	1	0	MIVDDGHRM	HLA-A*02:01	0.109402	1.8	0.559848
SMARCA4	ENST00000429416	p.E882D	KIRP,BLCA	2	3.62624	1	3.07399	1	1	0	MIVDDGHRM	HLA-B*35:01	0.737631	0.11	1
TP53	ENST00000269305	p.R337S	READ,BLCA	2	21.7257	1	1.60493	1	3	1	ESFEMFREL	HLA-B*54:01	0.08832	1.2	1
RUNX1	ENST00000300305	p.R232L	BLCA,UCEC	2	2.47108	1	1.1854	1	0	0	RLSELEQLL	HLA-A*02:01	0.856781	0.08	0.986369
RUNX1	ENST00000300305	p.R232L	BLCA,UCEC	2	2.47108	1	1.1854	1	0	0	QLLRTAMRV	HLA-A*02:01	0.317717	0.73	0.704297
EPHA2	ENST00000358432	p.G620R	BLCA,UCEC	2	4.11935	1	3.12509	1	0	0	RAGEFGEVY	HLA-B*57:01	0.596872	0.18	0.71542
RB1	ENST00000267163	p.S567L	BLCA	2	3.5651	1	2.37534	1	1	0	WLSDLPLFDL	HLA-A*02:01	0.50127	0.38	0.846612
CASP8	ENST00000358485	p.R292Q	BLCA,CESC	2	2.70676	1	0.779066	0	2	1	KSKPQGYCLII	HLA-B*57:01	0.091519	1.6	0.80125
ERBB3	ENST00000267101	p.R103H	BLCA,UCEC	2	3.11425	1	2.32129	1	2	1	LPLPNLHVV	HLA-B*35:01	0.67723	0.15	1
ERBB3	ENST00000267101	p.R103H	BLCA,UCEC	2	3.11425	1	2.32129	1	2	1	HVVRGTQVY	HLA-B*35:01	0.858906	0.05	1
CASP8	ENST00000358485	p.R292Q	BLCA,CESC	2	2.70676	1	0.779066	0	2	1	KSKPQGYCLI	HLA-B*57:01	0.379164	0.39	0.967741
ERBB2	ENST00000269571	p.T733I	BLCA,UCEC	2	4.1498	1	1.46035	1	0	0	GSGAFGIVYK	HLA-A*03:01	0.641262	0.19	0.999948
NFE2L2	ENST00000397062	p.E82V	BLCA,HNSC	2	3.43023	1	2.17843	1	3	1	QLDEETGVFL	HLA-A*02:01	0.490632	0.38	0.995162
EPHA2	ENST00000358432	p.G620R	BLCA,UCEC	2	4.11935	1	3.12509	1	0	0	KVIRAGEF	HLA-B*57:01	0.16881	0.94	0.863402
CREBBP	ENST00000262367	p.D1435H	BLCA	2	3.02302	1	2.69146	1	1	0	SYLHSIHFF	HLA-A*29:02	0.619301	0.17	1
ERBB2	ENST00000269571	p.T733I	BLCA,UCEC	2	4.1498	1	1.46035	1	0	0	GAFGIVYKGIW	HLA-B*57:01	0.289002	0.54	0.905767
CREBBP	ENST00000262367	p.D1435H	BLCA	2	3.02302	1	2.69146	1	1	0	RVYISYLHSI	HLA-A*32:01	0.236111	0.46	1
FGFR2	ENST00000457416	p.E778K	BLCA	2	4.49576	1	1.73717	1	0	0	YLDLSQPLK	HLA-A*01:01	0.505247	0.38	0.965965
FGFR2	ENST00000457416	p.E778K	BLCA	2	4.49576	1	1.73717	1	0	0	YLDLSQPLKQY	HLA-A*01:01	0.86617	0.1	1
FGFR2	ENST00000457416	p.E778K	BLCA	2	4.49576	1	1.73717	1	0	0	YLDLSQPLKQ	HLA-A*01:01	0.152771	1.4	0.635896
BAP1	ENST00000460680	p.E182K	BLCA,MESO	2	3.30245	1	2.00775	1	0	0	RLFKLDGLKVY	HLA-A*32:01	0.169276	0.64	1
NFE2L2	ENST00000397062	p.E82V	BLCA,HNSC	2	3.43023	1	2.17843	1	3	1	QLDEETGVFL	HLA-A*01:01	0.151145	1.4	0.971741
TP53	ENST00000269305	p.L111R	BLCA,LUSC	2	23.0158	1	1.93958	1	2	1	KTYQGSYGFRR	HLA-A*31:01	0.574822	0.17	1
NFE2L2	ENST00000397062	p.E82V	BLCA,HNSC	2	3.43023	1	2.17843	1	3	1	QLDEETGVF	HLA-A*01:01	0.500284	0.38	0.824969
NFE2L2	ENST00000397062	p.T80I	LIHC,BLCA	2	3.29289	1	1.90103	1	3	1	QLDEEIGEF	HLA-A*01:01	0.501434	0.38	0.569945
NFE2L2	ENST00000397062	p.T80I	LIHC,BLCA	2	3.29289	1	1.90103	1	3	1	QLDEEIGEFL	HLA-A*01:01	0.13012	1.6	0.965517
RB1	ENST00000267163	p.S567L	BLCA	2	3.5651	1	2.37534	1	1	0	LSDLPLFDLI	HLA-A*01:01	0.135888	1.5	0.883393
RB1	ENST00000267163	p.S567L	BLCA	2	3.5651	1	2.37534	1	1	0	LSDLPLFDL	HLA-A*01:01	0.245379	0.91	0.999484
TP53	ENST00000269305	p.A161V	BLCA,LUAD	2	4.84081	1		0	3	1	RVRAMVIYK	HLA-A*31:01	0.799067	0.03	0.603044
TP53	ENST00000269305	p.P151A	BLCA,LGG	2	4.721	1		0	2	1	STAPPGTR	HLA-A*31:01	0.164061	1.3	0.938814
TP53	ENST00000269305	p.P151A	BLCA,LGG	2	4.721	1		0	2	1	APPGTRVRAM	HLA-B*07:02	0.870139	0.04	0.973567
RUNX1	ENST00000300305	p.R232L	BLCA,UCEC	2	2.47108	1	1.1854	1	0	0	LSELEQLLR	HLA-A*01:01	0.172409	1.3	0.522094
SMARCA4	ENST00000429416	p.E882D	KIRP,BLCA	2	3.62624	1	3.07399	1	1	0	IVDDGHRM	HLA-A*01:01	0.210134	1.1	0.998078
SMARCA4	ENST00000429416	p.E882D	KIRP,BLCA	2	3.62624	1	3.07399	1	1	0	IVDDGHRMK	HLA-A*01:01	0.237948	0.93	0.999915
FGFR2	ENST00000457416	p.E778K	BLCA	2	4.49576	1	1.73717	1	0	0	DLSQPLKQY	HLA-A*01:01	0.227732	0.98	0.712248
PTEN	ENST00000371953	p.M134I	BLCA,UCEC	2	9.06185	1		0	3	1	RTGVIICAY	HLA-B*57:01	0.25954	0.6	0.964284
CASP8	ENST00000358485	p.R292Q	BLCA,CESC	2	2.70676	1	0.779066	0	2	1	QMKSKPQGY	HLA-B*15:01	0.669127	0.12	0.942221
SMARCA4	ENST00000429416	p.R1135W	BLCA,SKCM	2	3.49751	1	3.27924	1	0	0	GTTKAEDW	HLA-B*57:01	0.177132	0.9	0.983279
VHL	ENST00000256474	p.D190Y	BLCA,PRAD	2	3.8035	1	1.26055	1	1	0	RSLYEDLEY	HLA-B*57:01	0.672352	0.14	0.877177
TP53	ENST00000269305	p.R337S	READ,BLCA	2	21.7257	1	1.60493	1	3	1	ESFEMFREL	HLA-A*68:02	0.552312	0.18	0.999998
TP53	ENST00000269305	p.P151A	BLCA,LGG	2	4.721	1		0	2	1	STAPPGTRV	HLA-A*68:02	0.883957	0.02	0.999688
BAP1	ENST00000460680	p.E182K	BLCA,MESO	2	3.30245	1	2.00775	1	0	0	KLDGLKVY	HLA-A*01:01	0.17381	1.3	0.940102
CREBBP	ENST00000262367	p.R1446L	ESCA,BLCA	2	3.43985	1	2.63447	1	1	0	RPRCLLTAV	HLA-B*07:02	0.852218	0.04	0.997386
CREBBP	ENST00000262367	p.R1446L	ESCA,BLCA	2	3.43985	1	2.63447	1	1	0	RPRCLLTA	HLA-B*07:02	0.116514	0.97	0.964036
CASP8	ENST00000358485	p.R292Q	BLCA,CESC	2	2.70676	1	0.779066	0	2	1	YQMKSKPQGY	HLA-A*01:01	0.15507	1.4	0.676638
CASP8	ENST00000358485	p.R292Q	BLCA,CESC	2	2.70676	1	0.779066	0	2	1	QMKSKPQGY	HLA-A*01:01	0.136888	1.5	0.893689
FBXW7	ENST00000281708	p.R479P	BLCA,CESC	2	3.04472	1		0	3	1	SPDATLRVW	HLA-B*07:02	0.37147	0.33	0.697658
CHD4	ENST00000357008	p.R1877Q	BLCA,UCEC	2	3.08044	1	1.35142	1	0	0	TIAQIPPVAV	HLA-A*68:02	0.540027	0.2	1
TP53	ENST00000269305	p.V143A	ESCA,BLCA	2	23.0128	1	1.63361	1	3	1	LAKTCPAQLW	HLA-B*57:01	0.736598	0.09	0.945785
TP53	ENST00000269305	p.V143A	ESCA,BLCA	2	23.0128	1	1.63361	1	3	1	KTCPAQLW	HLA-B*57:01	0.830718	0.05	0.999705
TP53	ENST00000269305	p.A161V	BLCA,LUAD	2	4.84081	1		0	3	1	RVRAMVIY	HLA-B*57:01	0.129605	1.2	0.599219
CREBBP	ENST00000262367	p.D1435H	BLCA	2	3.02302	1	2.69146	1	1	0	ISYLHSIHF	HLA-A*01:01	0.106382	1.8	0.584045
TP53	ENST00000269305	p.A161V	BLCA,LUAD	2	4.84081	1		0	3	1	RVRAMVIY	HLA-A*32:01	0.047932	1.8	1
TP53	ENST00000269305	p.L111R	BLCA,LUSC	2	23.0158	1	1.93958	1	2	1	GSYGFRRGF	HLA-B*57:01	0.735988	0.09	0.891003
PTEN	ENST00000371953	p.M134I	BLCA,UCEC	2	9.06185	1		0	3	1	RTGVIICAY	HLA-A*32:01	0.185906	0.58	1
BAP1	ENST00000460680	p.E182K	BLCA,MESO	2	3.30245	1	2.00775	1	0	0	RLFKLDGLKVY	HLA-B*15:01	0.605492	0.16	1
CASP8	ENST00000358485	p.R292Q	BLCA,CESC	2	2.70676	1	0.779066	0	2	1	YQMKSKPQGY	HLA-B*15:01	0.870514	0.02	1
ERBB2	ENST00000269571	p.T733I	BLCA,UCEC	2	4.1498	1	1.46035	1	0	0	GSGAFGIVY	HLA-B*57:01	0.266421	0.58	0.545523
FBXW7	ENST00000281708	p.R479P	BLCA,CESC	2	3.04472	1		0	3	1	SPDATLRVW	HLA-B*57:01	0.215374	0.72	0.579081
FBXW7	ENST00000281708	p.R479P	BLCA,CESC	2	3.04472	1		0	3	1	GSPDATLRVW	HLA-B*57:01	0.670289	0.14	0.990818
VHL	ENST00000256474	p.D190Y	BLCA,PRAD	2	3.8035	1	1.26055	1	1	0	SLYEDLEY	HLA-A*29:02	0.37675	0.33	1
BAP1	ENST00000460680	p.E182K	BLCA,MESO	2	3.30245	1	2.00775	1	0	0	RLFKLDGLKV	HLA-A*02:01	0.512224	0.36	0.987955
BAP1	ENST00000460680	p.E182K	BLCA,MESO	2	3.30245	1	2.00775	1	0	0	KLDGLKVYPI	HLA-A*02:01	0.342521	0.66	0.985842
CASP8	ENST00000358485	p.I69T	BLCA,HNSC	2	3.83138	1	2.32881	1	0	0	NLYDTGEQL	HLA-A*02:01	0.808129	0.1	0.97844
CHD4	ENST00000357008	p.R1877Q	BLCA,UCEC	2	3.08044	1	1.35142	1	0	0	ATIAQIPPV	HLA-A*02:01	0.70449	0.17	0.51251
CHD4	ENST00000357008	p.R1877Q	BLCA,UCEC	2	3.08044	1	1.35142	1	0	0	TIAQIPPVA	HLA-A*02:01	0.097288	2	0.707732
CHD4	ENST00000357008	p.R1877Q	BLCA,UCEC	2	3.08044	1	1.35142	1	0	0	RLPATIAQI	HLA-A*02:01	0.592482	0.27	0.915487
CHD4	ENST00000357008	p.R1877Q	BLCA,UCEC	2	3.08044	1	1.35142	1	0	0	TIAQIPPVAV	HLA-A*02:01	0.171887	1.3	0.985761
CHD8	ENST00000399982	p.S869F	BLCA,LUSC	2	2.89771	1	2.92337	1	0	0	FLVIAPLFTI	HLA-A*02:01	0.354346	0.63	0.947538
CHD8	ENST00000399982	p.S869F	BLCA,LUSC	2	2.89771	1	2.92337	1	0	0	FLVIAPLFT	HLA-A*02:01	0.276324	0.81	0.50773
ERBB3	ENST00000267101	p.R103H	BLCA,UCEC	2	3.11425	1	2.32129	1	2	1	HVVRGTQVY	HLA-A*29:02	0.727231	0.12	1
CREBBP	ENST00000262367	p.D1435H	BLCA	2	3.02302	1	2.69146	1	1	0	YLHSIHFF	HLA-A*29:02	0.038685	1.9	1
CHD4	ENST00000357008	p.R1877Q	BLCA,UCEC	2	3.08044	1	1.35142	1	0	0	LPATIAQIPPV	HLA-B*54:01	0.054176	1.7	1
ERBB3	ENST00000267101	p.R103H	BLCA,UCEC	2	3.11425	1	2.32129	1	2	1	HVVRGTQVY	HLA-B*57:01	0.312885	0.49	0.621539
CASP8	ENST00000358485	p.R292Q	BLCA,CESC	2	2.70676	1	0.779066	0	2	1	VYQMKSKPQGY	HLA-A*29:02	0.052667	1.6	1
CREBBP	ENST00000262367	p.R1446L	ESCA,BLCA	2	3.43985	1	2.63447	1	1	0	LLTAVYHEI	HLA-A*02:01	0.461273	0.42	0.884295
ERBB3	ENST00000267101	p.R103H	BLCA,UCEC	2	3.11425	1	2.32129	1	2	1	HVVRGTQVY	HLA-B*15:01	0.870455	0.02	1
CHD4	ENST00000357008	p.R1877Q	BLCA,UCEC	2	3.08044	1	1.35142	1	0	0	IAQIPPVAVR	HLA-A*31:01	0.339199	0.5	0.962518
TP53	ENST00000269305	p.E287D	BRCA,BLCA	2	4.5942	1	-1.22123	0	2	1	RTEEDNLRK	HLA-A*01:01	0.145357	1.5	0.881334
CHD4	ENST00000357008	p.R1877Q	BLCA,UCEC	2	3.08044	1	1.35142	1	0	0	AQIPPVAVR	HLA-A*31:01	0.669257	0.1	1
FGFR2	ENST00000457416	p.E778K	BLCA	2	4.49576	1	1.73717	1	0	0	LSQPLKQY	HLA-B*57:01	0.097132	1.6	0.885199
FBXW7	ENST00000281708	p.R479P	BLCA,CESC	2	3.04472	1		0	3	1	SGSPDATLRVW	HLA-B*57:01	0.187856	0.86	0.961803
FGFR2	ENST00000457416	p.E778K	BLCA	2	4.49576	1	1.73717	1	0	0	KQYSPSYPDTR	HLA-A*31:01	0.433649	0.33	1
CHD4	ENST00000357008	p.R1877Q	BLCA,UCEC	2	3.08044	1	1.35142	1	0	0	AQIPPVAV	HLA-B*15:01	0.135833	1.3	0.521577
CHD4	ENST00000357008	p.R1877Q	BLCA,UCEC	2	3.08044	1	1.35142	1	0	0	AQIPPVAVRL	HLA-B*15:01	0.446456	0.33	1
CHD4	ENST00000357008	p.R1877Q	BLCA,UCEC	2	3.08044	1	1.35142	1	0	0	AQIPPVAVR	HLA-B*15:01	0.17331	1.1	0.999999
CREBBP	ENST00000262367	p.D1435H	BLCA	2	3.02302	1	2.69146	1	1	0	YLHSIHFF	HLA-B*15:01	0.134771	1.3	1
EPHA2	ENST00000358432	p.G620R	BLCA,UCEC	2	4.11935	1	3.12509	1	0	0	VTRQKVIR	HLA-A*31:01	0.109896	1.9	1
VHL	ENST00000256474	p.D190Y	BLCA,PRAD	2	3.8035	1	1.26055	1	1	0	SLYEDLEY	HLA-A*01:01	0.148917	1.5	0.996019
VHL	ENST00000256474	p.D190Y	BLCA,PRAD	2	3.8035	1	1.26055	1	1	0	IVRSLYEDLEY	HLA-A*01:01	0.219653	0.99	0.623292
VHL	ENST00000256474	p.D190Y	BLCA,PRAD	2	3.8035	1	1.26055	1	1	0	RSLYEDLEY	HLA-A*01:01	0.634354	0.25	0.645328
EPHA2	ENST00000358432	p.G620R	BLCA,UCEC	2	4.11935	1	3.12509	1	0	0	RAGEFGEVY	HLA-B*15:01	0.780194	0.05	0.990982
EPHA2	ENST00000358432	p.G620R	BLCA,UCEC	2	4.11935	1	3.12509	1	0	0	RQKVIRAGEF	HLA-B*15:01	0.376628	0.44	0.999961
CREBBP	ENST00000262367	p.D1435H	BLCA	2	3.02302	1	2.69146	1	1	0	HSIHFFRPR	HLA-A*31:01	0.626886	0.13	1
EPHA2	ENST00000358432	p.G620R	BLCA,UCEC	2	4.11935	1	3.12509	1	0	0	VIRAGEFGEVY	HLA-B*15:01	0.37349	0.44	1
ERBB2	ENST00000269571	p.T733I	BLCA,UCEC	2	4.1498	1	1.46035	1	0	0	SGAFGIVY	HLA-B*15:01	0.075055	2	1
CREBBP	ENST00000262367	p.D1435H	BLCA	2	3.02302	1	2.69146	1	1	0	SYLHSIHFFR	HLA-A*31:01	0.606788	0.15	0.926788
TP53	ENST00000269305	p.E171K	BLCA,LUAD	2	4.83895	1	1.42523	1	3	1	KQSQHMTKV	HLA-A*02:01	0.167825	1.3	0.859173
CASP8	ENST00000358485	p.R292Q	BLCA,CESC	2	2.70676	1	0.779066	0	2	1	KSKPQGYCL	HLA-B*57:01	0.566643	0.21	0.996043
CHD4	ENST00000357008	p.R1877Q	BLCA,UCEC	2	3.08044	1	1.35142	1	0	0	LPATIAQI	HLA-B*51:01	0.89244	0.02	1
ERBB3	ENST00000267101	p.R103H	BLCA,UCEC	2	3.11425	1	2.32129	1	2	1	TLPLPNLHVV	HLA-A*02:07	0.132346	0.41	0.536314
CASP8	ENST00000358485	p.I69T	BLCA,HNSC	2	3.83138	1	2.32881	1	0	0	NLYDTGEQL	HLA-A*02:07	0.371811	0.11	0.996382
ERBB3	ENST00000267101	p.R103H	BLCA,UCEC	2	3.11425	1	2.32129	1	2	1	LPLPNLHV	HLA-B*51:01	0.859685	0.03	1
CHD4	ENST00000357008	p.R1877Q	BLCA,UCEC	2	3.08044	1	1.35142	1	0	0	IAQIPPVAV	HLA-B*51:01	0.666095	0.1	1
NFE2L2	ENST00000397062	p.E82V	BLCA,HNSC	2	3.43023	1	2.17843	1	3	1	QLDEETGVFL	HLA-A*02:07	0.219275	0.23	0.999999
NFE2L2	ENST00000397062	p.E82V	BLCA,HNSC	2	3.43023	1	2.17843	1	3	1	QLDEETGVF	HLA-A*02:07	0.034855	1.3	0.999824
CREBBP	ENST00000262367	p.R1446L	ESCA,BLCA	2	3.43985	1	2.63447	1	1	0	LLTAVYHEI	HLA-A*02:07	0.177245	0.3	0.978203
NFE2L2	ENST00000397062	p.T80I	LIHC,BLCA	2	3.29289	1	1.90103	1	3	1	QLDEEIGEF	HLA-A*02:07	0.072743	0.72	0.999989
TP53	ENST00000269305	p.E287D	BRCA,BLCA	2	4.5942	1	-1.22123	0	2	1	RTEEDNLRKK	HLA-A*03:01	0.138186	1.4	1
CDKN2A	ENST00000498124	p.P114T	BLCA,LUSC	2	2.53384	1	1.07952	0	2	1	DAWGRLTV	HLA-B*51:01	0.870703	0.03	1
NFE2L2	ENST00000397062	p.T80I	LIHC,BLCA	2	3.29289	1	1.90103	1	3	1	QLDEEIGEFL	HLA-A*02:07	0.154609	0.35	1
TP53	ENST00000269305	p.E287D	BRCA,BLCA	2	4.5942	1	-1.22123	0	2	1	RTEEDNLRK	HLA-A*03:01	0.299256	0.65	0.999763
RUNX1	ENST00000300305	p.R232L	BLCA,UCEC	2	2.47108	1	1.1854	1	0	0	RLSELEQLL	HLA-A*02:07	0.424341	0.08	0.524019
ERBB3	ENST00000267101	p.R103H	BLCA,UCEC	2	3.11425	1	2.32129	1	2	1	TLPLPNLHV	HLA-A*02:07	0.276048	0.18	0.998075
CHD4	ENST00000357008	p.R1877Q	BLCA,UCEC	2	3.08044	1	1.35142	1	0	0	QIPPVAVRL	HLA-A*02:07	0.110959	0.5	0.999972
TP53	ENST00000269305	p.P151A	BLCA,LGG	2	4.721	1		0	2	1	STAPPGTRVR	HLA-A*03:01	0.319034	0.6	0.992615
CHD4	ENST00000357008	p.R1877Q	BLCA,UCEC	2	3.08044	1	1.35142	1	0	0	IAQIPPVAV	HLA-A*02:07	0.025459	1.7	0.672379
ERBB3	ENST00000267101	p.R103H	BLCA,UCEC	2	3.11425	1	2.32129	1	2	1	LPLPNLHVV	HLA-B*51:01	0.967466	0.01	1
BAP1	ENST00000460680	p.E182K	BLCA,MESO	2	3.30245	1	2.00775	1	0	0	KLDGLKVYPI	HLA-A*02:07	0.093817	0.57	0.97554
SMARCA4	ENST00000429416	p.E882D	KIRP,BLCA	2	3.62624	1	3.07399	1	1	0	IVDDGHRMK	HLA-A*03:01	0.505624	0.32	1
ERBB2	ENST00000269571	p.T733I	BLCA,UCEC	2	4.1498	1	1.46035	1	0	0	GSGAFGIVYK	HLA-A*11:01	0.864788	0.04	0.997542
NFE2L2	ENST00000397062	p.T80I	LIHC,BLCA	2	3.29289	1	1.90103	1	3	1	EEIGEFLPI	HLA-B*44:02	0.3605	0.38	0.749999
TP53	ENST00000269305	p.R337S	READ,BLCA	2	21.7257	1	1.60493	1	3	1	RESFEMFREL	HLA-B*44:03	0.195708	0.62	0.75468
ERBB3	ENST00000267101	p.E925Q	BLCA	2	2.58021	1	0.935186	0	3	1	RLAEVPDLLQK	HLA-A*11:01	0.397134	0.5	0.752949
TP53	ENST00000269305	p.A161V	BLCA,LUAD	2	4.84081	1		0	3	1	GTRVRAMVIYK	HLA-A*03:01	0.144067	1.3	0.849753
BAP1	ENST00000460680	p.E182K	BLCA,MESO	2	3.30245	1	2.00775	1	0	0	RLFKLDGLKV	HLA-A*02:07	0.066375	0.79	0.551103
SMARCA4	ENST00000429416	p.E882D	KIRP,BLCA	2	3.62624	1	3.07399	1	1	0	MIVDDGHRM	HLA-A*02:07	0.032434	1.4	0.780461
SMARCA4	ENST00000429416	p.R1135W	BLCA,SKCM	2	3.49751	1	3.27924	1	0	0	KAEDWGMLL	HLA-A*02:07	0.029248	1.5	0.808111
TP53	ENST00000269305	p.E171K	BLCA,LUAD	2	4.83895	1	1.42523	1	3	1	AIYKQSQHMTK	HLA-A*03:01	0.705482	0.14	1
SMARCA4	ENST00000429416	p.E882D	KIRP,BLCA	2	3.62624	1	3.07399	1	1	0	MIVDDGHRMK	HLA-A*03:01	0.297518	0.65	0.990299
ERBB2	ENST00000269571	p.T733I	BLCA,UCEC	2	4.1498	1	1.46035	1	0	0	GAFGIVYK	HLA-A*11:01	0.440743	0.42	0.999886
ERBB2	ENST00000269571	p.T733I	BLCA,UCEC	2	4.1498	1	1.46035	1	0	0	SGAFGIVYK	HLA-A*11:01	0.823604	0.06	0.995349
PTEN	ENST00000371953	p.M134I	BLCA,UCEC	2	9.06185	1		0	3	1	IICAYLLHR	HLA-A*03:01	0.129883	1.4	0.666654
SMARCA4	ENST00000429416	p.R1135W	BLCA,SKCM	2	3.49751	1	3.27924	1	0	0	AEDWGMLLKTF	HLA-B*44:03	0.324296	0.42	1
EPHA2	ENST00000358432	p.G620R	BLCA,UCEC	2	4.11935	1	3.12509	1	0	0	RAGEFGEVYK	HLA-A*11:01	0.647925	0.19	0.94929
TP53	ENST00000269305	p.M169I	BRCA,BLCA	2	7.45731	1	0.0297581	0	3	1	KQSQHITEV	HLA-A*02:03	0.847858	0.13	0.999079
TP53	ENST00000269305	p.L111R	BLCA,LUSC	2	23.0158	1	1.93958	1	2	1	KTYQGSYGFRR	HLA-A*03:01	0.310604	0.63	1
CHD4	ENST00000357008	p.R1877Q	BLCA,UCEC	2	3.08044	1	1.35142	1	0	0	RLPATIAQI	HLA-A*02:07	0.415801	0.09	0.999505
ERBB3	ENST00000267101	p.R103H	BLCA,UCEC	2	3.11425	1	2.32129	1	2	1	STLPLPNLH	HLA-A*11:01	0.357782	0.58	0.95628
CHD4	ENST00000357008	p.R1877Q	BLCA,UCEC	2	3.08044	1	1.35142	1	0	0	TIAQIPPVAV	HLA-A*02:03	0.53378	0.64	0.780323
TP53	ENST00000269305	p.E171K	BLCA,LUAD	2	4.83895	1	1.42523	1	3	1	AIYKQSQHMTK	HLA-A*11:01	0.524324	0.31	0.913774
CHD8	ENST00000399982	p.S869F	BLCA,LUSC	2	2.89771	1	2.92337	1	0	0	GPFLVIAPLF	HLA-B*51:01	0.083501	1.8	1
NFE2L2	ENST00000397062	p.T80I	LIHC,BLCA	2	3.29289	1	1.90103	1	3	1	EEIGEFLPI	HLA-B*44:03	0.412868	0.32	0.999985
EP300	ENST00000263253	p.E1524K	BLCA,UCEC	2	3.48076	1	1.83153	1	0	0	SIKELEQEK	HLA-A*03:01	0.270841	0.71	1
ERBB2	ENST00000269571	p.T733I	BLCA,UCEC	2	4.1498	1	1.46035	1	0	0	GAFGIVYK	HLA-A*03:01	0.273111	0.71	1
CHD4	ENST00000357008	p.R1877Q	BLCA,UCEC	2	3.08044	1	1.35142	1	0	0	AQIPPVAVR	HLA-A*11:01	0.420444	0.46	0.882382
EPHA2	ENST00000358432	p.G620R	BLCA,UCEC	2	4.11935	1	3.12509	1	0	0	RAGEFGEVYK	HLA-A*03:01	0.455757	0.38	0.950455
CHD4	ENST00000357008	p.R1877Q	BLCA,UCEC	2	3.08044	1	1.35142	1	0	0	RLPATIAQI	HLA-A*02:03	0.899522	0.07	0.962251
SMARCA4	ENST00000429416	p.R1135W	BLCA,SKCM	2	3.49751	1	3.27924	1	0	0	AEDWGMLL	HLA-B*44:02	0.199476	0.63	0.889832
BAP1	ENST00000460680	p.E182K	BLCA,MESO	2	3.30245	1	2.00775	1	0	0	RLFKLDGLKV	HLA-A*02:03	0.691324	0.35	0.989184
TP53	ENST00000269305	p.L111R	BLCA,LUSC	2	23.0158	1	1.93958	1	2	1	RGFLHSGTAK	HLA-A*03:01	0.314776	0.62	1
SMARCA4	ENST00000429416	p.R1135W	BLCA,SKCM	2	3.49751	1	3.27924	1	0	0	AEDWGMLLKTF	HLA-B*44:02	0.42868	0.31	0.999368
CHD4	ENST00000357008	p.R1877Q	BLCA,UCEC	2	3.08044	1	1.35142	1	0	0	LPATIAQI	HLA-B*54:01	0.297756	0.24	1
TP53	ENST00000269305	p.E287D	BRCA,BLCA	2	4.5942	1	-1.22123	0	2	1	RTEEDNLRK	HLA-A*11:01	0.521305	0.31	0.977907
TP53	ENST00000269305	p.P151A	BLCA,LGG	2	4.721	1		0	2	1	STAPPGTRVR	HLA-A*11:01	0.552337	0.28	0.953579
CHD8	ENST00000399982	p.S869F	BLCA,LUSC	2	2.89771	1	2.92337	1	0	0	VIAPLFTI	HLA-B*51:01	0.173714	0.92	1
TP53	ENST00000269305	p.L111R	BLCA,LUSC	2	23.0158	1	1.93958	1	2	1	KTYQGSYGFRR	HLA-A*11:01	0.370896	0.56	0.995686
SMARCA4	ENST00000429416	p.R1135W	BLCA,SKCM	2	3.49751	1	3.27924	1	0	0	KAEDWGMLLK	HLA-A*11:01	0.503258	0.33	0.826684
VHL	ENST00000256474	p.D190Y	BLCA,PRAD	2	3.8035	1	1.26055	1	1	0	LEYHPNVQK	HLA-A*03:01	0.096242	1.7	0.997484
NFE2L2	ENST00000397062	p.E82V	BLCA,HNSC	2	3.43023	1	2.17843	1	3	1	EETGVFLPI	HLA-B*44:03	0.192611	0.62	0.999701
TP53	ENST00000269305	p.A161V	BLCA,LUAD	2	4.84081	1		0	3	1	RVRAMVIYK	HLA-A*03:01	0.952926	0.01	1
VHL	ENST00000256474	p.D190Y	BLCA,PRAD	2	3.8035	1	1.26055	1	1	0	SLYEDLEY	HLA-A*03:01	0.101508	1.7	0.999949
CHD4	ENST00000357008	p.R1877Q	BLCA,UCEC	2	3.08044	1	1.35142	1	0	0	TIAQIPPVAV	HLA-A*02:07	0.023651	1.8	0.517775
CREBBP	ENST00000262367	p.D1435H	BLCA	2	3.02302	1	2.69146	1	1	0	ISYLHSIHF	HLA-B*51:01	0.233075	0.67	1
CREBBP	ENST00000262367	p.D1435H	BLCA	2	3.02302	1	2.69146	1	1	0	RVYISYLH	HLA-A*03:01	0.081333	2	0.695886
BAP1	ENST00000460680	p.E182K	BLCA,MESO	2	3.30245	1	2.00775	1	0	0	RLFKLDGLK	HLA-A*03:01	0.798548	0.06	0.897337
CHD8	ENST00000399982	p.S869F	BLCA,LUSC	2	2.89771	1	2.92337	1	0	0	LVIAPLFTI	HLA-A*02:07	0.167455	0.32	0.579162
TP53	ENST00000269305	p.P151A	BLCA,LGG	2	4.721	1		0	2	1	TAPPGTRV	HLA-B*51:01	0.306472	0.51	1
CHD8	ENST00000399982	p.S869F	BLCA,LUSC	2	2.89771	1	2.92337	1	0	0	FLVIAPLFTI	HLA-A*02:07	0.106003	0.52	0.604128
CHD8	ENST00000399982	p.S869F	BLCA,LUSC	2	2.89771	1	2.92337	1	0	0	VIAPLFTI	HLA-A*02:07	0.029767	1.5	0.690033
CHD4	ENST00000357008	p.R1877Q	BLCA,UCEC	2	3.08044	1	1.35142	1	0	0	AQIPPVAVR	HLA-A*03:01	0.316803	0.61	1
FBXW7	ENST00000281708	p.R479P	BLCA,CESC	2	3.04472	1		0	3	1	SPDATLRV	HLA-B*51:01	0.320939	0.48	1
SMARCA4	ENST00000429416	p.R1135W	BLCA,SKCM	2	3.49751	1	3.27924	1	0	0	AEDWGMLL	HLA-B*40:01	0.721533	0.21	0.966298
ATM	ENST00000278616	p.E2039K	BLCA	1	5.98215	1	1.90951	1	0	0	KAMWGKALVTY	HLA-B*15:01	0.103838	1.6	1
ARID1A	ENST00000324856	p.S715L	BLCA	1	2.63937	1	1.40474	1	0	0	LPAAVPGNQM	HLA-B*51:01	0.150308	1.1	1
JAK3	ENST00000458235	p.D707H	BLCA	1	3.06889	1	2.54988	1	0	0	LSLEAHKW	HLA-B*57:01	0.728817	0.09	0.999368
FBXW7	ENST00000281708	p.D642G	BLCA	1	3.23752	1	1.33286	1	1	0	SGDGTVKLW	HLA-B*57:01	0.505784	0.27	0.629803
ATM	ENST00000278616	p.D2889H	BLCA	1	4.66299	1	2.94961	1	0	0	HIHLGVAF	HLA-B*15:01	0.165433	1.1	0.675403
ATM	ENST00000278616	p.D2889H	BLCA	1	4.66299	1	2.94961	1	0	0	AELVHIHL	HLA-B*44:03	0.213462	0.57	0.99983
ARID1A	ENST00000324856	p.S715L	BLCA	1	2.63937	1	1.40474	1	0	0	GPLLPAAV	HLA-B*51:01	0.1723	0.93	1
JAK3	ENST00000458235	p.D707H	BLCA	1	3.06889	1	2.54988	1	0	0	TLSLEAHKW	HLA-B*57:01	0.501693	0.27	0.536854
ATM	ENST00000278616	p.E2039K	BLCA	1	5.98215	1	1.90951	1	0	0	YEHKAMWGKAL	HLA-B*44:03	0.054044	1.5	0.995837
CHD4	ENST00000357008	p.Q1155E	BLCA	1	2.99548	1	3.0271	1	0	0	NPHNDIEA	HLA-B*54:01	0.06269	1.5	1
FBXW7	ENST00000281708	p.D520N	BLCA	1	5.44501	1	1.90829	1	2	1	RVVSGAYNF	HLA-B*57:01	0.821225	0.05	0.942424
FBXW7	ENST00000281708	p.D520N	BLCA	1	5.44501	1	1.90829	1	2	1	AYNFMVKVW	HLA-B*57:01	0.105069	1.5	0.692108
FAT1	ENST00000441802	p.P1560L	BLCA	1	2.74426	1	2.95457	1	0	0	SDTNDHALW	HLA-B*57:01	0.106471	1.4	0.67143
GNA13	ENST00000439174	p.E58K	BLCA	1	1.04325	0	2.49704	1	2	1	AGKSGKSTF	HLA-B*15:01	0.255031	0.7	1
FAT1	ENST00000441802	p.P1560L	BLCA	1	2.74426	1	2.95457	1	0	0	VSDTNDHALW	HLA-B*57:01	0.72402	0.1	0.976516
FAT1	ENST00000441802	p.P1560L	BLCA	1	2.74426	1	2.95457	1	0	0	DTNDHALW	HLA-B*57:01	0.108644	1.4	0.954129
CHD4	ENST00000357008	p.Q1155E	BLCA	1	2.99548	1	3.0271	1	0	0	EAFSRAHRI	HLA-B*51:01	0.893264	0.02	1
FAT1	ENST00000441802	p.P1560L	BLCA	1	2.74426	1	2.95457	1	0	0	ALWFTASSY	HLA-B*15:01	0.637238	0.13	1
FAT1	ENST00000441802	p.P1560L	BLCA	1	2.74426	1	2.95457	1	0	0	NVSDTNDHALW	HLA-B*57:01	0.123474	1.3	0.891717
WHSC1	ENST00000382895	p.K229E	BLCA	1	2.45058	1	2.57061	1	0	0	SEVSGYPWW	HLA-B*44:02	0.981341	0.01	1
FBXW7	ENST00000281708	p.G517R	BLCA	1	2.52077	1	2.97193	1	2	1	RVVSRAYDF	HLA-B*57:01	0.4738	0.29	0.681678
ERBB3	ENST00000267101	p.D1327Y	BLCA	1	2.46617	1	1.251	1	0	0	SAFDNPYY	HLA-B*15:01	0.199217	0.91	0.902089
FBXW7	ENST00000281708	p.D642G	BLCA	1	3.23752	1	1.33286	1	1	0	TSSGDGTVKLW	HLA-B*57:01	0.4958	0.27	0.993937
ERBB2	ENST00000269571	p.R103Q	BLCA	1	2.81792	1	2.46541	1	0	0	RIVQGTQLF	HLA-B*15:01	0.883096	0.02	0.985593
WHSC1	ENST00000382895	p.K229E	BLCA	1	2.45058	1	2.57061	1	0	0	SEVSGYPW	HLA-B*44:02	0.786504	0.07	0.999999
FBXW7	ENST00000281708	p.D642G	BLCA	1	3.23752	1	1.33286	1	1	0	SSGDGTVKLW	HLA-B*57:01	0.782548	0.07	0.988961
ZFP36L1	ENST00000439696	p.C129S	BLCA	1	4.39315	1	2.7024	1	0	0	EENGASKY	HLA-B*44:02	0.445703	0.29	0.99983
FBXW7	ENST00000281708	p.D520N	BLCA	1	5.44501	1	1.90829	1	2	1	VVSGAYNF	HLA-B*57:01	0.082728	1.8	0.933099
FBXW7	ENST00000281708	p.D520N	BLCA	1	5.44501	1	1.90829	1	2	1	GAYNFMVKVW	HLA-B*57:01	0.512787	0.26	0.873484
FBXW7	ENST00000281708	p.G517R	BLCA	1	2.52077	1	2.97193	1	2	1	RAYDFMVKVW	HLA-B*57:01	0.890388	0.03	0.978738
ATM	ENST00000278616	p.I2888L	BLCA	1	3.88502	1	2.28621	1	0	0	AELVHLDL	HLA-B*44:03	0.057177	1.4	0.994411
ATM	ENST00000278616	p.E2164Q	BLCA	1	5.8956	1	1.766	1	0	0	SLQSVYSLY	HLA-B*15:01	0.661714	0.12	0.999916
EP300	ENST00000263253	p.C1385Y	BLCA	1	2.44102	1	2.54818	1	0	0	HVQEYGSDY	HLA-B*15:01	0.630648	0.14	0.999961
EP300	ENST00000263253	p.D1399Y	BLCA	1	3.20014	1		0	2	1	RVYISYLY	HLA-B*15:01	0.195214	0.92	0.999593
CDH1	ENST00000261769	p.E386K	BLCA	1	2.57619	1	2.86761	1	0	0	VPKNEANVV	HLA-B*51:01	0.68524	0.09	1
EP300	ENST00000263253	p.C1385Y	BLCA	1	2.44102	1	2.54818	1	0	0	VQEYGSDY	HLA-B*15:01	0.144982	1.2	1
EEF1A1	ENST00000316292	p.V433F	BLCA	1	1.41397	0	2.99373	1	2	1	AVRDMRQTF	HLA-B*15:01	0.842942	0.02	1
BRAF	ENST00000288602	p.D594Y	BLCA	1	4.83068	1		0	3	1	IGYFGLATV	HLA-B*51:01	0.498194	0.22	1
ATM	ENST00000278616	p.D317G	BLCA	1	4.03035	1	1.807	1	0	0	YGLLVNEI	HLA-B*51:01	0.190824	0.84	1
JAK3	ENST00000458235	p.D707H	BLCA	1	3.06889	1	2.54988	1	0	0	QTLSLEAHKW	HLA-B*57:01	0.871736	0.03	0.989044
NRAS	ENST00000369535	p.D92N	BLCA	1	4.35097	1	-1.63685	0	3	1	KSFANINLY	HLA-B*57:01	0.936815	0.01	0.999803
ATM	ENST00000278616	p.R2461P	BLCA	1	3.15296	1	1.52956	1	0	0	ALKEDRKPF	HLA-B*15:01	0.722594	0.09	0.999801
NSD1	ENST00000439151	p.R1984L	BLCA	1	3.20043	1	2.83146	1	1	0	DEEECRALIRY	HLA-B*44:03	0.07827	1.2	0.961135
TP53	ENST00000269305	p.S121Y	BLCA	1	8.60791	1	2.08603	1	3	1	TAKYVTCTY	HLA-B*57:01	0.145863	1.1	0.843057
NF1	ENST00000358273	p.R2450Q	BLCA	1	2.60579	1	1.31751	1	0	0	EEVQSRCSL	HLA-B*44:03	0.321799	0.42	0.999711
NF1	ENST00000358273	p.L447F	BLCA	1	2.60304	1	1.82413	1	0	0	VELRNMFGETF	HLA-B*44:03	0.165249	0.7	0.978632
SF3B1	ENST00000335508	p.L897R	BLCA	1	2.46705	1	2.51028	1	1	0	LEEQLIDGIRY	HLA-B*44:03	0.191716	0.63	0.998167
STAG2	ENST00000218089	p.R370W	BLCA	1	2.53067	1	2.62798	1	0	0	NSKLELFTSW	HLA-B*57:01	0.476525	0.29	0.959306
PIK3CA	ENST00000263967	p.P471A	BLCA	1	4.28216	1	-0.707767	0	2	1	NPNKETACL	HLA-B*07:02	0.399136	0.3	0.955563
STAG2	ENST00000218089	p.R370W	BLCA	1	2.53067	1	2.62798	1	0	0	KLELFTSW	HLA-B*57:01	0.113797	1.4	0.630151
RET	ENST00000355710	p.F998L	BLCA	1	3.31246	1	2.14668	1	0	0	EPDKRPVL	HLA-B*07:02	0.125742	0.91	0.989021
RUNX1	ENST00000300305	p.K110N	BLCA	1	4.7929	1	1.95001	1	2	1	LPTHWRCNNTL	HLA-B*07:02	0.081836	1.3	0.992372
RUNX1	ENST00000300305	p.R166P	BLCA	1	5.17608	1	2.4297	1	1	0	GPSGRGKSFTL	HLA-B*07:02	0.534143	0.19	0.866462
SF3B1	ENST00000335508	p.G693D	BLCA	1	3.36477	1	2.52572	1	0	0	VEIIEHDL	HLA-B*44:03	0.034267	1.9	0.999189
SF3B1	ENST00000335508	p.D1164Y	BLCA	1	3.26051	1	1.97163	1	0	0	GEMGKYYIY	HLA-B*44:03	0.964141	0.01	0.999998
SMAD4	ENST00000342988	p.Y412D	BLCA	1	3.3617	1	1.39223	1	0	0	HAVFVQSDY	HLA-B*57:01	0.182891	0.87	0.929216
SMAD2	ENST00000402690	p.L446V	BLCA	1	4.09011	1	2.0227	1	0	0	LHLNGPVQW	HLA-B*57:01	0.140082	1.2	0.637261
SMAD2	ENST00000402690	p.L446V	BLCA	1	4.09011	1	2.0227	1	0	0	HLNGPVQW	HLA-B*57:01	0.217187	0.72	0.759717
SF3B1	ENST00000335508	p.L897R	BLCA	1	2.46705	1	2.51028	1	1	0	EEQLIDGIRY	HLA-B*44:03	0.898227	0.03	1
SF3B1	ENST00000335508	p.D1164Y	BLCA	1	3.26051	1	1.97163	1	0	0	GEMGKYYI	HLA-B*44:03	0.095189	1.1	0.985969
RUNX1	ENST00000300305	p.R157I	BLCA	1	3.40622	1	2.03311	1	0	0	VAIFNDLRF	HLA-B*57:01	0.557058	0.22	0.834204
RET	ENST00000355710	p.F998L	BLCA	1	3.31246	1	2.14668	1	0	0	QEPDKRPVL	HLA-B*44:03	0.132647	0.8	0.99884
NSD1	ENST00000439151	p.R1984L	BLCA	1	3.20043	1	2.83146	1	1	0	EECRALIRY	HLA-B*44:03	0.837689	0.06	1
NSD1	ENST00000439151	p.R1984L	BLCA	1	3.20043	1	2.83146	1	1	0	EEECRALIRY	HLA-B*44:03	0.445101	0.3	0.999998
BRCA1	ENST00000471181	p.E572K	BLCA	1	2.52316	1	1.40273	1	0	0	NPNPIKSL	HLA-B*07:02	0.555745	0.18	0.998688
CDH1	ENST00000261769	p.E386K	BLCA	1	2.57619	1	2.86761	1	0	0	VPKNEANVVI	HLA-B*07:02	0.496255	0.21	0.705087
CDH1	ENST00000261769	p.E386K	BLCA	1	2.57619	1	2.86761	1	0	0	VPKNEANVV	HLA-B*07:02	0.613774	0.14	0.836634
CEBPA	ENST00000498907	p.E290K	BLCA	1	3.64646	1	1.42661	1	0	0	RVRRKRNNI	HLA-B*07:02	0.099239	1.1	0.926265
ARID1A	ENST00000324856	p.S715L	BLCA	1	2.63937	1	1.40474	1	0	0	LPAAVPGNQM	HLA-B*07:02	0.714517	0.09	0.997729
EEF1A1	ENST00000316292	p.V433F	BLCA	1	1.41397	0	2.99373	1	2	1	AVRDMRQTF	HLA-B*07:02	0.585142	0.16	0.994192
EEF1A1	ENST00000316292	p.Q431E	BLCA	1	0.657492	0	1.80363	1	2	1	AVRDMRETV	HLA-B*07:02	0.218307	0.59	0.57324
PIK3CA	ENST00000263967	p.P471A	BLCA	1	4.28216	1	-0.707767	0	2	1	KETACLELEF	HLA-B*44:03	0.213323	0.57	0.917105
ERBB3	ENST00000267101	p.D1327Y	BLCA	1	2.46617	1	1.251	1	0	0	NPYYWHSRL	HLA-B*07:02	0.784817	0.07	0.959847
PIK3CB	ENST00000477593	p.R48W	BLCA	1	2.96163	1	1.60582	1	0	0	LEVPWEATI	HLA-B*44:03	0.172482	0.68	0.943438
FGFR2	ENST00000457416	p.P414L	BLCA	1	4.34303	1	1.6422	1	0	0	KPDFSSQL	HLA-B*07:02	0.450543	0.25	0.996634
IDH2	ENST00000330062	p.G137E	BLCA	1	2.45642	1	2.86163	1	2	1	SPNETIRNIL	HLA-B*07:02	0.942631	0.02	0.999981
KDM6A	ENST00000377967	p.G1215A	BLCA	1	3.37801	1	2.38971	1	0	0	RPADLVWI	HLA-B*07:02	0.155456	0.78	0.621733
RXRA	ENST00000481739	p.I345M	BLCA	1	0.462426	0	1.75048	1	3	1	HSAGVGAMF	HLA-B*57:01	0.773843	0.07	0.972502
RUNX1	ENST00000300305	p.R166P	BLCA	1	5.17608	1	2.4297	1	1	0	GPSGRGKSF	HLA-B*07:02	0.887459	0.04	0.999083
JAK3	ENST00000458235	p.D707H	BLCA	1	3.06889	1	2.54988	1	0	0	LSLEAHKWGF	HLA-B*57:01	0.144873	1.1	0.640598
WHSC1	ENST00000382895	p.K229E	BLCA	1	2.45058	1	2.57061	1	0	0	SEVSGYPWW	HLA-B*44:03	0.97955	0.01	1
PIK3CA	ENST00000263967	p.P471A	BLCA	1	4.28216	1	-0.707767	0	2	1	ACLELEFDW	HLA-B*57:01	0.166173	0.95	0.73206
BRCA1	ENST00000471181	p.E572K	BLCA	1	2.52316	1	1.40273	1	0	0	NEKNPNPIKSL	HLA-B*44:03	0.05619	1.4	0.996425
BRAF	ENST00000288602	p.D594Y	BLCA	1	4.83068	1		0	3	1	HEDLTVKIGYF	HLA-B*44:03	0.11634	0.88	0.999999
BRAF	ENST00000288602	p.D594Y	BLCA	1	4.83068	1		0	3	1	HEDLTVKIGY	HLA-B*44:03	0.832759	0.07	0.999998
PDGFRA	ENST00000257290	p.E675Q	BLCA	1	3.14093	1	2.09691	1	0	0	KSGPIYIITQY	HLA-B*57:01	0.367004	0.4	0.999785
ERCC2	ENST00000391945	p.H659Y	BLCA	1	0.854952	0	1.99901	1	2	1	LTFDAMRY	HLA-B*57:01	0.185049	0.87	0.935785
NRAS	ENST00000369535	p.D92N	BLCA	1	4.35097	1	-1.63685	0	3	1	KSFANINL	HLA-B*57:01	0.284321	0.55	0.982397
NRAS	ENST00000369535	p.D92N	BLCA	1	4.35097	1	-1.63685	0	3	1	KSFANINLYR	HLA-B*57:01	0.266487	0.58	0.540494
MSH2	ENST00000233146	p.I274M	BLCA	1	2.60737	1	1.2064	1	0	0	SSLSAVMKF	HLA-B*57:01	0.815487	0.06	0.770776
MAGI2	ENST00000354212	p.R681P	BLCA	1	2.43752	1	2.35687	1	0	0	IIHPGGFFSPW	HLA-B*57:01	0.149858	1.1	0.77382
KDM6A	ENST00000377967	p.G1215A	BLCA	1	3.37801	1	2.38971	1	0	0	IQRPADLVW	HLA-B*57:01	0.825975	0.05	0.914707
KDM6A	ENST00000377967	p.G1085E	BLCA	1	3.22242	1	2.25715	1	0	0	KTIKFETNI	HLA-B*57:01	0.764323	0.08	0.517343
ZFP36L1	ENST00000439696	p.C129S	BLCA	1	4.39315	1	2.7024	1	0	0	EENGASKY	HLA-B*44:03	0.502895	0.24	1
ZFP36L1	ENST00000439696	p.C129S	BLCA	1	4.39315	1	2.7024	1	0	0	FEENGASKY	HLA-B*44:03	0.718029	0.11	0.992527
KDM6A	ENST00000377967	p.G1215A	BLCA	1	3.37801	1	2.38971	1	0	0	RFIQRPADLVW	HLA-B*57:01	0.281902	0.56	0.802295
WHSC1	ENST00000382895	p.K229E	BLCA	1	2.45058	1	2.57061	1	0	0	SEVSGYPW	HLA-B*44:03	0.74531	0.09	0.999998
TP53	ENST00000269305	p.E204Q	BLCA	1	3.21593	1	-1.624	0	3	1	VEGNLRVQY	HLA-B*44:03	0.885597	0.04	1
RHOA	ENST00000418115	p.C20G	BLCA	1	2.11042	0	1.78	1	3	1	KTGLLIVF	HLA-B*57:01	0.159858	0.98	0.997093
CHD4	ENST00000357008	p.Q1155E	BLCA	1	2.99548	1	3.0271	1	0	0	IEAFSRAHRI	HLA-B*44:03	0.070825	1.3	0.999697
RHOA	ENST00000418115	p.L22P	BLCA	1	2.70669	1		0	4	1	KTCLPIVF	HLA-B*57:01	0.140413	1.2	0.919593
RHEB	ENST00000262187	p.S21L	BLCA	1	2.48739	1	2.6774	1	1	0	KSLLTIQF	HLA-B*57:01	0.336093	0.46	0.999648
SF3B1	ENST00000335508	p.D1164Y	BLCA	1	3.26051	1	1.97163	1	0	0	FEYIGEMGKYY	HLA-B*44:03	0.530679	0.23	0.96984
SF3B1	ENST00000335508	p.Q699E	BLCA	1	0.887224	0	1.35625	1	3	1	DEQEKVRTI	HLA-B*44:03	0.342225	0.41	0.999703
PIK3CB	ENST00000477593	p.R48W	BLCA	1	2.96163	1	1.60582	1	0	0	IYIQLEVPW	HLA-B*57:01	0.074457	1.9	0.630621
SMAD2	ENST00000402690	p.L446V	BLCA	1	4.09011	1	2.0227	1	0	0	IELHLNGPVQW	HLA-B*44:03	0.587276	0.19	0.999996
SMAD4	ENST00000342988	p.E337K	BLCA	1	4.3583	1	2.18344	1	1	0	FEMDVQVGKTF	HLA-B*44:03	0.694968	0.12	1
MSH2	ENST00000233146	p.M453I	BLCA	1	2.43727	1	1.41282	1	0	0	QEIIETTL	HLA-B*44:03	0.20627	0.59	0.998809
JAK3	ENST00000458235	p.D707H	BLCA	1	3.06889	1	2.54988	1	0	0	LEAHKWGF	HLA-B*44:03	0.06707	1.3	1
FBXW7	ENST00000281708	p.D520N	BLCA	1	5.44501	1	1.90829	1	2	1	AYNFMVKVW	HLA-B*44:03	0.033515	1.9	0.999224
TP53	ENST00000269305	p.D208N	BLCA	1	8.71265	1	0.801359	0	2	1	VEYLDNRNTF	HLA-B*44:03	0.791688	0.08	0.999999
DDX3X	ENST00000399959	p.D354V	BLCA	1	1.38732	0	2.50969	1	2	1	DEADRMLVMGF	HLA-B*44:03	0.280713	0.47	0.998257
CHEK2	ENST00000382580	p.H382Y	BLCA	1	2.7591	1	2.56832	1	1	0	YENGIIHRDL	HLA-B*44:03	0.655334	0.14	0.894582
CHD8	ENST00000399982	p.Q1057H	BLCA	1	2.53479	1	2.29221	1	0	0	VELTNIHKKY	HLA-B*44:03	0.90587	0.03	1
CHD8	ENST00000399982	p.Q1057H	BLCA	1	2.53479	1	2.29221	1	0	0	VELTNIHKKYY	HLA-B*44:03	0.499786	0.24	1
SMAD4	ENST00000342988	p.E337K	BLCA	1	4.3583	1	2.18344	1	1	0	FEMDVQVGKTF	HLA-B*44:02	0.676397	0.13	0.999998
CREBBP	ENST00000262367	p.D1435G	BLCA	1	3.49688	1	2.67667	1	1	0	ISYLGSIHF	HLA-B*51:01	0.192644	0.83	1
JAK2	ENST00000381652	p.S364C	BLCA	1	2.67328	1	2.09276	1	0	0	SLREALCF	HLA-B*15:01	0.090361	1.8	1
ATM	ENST00000278616	p.E2039K	BLCA	1	5.98215	1	1.90951	1	0	0	KAMWGKALVTY	HLA-B*57:01	0.236959	0.65	0.853213
BRCA1	ENST00000471181	p.E572K	BLCA	1	2.52316	1	1.40273	1	0	0	KSLEKESAF	HLA-B*57:01	0.799483	0.06	0.993854
BRAF	ENST00000288602	p.D594Y	BLCA	1	4.83068	1		0	3	1	LTVKIGYF	HLA-B*57:01	0.116263	1.3	0.617646
ATM	ENST00000278616	p.E2039K	BLCA	1	5.98215	1	1.90951	1	0	0	RTYEHKAMW	HLA-B*57:01	0.995432	0.01	0.997791
ATM	ENST00000278616	p.E2164G	BLCA	1	3.5584	1	2.01457	1	0	0	RSLGSVYSL	HLA-B*57:01	0.728242	0.1	0.912144
ATM	ENST00000278616	p.E2164Q	BLCA	1	5.8956	1	1.766	1	0	0	RSLQSVYSL	HLA-B*57:01	0.690837	0.12	0.724387
CHD8	ENST00000399982	p.Q1057H	BLCA	1	2.53479	1	2.29221	1	0	0	VELTNIHKKY	HLA-B*44:02	0.87164	0.04	0.999792
ATM	ENST00000278616	p.E2039K	BLCA	1	5.98215	1	1.90951	1	0	0	RLRTYEHKAMW	HLA-B*57:01	0.780037	0.07	0.680439
IDH2	ENST00000330062	p.G137E	BLCA	1	2.45642	1	2.86163	1	2	1	SPNETIRNIL	HLA-B*35:01	0.169742	0.83	1
CHD8	ENST00000399982	p.Q1057H	BLCA	1	2.53479	1	2.29221	1	0	0	LTNIHKKY	HLA-B*57:01	0.095302	1.6	0.71586
CHD8	ENST00000399982	p.Q1057H	BLCA	1	2.53479	1	2.29221	1	0	0	VELTNIHKKYY	HLA-B*44:02	0.475217	0.27	0.999706
KIT	ENST00000288135	p.V668A	BLCA	1	2.95969	1	1.54443	1	0	0	GPTLAITEY	HLA-B*35:01	0.917971	0.03	1
MSH2	ENST00000233146	p.M453I	BLCA	1	2.43727	1	1.41282	1	0	0	EIIETTLDM	HLA-B*35:01	0.306918	0.48	1
PDGFRA	ENST00000257290	p.E675Q	BLCA	1	3.14093	1	2.09691	1	0	0	GPIYIITQY	HLA-B*35:01	0.913515	0.03	1
PIK3CA	ENST00000263967	p.L956F	BLCA	1	5.04117	1	1.26258	1	2	1	VPFVFTQDF	HLA-B*35:01	0.780732	0.1	1
PIK3CB	ENST00000477593	p.R48W	BLCA	1	2.96163	1	1.60582	1	0	0	VPWEATISY	HLA-B*35:01	0.995846	0.01	1
ATM	ENST00000278616	p.E2164G	BLCA	1	3.5584	1	2.01457	1	0	0	RSLGSVYSLY	HLA-B*57:01	0.540192	0.24	0.659014
ERBB3	ENST00000267101	p.D1327Y	BLCA	1	2.46617	1	1.251	1	0	0	SAFDNPYYW	HLA-B*35:01	0.754229	0.11	1
ERBB3	ENST00000267101	p.D1327Y	BLCA	1	2.46617	1	1.251	1	0	0	SAFDNPYY	HLA-B*35:01	0.601503	0.18	1
SMAD4	ENST00000342988	p.Y133N	BLCA	1	3.33926	1	2.34682	1	1	0	NPYHNERV	HLA-B*51:01	0.550748	0.17	1
SMAD4	ENST00000342988	p.Y133N	BLCA	1	3.33926	1	2.34682	1	1	0	NPYHNERVV	HLA-B*51:01	0.780381	0.05	1
CHD4	ENST00000357008	p.Q1155E	BLCA	1	2.99548	1	3.0271	1	0	0	NPHNDIEAF	HLA-B*35:01	0.963653	0.02	1
EEF1A1	ENST00000316292	p.V433F	BLCA	1	1.41397	0	2.99373	1	2	1	FAVRDMRQTF	HLA-B*35:01	0.295935	0.5	1
PIK3CA	ENST00000263967	p.L956F	BLCA	1	5.04117	1	1.26258	1	2	1	VPFVFTQDF	HLA-B*51:01	0.541858	0.19	1
EP300	ENST00000263253	p.C1247F	BLCA	1	4.47373	1	2.48856	1	0	0	DPELFVEF	HLA-B*35:01	0.084011	1.5	1
PIK3CA	ENST00000263967	p.L956F	BLCA	1	5.04117	1	1.26258	1	2	1	VPFVFTQDFLI	HLA-B*51:01	0.191236	0.84	1
PIK3CB	ENST00000477593	p.R48W	BLCA	1	2.96163	1	1.60582	1	0	0	VPWEATISYI	HLA-B*51:01	0.764884	0.05	1
CHD4	ENST00000357008	p.S785C	BLCA	1	2.52575	1	2.72928	1	1	0	VSAPLCTIINW	HLA-B*57:01	0.59336	0.18	0.990865
MSH2	ENST00000233146	p.M453I	BLCA	1	2.43727	1	1.41282	1	0	0	QEIIETTL	HLA-B*44:02	0.153604	0.74	0.735359
JAK3	ENST00000458235	p.D707H	BLCA	1	3.06889	1	2.54988	1	0	0	LEAHKWGF	HLA-B*44:02	0.086205	1.1	0.983169
FLT3	ENST00000241453	p.G846D	BLCA	1	3.32628	1	1.66553	1	0	0	RDNARLPVKW	HLA-B*44:02	0.374289	0.36	0.998632
PIK3CG	ENST00000359195	p.D884H	BLCA	1	2.50066	1	1.37238	1	0	0	HATTIAKI	HLA-B*51:01	0.415355	0.33	1
FAT1	ENST00000441802	p.P1560L	BLCA	1	2.74426	1	2.95457	1	0	0	SDTNDHALW	HLA-B*44:02	0.510328	0.25	0.966602
RPS6KA3	ENST00000379565	p.E588K	BLCA	1	2.93486	1	3.00361	1	0	0	TANFVAPKV	HLA-B*51:01	0.56549	0.16	1
RUNX1	ENST00000300305	p.K110N	BLCA	1	4.7929	1	1.95001	1	2	1	NTLPIAFKV	HLA-B*51:01	0.270049	0.57	1
SMAD2	ENST00000402690	p.L446V	BLCA	1	4.09011	1	2.0227	1	0	0	GPVQWLDKV	HLA-B*51:01	0.297705	0.53	1
CHD4	ENST00000357008	p.Q1155E	BLCA	1	2.99548	1	3.0271	1	0	0	IEAFSRAHRI	HLA-B*44:02	0.112128	0.92	0.947689
SMAD4	ENST00000342988	p.Y412D	BLCA	1	3.3617	1	1.39223	1	0	0	HAVFVQSDY	HLA-B*35:01	0.701636	0.13	1
TP53	ENST00000269305	p.R248G	BLCA	1	5.1722	1		0	4	1	NGRPILTII	HLA-B*51:01	0.408088	0.33	0.888344
JAK2	ENST00000381652	p.S364C	BLCA	1	2.67328	1	2.09276	1	0	0	REALCFVSL	HLA-B*40:01	0.89344	0.09	0.999625
TP53	ENST00000269305	p.R248G	BLCA	1	5.1722	1		0	4	1	NGRPILTI	HLA-B*51:01	0.259439	0.6	1
MSH2	ENST00000233146	p.M453I	BLCA	1	2.43727	1	1.41282	1	0	0	QEIIETTL	HLA-B*40:01	0.718212	0.21	0.998024
TP53	ENST00000269305	p.L194F	BLCA	1	22.6477	1	1.81962	1	3	1	LAPPQHFI	HLA-B*51:01	0.443504	0.28	1
TP53	ENST00000269305	p.V218E	BLCA	1	22.7432	1	2.36398	1	3	1	EPYEPPEV	HLA-B*51:01	0.863824	0.03	1
TP53	ENST00000269305	p.L194F	BLCA	1	22.6477	1	1.81962	1	3	1	LAPPQHFIRV	HLA-B*51:01	0.355491	0.42	1
PIK3CA	ENST00000263967	p.P471A	BLCA	1	4.28216	1	-0.707767	0	2	1	KETACLEL	HLA-B*40:01	0.115422	1.4	0.994388
TP53	ENST00000269305	p.L194F	BLCA	1	22.6477	1	1.81962	1	3	1	APPQHFIRV	HLA-B*51:01	0.679963	0.09	1
EEF1A1	ENST00000316292	p.V433F	BLCA	1	1.41397	0	2.99373	1	2	1	FAVGVIKAV	HLA-B*54:01	0.508423	0.1	1
TSC1	ENST00000298552	p.R190P	BLCA	1	2.66711	1	2.16263	1	0	0	YALFHPLY	HLA-B*51:01	0.104862	1.5	1
EEF1A1	ENST00000316292	p.V433F	BLCA	1	1.41397	0	2.99373	1	2	1	FAVGVIKA	HLA-B*54:01	0.07613	1.3	1
PIK3CB	ENST00000477593	p.R48W	BLCA	1	2.96163	1	1.60582	1	0	0	LEVPWEATI	HLA-B*40:01	0.854706	0.11	0.97859
SF3B1	ENST00000335508	p.G693D	BLCA	1	3.36477	1	2.52572	1	0	0	VEIIEHDL	HLA-B*40:01	0.355552	0.56	0.997218
RET	ENST00000355710	p.F998L	BLCA	1	3.31246	1	2.14668	1	0	0	QEPDKRPVL	HLA-B*40:01	0.501657	0.4	0.999746
CHD4	ENST00000357008	p.Q1155E	BLCA	1	2.99548	1	3.0271	1	0	0	NPHNDIEAF	HLA-B*54:01	0.091801	1.1	1
SF3B1	ENST00000335508	p.D1164Y	BLCA	1	3.26051	1	1.97163	1	0	0	GEMGKYYIY	HLA-B*40:01	0.545928	0.36	0.996719
MLH1	ENST00000231790	p.I630T	BLCA	1	3.30703	1	2.50873	1	0	0	LETDEEGNL	HLA-B*40:01	0.390294	0.51	0.970063
IDH2	ENST00000330062	p.G137E	BLCA	1	2.45642	1	2.86163	1	2	1	NETIRNIL	HLA-B*40:01	0.124458	1.3	0.997177
TP53	ENST00000269305	p.S121Y	BLCA	1	8.60791	1	2.08603	1	3	1	TAKYVTCTY	HLA-B*35:01	0.612495	0.17	1
IDH2	ENST00000330062	p.G137E	BLCA	1	2.45642	1	2.86163	1	2	1	SPNETIRNI	HLA-B*54:01	0.5231	0.09	1
MSH2	ENST00000233146	p.Q264H	BLCA	1	2.43105	1	1.42398	1	0	0	HVAVSSLSA	HLA-B*54:01	0.107394	0.93	1
KDM6A	ENST00000377967	p.G1215A	BLCA	1	3.37801	1	2.38971	1	0	0	RPADLVWINA	HLA-B*54:01	0.452247	0.13	1
ATM	ENST00000278616	p.I2888L	BLCA	1	3.88502	1	2.28621	1	0	0	NEQSAELVHL	HLA-B*44:02	0.185047	0.65	0.952527
TSC1	ENST00000298552	p.R190P	BLCA	1	2.66711	1	2.16263	1	0	0	YALFHPLY	HLA-B*35:01	0.278783	0.53	1
ZFP36L1	ENST00000439696	p.C129S	BLCA	1	4.39315	1	2.7024	1	0	0	RPFEENGASKY	HLA-B*35:01	0.643316	0.16	1
ARID1A	ENST00000324856	p.G1063V	BLCA	1	3.15196	1	2.43037	1	0	0	KEIGVLTQV	HLA-B*40:01	0.961548	0.03	0.977979
ATM	ENST00000278616	p.R2461P	BLCA	1	3.15296	1	1.52956	1	0	0	KEDRKPFL	HLA-B*40:01	0.06284	1.9	0.999816
ATM	ENST00000278616	p.D2889H	BLCA	1	4.66299	1	2.94961	1	0	0	AELVHIHL	HLA-B*44:02	0.218982	0.58	0.999943
ATM	ENST00000278616	p.D2889H	BLCA	1	4.66299	1	2.94961	1	0	0	AELVHIHL	HLA-B*40:01	0.677152	0.24	0.99972
ATM	ENST00000278616	p.I2888L	BLCA	1	3.88502	1	2.28621	1	0	0	NEQSAELVHL	HLA-B*40:01	0.525265	0.38	0.968793
CHD8	ENST00000399982	p.E1328K	BLCA	1	2.53984	1	2.03643	1	0	0	CEKDIDQILL	HLA-B*40:01	0.216492	0.88	0.658391
WHSC1	ENST00000382895	p.K229E	BLCA	1	2.45058	1	2.57061	1	0	0	SEVSGYPWW	HLA-B*40:01	0.297083	0.67	1
TP53	ENST00000269305	p.L194F	BLCA	1	22.6477	1	1.81962	1	3	1	DGLAPPQHFI	HLA-B*51:01	0.215289	0.72	1
TP53	ENST00000269305	p.D208N	BLCA	1	8.71265	1	0.801359	0	2	1	VEYLDNRNTF	HLA-B*40:01	0.860406	0.11	0.9694
CHD8	ENST00000399982	p.E1328K	BLCA	1	2.53984	1	2.03643	1	0	0	CEKDIDQIL	HLA-B*40:01	0.715833	0.21	0.990287
CHD4	ENST00000357008	p.S785C	BLCA	1	2.52575	1	2.72928	1	1	0	SAPLCTIINW	HLA-B*57:01	0.231582	0.66	0.692935
CDKN2A	ENST00000498124	p.V82M	BLCA	1	5.50242	1	-1.07559	0	2	1	DPATLTRPM	HLA-B*35:01	0.494265	0.26	1
KDM6A	ENST00000377967	p.G1215A	BLCA	1	3.37801	1	2.38971	1	0	0	IQRPADLVW	HLA-B*15:01	0.659976	0.12	1
ERBB3	ENST00000267101	p.D1327Y	BLCA	1	2.46617	1	1.251	1	0	0	SAFDNPYY	HLA-B*57:01	0.157212	1	0.804606
RB1	ENST00000267163	p.M708K	BLCA	1	2.56177	1	2.03074	1	0	0	DQIMMCSKY	HLA-B*15:01	0.102495	1.6	0.989387
RHOB	ENST00000272233	p.Q63H	BLCA	1	2.60327	1	2.23001	1	1	0	ALWDTAGHEDY	HLA-B*15:01	0.092784	1.8	0.981445
RUNX1	ENST00000300305	p.R157I	BLCA	1	3.40622	1	2.03311	1	0	0	AMKNQVAIF	HLA-B*15:01	0.943523	0.01	1
EEF1A1	ENST00000316292	p.R430T	BLCA	1	0.964505	0	1.72275	1	2	1	FAVRDMTQTV	HLA-B*51:01	0.309192	0.5	1
RUNX1	ENST00000300305	p.R76H	BLCA	1	4.06408	1	2.02277	1	0	0	KLRSGDHSM	HLA-B*15:01	0.755497	0.07	0.963509
SETD2	ENST00000409792	p.R1543Q	BLCA	1	2.46145	1	1.46753	1	2	1	RQFQRKQHA	HLA-B*15:01	0.1184	1.4	0.890943
SF3B1	ENST00000335508	p.D1164Y	BLCA	1	3.26051	1	1.97163	1	0	0	YIGEMGKYY	HLA-B*15:01	0.647913	0.13	1
SF3B1	ENST00000335508	p.L897R	BLCA	1	2.46705	1	2.51028	1	1	0	QLIDGIRY	HLA-B*15:01	0.42517	0.36	1
BRCA1	ENST00000471181	p.E572K	BLCA	1	2.52316	1	1.40273	1	0	0	NPNPIKSL	HLA-B*35:01	0.085968	1.5	1
SF3B1	ENST00000335508	p.L897R	BLCA	1	2.46705	1	2.51028	1	1	0	LEEQLIDGIRY	HLA-B*44:02	0.123435	0.86	0.559278
SF3B1	ENST00000335508	p.D1164Y	BLCA	1	3.26051	1	1.97163	1	0	0	FEYIGEMGKY	HLA-B*44:02	0.351127	0.38	0.882451
SF3B1	ENST00000335508	p.D1164Y	BLCA	1	3.26051	1	1.97163	1	0	0	YIGEMGKY	HLA-B*15:01	0.078126	2	0.999567
SF3B1	ENST00000335508	p.L897R	BLCA	1	2.46705	1	2.51028	1	1	0	EEQLIDGIRY	HLA-B*44:02	0.875066	0.04	0.997223
ERBB3	ENST00000267101	p.D1327Y	BLCA	1	2.46617	1	1.251	1	0	0	AFDNPYYW	HLA-B*57:01	0.341223	0.44	0.989189
SF3B1	ENST00000335508	p.E862K	BLCA	1	3.89892	1	2.37211	1	2	1	DLKDEAKQY	HLA-B*15:01	0.198789	0.91	1
SF3B1	ENST00000335508	p.E862K	BLCA	1	3.89892	1	2.37211	1	2	1	KQYRKMVM	HLA-B*15:01	0.087478	1.8	1
PLCG1	ENST00000373272	p.R694Q	BLCA	1	3.3918	1	2.95934	1	0	0	VQKRNEPNSY	HLA-B*15:01	0.906988	0.01	1
PIK3CA	ENST00000263967	p.E1012Q	BLCA	1	4.92966	1	1.34624	1	0	0	GMPQLQSF	HLA-B*15:01	0.100494	1.6	1
PIK3CA	ENST00000263967	p.E1012Q	BLCA	1	4.92966	1	1.34624	1	0	0	QLQSFDDIAY	HLA-B*15:01	0.36842	0.45	0.999999
PIK3CA	ENST00000263967	p.V636L	BLCA	1	4.99981	1	2.08502	1	1	0	IQLLQVLKY	HLA-B*15:01	0.656969	0.12	0.999994
KDM6A	ENST00000377967	p.L1134P	BLCA	1	2.49176	1	2.42641	1	0	0	ILGMNTVQPY	HLA-B*15:01	0.222653	0.8	0.989582
KDM6A	ENST00000377967	p.L1134P	BLCA	1	2.49176	1	2.42641	1	0	0	GMNTVQPY	HLA-B*15:01	0.28429	0.62	0.994916
ERCC2	ENST00000391945	p.R75K	BLCA	1	0.0973573	0	2.59679	1	2	1	KTVPEIEKVI	HLA-B*57:01	0.432252	0.33	0.987918
MAGI2	ENST00000354212	p.R681P	BLCA	1	2.43752	1	2.35687	1	0	0	IIHPGGFF	HLA-B*15:01	0.125413	1.4	1
MAGI2	ENST00000354212	p.R681P	BLCA	1	2.43752	1	2.35687	1	0	0	SLIIHPGGFF	HLA-B*15:01	0.242583	0.74	0.771442
NAV3	ENST00000536525	p.S1722F	BLCA	1	2.72462	1	1.49262	1	0	0	KQAFGKKKF	HLA-B*15:01	0.767442	0.06	1
ERBB3	ENST00000267101	p.D1327Y	BLCA	1	2.46617	1	1.251	1	0	0	SAFDNPYYW	HLA-B*57:01	0.98277	0.01	0.999645
NRAS	ENST00000369535	p.D92N	BLCA	1	4.35097	1	-1.63685	0	3	1	KSFANINLY	HLA-B*15:01	0.75593	0.07	1
NSD1	ENST00000439151	p.C1931R	BLCA	1	2.88848	1	2.71447	1	0	0	RQNQCFSKRQY	HLA-B*15:01	0.267861	0.67	1
SMAD2	ENST00000402690	p.L446V	BLCA	1	4.09011	1	2.0227	1	0	0	IELHLNGPVQW	HLA-B*44:02	0.624486	0.16	0.998111
ERBB3	ENST00000267101	p.D1327Y	BLCA	1	2.46617	1	1.251	1	0	0	TDSAFDNPYYW	HLA-B*57:01	0.522319	0.25	0.881916
PDGFRA	ENST00000257290	p.E675Q	BLCA	1	3.14093	1	2.09691	1	0	0	YIITQYCFY	HLA-B*15:01	0.101848	1.6	0.999991
PIK3CA	ENST00000263967	p.V636L	BLCA	1	4.99981	1	2.08502	1	1	0	LQVLKYEQY	HLA-B*15:01	0.649895	0.13	0.999934
PIK3CA	ENST00000263967	p.E1012Q	BLCA	1	4.92966	1	1.34624	1	0	0	SGMPQLQSF	HLA-B*15:01	0.430389	0.36	1
SF3B1	ENST00000335508	p.D1164Y	BLCA	1	3.26051	1	1.97163	1	0	0	GEMGKYYI	HLA-B*40:01	0.368138	0.55	0.727917
SMAD4	ENST00000342988	p.Y412D	BLCA	1	3.3617	1	1.39223	1	0	0	AVFVQSDY	HLA-B*15:01	0.131041	1.3	1
SMARCA4	ENST00000429416	p.T786N	BLCA	1	4.3668	1	2.53325	1	0	0	KNIQTIALITY	HLA-B*15:01	0.077869	2	0.999996
TP53	ENST00000269305	p.E204Q	BLCA	1	3.21593	1	-1.624	0	3	1	VQYLDDRNTF	HLA-B*15:01	0.864092	0.02	1
TP53	ENST00000269305	p.E204Q	BLCA	1	3.21593	1	-1.624	0	3	1	RVQYLDDRNTF	HLA-B*15:01	0.192208	0.93	1
CREBBP	ENST00000262367	p.S1436N	BLCA	1	2.43492	1	1.93568	1	1	0	SYLDNIHFF	HLA-B*57:01	0.079644	1.8	0.612442
CREBBP	ENST00000262367	p.D1435G	BLCA	1	3.49688	1	2.67667	1	1	0	ISYLGSIHF	HLA-B*57:01	0.762703	0.08	0.988436
JAK2	ENST00000381652	p.S364C	BLCA	1	2.67328	1	2.09276	1	0	0	EALCFVSLI	HLA-B*51:01	0.439299	0.29	1
CREBBP	ENST00000262367	p.S1436N	BLCA	1	2.43492	1	1.93568	1	1	0	ISYLDNIHFF	HLA-B*57:01	0.422507	0.34	0.968099
CREBBP	ENST00000262367	p.S1436N	BLCA	1	2.43492	1	1.93568	1	1	0	YISYLDNIHF	HLA-B*57:01	0.135306	1.2	0.501414
TP53	ENST00000269305	p.L194F	BLCA	1	22.6477	1	1.81962	1	3	1	GLAPPQHF	HLA-B*15:01	0.199937	0.9	0.549769
CREBBP	ENST00000262367	p.S1436N	BLCA	1	2.43492	1	1.93568	1	1	0	ISYLDNIHF	HLA-B*57:01	0.765181	0.08	0.99798
CREBBP	ENST00000262367	p.D1435G	BLCA	1	3.49688	1	2.67667	1	1	0	ISYLGSIHFF	HLA-B*57:01	0.322204	0.48	0.572448
CHEK2	ENST00000382580	p.H382Y	BLCA	1	2.7591	1	2.56832	1	1	0	MLLAVQYLY	HLA-B*57:01	0.068023	2	0.752198
JAK3	ENST00000458235	p.D707H	BLCA	1	3.06889	1	2.54988	1	0	0	EAHKWGFGATV	HLA-B*51:01	0.102601	1.5	1
TP53	ENST00000269305	p.S121Y	BLCA	1	8.60791	1	2.08603	1	3	1	TAKYVTCTY	HLA-B*15:01	0.395611	0.41	1
TP53	ENST00000269305	p.S121Y	BLCA	1	8.60791	1	2.08603	1	3	1	FLHSGTAKY	HLA-B*15:01	0.935319	0.01	1
TSC1	ENST00000298552	p.Y192H	BLCA	1	2.67839	1	2.22586	1	0	0	ALFHRLHGMY	HLA-B*15:01	0.117059	1.5	0.997972
ARID1A	ENST00000324856	p.S715L	BLCA	1	2.63937	1	1.40474	1	0	0	LPAAVPGNQM	HLA-B*35:01	0.624518	0.16	1
CHD8	ENST00000399982	p.Q1057H	BLCA	1	2.53479	1	2.29221	1	0	0	LTNIHKKYY	HLA-B*57:01	0.419924	0.35	0.578591
DICER1	ENST00000526495	p.N1742S	BLCA	1	2.61449	1	1.14776	0	2	1	RSALVNSTI	HLA-B*57:01	0.677546	0.12	0.839048
EEF1A1	ENST00000316292	p.V433F	BLCA	1	1.41397	0	2.99373	1	2	1	AVRDMRQTF	HLA-B*57:01	0.568925	0.2	0.818628
ERBB3	ENST00000267101	p.D1327Y	BLCA	1	2.46617	1	1.251	1	0	0	DSAFDNPYYW	HLA-B*57:01	0.680292	0.12	0.994915
IDH2	ENST00000330062	p.G137E	BLCA	1	2.45642	1	2.86163	1	2	1	SPNETIRNI	HLA-B*51:01	0.822464	0.04	0.999999
PIK3CB	ENST00000477593	p.R48W	BLCA	1	2.96163	1	1.60582	1	0	0	LEVPWEATISY	HLA-B*44:02	0.189992	0.64	0.991958
EPHB6	ENST00000392957	p.G848R	BLCA	1	4.38374	1	3.06338	1	0	0	WSFRILMW	HLA-B*57:01	0.131271	1.2	0.991987
EEF1A1	ENST00000316292	p.V433F	BLCA	1	1.41397	0	2.99373	1	2	1	FAVGVIKAV	HLA-B*51:01	0.695867	0.08	1
EP300	ENST00000263253	p.S1400R	BLCA	1	1.96626	0	2.68132	1	2	1	ISYLDRVHF	HLA-B*57:01	0.816319	0.06	0.95254
EP300	ENST00000263253	p.D1399Y	BLCA	1	3.20014	1		0	2	1	RVYISYLY	HLA-B*57:01	0.171437	0.93	0.971159
EP300	ENST00000263253	p.D1399Y	BLCA	1	3.20014	1		0	2	1	ISYLYSVHFF	HLA-B*57:01	0.137509	1.2	0.681021
EP300	ENST00000263253	p.C1385Y	BLCA	1	2.44102	1	2.54818	1	0	0	YPPPNQRRV	HLA-B*51:01	0.806353	0.04	1
EP300	ENST00000263253	p.C1385Y	BLCA	1	2.44102	1	2.54818	1	0	0	YPPPNQRRVYI	HLA-B*51:01	0.32108	0.48	1
ERBB3	ENST00000267101	p.D1327Y	BLCA	1	2.46617	1	1.251	1	0	0	NPYYWHSRLF	HLA-B*51:01	0.161844	1	1
ERBB3	ENST00000267101	p.T355P	BLCA	1	2.68761	1	2.34021	1	1	0	DGFVNCPKI	HLA-B*51:01	0.605881	0.14	1
FBXW7	ENST00000281708	p.D520N	BLCA	1	5.44501	1	1.90829	1	2	1	GAYNFMVKV	HLA-B*51:01	0.348671	0.43	1
FBXW7	ENST00000281708	p.G517R	BLCA	1	2.52077	1	2.97193	1	2	1	RAYDFMVKV	HLA-B*51:01	0.654994	0.11	1
TP53	ENST00000269305	p.E204Q	BLCA	1	3.21593	1	-1.624	0	3	1	RVEGNLRVQY	HLA-B*15:01	0.412767	0.39	1
EP300	ENST00000263253	p.D1399Y	BLCA	1	3.20014	1		0	2	1	ISYLYSVHF	HLA-B*57:01	0.472193	0.29	0.922432
EP300	ENST00000263253	p.S1400R	BLCA	1	1.96626	0	2.68132	1	2	1	ISYLDRVHFF	HLA-B*57:01	0.361687	0.41	0.883252
ATM	ENST00000278616	p.E2164Q	BLCA	1	5.8956	1	1.766	1	0	0	SLQSVYSLY	HLA-A*01:01	0.759367	0.17	0.891891
PIK3CA	ENST00000263967	p.L956F	BLCA	1	5.04117	1	1.26258	1	2	1	GYKRERVPFVF	HLA-A*24:02	0.291882	0.76	0.986292
TSC1	ENST00000298552	p.R190P	BLCA	1	2.66711	1	2.16263	1	0	0	SVYALFHPL	HLA-A*68:02	0.453387	0.29	0.999998
EEF1A1	ENST00000316292	p.V433F	BLCA	1	1.41397	0	2.99373	1	2	1	FAVGVIKAV	HLA-A*02:03	0.546792	0.61	0.872083
MTOR	ENST00000361445	p.L2209V	BLCA	1	2.89518	1	2.36912	1	3	1	LVANDPTSL	HLA-A*02:03	0.463698	0.85	0.907792
MTOR	ENST00000361445	p.L2209V	BLCA	1	2.89518	1	2.36912	1	3	1	TLVANDPTSL	HLA-A*02:03	0.603204	0.5	0.749597
MSH2	ENST00000233146	p.Q264H	BLCA	1	2.43105	1	1.42398	1	0	0	VLPEMENHVAV	HLA-A*02:03	0.382512	1.2	0.618863
JAK2	ENST00000381652	p.S364C	BLCA	1	2.67328	1	2.09276	1	0	0	SLREALCFV	HLA-A*02:03	0.901869	0.07	0.988175
IDH1	ENST00000415913	p.M291I	BLCA	1	2.46052	1	2.29692	1	0	0	SLGMITSV	HLA-A*02:03	0.697075	0.34	0.880748
FBXW7	ENST00000281708	p.G517R	BLCA	1	2.52077	1	2.97193	1	2	1	RAYDFMVKV	HLA-A*02:03	0.840464	0.14	0.99815
EEF1A1	ENST00000316292	p.R430T	BLCA	1	0.964505	0	1.72275	1	2	1	AVRDMTQTV	HLA-A*02:03	0.739198	0.28	0.999809
PIK3CA	ENST00000263967	p.V636L	BLCA	1	4.99981	1	2.08502	1	1	0	YLIQLLQV	HLA-A*02:03	0.623889	0.47	1
CHEK2	ENST00000382580	p.H382Y	BLCA	1	2.7591	1	2.56832	1	1	0	YLYENGII	HLA-A*02:03	0.656194	0.4	0.996648
CHD8	ENST00000399982	p.G839V	BLCA	1	3.96579	1	2.92764	1	0	0	VLGKTIQSI	HLA-A*02:03	0.843285	0.13	0.963591
CHD4	ENST00000357008	p.E752K	BLCA	1	2.97993	1	2.76594	1	0	0	ILADKMGL	HLA-A*02:03	0.487481	0.78	0.869492
BRAF	ENST00000288602	p.E451G	BLCA	1	5.11671	1	1.5323	1	0	0	GIPDGQITV	HLA-A*02:03	0.790064	0.21	0.9996
ATM	ENST00000278616	p.D317G	BLCA	1	4.03035	1	1.807	1	0	0	ILYNLYGLLV	HLA-A*02:03	0.584793	0.54	0.924687
ATM	ENST00000278616	p.D317G	BLCA	1	4.03035	1	1.807	1	0	0	NLYGLLVNEI	HLA-A*02:03	0.536945	0.63	0.911198
NF1	ENST00000358273	p.L447F	BLCA	1	2.60304	1	1.82413	1	0	0	NMFGETFHKAV	HLA-A*02:03	0.237879	2	0.543599
PIK3CA	ENST00000263967	p.V636L	BLCA	1	4.99981	1	2.08502	1	1	0	YLIQLLQVL	HLA-A*02:03	0.858624	0.12	0.999999
STAG2	ENST00000218089	p.R370W	BLCA	1	2.53067	1	2.62798	1	0	0	FTSWFKDRI	HLA-A*68:02	0.387829	0.37	0.999612
SF3B1	ENST00000335508	p.Q699E	BLCA	1	0.887224	0	1.35625	1	3	1	GLVDEQEKV	HLA-A*02:03	0.900857	0.07	0.999252
TP53	ENST00000269305	p.S121Y	BLCA	1	8.60791	1	2.08603	1	3	1	FLHSGTAKYV	HLA-A*02:03	0.954817	0.03	0.990825
TP53	ENST00000269305	p.R248G	BLCA	1	5.1722	1		0	4	1	GMNGRPILTI	HLA-A*02:03	0.659378	0.4	0.981521
TP53	ENST00000269305	p.L194F	BLCA	1	22.6477	1	1.81962	1	3	1	GLAPPQHFIRV	HLA-A*02:03	0.684134	0.36	0.999999
TP53	ENST00000269305	p.L194F	BLCA	1	22.6477	1	1.81962	1	3	1	GLAPPQHFI	HLA-A*02:03	0.942019	0.04	0.999783
SMARCA4	ENST00000429416	p.T786N	BLCA	1	4.3668	1	2.53325	1	0	0	GLGKNIQTI	HLA-A*02:03	0.823515	0.16	0.976939
SMAD4	ENST00000342988	p.C363S	BLCA	1	5.34088	1	2.40125	1	3	1	SLGQLSNV	HLA-A*02:03	0.464962	0.84	0.963613
SF3B1	ENST00000335508	p.L897R	BLCA	1	2.46705	1	2.51028	1	1	0	QLIDGIRYA	HLA-A*02:03	0.971782	0.02	1
PIK3CG	ENST00000359195	p.D884H	BLCA	1	2.50066	1	1.37238	1	0	0	GMIEIVKHA	HLA-A*02:03	0.961074	0.03	0.998976
RXRA	ENST00000481739	p.I345M	BLCA	1	0.462426	0	1.75048	1	3	1	AMFDRVLTELV	HLA-A*02:03	0.721013	0.3	0.530384
RXRA	ENST00000481739	p.I345M	BLCA	1	0.462426	0	1.75048	1	3	1	AMFDRVLTE	HLA-A*02:03	0.385159	1.2	0.997602
RXRA	ENST00000481739	p.I345M	BLCA	1	0.462426	0	1.75048	1	3	1	AMFDRVLTEL	HLA-A*02:03	0.927177	0.05	1
RUNX1	ENST00000300305	p.R157I	BLCA	1	3.40622	1	2.03311	1	0	0	AIFNDLRFV	HLA-A*02:03	0.888811	0.08	0.999947
RHOB	ENST00000272233	p.S85L	BLCA	1	2.7772	1	2.72737	1	0	0	FLVDSPDSL	HLA-A*02:03	0.968329	0.02	0.930257
RET	ENST00000355710	p.F998L	BLCA	1	3.31246	1	2.14668	1	0	0	VLADISKDL	HLA-A*02:03	0.846365	0.13	0.512213
ATM	ENST00000278616	p.D2889H	BLCA	1	4.66299	1	2.94961	1	0	0	ELVHIHLGV	HLA-A*02:03	0.499131	0.76	0.614105
ATM	ENST00000278616	p.R2461P	BLCA	1	3.15296	1	1.52956	1	0	0	ALKEDRKPFL	HLA-A*02:03	0.31468	1.5	0.958684
ATM	ENST00000278616	p.D317G	BLCA	1	4.03035	1	1.807	1	0	0	ILYNLYGL	HLA-A*02:03	0.319457	1.5	0.989359
RUNX1	ENST00000300305	p.R157I	BLCA	1	3.40622	1	2.03311	1	0	0	AIFNDLRFV	HLA-A*02:01	0.777269	0.13	0.975882
SF3B1	ENST00000335508	p.G693D	BLCA	1	3.36477	1	2.52572	1	0	0	SLVEIIEHDL	HLA-A*02:01	0.752564	0.15	0.994387
SF3B1	ENST00000335508	p.L897R	BLCA	1	2.46705	1	2.51028	1	1	0	QLIDGIRYA	HLA-A*02:01	0.87001	0.07	0.98754
SF3B1	ENST00000335508	p.G693D	BLCA	1	3.36477	1	2.52572	1	0	0	SLVEIIEHDLV	HLA-A*02:01	0.505265	0.37	0.898092
SF3B1	ENST00000335508	p.Q699E	BLCA	1	0.887224	0	1.35625	1	3	1	GLVDEQEKV	HLA-A*02:01	0.904899	0.04	0.999278
RXRA	ENST00000481739	p.I345M	BLCA	1	0.462426	0	1.75048	1	3	1	AMFDRVLTEL	HLA-A*02:01	0.843018	0.08	0.956492
RXRA	ENST00000481739	p.I345M	BLCA	1	0.462426	0	1.75048	1	3	1	AMFDRVLTELV	HLA-A*02:01	0.597113	0.27	0.980489
RUNX1	ENST00000300305	p.K110N	BLCA	1	4.7929	1	1.95001	1	2	1	NTLPIAFKV	HLA-A*02:01	0.395118	0.55	0.592147
ARID1A	ENST00000324856	p.G1063V	BLCA	1	3.15196	1	2.43037	1	0	0	SVKEIGVLTQV	HLA-A*02:03	0.281181	1.7	0.99959
RPS6KA3	ENST00000379565	p.E588K	BLCA	1	2.93486	1	3.00361	1	0	0	YTANFVAPKV	HLA-A*02:01	0.153161	1.4	0.927058
RHOB	ENST00000272233	p.P75L	BLCA	1	1.91345	0	1.25562	1	2	1	YLDTDVILM	HLA-A*02:01	0.971303	0.02	0.999856
RHOB	ENST00000272233	p.S85L	BLCA	1	2.7772	1	2.72737	1	0	0	FLVDSPDSL	HLA-A*02:01	0.971491	0.02	0.996955
RHOB	ENST00000272233	p.P75L	BLCA	1	1.91345	0	1.25562	1	2	1	YLDTDVIL	HLA-A*02:01	0.504933	0.37	0.997507
RHEB	ENST00000262187	p.S21L	BLCA	1	2.48739	1	2.6774	1	1	0	SLLTIQFV	HLA-A*02:01	0.197039	1.2	0.999806
RET	ENST00000355710	p.F998L	BLCA	1	3.31246	1	2.14668	1	0	0	VLADISKDL	HLA-A*02:01	0.586831	0.28	0.895617
SMAD2	ENST00000402690	p.L446V	BLCA	1	4.09011	1	2.0227	1	0	0	HLNGPVQWL	HLA-A*02:01	0.511108	0.36	0.983957
SMAD4	ENST00000342988	p.E337K	BLCA	1	4.3583	1	2.18344	1	1	0	VQVGKTFKV	HLA-A*02:01	0.490523	0.38	0.714344
SMARCA4	ENST00000429416	p.T786N	BLCA	1	4.3668	1	2.53325	1	0	0	GLGKNIQTI	HLA-A*02:01	0.520744	0.35	0.940187
SMARCA4	ENST00000429416	p.G911D	BLCA	1	3.03168	1	2.96244	1	1	0	RLLLTDTPL	HLA-A*02:01	0.244841	0.91	0.512358
SMARCA4	ENST00000429416	p.G911D	BLCA	1	3.03168	1	2.96244	1	1	0	LLTDTPLQNKL	HLA-A*02:01	0.187903	1.2	0.831364
TP53	ENST00000269305	p.V218E	BLCA	1	22.7432	1	2.36398	1	3	1	SVVEPYEPPEV	HLA-A*02:01	0.136585	1.6	0.998324
TP53	ENST00000269305	p.L194F	BLCA	1	22.6477	1	1.81962	1	3	1	GLAPPQHFIRV	HLA-A*02:01	0.549701	0.32	0.993935
TP53	ENST00000269305	p.S121Y	BLCA	1	8.60791	1	2.08603	1	3	1	FLHSGTAKYV	HLA-A*02:01	0.708127	0.17	0.998294
TP53	ENST00000269305	p.R248G	BLCA	1	5.1722	1		0	4	1	GMNGRPILTI	HLA-A*02:01	0.316067	0.74	0.849491
TP53	ENST00000269305	p.L194F	BLCA	1	22.6477	1	1.81962	1	3	1	GLAPPQHFI	HLA-A*02:01	0.872366	0.06	0.998839
TSC1	ENST00000298552	p.P613L	BLCA	1	2.67099	1	1.87101	1	0	0	HLFEVALLKT	HLA-A*02:01	0.214141	1.1	0.51668
TSC1	ENST00000298552	p.P613L	BLCA	1	2.67099	1	1.87101	1	0	0	ALLKTAHHFV	HLA-A*02:01	0.220763	0.99	0.986933
TSC1	ENST00000298552	p.P613L	BLCA	1	2.67099	1	1.87101	1	0	0	HLFEVALL	HLA-A*02:01	0.284211	0.8	0.997747
TSC1	ENST00000298552	p.P613L	BLCA	1	2.67099	1	1.87101	1	0	0	HLFEVALLKTA	HLA-A*02:01	0.169082	1.3	0.955849
TSC1	ENST00000298552	p.R190P	BLCA	1	2.66711	1	2.16263	1	0	0	ALFHPLYGM	HLA-A*02:01	0.826562	0.09	0.982075
TSC1	ENST00000298552	p.Y192H	BLCA	1	2.67839	1	2.22586	1	0	0	ALFHRLHGM	HLA-A*02:01	0.680613	0.2	0.96945
TSC1	ENST00000298552	p.P613L	BLCA	1	2.67099	1	1.87101	1	0	0	LLKTAHHFV	HLA-A*02:01	0.193439	1.2	0.853096
TSC1	ENST00000298552	p.Y192H	BLCA	1	2.67839	1	2.22586	1	0	0	ALFHRLHGM	HLA-A*02:03	0.877586	0.1	0.977693
TSC1	ENST00000298552	p.P613L	BLCA	1	2.67099	1	1.87101	1	0	0	HLFEVALLKTA	HLA-A*02:03	0.32544	1.4	0.999925
TSC1	ENST00000298552	p.P613L	BLCA	1	2.67099	1	1.87101	1	0	0	HLFEVALL	HLA-A*02:03	0.443048	0.92	0.999997
SF3B1	ENST00000335508	p.L897R	BLCA	1	2.46705	1	2.51028	1	1	0	LIDGIRYAF	HLA-A*02:07	0.05752	0.88	0.999626
TSC1	ENST00000298552	p.R190P	BLCA	1	2.66711	1	2.16263	1	0	0	ALFHPLYGM	HLA-A*02:07	0.295561	0.17	0.986727
TP53	ENST00000269305	p.L194F	BLCA	1	22.6477	1	1.81962	1	3	1	GLAPPQHFI	HLA-A*02:07	0.425061	0.08	0.752548
TP53	ENST00000269305	p.L194F	BLCA	1	22.6477	1	1.81962	1	3	1	GLAPPQHFIRV	HLA-A*02:07	0.114409	0.49	0.999993
TP53	ENST00000269305	p.D208N	BLCA	1	8.71265	1	0.801359	0	2	1	YLDNRNTF	HLA-A*02:07	0.030215	1.5	0.999977
SMAD2	ENST00000402690	p.L446V	BLCA	1	4.09011	1	2.0227	1	0	0	HLNGPVQWL	HLA-A*02:07	0.154583	0.35	0.68799
SF3B1	ENST00000335508	p.L897R	BLCA	1	2.46705	1	2.51028	1	1	0	QLIDGIRYAF	HLA-A*02:07	0.040819	1.2	0.917006
SF3B1	ENST00000335508	p.Q699E	BLCA	1	0.887224	0	1.35625	1	3	1	GLVDEQEKV	HLA-A*02:07	0.29559	0.17	0.659671
RHEB	ENST00000262187	p.S21L	BLCA	1	2.48739	1	2.6774	1	1	0	SLLTIQFV	HLA-A*02:07	0.032913	1.4	0.987468
SF3B1	ENST00000335508	p.L897R	BLCA	1	2.46705	1	2.51028	1	1	0	QLIDGIRYA	HLA-A*02:07	0.185274	0.29	0.799297
RUNX1	ENST00000300305	p.R157I	BLCA	1	3.40622	1	2.03311	1	0	0	AIFNDLRFV	HLA-A*02:07	0.207442	0.25	0.826162
RHOB	ENST00000272233	p.P75L	BLCA	1	1.91345	0	1.25562	1	2	1	YLDTDVILM	HLA-A*02:07	0.815403	0.02	1
RHOB	ENST00000272233	p.P75L	BLCA	1	1.91345	0	1.25562	1	2	1	YLDTDVIL	HLA-A*02:07	0.2717	0.18	1
RHOB	ENST00000272233	p.P75L	BLCA	1	1.91345	0	1.25562	1	2	1	YLDTDVILMCF	HLA-A*02:07	0.041153	1.2	0.999947
RHOB	ENST00000272233	p.S85L	BLCA	1	2.7772	1	2.72737	1	0	0	FLVDSPDSL	HLA-A*02:07	0.753915	0.02	0.992267
TSC1	ENST00000298552	p.P613L	BLCA	1	2.67099	1	1.87101	1	0	0	HLFEVALL	HLA-A*02:07	0.081638	0.65	0.998824
TSC1	ENST00000298552	p.R190P	BLCA	1	2.66711	1	2.16263	1	0	0	SVYALFHPL	HLA-A*02:07	0.113559	0.5	0.837429
ARID1A	ENST00000324856	p.G1063V	BLCA	1	3.15196	1	2.43037	1	0	0	GVLTQVNKNK	HLA-A*03:01	0.412948	0.44	0.999926
ARID1A	ENST00000324856	p.G1063V	BLCA	1	3.15196	1	2.43037	1	0	0	IGVLTQVNK	HLA-A*03:01	0.107913	1.6	0.997387
ARID1A	ENST00000324856	p.G1063V	BLCA	1	3.15196	1	2.43037	1	0	0	GVLTQVNK	HLA-A*03:01	0.134718	1.4	1
ATM	ENST00000278616	p.E2164Q	BLCA	1	5.8956	1	1.766	1	0	0	SLQSVYSLY	HLA-A*03:01	0.557907	0.26	0.918368
ATM	ENST00000278616	p.E2039K	BLCA	1	5.98215	1	1.90951	1	0	0	RTYEHKAMWGK	HLA-A*03:01	0.588134	0.23	1
ATM	ENST00000278616	p.E2164G	BLCA	1	3.5584	1	2.01457	1	0	0	SLGSVYSLY	HLA-A*03:01	0.542099	0.28	0.984224
ATM	ENST00000278616	p.E2039K	BLCA	1	5.98215	1	1.90951	1	0	0	RLRTYEHK	HLA-A*03:01	0.134509	1.4	0.998047
CDH1	ENST00000261769	p.E386K	BLCA	1	2.57619	1	2.86761	1	0	0	TTYKGQVPK	HLA-A*03:01	0.914491	0.02	1
CHD4	ENST00000357008	p.E752K	BLCA	1	2.97993	1	2.76594	1	0	0	ILADKMGLGK	HLA-A*03:01	0.786636	0.07	0.999536
CHD4	ENST00000357008	p.E752K	BLCA	1	2.97993	1	2.76594	1	0	0	GTDTILADK	HLA-A*03:01	0.379659	0.5	1
CHD8	ENST00000399982	p.G839V	BLCA	1	3.96579	1	2.92764	1	0	0	ILADEMVLGK	HLA-A*03:01	0.624577	0.2	0.999284
CHEK2	ENST00000382580	p.H382Y	BLCA	1	2.7591	1	2.56832	1	1	0	YLYENGIIHR	HLA-A*03:01	0.623492	0.2	0.872704
CHEK2	ENST00000382580	p.H382Y	BLCA	1	2.7591	1	2.56832	1	1	0	MLLAVQYLY	HLA-A*03:01	0.269134	0.71	1
CREBBP	ENST00000262367	p.D1435G	BLCA	1	3.49688	1	2.67667	1	1	0	GSIHFFRPR	HLA-A*03:01	0.075039	2	0.999924
DICER1	ENST00000526495	p.N1742S	BLCA	1	2.61449	1	1.14776	0	2	1	STIFASLAVK	HLA-A*03:01	0.60077	0.22	0.999952
RHOB	ENST00000272233	p.P75L	BLCA	1	1.91345	0	1.25562	1	2	1	SYLDTDVILM	HLA-A*02:07	0.115225	0.49	0.835135
PIK3CA	ENST00000263967	p.V636L	BLCA	1	4.99981	1	2.08502	1	1	0	YLIQLLQVL	HLA-A*02:07	0.497537	0.06	0.990472
ATM	ENST00000278616	p.D317G	BLCA	1	4.03035	1	1.807	1	0	0	ILYNLYGLLV	HLA-A*02:07	0.110415	0.5	0.975937
CHD4	ENST00000357008	p.E752K	BLCA	1	2.97993	1	2.76594	1	0	0	ILADKMGL	HLA-A*02:07	0.042228	1.2	0.993102
CREBBP	ENST00000262367	p.S1436N	BLCA	1	2.43492	1	1.93568	1	1	0	YLDNIHFFR	HLA-A*02:07	0.040034	1.2	0.995563
CREBBP	ENST00000262367	p.S1436N	BLCA	1	2.43492	1	1.93568	1	1	0	YLDNIHFF	HLA-A*02:07	0.170395	0.31	1
CREBBP	ENST00000262367	p.D1435G	BLCA	1	3.49688	1	2.67667	1	1	0	YLGSIHFF	HLA-A*02:07	0.025471	1.7	0.684315
CHEK2	ENST00000382580	p.H382Y	BLCA	1	2.7591	1	2.56832	1	1	0	YLYENGIIHR	HLA-A*02:07	0.035265	1.3	0.903375
CHEK2	ENST00000382580	p.H382Y	BLCA	1	2.7591	1	2.56832	1	1	0	YLYENGII	HLA-A*02:07	0.194959	0.27	0.928348
CHD8	ENST00000399982	p.G839V	BLCA	1	3.96579	1	2.92764	1	0	0	ILADEMVL	HLA-A*02:07	0.109119	0.51	0.915532
BRAF	ENST00000288602	p.G518D	BLCA	1	4.50065	1	1.96726	1	0	0	FMDYSTKPQL	HLA-A*02:07	0.28348	0.18	1
PIK3CA	ENST00000263967	p.V636L	BLCA	1	4.99981	1	2.08502	1	1	0	YLIQLLQV	HLA-A*02:07	0.127763	0.43	0.999992
BRAF	ENST00000288602	p.E451G	BLCA	1	5.11671	1	1.5323	1	0	0	GIPDGQITV	HLA-A*02:07	0.322903	0.14	0.989866
ATM	ENST00000278616	p.D317G	BLCA	1	4.03035	1	1.807	1	0	0	ILYNLYGLL	HLA-A*02:07	0.125857	0.44	0.960997
ATM	ENST00000278616	p.D317G	BLCA	1	4.03035	1	1.807	1	0	0	YGLLVNEISHI	HLA-A*02:07	0.038912	1.3	0.552508
ATM	ENST00000278616	p.D317G	BLCA	1	4.03035	1	1.807	1	0	0	ILYNLYGL	HLA-A*02:07	0.078511	0.66	0.994935
ATM	ENST00000278616	p.E2164G	BLCA	1	3.5584	1	2.01457	1	0	0	SLGSVYSL	HLA-A*02:07	0.051208	0.96	0.573358
ATM	ENST00000278616	p.E2164Q	BLCA	1	5.8956	1	1.766	1	0	0	SLQSVYSL	HLA-A*02:07	0.036653	1.3	0.952091
DDX3X	ENST00000399959	p.D354V	BLCA	1	1.38732	0	2.50969	1	2	1	VLDEADRMLV	HLA-A*02:07	0.318129	0.15	1
DDX3X	ENST00000399959	p.D354V	BLCA	1	1.38732	0	2.50969	1	2	1	VLDEADRMLVM	HLA-A*02:07	0.04869	1	0.999997
DICER1	ENST00000526495	p.N1742S	BLCA	1	2.61449	1	1.14776	0	2	1	ALVNSTIFASL	HLA-A*02:07	0.031314	1.5	0.938693
EEF1A1	ENST00000316292	p.V433F	BLCA	1	1.41397	0	2.99373	1	2	1	FAVGVIKAV	HLA-A*02:07	0.053171	0.94	0.764913
EP300	ENST00000263253	p.C1247F	BLCA	1	4.47373	1	2.48856	1	0	0	TLDPELFVEF	HLA-A*02:07	0.076484	0.68	0.999641
EP300	ENST00000263253	p.S1400R	BLCA	1	1.96626	0	2.68132	1	2	1	YLDRVHFF	HLA-A*02:07	0.064586	0.8	1
EP300	ENST00000263253	p.D1399Y	BLCA	1	3.20014	1		0	2	1	YLYSVHFF	HLA-A*02:07	0.040456	1.2	0.995911
EP300	ENST00000263253	p.D1399Y	BLCA	1	3.20014	1		0	2	1	RVYISYLYSV	HLA-A*02:07	0.028537	1.6	0.851369
EP300	ENST00000263253	p.R1627G	BLCA	1	5.05245	1	2.35937	1	1	0	LMDGGDAFLTL	HLA-A*02:07	0.138641	0.4	0.999997
FBXW7	ENST00000281708	p.G517R	BLCA	1	2.52077	1	2.97193	1	2	1	RAYDFMVKV	HLA-A*02:07	0.361094	0.12	0.996628
FBXW7	ENST00000281708	p.D520N	BLCA	1	5.44501	1	1.90829	1	2	1	GAYNFMVKV	HLA-A*02:07	0.127169	0.43	0.924686
MSH2	ENST00000233146	p.Q264H	BLCA	1	2.43105	1	1.42398	1	0	0	VLPEMENHV	HLA-A*02:07	0.555955	0.05	0.999998
MTOR	ENST00000361445	p.L2209V	BLCA	1	2.89518	1	2.36912	1	3	1	TLVANDPTSL	HLA-A*02:07	0.040655	1.2	0.731328
MTOR	ENST00000361445	p.L2209V	BLCA	1	2.89518	1	2.36912	1	3	1	QLFGLVNTLV	HLA-A*02:07	0.05455	0.92	0.839708
MTOR	ENST00000361445	p.L2209V	BLCA	1	2.89518	1	2.36912	1	3	1	LVANDPTSL	HLA-A*02:07	0.026677	1.6	0.922805
PIK3CA	ENST00000263967	p.L956F	BLCA	1	5.04117	1	1.26258	1	2	1	FVFTQDFLIV	HLA-A*02:07	0.032783	1.4	0.556592
PIK3CA	ENST00000263967	p.V636L	BLCA	1	4.99981	1	2.08502	1	1	0	KLSQYLIQLL	HLA-A*02:07	0.054541	0.92	0.605672
PIK3CG	ENST00000359195	p.D884H	BLCA	1	2.50066	1	1.37238	1	0	0	GMIEIVKHA	HLA-A*02:01	0.77719	0.13	0.997709
PIK3CG	ENST00000359195	p.D884H	BLCA	1	2.50066	1	1.37238	1	0	0	GMIEIVKHAT	HLA-A*02:01	0.197211	1.2	0.703332
PIK3CB	ENST00000477593	p.R48W	BLCA	1	2.96163	1	1.60582	1	0	0	YIQLEVPWEA	HLA-A*02:01	0.51214	0.36	0.847206
NRAS	ENST00000369535	p.D92N	BLCA	1	4.35097	1	-1.63685	0	3	1	NSKSFANINLY	HLA-A*01:01	0.367267	0.6	0.64727
RHOB	ENST00000272233	p.Q63H	BLCA	1	2.60327	1	2.23001	1	1	0	ALWDTAGHEDY	HLA-A*01:01	0.115757	1.7	0.915895
RHOB	ENST00000272233	p.P75L	BLCA	1	1.91345	0	1.25562	1	2	1	YLDTDVILMCF	HLA-A*01:01	0.213846	1.1	0.59427
RHOA	ENST00000418115	p.Q63K	BLCA	1	3.10115	1	1.3971	1	4	1	ALWDTAGKEDY	HLA-A*01:01	0.106583	1.8	0.80903
RB1	ENST00000267163	p.M708K	BLCA	1	2.56177	1	2.03074	1	0	0	HLDQIMMCSKY	HLA-A*01:01	0.73512	0.18	0.914743
PDGFRA	ENST00000257290	p.E675Q	BLCA	1	3.14093	1	2.09691	1	0	0	KSGPIYIITQY	HLA-A*01:01	0.131556	1.6	0.855888
NRAS	ENST00000369535	p.D92N	BLCA	1	4.35097	1	-1.63685	0	3	1	KSFANINLY	HLA-A*01:01	0.624458	0.26	0.629107
MLH1	ENST00000231790	p.I630T	BLCA	1	3.30703	1	2.50873	1	0	0	ETDEEGNLIGL	HLA-A*01:01	0.16657	1.3	0.959841
FAT1	ENST00000441802	p.P1560L	BLCA	1	2.74426	1	2.95457	1	0	0	VSDTNDHALW	HLA-A*01:01	0.342657	0.66	0.990524
MLH1	ENST00000231790	p.I630T	BLCA	1	3.30703	1	2.50873	1	0	0	ETDEEGNL	HLA-A*01:01	0.093925	2	0.973225
MLH1	ENST00000231790	p.I630T	BLCA	1	3.30703	1	2.50873	1	0	0	ETDEEGNLI	HLA-A*01:01	0.559911	0.32	0.989721
MET	ENST00000318493	p.F1142L	BLCA	1	2.65794	1	1.61453	1	1	0	ITDIGEVSQL	HLA-A*01:01	0.262947	0.86	0.75034
FAT1	ENST00000441802	p.P1560L	BLCA	1	2.74426	1	2.95457	1	0	0	DTNDHALWF	HLA-A*01:01	0.421883	0.5	0.961606
FAT1	ENST00000441802	p.P1560L	BLCA	1	2.74426	1	2.95457	1	0	0	ALWFTASSY	HLA-A*01:01	0.250751	0.89	0.809527
FAT1	ENST00000441802	p.P1560L	BLCA	1	2.74426	1	2.95457	1	0	0	VSDTNDHAL	HLA-A*01:01	0.388762	0.54	0.997838
RHOB	ENST00000272233	p.Q63H	BLCA	1	2.60327	1	2.23001	1	1	0	WDTAGHEDY	HLA-A*01:01	0.133637	1.6	0.759095
RHOB	ENST00000272233	p.P75L	BLCA	1	1.91345	0	1.25562	1	2	1	YLDTDVILM	HLA-A*01:01	0.809759	0.14	0.99997
RHOB	ENST00000272233	p.P75L	BLCA	1	1.91345	0	1.25562	1	2	1	YLDTDVIL	HLA-A*01:01	0.15051	1.4	0.921598
RHOB	ENST00000272233	p.Q63H	BLCA	1	2.60327	1	2.23001	1	1	0	DTAGHEDY	HLA-A*01:01	0.135275	1.5	0.990414
RHOB	ENST00000272233	p.Q63H	BLCA	1	2.60327	1	2.23001	1	1	0	LWDTAGHEDY	HLA-A*01:01	0.221004	0.99	0.999985
SF3B1	ENST00000335508	p.D1164Y	BLCA	1	3.26051	1	1.97163	1	0	0	GEMGKYYIY	HLA-A*01:01	0.097464	1.9	0.500996
SF3B1	ENST00000335508	p.D1164Y	BLCA	1	3.26051	1	1.97163	1	0	0	YIGEMGKY	HLA-A*01:01	0.103728	1.9	0.776315
SF3B1	ENST00000335508	p.E862K	BLCA	1	3.89892	1	2.37211	1	2	1	DLKDEAKQY	HLA-A*01:01	0.1187	1.7	0.710939
SF3B1	ENST00000335508	p.D1164Y	BLCA	1	3.26051	1	1.97163	1	0	0	FEYIGEMGKYY	HLA-A*01:01	0.094506	2	0.993992
SF3B1	ENST00000335508	p.E862K	BLCA	1	3.89892	1	2.37211	1	2	1	VDDLKDEAKQY	HLA-A*01:01	0.121179	1.7	0.917978
SF3B1	ENST00000335508	p.D1164Y	BLCA	1	3.26051	1	1.97163	1	0	0	YIGEMGKYY	HLA-A*01:01	0.596547	0.29	0.986649
SF3B1	ENST00000335508	p.D1164Y	BLCA	1	3.26051	1	1.97163	1	0	0	IGEMGKYYIY	HLA-A*01:01	0.233328	0.95	0.508512
SF3B1	ENST00000335508	p.D1164Y	BLCA	1	3.26051	1	1.97163	1	0	0	FEYIGEMGKY	HLA-A*01:01	0.110095	1.8	0.888034
SMAD4	ENST00000342988	p.C363S	BLCA	1	5.34088	1	2.40125	1	3	1	YVDPSGGDRFS	HLA-A*01:01	0.114805	1.7	0.999351
SMARCA4	ENST00000429416	p.G911D	BLCA	1	3.03168	1	2.96244	1	1	0	LTDTPLQNK	HLA-A*01:01	0.213962	1.1	0.990526
SMARCA4	ENST00000429416	p.G911D	BLCA	1	3.03168	1	2.96244	1	1	0	LTDTPLQNKL	HLA-A*01:01	0.346972	0.65	0.907878
TP53	ENST00000269305	p.D208N	BLCA	1	8.71265	1	0.801359	0	2	1	YLDNRNTF	HLA-A*01:01	0.174159	1.3	0.759749
FAT1	ENST00000441802	p.P1560L	BLCA	1	2.74426	1	2.95457	1	0	0	VSDTNDHALWF	HLA-A*01:01	0.302538	0.73	0.999996
ERCC2	ENST00000391945	p.H659Y	BLCA	1	0.854952	0	1.99901	1	2	1	FLTFDAMRY	HLA-A*01:01	0.766489	0.16	0.988641
TP53	ENST00000269305	p.D208N	BLCA	1	8.71265	1	0.801359	0	2	1	YLDNRNTFRH	HLA-A*01:01	0.450737	0.45	0.800256
CHD8	ENST00000399982	p.Q1057H	BLCA	1	2.53479	1	2.29221	1	0	0	LTNIHKKYY	HLA-A*01:01	0.665537	0.22	0.992069
CREBBP	ENST00000262367	p.S1436N	BLCA	1	2.43492	1	1.93568	1	1	0	YLDNIHFFR	HLA-A*01:01	0.408055	0.52	0.712763
CREBBP	ENST00000262367	p.S1436N	BLCA	1	2.43492	1	1.93568	1	1	0	YLDNIHFF	HLA-A*01:01	0.455263	0.45	0.998777
CREBBP	ENST00000262367	p.D1435G	BLCA	1	3.49688	1	2.67667	1	1	0	ISYLGSIHF	HLA-A*01:01	0.123927	1.6	0.664741
CHEK2	ENST00000382580	p.H382Y	BLCA	1	2.7591	1	2.56832	1	1	0	LLAVQYLY	HLA-A*01:01	0.163913	1.4	0.65519
CHD8	ENST00000399982	p.Q1057H	BLCA	1	2.53479	1	2.29221	1	0	0	LTNIHKKY	HLA-A*01:01	0.140685	1.5	0.948006
CHD8	ENST00000399982	p.Q1057H	BLCA	1	2.53479	1	2.29221	1	0	0	EVELTNIHKKY	HLA-A*01:01	0.516572	0.37	0.866392
CHD4	ENST00000357008	p.E752K	BLCA	1	2.97993	1	2.76594	1	0	0	LADKMGLGK	HLA-A*01:01	0.205153	1.1	0.798919
ERCC2	ENST00000391945	p.H659Y	BLCA	1	0.854952	0	1.99901	1	2	1	NDFLTFDAMRY	HLA-A*01:01	0.149208	1.4	0.540202
CHD4	ENST00000357008	p.E752K	BLCA	1	2.97993	1	2.76594	1	0	0	GTDTILADKM	HLA-A*01:01	0.330827	0.67	0.767939
CHD4	ENST00000357008	p.E752K	BLCA	1	2.97993	1	2.76594	1	0	0	GTDTILADK	HLA-A*01:01	0.102529	1.9	0.509857
BRAF	ENST00000288602	p.D594Y	BLCA	1	4.83068	1		0	3	1	HEDLTVKIGY	HLA-A*01:01	0.23201	0.96	0.926512
BRAF	ENST00000288602	p.D594Y	BLCA	1	4.83068	1		0	3	1	EDLTVKIGY	HLA-A*01:01	0.094784	2	0.532827
ATM	ENST00000278616	p.I2888L	BLCA	1	3.88502	1	2.28621	1	0	0	HLDLGVAF	HLA-A*01:01	0.09159	2	0.960716
ATM	ENST00000278616	p.E2164G	BLCA	1	3.5584	1	2.01457	1	0	0	RSLGSVYSLY	HLA-A*01:01	0.386489	0.55	0.584996
CREBBP	ENST00000262367	p.S1436N	BLCA	1	2.43492	1	1.93568	1	1	0	ISYLDNIHFF	HLA-A*01:01	0.099662	1.9	0.632314
DDX3X	ENST00000399959	p.D354V	BLCA	1	1.38732	0	2.50969	1	2	1	VLDEADRMLVM	HLA-A*01:01	0.120747	1.7	0.609372
EP300	ENST00000263253	p.R1627G	BLCA	1	5.05245	1	2.35937	1	1	0	LMDGGDAFL	HLA-A*01:01	0.292313	0.76	0.955584
EP300	ENST00000263253	p.S1400R	BLCA	1	1.96626	0	2.68132	1	2	1	YLDRVHFFR	HLA-A*01:01	0.286155	0.77	0.530102
EP300	ENST00000263253	p.S1400R	BLCA	1	1.96626	0	2.68132	1	2	1	YLDRVHFF	HLA-A*01:01	0.334776	0.67	0.996695
EP300	ENST00000263253	p.C1247F	BLCA	1	4.47373	1	2.48856	1	0	0	TLDPELFVEF	HLA-A*01:01	0.324268	0.69	0.610937
EPHB6	ENST00000392957	p.G848R	BLCA	1	4.38374	1	3.06338	1	0	0	SSDVWSFRI	HLA-A*01:01	0.455623	0.45	0.667688
EPHB6	ENST00000392957	p.G848R	BLCA	1	4.38374	1	3.06338	1	0	0	SSDVWSFRILM	HLA-A*01:01	0.100106	1.9	0.592167
ERBB3	ENST00000267101	p.D1327Y	BLCA	1	2.46617	1	1.251	1	0	0	ATDSAFDNPYY	HLA-A*01:01	0.989	0.01	1
ERBB3	ENST00000267101	p.D1327Y	BLCA	1	2.46617	1	1.251	1	0	0	TDSAFDNPY	HLA-A*01:01	0.237127	0.94	0.620053
ERBB3	ENST00000267101	p.D1327Y	BLCA	1	2.46617	1	1.251	1	0	0	SAFDNPYY	HLA-A*01:01	0.163501	1.4	0.999627
ERBB3	ENST00000267101	p.D1327Y	BLCA	1	2.46617	1	1.251	1	0	0	DSAFDNPY	HLA-A*01:01	0.116459	1.7	0.694896
ERBB3	ENST00000267101	p.D1327Y	BLCA	1	2.46617	1	1.251	1	0	0	ATDSAFDNPY	HLA-A*01:01	0.987996	0.01	1
ERBB3	ENST00000267101	p.D1327Y	BLCA	1	2.46617	1	1.251	1	0	0	TDSAFDNPYY	HLA-A*01:01	0.726643	0.18	0.937983
ERBB3	ENST00000267101	p.D1327Y	BLCA	1	2.46617	1	1.251	1	0	0	DSAFDNPYY	HLA-A*01:01	0.866426	0.1	0.998168
ERCC2	ENST00000391945	p.H659Y	BLCA	1	0.854952	0	1.99901	1	2	1	LTFDAMRY	HLA-A*01:01	0.527758	0.35	0.999951
ERCC2	ENST00000391945	p.H659Y	BLCA	1	0.854952	0	1.99901	1	2	1	DFLTFDAMRY	HLA-A*01:01	0.204625	1.1	0.671234
TP53	ENST00000269305	p.E204Q	BLCA	1	3.21593	1	-1.624	0	3	1	RVEGNLRVQY	HLA-A*01:01	0.509503	0.37	0.57299
TP53	ENST00000269305	p.E287Q	BLCA	1	4.88072	1	0.570561	0	2	1	RTEEQNLRK	HLA-A*01:01	0.160901	1.4	0.6192
PIK3CB	ENST00000477593	p.R48W	BLCA	1	2.96163	1	1.60582	1	0	0	IQLEVPWEA	HLA-A*02:01	0.683702	0.2	0.989354
FBXW7	ENST00000281708	p.D520N	BLCA	1	5.44501	1	1.90829	1	2	1	GAYNFMVKV	HLA-A*02:01	0.510401	0.36	0.987396
KDM6A	ENST00000377967	p.G1215A	BLCA	1	3.37801	1	2.38971	1	0	0	FIQRPADLV	HLA-A*02:01	0.149019	1.5	0.552914
KDM6A	ENST00000377967	p.L1134P	BLCA	1	2.49176	1	2.42641	1	0	0	GMNTVQPYM	HLA-A*02:01	0.601791	0.26	0.860882
JAK2	ENST00000381652	p.S364C	BLCA	1	2.67328	1	2.09276	1	0	0	SLREALCFV	HLA-A*02:01	0.550818	0.32	0.786624
IDH2	ENST00000330062	p.G137E	BLCA	1	2.45642	1	2.86163	1	2	1	KMWKSPNETI	HLA-A*02:01	0.287773	0.79	0.663332
IDH1	ENST00000415913	p.M291I	BLCA	1	2.46052	1	2.29692	1	0	0	SLGMITSV	HLA-A*02:01	0.213796	1.1	0.990916
IDH1	ENST00000415913	p.M291I	BLCA	1	2.46052	1	2.29692	1	0	0	SLGMITSVLV	HLA-A*02:01	0.132614	1.6	0.69611
FBXW7	ENST00000281708	p.G517R	BLCA	1	2.52077	1	2.97193	1	2	1	RAYDFMVKV	HLA-A*02:01	0.791751	0.12	0.997664
EEF1A1	ENST00000316292	p.V433F	BLCA	1	1.41397	0	2.99373	1	2	1	FAVGVIKAV	HLA-A*02:01	0.203391	1.1	0.651012
ERCC2	ENST00000391945	p.R75K	BLCA	1	0.0973573	0	2.59679	1	2	1	KLIYCSKTV	HLA-A*02:01	0.21182	1.1	0.804494
ERCC2	ENST00000391945	p.R75K	BLCA	1	0.0973573	0	2.59679	1	2	1	KTVPEIEKV	HLA-A*02:01	0.360958	0.62	0.763115
ERCC2	ENST00000391945	p.H659Y	BLCA	1	0.854952	0	1.99901	1	2	1	FLTFDAMRYA	HLA-A*02:01	0.654668	0.22	0.774082
EP300	ENST00000263253	p.R1627G	BLCA	1	5.05245	1	2.35937	1	1	0	LMDGGDAFLTL	HLA-A*02:01	0.270911	0.83	0.993181
EP300	ENST00000263253	p.C1247F	BLCA	1	4.47373	1	2.48856	1	0	0	TLDPELFVEF	HLA-A*02:01	0.111705	1.8	0.614707
EP300	ENST00000263253	p.R1627G	BLCA	1	5.05245	1	2.35937	1	1	0	LMDGGDAFL	HLA-A*02:01	0.847817	0.08	0.924736
MSH2	ENST00000233146	p.Q264H	BLCA	1	2.43105	1	1.42398	1	0	0	VLPEMENHV	HLA-A*02:01	0.733508	0.16	0.970915
MSH2	ENST00000233146	p.M453I	BLCA	1	2.43727	1	1.41282	1	0	0	FQEIIETTL	HLA-A*02:01	0.115463	1.8	0.608048
MSH2	ENST00000233146	p.I274M	BLCA	1	2.60737	1	1.2064	1	0	0	SLSAVMKFL	HLA-A*02:01	0.471288	0.41	0.898298
MSH2	ENST00000233146	p.I274M	BLCA	1	2.60737	1	1.2064	1	0	0	AVMKFLELL	HLA-A*02:01	0.525136	0.34	0.859544
MSH2	ENST00000233146	p.Q264H	BLCA	1	2.43105	1	1.42398	1	0	0	VLPEMENHVAV	HLA-A*02:01	0.30332	0.76	0.803965
MTOR	ENST00000361445	p.L2209V	BLCA	1	2.89518	1	2.36912	1	3	1	TLVANDPTSL	HLA-A*02:01	0.200653	1.1	0.769599
MTOR	ENST00000361445	p.L2209V	BLCA	1	2.89518	1	2.36912	1	3	1	QLFGLVNTLV	HLA-A*02:01	0.394013	0.55	0.916356
NF1	ENST00000358273	p.L447F	BLCA	1	2.60304	1	1.82413	1	0	0	NMFGETFHKA	HLA-A*02:01	0.266393	0.83	0.80034
PIK3CA	ENST00000263967	p.E1012Q	BLCA	1	4.92966	1	1.34624	1	0	0	MMLGSGMPQL	HLA-A*02:01	0.511654	0.36	0.926176
PIK3CA	ENST00000263967	p.V636L	BLCA	1	4.99981	1	2.08502	1	1	0	YLIQLLQVL	HLA-A*02:01	0.818567	0.1	0.995081
PIK3CA	ENST00000263967	p.V636L	BLCA	1	4.99981	1	2.08502	1	1	0	KLSQYLIQLL	HLA-A*02:01	0.246713	0.9	0.681333
PIK3CA	ENST00000263967	p.L956F	BLCA	1	5.04117	1	1.26258	1	2	1	FVFTQDFLIV	HLA-A*02:01	0.1907	1.2	0.557239
PIK3CA	ENST00000263967	p.L956F	BLCA	1	5.04117	1	1.26258	1	2	1	FTQDFLIVI	HLA-A*02:01	0.400098	0.54	0.953021
PIK3CA	ENST00000263967	p.V636L	BLCA	1	4.99981	1	2.08502	1	1	0	YLIQLLQV	HLA-A*02:01	0.464361	0.41	0.999999
PIK3CA	ENST00000263967	p.E1012Q	BLCA	1	4.92966	1	1.34624	1	0	0	MLGSGMPQL	HLA-A*02:01	0.870149	0.07	0.96679
PIK3CA	ENST00000263967	p.E1012Q	BLCA	1	4.92966	1	1.34624	1	0	0	SMMLGSGMPQL	HLA-A*02:01	0.339493	0.67	0.927381
PIK3CA	ENST00000263967	p.E1012Q	BLCA	1	4.92966	1	1.34624	1	0	0	QLQSFDDIAYI	HLA-A*02:01	0.697886	0.19	0.805906
EGFR	ENST00000275493	p.R836H	BLCA	1	3.95733	1	2.90765	1	2	1	RLVHHDLAA	HLA-A*02:01	0.222949	0.99	0.6146
DICER1	ENST00000526495	p.N1742S	BLCA	1	2.61449	1	1.14776	0	2	1	ALVNSTIFA	HLA-A*02:01	0.579976	0.28	0.882521
TP53	ENST00000269305	p.L194F	BLCA	1	22.6477	1	1.81962	1	3	1	DSDGLAPPQHF	HLA-A*01:01	0.205372	1.1	0.762451
ZFP36L1	ENST00000439696	p.C129S	BLCA	1	4.39315	1	2.7024	1	0	0	FEENGASKY	HLA-A*01:01	0.419565	0.51	0.997965
ATM	ENST00000278616	p.D317G	BLCA	1	4.03035	1	1.807	1	0	0	ILYNLYGL	HLA-A*02:01	0.21064	1.1	0.985626
ATM	ENST00000278616	p.E2164G	BLCA	1	3.5584	1	2.01457	1	0	0	SLGSVYSL	HLA-A*02:01	0.185488	1.2	0.972663
ATM	ENST00000278616	p.E2164Q	BLCA	1	5.8956	1	1.766	1	0	0	SLQSVYSL	HLA-A*02:01	0.098752	2	0.987476
ATM	ENST00000278616	p.D317G	BLCA	1	4.03035	1	1.807	1	0	0	SILYNLYGL	HLA-A*02:01	0.335552	0.68	0.534116
ATM	ENST00000278616	p.D317G	BLCA	1	4.03035	1	1.807	1	0	0	ILYNLYGLL	HLA-A*02:01	0.288609	0.79	0.692467
ZFP36L1	ENST00000439696	p.C129S	BLCA	1	4.39315	1	2.7024	1	0	0	PFEENGASKY	HLA-A*01:01	0.113877	1.7	0.709439
WHSC1	ENST00000382895	p.K229E	BLCA	1	2.45058	1	2.57061	1	0	0	LVWSEVSGY	HLA-A*01:01	0.328442	0.68	0.541014
DDX3X	ENST00000399959	p.D354V	BLCA	1	1.38732	0	2.50969	1	2	1	MLVMGFEPQI	HLA-A*02:01	0.391402	0.56	0.549492
TSC1	ENST00000298552	p.R190P	BLCA	1	2.66711	1	2.16263	1	0	0	ALFHPLYGMY	HLA-A*01:01	0.152118	1.4	0.542209
TSC1	ENST00000298552	p.R190P	BLCA	1	2.66711	1	2.16263	1	0	0	ASVYALFHPLY	HLA-A*01:01	0.157969	1.4	0.851122
TSC1	ENST00000298552	p.R190P	BLCA	1	2.66711	1	2.16263	1	0	0	YALFHPLYGMY	HLA-A*01:01	0.166813	1.3	0.838954
TSC1	ENST00000298552	p.R190P	BLCA	1	2.66711	1	2.16263	1	0	0	SVYALFHPLY	HLA-A*01:01	0.19773	1.1	0.8865
TSC1	ENST00000298552	p.R190P	BLCA	1	2.66711	1	2.16263	1	0	0	YALFHPLY	HLA-A*01:01	0.111606	1.8	0.747219
TP53	ENST00000269305	p.D208N	BLCA	1	8.71265	1	0.801359	0	2	1	YLDNRNTFR	HLA-A*01:01	0.306448	0.73	0.906361
ATM	ENST00000278616	p.D317G	BLCA	1	4.03035	1	1.807	1	0	0	GLLVNEISHI	HLA-A*02:01	0.36849	0.6	0.632309
ATM	ENST00000278616	p.D317G	BLCA	1	4.03035	1	1.807	1	0	0	NLYGLLVNEI	HLA-A*02:01	0.286248	0.79	0.766913
ATM	ENST00000278616	p.D317G	BLCA	1	4.03035	1	1.807	1	0	0	ILYNLYGLLV	HLA-A*02:01	0.463851	0.41	0.809245
BRAF	ENST00000288602	p.G518D	BLCA	1	4.50065	1	1.96726	1	0	0	FMDYSTKPQL	HLA-A*02:01	0.481655	0.39	0.950527
BRAF	ENST00000288602	p.E451G	BLCA	1	5.11671	1	1.5323	1	0	0	GIPDGQITV	HLA-A*02:01	0.660702	0.21	0.975467
CHD4	ENST00000357008	p.S785C	BLCA	1	2.52575	1	2.72928	1	1	0	FLVSAPLCT	HLA-A*02:01	0.142815	1.5	0.84223
CHD4	ENST00000357008	p.S785C	BLCA	1	2.52575	1	2.72928	1	1	0	FLVSAPLCTI	HLA-A*02:01	0.363682	0.61	0.991577
CHD4	ENST00000357008	p.E752K	BLCA	1	2.97993	1	2.76594	1	0	0	ILADKMGL	HLA-A*02:01	0.134649	1.6	0.997586
CHD8	ENST00000399982	p.G839V	BLCA	1	3.96579	1	2.92764	1	0	0	VLGKTIQSI	HLA-A*02:01	0.505621	0.37	0.932177
CHD8	ENST00000399982	p.G839V	BLCA	1	3.96579	1	2.92764	1	0	0	ILADEMVL	HLA-A*02:01	0.379072	0.57	0.999697
CHEK2	ENST00000382580	p.H382Y	BLCA	1	2.7591	1	2.56832	1	1	0	YLYENGIIHR	HLA-A*02:01	0.135504	1.6	0.540098
CHEK2	ENST00000382580	p.H382Y	BLCA	1	2.7591	1	2.56832	1	1	0	YLYENGII	HLA-A*02:01	0.470487	0.41	0.987592
CREBBP	ENST00000262367	p.S1436N	BLCA	1	2.43492	1	1.93568	1	1	0	YLDNIHFF	HLA-A*02:01	0.272136	0.82	0.997427
DDX3X	ENST00000399959	p.D354V	BLCA	1	1.38732	0	2.50969	1	2	1	LVMGFEPQI	HLA-A*02:01	0.551411	0.32	0.728461
DDX3X	ENST00000399959	p.D354V	BLCA	1	1.38732	0	2.50969	1	2	1	RMLVMGFEPQI	HLA-A*02:01	0.094526	2	0.718129
DDX3X	ENST00000399959	p.D354V	BLCA	1	1.38732	0	2.50969	1	2	1	VLDEADRMLVM	HLA-A*02:01	0.119675	1.7	0.987963
DDX3X	ENST00000399959	p.D354V	BLCA	1	1.38732	0	2.50969	1	2	1	VLDEADRMLV	HLA-A*02:01	0.716629	0.17	0.999068
EEF1A1	ENST00000316292	p.V433F	BLCA	1	1.41397	0	2.99373	1	2	1	QTFAVGVIK	HLA-A*03:01	0.696417	0.14	0.999992
EP300	ENST00000263253	p.S1400R	BLCA	1	1.96626	0	2.68132	1	2	1	RVHFFRPK	HLA-A*03:01	0.089803	1.8	1
EP300	ENST00000263253	p.D1399Y	BLCA	1	3.20014	1		0	2	1	YLYSVHFFRPK	HLA-A*03:01	0.10907	1.6	0.999963
EP300	ENST00000263253	p.D1399Y	BLCA	1	3.20014	1		0	2	1	YLYSVHFF	HLA-A*29:02	0.087868	1.2	1
JAK2	ENST00000381652	p.S364C	BLCA	1	2.67328	1	2.09276	1	0	0	CFVSLIDGYY	HLA-A*29:02	0.15214	0.78	1
ERCC2	ENST00000391945	p.H659Y	BLCA	1	0.854952	0	1.99901	1	2	1	LTFDAMRY	HLA-A*29:02	0.419749	0.29	1
ERCC2	ENST00000391945	p.H659Y	BLCA	1	0.854952	0	1.99901	1	2	1	FLTFDAMRY	HLA-A*29:02	0.928343	0.02	1
ERBB3	ENST00000267101	p.D1327Y	BLCA	1	2.46617	1	1.251	1	0	0	SAFDNPYY	HLA-A*29:02	0.275787	0.47	1
ERBB3	ENST00000267101	p.D1327Y	BLCA	1	2.46617	1	1.251	1	0	0	YYWHSRLF	HLA-A*29:02	0.095728	1.1	1
ERBB3	ENST00000267101	p.D1327Y	BLCA	1	2.46617	1	1.251	1	0	0	SAFDNPYYW	HLA-A*29:02	0.431962	0.28	1
EP300	ENST00000263253	p.D1399Y	BLCA	1	3.20014	1		0	2	1	RVYISYLY	HLA-A*29:02	0.576815	0.19	1
CHEK2	ENST00000382580	p.H382Y	BLCA	1	2.7591	1	2.56832	1	1	0	YQMLLAVQYLY	HLA-A*29:02	0.316694	0.41	1
EP300	ENST00000263253	p.S1400R	BLCA	1	1.96626	0	2.68132	1	2	1	SYLDRVHFF	HLA-A*29:02	0.720149	0.12	1
EP300	ENST00000263253	p.S1400R	BLCA	1	1.96626	0	2.68132	1	2	1	YISYLDRVHFF	HLA-A*29:02	0.064464	1.5	1
CREBBP	ENST00000262367	p.D1435G	BLCA	1	3.49688	1	2.67667	1	1	0	SYLGSIHFF	HLA-A*29:02	0.715153	0.13	1
CREBBP	ENST00000262367	p.S1436N	BLCA	1	2.43492	1	1.93568	1	1	0	YLDNIHFF	HLA-A*29:02	0.086045	1.2	1
CREBBP	ENST00000262367	p.S1436N	BLCA	1	2.43492	1	1.93568	1	1	0	SYLDNIHF	HLA-A*29:02	0.036551	2	1
CREBBP	ENST00000262367	p.S1436N	BLCA	1	2.43492	1	1.93568	1	1	0	SYLDNIHFF	HLA-A*29:02	0.773438	0.09	1
KDM6A	ENST00000377967	p.L1134P	BLCA	1	2.49176	1	2.42641	1	0	0	GMNTVQPY	HLA-A*29:02	0.046277	1.7	1
NRAS	ENST00000369535	p.D92N	BLCA	1	4.35097	1	-1.63685	0	3	1	SFANINLY	HLA-A*29:02	0.667514	0.15	1
PIK3CA	ENST00000263967	p.V636L	BLCA	1	4.99981	1	2.08502	1	1	0	LIQLLQVLKY	HLA-A*29:02	0.082915	1.3	1
PIK3CA	ENST00000263967	p.V636L	BLCA	1	4.99981	1	2.08502	1	1	0	QLLQVLKY	HLA-A*29:02	0.163565	0.73	1
PIK3CA	ENST00000263967	p.V636L	BLCA	1	4.99981	1	2.08502	1	1	0	YLIQLLQVLKY	HLA-A*29:02	0.208234	0.62	1
PIK3CA	ENST00000263967	p.V636L	BLCA	1	4.99981	1	2.08502	1	1	0	IQLLQVLKY	HLA-A*29:02	0.737064	0.11	0.999997
SF3B1	ENST00000335508	p.D1164Y	BLCA	1	3.26051	1	1.97163	1	0	0	YIGEMGKYY	HLA-A*29:02	0.915183	0.03	1
SF3B1	ENST00000335508	p.D1164Y	BLCA	1	3.26051	1	1.97163	1	0	0	YIGEMGKY	HLA-A*29:02	0.150131	0.79	1
SF3B1	ENST00000335508	p.L897R	BLCA	1	2.46705	1	2.51028	1	1	0	QLIDGIRY	HLA-A*29:02	0.2523	0.52	1
SF3B1	ENST00000335508	p.D1164Y	BLCA	1	3.26051	1	1.97163	1	0	0	YIGEMGKYYIY	HLA-A*29:02	0.183825	0.68	1
TP53	ENST00000269305	p.S121Y	BLCA	1	8.60791	1	2.08603	1	3	1	GFLHSGTAKY	HLA-A*29:02	0.703765	0.13	1
TP53	ENST00000269305	p.S121Y	BLCA	1	8.60791	1	2.08603	1	3	1	TAKYVTCTY	HLA-A*29:02	0.236829	0.53	1
TP53	ENST00000269305	p.S121Y	BLCA	1	8.60791	1	2.08603	1	3	1	FLHSGTAKY	HLA-A*29:02	0.95304	0.02	1
TSC1	ENST00000298552	p.R190P	BLCA	1	2.66711	1	2.16263	1	0	0	VYALFHPLY	HLA-A*29:02	0.89225	0.04	1
TSC1	ENST00000298552	p.R190P	BLCA	1	2.66711	1	2.16263	1	0	0	LFHPLYGMY	HLA-A*29:02	0.879	0.04	1
TSC1	ENST00000298552	p.R190P	BLCA	1	2.66711	1	2.16263	1	0	0	YALFHPLY	HLA-A*29:02	0.221208	0.58	1
TSC1	ENST00000298552	p.R190P	BLCA	1	2.66711	1	2.16263	1	0	0	SVYALFHPLY	HLA-A*29:02	0.669151	0.15	0.964126
CHEK2	ENST00000382580	p.H382Y	BLCA	1	2.7591	1	2.56832	1	1	0	MLLAVQYLY	HLA-A*29:02	0.961755	0.02	1
CHEK2	ENST00000382580	p.H382Y	BLCA	1	2.7591	1	2.56832	1	1	0	LLAVQYLY	HLA-A*29:02	0.309829	0.42	1
ATM	ENST00000278616	p.E3007K	BLCA	1	2.62012	1	1.31028	1	0	0	KVAKRVLMRL	HLA-A*31:01	0.15147	1.4	0.999974
RHEB	ENST00000262187	p.S21L	BLCA	1	2.48739	1	2.6774	1	1	0	GYRSVGKSL	HLA-A*24:02	0.229022	0.94	0.919944
SF3B1	ENST00000335508	p.D1164Y	BLCA	1	3.26051	1	1.97163	1	0	0	KYYIYAVTPLL	HLA-A*24:02	0.330514	0.66	0.999993
SF3B1	ENST00000335508	p.D1164Y	BLCA	1	3.26051	1	1.97163	1	0	0	YYIYAVTPL	HLA-A*24:02	0.710188	0.17	0.993418
RHOB	ENST00000272233	p.P75L	BLCA	1	1.91345	0	1.25562	1	2	1	SYLDTDVIL	HLA-A*24:02	0.807425	0.11	0.999741
RHOB	ENST00000272233	p.P75L	BLCA	1	1.91345	0	1.25562	1	2	1	SYLDTDVILM	HLA-A*24:02	0.692539	0.19	0.994749
RHOB	ENST00000272233	p.P75L	BLCA	1	1.91345	0	1.25562	1	2	1	SYLDTDVI	HLA-A*24:02	0.256493	0.85	0.999584
RHEB	ENST00000262187	p.S21L	BLCA	1	2.48739	1	2.6774	1	1	0	GYRSVGKSLL	HLA-A*24:02	0.144738	1.4	0.75435
PIK3CB	ENST00000477593	p.R48W	BLCA	1	2.96163	1	1.60582	1	0	0	IYIQLEVPW	HLA-A*24:02	0.819869	0.1	0.997118
ATM	ENST00000278616	p.E2164Q	BLCA	1	5.8956	1	1.766	1	0	0	SLQSVYSLY	HLA-A*29:02	0.946917	0.02	1
PIK3CA	ENST00000263967	p.L956F	BLCA	1	5.04117	1	1.26258	1	2	1	VFTQDFLIVI	HLA-A*24:02	0.084903	2	0.861594
PIK3CA	ENST00000263967	p.V636L	BLCA	1	4.99981	1	2.08502	1	1	0	QYLIQLLQVL	HLA-A*24:02	0.251357	0.87	0.966168
PIK3CA	ENST00000263967	p.R274K	BLCA	1	4.32025	1	1.66866	1	0	0	KYIKSCIML	HLA-A*24:02	0.793232	0.12	0.995315
PIK3CA	ENST00000263967	p.L956F	BLCA	1	5.04117	1	1.26258	1	2	1	KRERVPFVF	HLA-A*24:02	0.142359	1.4	0.644392
PIK3CA	ENST00000263967	p.E1012Q	BLCA	1	4.92966	1	1.34624	1	0	0	SGMPQLQSF	HLA-A*24:02	0.313979	0.7	0.537322
PIK3CA	ENST00000263967	p.E1012Q	BLCA	1	4.92966	1	1.34624	1	0	0	GMPQLQSF	HLA-A*24:02	0.096048	1.9	0.723723
SF3B1	ENST00000335508	p.L897R	BLCA	1	2.46705	1	2.51028	1	1	0	QLIDGIRYAF	HLA-A*24:02	0.170372	1.3	0.823691
SF3B1	ENST00000335508	p.D1164Y	BLCA	1	3.26051	1	1.97163	1	0	0	YYIYAVTPLL	HLA-A*24:02	0.768741	0.13	0.999969
SF3B1	ENST00000335508	p.D1164Y	BLCA	1	3.26051	1	1.97163	1	0	0	KYYIYAVTPL	HLA-A*24:02	0.360468	0.59	0.897697
SF3B1	ENST00000335508	p.D1164Y	BLCA	1	3.26051	1	1.97163	1	0	0	EYIGEMGKYYI	HLA-A*24:02	0.311751	0.71	0.93627
SF3B1	ENST00000335508	p.D1164Y	BLCA	1	3.26051	1	1.97163	1	0	0	EYIGEMGKY	HLA-A*24:02	0.143076	1.4	0.654574
TP53	ENST00000269305	p.D208N	BLCA	1	8.71265	1	0.801359	0	2	1	EYLDNRNTF	HLA-A*24:02	0.953998	0.02	1
TP53	ENST00000269305	p.D208N	BLCA	1	8.71265	1	0.801359	0	2	1	VEYLDNRNTF	HLA-A*24:02	0.962389	0.02	0.82511
TP53	ENST00000269305	p.D208N	BLCA	1	8.71265	1	0.801359	0	2	1	YLDNRNTF	HLA-A*24:02	0.411471	0.51	0.96519
TP53	ENST00000269305	p.E204Q	BLCA	1	3.21593	1	-1.624	0	3	1	QYLDDRNTF	HLA-A*24:02	0.964163	0.02	1
TP53	ENST00000269305	p.E204Q	BLCA	1	3.21593	1	-1.624	0	3	1	VQYLDDRNTF	HLA-A*24:02	0.951139	0.03	0.993134
TSC1	ENST00000298552	p.R190P	BLCA	1	2.66711	1	2.16263	1	0	0	VYALFHPLYGM	HLA-A*24:02	0.183085	1.2	0.97196
TSC1	ENST00000298552	p.R190P	BLCA	1	2.66711	1	2.16263	1	0	0	VYALFHPLY	HLA-A*24:02	0.812219	0.1	0.999629
TSC1	ENST00000298552	p.R190P	BLCA	1	2.66711	1	2.16263	1	0	0	VYALFHPL	HLA-A*24:02	0.226944	0.96	0.999934
TSC1	ENST00000298552	p.P613L	BLCA	1	2.67099	1	1.87101	1	0	0	ALLKTAHHF	HLA-A*24:02	0.51515	0.37	0.827013
TSC1	ENST00000298552	p.P613L	BLCA	1	2.67099	1	1.87101	1	0	0	VALLKTAHHF	HLA-A*24:02	0.098926	1.8	0.858299
WHSC1	ENST00000382895	p.K229E	BLCA	1	2.45058	1	2.57061	1	0	0	VWSEVSGYPW	HLA-A*24:02	0.514155	0.37	0.893125
WHSC1	ENST00000382895	p.K229E	BLCA	1	2.45058	1	2.57061	1	0	0	VWSEVSGYPWW	HLA-A*24:02	0.168183	1.3	0.99919
TSC1	ENST00000298552	p.R190P	BLCA	1	2.66711	1	2.16263	1	0	0	ALFHPLYGMY	HLA-A*29:02	0.542089	0.21	1
ATM	ENST00000278616	p.E3007K	BLCA	1	2.62012	1	1.31028	1	0	0	QSFNKVAKR	HLA-A*31:01	0.792057	0.04	1
PDGFRA	ENST00000257290	p.E675Q	BLCA	1	3.14093	1	2.09691	1	0	0	IYIITQYCF	HLA-A*24:02	0.914542	0.06	0.999811
RHOA	ENST00000418115	p.C20G	BLCA	1	2.11042	0	1.78	1	3	1	KTGLLIVF	HLA-A*32:01	0.067362	1.4	1
ARID1A	ENST00000324856	p.G1063V	BLCA	1	3.15196	1	2.43037	1	0	0	SVKEIGVLTQV	HLA-A*68:02	0.175411	1.1	0.994291
TSC1	ENST00000298552	p.Y192H	BLCA	1	2.67839	1	2.22586	1	0	0	RLHGMYPCNF	HLA-A*32:01	0.165833	0.65	1
TP53	ENST00000269305	p.E204Q	BLCA	1	3.21593	1	-1.624	0	3	1	RVQYLDDRNTF	HLA-A*32:01	0.162568	0.66	1
STAG2	ENST00000218089	p.R370W	BLCA	1	2.53067	1	2.62798	1	0	0	KLELFTSW	HLA-A*32:01	0.144858	0.77	1
RUNX1	ENST00000300305	p.R157I	BLCA	1	3.40622	1	2.03311	1	0	0	AIFNDLRF	HLA-A*32:01	0.063917	1.4	1
RUNX1	ENST00000300305	p.R76H	BLCA	1	4.06408	1	2.02277	1	0	0	KLRSGDHSM	HLA-A*32:01	0.318989	0.31	1
RHEB	ENST00000262187	p.S21L	BLCA	1	2.48739	1	2.6774	1	1	0	KSLLTIQF	HLA-A*32:01	0.065986	1.4	1
ZFHX3	ENST00000268489	p.I2189M	BLCA	1	2.57312	1	2.55567	1	0	0	KVMKHWFR	HLA-A*31:01	0.678831	0.09	1
NRAS	ENST00000369535	p.D92N	BLCA	1	4.35097	1	-1.63685	0	3	1	KSFANINLY	HLA-A*32:01	0.741655	0.04	1
NAV3	ENST00000536525	p.S1722F	BLCA	1	2.72462	1	1.49262	1	0	0	KQAFGKKKF	HLA-A*32:01	0.282241	0.37	1
EP300	ENST00000263253	p.D1399Y	BLCA	1	3.20014	1		0	2	1	RVYISYLY	HLA-A*32:01	0.324545	0.3	1
CEBPA	ENST00000498907	p.E290K	BLCA	1	3.64646	1	1.42661	1	0	0	RVRRKRNNI	HLA-A*32:01	0.053726	1.7	1
BRCA1	ENST00000471181	p.E572K	BLCA	1	2.52316	1	1.40273	1	0	0	KSLEKESAF	HLA-A*32:01	0.431394	0.17	1
ATM	ENST00000278616	p.E2039K	BLCA	1	5.98215	1	1.90951	1	0	0	RTYEHKAMW	HLA-A*32:01	0.952107	0.01	1
ARID1A	ENST00000324856	p.G1063V	BLCA	1	3.15196	1	2.43037	1	0	0	YVSVKEIGV	HLA-A*68:02	0.561593	0.17	0.999427
ATM	ENST00000278616	p.D2889H	BLCA	1	4.66299	1	2.94961	1	0	0	ELVHIHLGV	HLA-A*68:02	0.590457	0.14	1
ATM	ENST00000278616	p.I2888L	BLCA	1	3.88502	1	2.28621	1	0	0	ELVHLDLGV	HLA-A*68:02	0.402718	0.34	1
EEF1A1	ENST00000316292	p.V433F	BLCA	1	1.41397	0	2.99373	1	2	1	FAVGVIKAV	HLA-A*68:02	0.697775	0.09	1
EEF1A1	ENST00000316292	p.R430T	BLCA	1	0.964505	0	1.72275	1	2	1	MTQTVAVGV	HLA-A*68:02	0.849293	0.03	0.999565
EEF1A1	ENST00000316292	p.Q431E	BLCA	1	0.657492	0	1.80363	1	2	1	ETVAVGVIKA	HLA-A*68:02	0.444131	0.3	1
EEF1A1	ENST00000316292	p.Q431E	BLCA	1	0.657492	0	1.80363	1	2	1	ETVAVGVI	HLA-A*68:02	0.130572	1.5	1
EEF1A1	ENST00000316292	p.Q431E	BLCA	1	0.657492	0	1.80363	1	2	1	ETVAVGVIKAV	HLA-A*68:02	0.306365	0.51	1
EEF1A1	ENST00000316292	p.V433F	BLCA	1	1.41397	0	2.99373	1	2	1	QTFAVGVIKAV	HLA-A*68:02	0.18083	0.98	0.988221
IDH2	ENST00000330062	p.G137E	BLCA	1	2.45642	1	2.86163	1	2	1	ETIRNILGGTV	HLA-A*68:02	0.154724	1.2	0.999767
KDM6A	ENST00000377967	p.L1134P	BLCA	1	2.49176	1	2.42641	1	0	0	NTVQPYMKV	HLA-A*68:02	0.888062	0.02	0.999998
MET	ENST00000318493	p.F1142L	BLCA	1	2.65794	1	1.61453	1	1	0	EVSQLLTEGI	HLA-A*68:02	0.279785	0.59	0.999592
MSH2	ENST00000233146	p.L458S	BLCA	1	3.1819	1	1.93826	1	0	0	ETTSDMDQV	HLA-A*68:02	0.60814	0.13	1
MTOR	ENST00000361445	p.L2209V	BLCA	1	2.89518	1	2.36912	1	3	1	LVANDPTSL	HLA-A*68:02	0.250241	0.68	1
PIK3CA	ENST00000263967	p.L956F	BLCA	1	5.04117	1	1.26258	1	2	1	FTQDFLIVI	HLA-A*68:02	0.481046	0.26	0.999858
RB1	ENST00000267163	p.D604G	BLCA	1	2.8204	1	1.71204	1	0	0	HTAAGMYL	HLA-A*68:02	0.160261	1.2	0.999989
RUNX1	ENST00000300305	p.K110N	BLCA	1	4.7929	1	1.95001	1	2	1	NTLPIAFKV	HLA-A*68:02	0.904252	0.01	1
ATM	ENST00000278616	p.E2039K	BLCA	1	5.98215	1	1.90951	1	0	0	KAMWGKALVTY	HLA-A*32:01	0.068275	1.4	1
TP53	ENST00000269305	p.L194F	BLCA	1	22.6477	1	1.81962	1	3	1	FIRVEGNLR	HLA-A*31:01	0.326586	0.55	1
ATM	ENST00000278616	p.E3007K	BLCA	1	2.62012	1	1.31028	1	0	0	SFNKVAKR	HLA-A*31:01	0.25733	0.75	1
CREBBP	ENST00000262367	p.D1435G	BLCA	1	3.49688	1	2.67667	1	1	0	GSIHFFRPR	HLA-A*31:01	0.652783	0.11	1
EPHB6	ENST00000392957	p.G848R	BLCA	1	4.38374	1	3.06338	1	0	0	TTSSDVWSFR	HLA-A*31:01	0.29179	0.63	0.999805
EPHB6	ENST00000392957	p.G848R	BLCA	1	4.38374	1	3.06338	1	0	0	TSSDVWSFR	HLA-A*31:01	0.656403	0.11	0.999901
EP300	ENST00000263253	p.S1400R	BLCA	1	1.96626	0	2.68132	1	2	1	RVYISYLDR	HLA-A*31:01	0.737147	0.06	1
EP300	ENST00000263253	p.C1385Y	BLCA	1	2.44102	1	2.54818	1	0	0	YGSDYPPPNQR	HLA-A*31:01	0.143119	1.5	0.999998
EP300	ENST00000263253	p.D1399Y	BLCA	1	3.20014	1		0	2	1	YLYSVHFFR	HLA-A*31:01	0.792873	0.04	0.620223
EP300	ENST00000263253	p.S1400R	BLCA	1	1.96626	0	2.68132	1	2	1	SYLDRVHFFR	HLA-A*31:01	0.700548	0.08	1
CREBBP	ENST00000262367	p.S1436N	BLCA	1	2.43492	1	1.93568	1	1	0	SYLDNIHFF	HLA-A*31:01	0.126931	1.6	0.680397
TP53	ENST00000269305	p.E285Q	BLCA	1	4.69619	1		0	4	1	RTQEENLRK	HLA-A*31:01	0.228846	0.89	0.999898
CREBBP	ENST00000262367	p.D1435G	BLCA	1	3.49688	1	2.67667	1	1	0	SYLGSIHFFR	HLA-A*31:01	0.66253	0.11	0.939231
CREBBP	ENST00000262367	p.S1436N	BLCA	1	2.43492	1	1.93568	1	1	0	SYLDNIHFFR	HLA-A*31:01	0.671819	0.1	1
CHEK2	ENST00000382580	p.H382Y	BLCA	1	2.7591	1	2.56832	1	1	0	QYLYENGIIHR	HLA-A*31:01	0.16344	1.3	0.999732
CHD8	ENST00000399982	p.E1328K	BLCA	1	2.53984	1	2.03643	1	0	0	KDIDQILLR	HLA-A*31:01	0.211173	0.97	0.935612
CHD8	ENST00000399982	p.Q1057H	BLCA	1	2.53479	1	2.29221	1	0	0	LTNIHKKYYR	HLA-A*31:01	0.406679	0.38	0.999862
BRAF	ENST00000288602	p.D594Y	BLCA	1	4.83068	1		0	3	1	GYFGLATVKSR	HLA-A*31:01	0.227026	0.9	0.529129
EPHB6	ENST00000392957	p.G848R	BLCA	1	4.38374	1	3.06338	1	0	0	HTTSSDVWSFR	HLA-A*31:01	0.124081	1.7	1
FBXW7	ENST00000281708	p.G517R	BLCA	1	2.52077	1	2.97193	1	2	1	RAYDFMVK	HLA-A*31:01	0.135506	1.5	0.99945
FBXW7	ENST00000281708	p.G517R	BLCA	1	2.52077	1	2.97193	1	2	1	VQYDGRRVVSR	HLA-A*31:01	0.409818	0.38	1
FGFR2	ENST00000457416	p.P414L	BLCA	1	4.34303	1	1.6422	1	0	0	SQLAVHKLTKR	HLA-A*31:01	0.123583	1.7	1
IDH2	ENST00000330062	p.G137E	BLCA	1	2.45642	1	2.86163	1	2	1	KMWKSPNETIR	HLA-A*31:01	0.319394	0.56	0.998367
MSH6	ENST00000234420	p.E487K	BLCA	1	2.83659	1	2.41536	1	0	0	KTPEMMEAR	HLA-A*31:01	0.387022	0.41	0.999997
MTOR	ENST00000361445	p.L2209V	BLCA	1	2.89518	1	2.36912	1	3	1	VANDPTSLR	HLA-A*31:01	0.61269	0.14	0.996111
NF1	ENST00000358273	p.R2450Q	BLCA	1	2.60579	1	1.31751	1	0	0	TVSEEVQSR	HLA-A*31:01	0.193289	1.1	0.994744
NRAS	ENST00000369535	p.D92N	BLCA	1	4.35097	1	-1.63685	0	3	1	KSFANINLYR	HLA-A*31:01	0.857859	0.02	1
NRAS	ENST00000369535	p.D92N	BLCA	1	4.35097	1	-1.63685	0	3	1	SFANINLYR	HLA-A*31:01	0.862007	0.02	0.990682
NSD1	ENST00000439151	p.C1931R	BLCA	1	2.88848	1	2.71447	1	0	0	RQNQCFSKR	HLA-A*31:01	0.597842	0.16	1
PIK3CA	ENST00000263967	p.R274K	BLCA	1	4.32025	1	1.66866	1	0	0	KYIKSCIMLGR	HLA-A*31:01	0.140575	1.5	0.666827
PIK3CA	ENST00000263967	p.E674Q	BLCA	1	4.40138	1	1.86596	1	0	0	SQMHNKTVSQR	HLA-A*31:01	0.102858	2	0.999996
RUNX1	ENST00000300305	p.R157I	BLCA	1	3.40622	1	2.03311	1	0	0	AIFNDLRFVGR	HLA-A*31:01	0.224088	0.91	0.999998
RUNX1	ENST00000300305	p.R157I	BLCA	1	3.40622	1	2.03311	1	0	0	IFNDLRFVGR	HLA-A*31:01	0.601881	0.15	1
RUNX1	ENST00000300305	p.R166P	BLCA	1	5.17608	1	2.4297	1	1	0	RFVGPSGR	HLA-A*31:01	0.284862	0.65	1
TP53	ENST00000269305	p.E204Q	BLCA	1	3.21593	1	-1.624	0	3	1	VQYLDDRNTFR	HLA-A*31:01	0.310053	0.59	0.979128
ATM	ENST00000278616	p.E2164G	BLCA	1	3.5584	1	2.01457	1	0	0	SLGSVYSLY	HLA-A*01:01	0.660601	0.23	0.623166
MSH2	ENST00000233146	p.M453I	BLCA	1	2.43727	1	1.41282	1	0	0	KFQEIIETTL	HLA-A*24:02	0.490725	0.41	0.913958
EP300	ENST00000263253	p.D1399Y	BLCA	1	3.20014	1		0	2	1	RVYISYLY	HLA-A*03:01	0.255452	0.76	1
EEF1A1	ENST00000316292	p.R430T	BLCA	1	0.964505	0	1.72275	1	2	1	MTQTVAVGVIK	HLA-A*11:01	0.167362	1.4	0.841491
ERCC2	ENST00000391945	p.R75K	BLCA	1	0.0973573	0	2.59679	1	2	1	KTVPEIEK	HLA-A*11:01	0.190412	1.2	0.999442
ERBB3	ENST00000267101	p.T355P	BLCA	1	2.68761	1	2.34021	1	1	0	SNIDGFVNCPK	HLA-A*11:01	0.096723	2	0.867853
EPHB6	ENST00000392957	p.G848R	BLCA	1	4.38374	1	3.06338	1	0	0	TSSDVWSFR	HLA-A*11:01	0.421618	0.46	0.54121
EP300	ENST00000263253	p.S1400R	BLCA	1	1.96626	0	2.68132	1	2	1	RVYISYLDR	HLA-A*11:01	0.513034	0.32	0.914953
EP300	ENST00000263253	p.D1399Y	BLCA	1	3.20014	1		0	2	1	RVYISYLY	HLA-A*11:01	0.182338	1.3	0.969815
EEF1A1	ENST00000316292	p.V433F	BLCA	1	1.41397	0	2.99373	1	2	1	QTFAVGVIK	HLA-A*11:01	0.851943	0.04	0.995627
DICER1	ENST00000526495	p.N1742S	BLCA	1	2.61449	1	1.14776	0	2	1	STIFASLAVK	HLA-A*11:01	0.799712	0.08	0.976182
TSC1	ENST00000298552	p.R190P	BLCA	1	2.66711	1	2.16263	1	0	0	SVYALFHPLY	HLA-A*03:01	0.26682	0.72	1
DDX3X	ENST00000399959	p.D354V	BLCA	1	1.38732	0	2.50969	1	2	1	LVMGFEPQIRR	HLA-A*11:01	0.163855	1.4	0.954655
CHD4	ENST00000357008	p.E752K	BLCA	1	2.97993	1	2.76594	1	0	0	GTDTILADK	HLA-A*11:01	0.708215	0.14	0.995385
CDH1	ENST00000261769	p.E386K	BLCA	1	2.57619	1	2.86761	1	0	0	TTYKGQVPK	HLA-A*11:01	0.955116	0.01	0.999856
BRAF	ENST00000288602	p.R575K	BLCA	1	4.51172	1	2.1	1	3	1	KSIIHKDLK	HLA-A*11:01	0.52597	0.3	0.569481
ATM	ENST00000278616	p.E2039K	BLCA	1	5.98215	1	1.90951	1	0	0	RTYEHKAMWGK	HLA-A*11:01	0.510301	0.32	0.999804
ARID1A	ENST00000324856	p.G1063V	BLCA	1	3.15196	1	2.43037	1	0	0	GVLTQVNKNK	HLA-A*11:01	0.445323	0.41	0.973749
FBXW7	ENST00000281708	p.D642G	BLCA	1	3.23752	1	1.33286	1	1	0	TSSGDGTVK	HLA-A*11:01	0.273658	0.83	0.944537
FBXW7	ENST00000281708	p.D642G	BLCA	1	3.23752	1	1.33286	1	1	0	ITSSGDGTVK	HLA-A*11:01	0.355498	0.59	0.664046
FBXW7	ENST00000281708	p.D520N	BLCA	1	5.44501	1	1.90829	1	2	1	GAYNFMVK	HLA-A*11:01	0.169664	1.3	0.979314
FBXW7	ENST00000281708	p.G517R	BLCA	1	2.52077	1	2.97193	1	2	1	RAYDFMVK	HLA-A*11:01	0.317311	0.69	0.99474
FGFR2	ENST00000457416	p.P414L	BLCA	1	4.34303	1	1.6422	1	0	0	FSSQLAVHK	HLA-A*11:01	0.557903	0.27	0.75129
GNA13	ENST00000439174	p.E58K	BLCA	1	1.04325	0	2.49704	1	2	1	KSGKSTFLK	HLA-A*11:01	0.715586	0.13	0.973329
JAK3	ENST00000458235	p.D707H	BLCA	1	3.06889	1	2.54988	1	0	0	QTLSLEAHK	HLA-A*11:01	0.623588	0.22	0.75942
MSH2	ENST00000233146	p.I274M	BLCA	1	2.60737	1	1.2064	1	0	0	SSLSAVMK	HLA-A*11:01	0.178799	1.3	0.809462
MSH2	ENST00000233146	p.I274M	BLCA	1	2.60737	1	1.2064	1	0	0	AVSSLSAVMK	HLA-A*11:01	0.80449	0.07	0.949063
MSH2	ENST00000233146	p.Q264H	BLCA	1	2.43105	1	1.42398	1	0	0	AVLPEMENH	HLA-A*11:01	0.100762	2	0.971235
MTOR	ENST00000361445	p.L2209V	BLCA	1	2.89518	1	2.36912	1	3	1	VANDPTSLR	HLA-A*11:01	0.463439	0.37	0.608451
MTOR	ENST00000361445	p.L2209V	BLCA	1	2.89518	1	2.36912	1	3	1	VANDPTSLRK	HLA-A*11:01	0.637659	0.21	0.739923
NAV3	ENST00000536525	p.S1722F	BLCA	1	2.72462	1	1.49262	1	0	0	QAFGKKKFTK	HLA-A*11:01	0.235947	0.95	0.596322
NF1	ENST00000358273	p.R2450Q	BLCA	1	2.60579	1	1.31751	1	0	0	TVSEEVQSR	HLA-A*11:01	0.224229	1	0.682556
PIK3CA	ENST00000263967	p.L956F	BLCA	1	5.04117	1	1.26258	1	2	1	FTQDFLIVISK	HLA-A*11:01	0.268858	0.84	0.994186
RHOA	ENST00000418115	p.L22P	BLCA	1	2.70669	1		0	4	1	KTCLPIVFSK	HLA-A*11:01	0.823386	0.06	0.732063
RHOA	ENST00000418115	p.C20G	BLCA	1	2.11042	0	1.78	1	3	1	KTGLLIVFSK	HLA-A*11:01	0.439841	0.42	0.779596
ARID1A	ENST00000324856	p.G1063V	BLCA	1	3.15196	1	2.43037	1	0	0	GVLTQVNK	HLA-A*11:01	0.123994	1.7	0.999563
TSC1	ENST00000298552	p.P613L	BLCA	1	2.67099	1	1.87101	1	0	0	HLFEVALLK	HLA-A*03:01	0.94393	0.01	1
RPS6KA3	ENST00000379565	p.E588K	BLCA	1	2.93486	1	3.00361	1	0	0	ANFVAPKVLK	HLA-A*11:01	0.341883	0.62	0.798794
GNA13	ENST00000439174	p.E58K	BLCA	1	1.04325	0	2.49704	1	2	1	KILLLGAGK	HLA-A*03:01	0.766657	0.09	0.989831
MTOR	ENST00000361445	p.L2209V	BLCA	1	2.89518	1	2.36912	1	3	1	VANDPTSLR	HLA-A*03:01	0.263925	0.73	0.990252
MSH6	ENST00000234420	p.E487K	BLCA	1	2.83659	1	2.41536	1	0	0	KVARVEQTK	HLA-A*03:01	0.784981	0.08	1
MSH2	ENST00000233146	p.I274M	BLCA	1	2.60737	1	1.2064	1	0	0	AVSSLSAVMK	HLA-A*03:01	0.675195	0.16	1
MET	ENST00000318493	p.F1142L	BLCA	1	2.65794	1	1.61453	1	1	0	QLLTEGIIMK	HLA-A*03:01	0.492439	0.34	0.910572
MET	ENST00000318493	p.F1142L	BLCA	1	2.65794	1	1.61453	1	1	0	LLTEGIIMK	HLA-A*03:01	0.671406	0.16	0.846059
GNA13	ENST00000439174	p.E58K	BLCA	1	1.04325	0	2.49704	1	2	1	KSGKSTFLK	HLA-A*03:01	0.702368	0.14	1
FLT3	ENST00000241453	p.G846D	BLCA	1	3.32628	1	1.66553	1	0	0	VVRDNARLPVK	HLA-A*03:01	0.115387	1.5	0.999751
TP53	ENST00000269305	p.E287Q	BLCA	1	4.88072	1	0.570561	0	2	1	RTEEQNLRKK	HLA-A*03:01	0.182736	1.1	1
FBXW7	ENST00000281708	p.D642G	BLCA	1	3.23752	1	1.33286	1	1	0	ITSSGDGTVK	HLA-A*03:01	0.323625	0.6	1
FBXW7	ENST00000281708	p.D642G	BLCA	1	3.23752	1	1.33286	1	1	0	TSSGDGTVK	HLA-A*03:01	0.103628	1.7	0.99805
FBXW7	ENST00000281708	p.D520N	BLCA	1	5.44501	1	1.90829	1	2	1	GAYNFMVK	HLA-A*03:01	0.112894	1.6	0.999998
FBXW7	ENST00000281708	p.G517R	BLCA	1	2.52077	1	2.97193	1	2	1	RAYDFMVK	HLA-A*03:01	0.303454	0.64	1
FAT1	ENST00000441802	p.P1560L	BLCA	1	2.74426	1	2.95457	1	0	0	ALWFTASSYK	HLA-A*03:01	0.843402	0.04	1
ERCC2	ENST00000391945	p.R75K	BLCA	1	0.0973573	0	2.59679	1	2	1	KTVPEIEK	HLA-A*03:01	0.12322	1.5	1
MTOR	ENST00000361445	p.L2209V	BLCA	1	2.89518	1	2.36912	1	3	1	VANDPTSLRK	HLA-A*03:01	0.52369	0.3	0.999899
RB1	ENST00000267163	p.D604G	BLCA	1	2.8204	1	1.71204	1	0	0	GMYLSPVRSPK	HLA-A*03:01	0.344166	0.56	1
RHOA	ENST00000418115	p.C20G	BLCA	1	2.11042	0	1.78	1	3	1	GLLIVFSK	HLA-A*03:01	0.148886	1.3	0.999734
RHOA	ENST00000418115	p.G17A	BLCA	1	3.47644	1	2.67972	1	2	1	IVGDGACAK	HLA-A*03:01	0.42254	0.43	0.995969
RHOA	ENST00000418115	p.K118N	BLCA	1	3.46925	1	2.41098	1	1	0	IILVGNNK	HLA-A*03:01	0.082565	2	1
RHOA	ENST00000418115	p.L22P	BLCA	1	2.70669	1		0	4	1	KTCLPIVFSK	HLA-A*03:01	0.746381	0.1	0.999996
RHOA	ENST00000418115	p.C20G	BLCA	1	2.11042	0	1.78	1	3	1	KTGLLIVFSK	HLA-A*03:01	0.343973	0.56	0.999999
RHOA	ENST00000418115	p.Q63K	BLCA	1	3.10115	1	1.3971	1	4	1	ALWDTAGK	HLA-A*03:01	0.253839	0.76	1
RPS6KA3	ENST00000379565	p.E588K	BLCA	1	2.93486	1	3.00361	1	0	0	FVAPKVLK	HLA-A*03:01	0.171883	1.1	0.999974
RPS6KA3	ENST00000379565	p.E588K	BLCA	1	2.93486	1	3.00361	1	0	0	YTANFVAPK	HLA-A*03:01	0.689347	0.14	0.999995
RUNX1	ENST00000300305	p.R157I	BLCA	1	3.40622	1	2.03311	1	0	0	AIFNDLRFVGR	HLA-A*03:01	0.082817	1.9	0.643457
SMARCA4	ENST00000429416	p.G911D	BLCA	1	3.03168	1	2.96244	1	1	0	LTDTPLQNK	HLA-A*03:01	0.434601	0.41	0.995751
SMARCA4	ENST00000429416	p.G911D	BLCA	1	3.03168	1	2.96244	1	1	0	LLTDTPLQNK	HLA-A*03:01	0.479699	0.35	0.987678
SMARCB1	ENST00000263121	p.R370S	BLCA	1	3.31087	1	2.34487	1	0	0	KIRDQDSNTRR	HLA-A*03:01	0.095666	1.8	1
TP53	ENST00000269305	p.E285Q	BLCA	1	4.69619	1		0	4	1	RTQEENLRK	HLA-A*03:01	0.703011	0.14	0.999978
TP53	ENST00000269305	p.E287Q	BLCA	1	4.88072	1	0.570561	0	2	1	RTEEQNLRK	HLA-A*03:01	0.497742	0.33	0.99922
TP53	ENST00000269305	p.E285Q	BLCA	1	4.69619	1		0	4	1	RTQEENLRKK	HLA-A*03:01	0.385975	0.49	1
RHOA	ENST00000418115	p.G17A	BLCA	1	3.47644	1	2.67972	1	2	1	IVGDGACAK	HLA-A*11:01	0.520963	0.31	0.987496
RPS6KA3	ENST00000379565	p.E588K	BLCA	1	2.93486	1	3.00361	1	0	0	FVAPKVLK	HLA-A*11:01	0.185018	1.2	0.976848
MLH1	ENST00000231790	p.K254N	BLCA	1	3.20645	1	1.26509	1	0	0	NYSVNKCIFL	HLA-A*24:02	0.098901	1.8	0.842944
EP300	ENST00000263253	p.D1399Y	BLCA	1	3.20014	1		0	2	1	SYLYSVHF	HLA-A*24:02	0.819213	0.1	0.99999
EP300	ENST00000263253	p.S1400R	BLCA	1	1.96626	0	2.68132	1	2	1	ISYLDRVHF	HLA-A*24:02	0.196268	1.1	0.71416
EP300	ENST00000263253	p.S1400R	BLCA	1	1.96626	0	2.68132	1	2	1	SYLDRVHFF	HLA-A*24:02	0.996924	0.01	1
EP300	ENST00000263253	p.D1399Y	BLCA	1	3.20014	1		0	2	1	VYISYLYSVHF	HLA-A*24:02	0.793155	0.12	0.999995
EP300	ENST00000263253	p.D1399Y	BLCA	1	3.20014	1		0	2	1	SYLYSVHFF	HLA-A*24:02	0.987528	0.01	0.999999
EP300	ENST00000263253	p.S1400R	BLCA	1	1.96626	0	2.68132	1	2	1	SYLDRVHF	HLA-A*24:02	0.857926	0.08	1
EP300	ENST00000263253	p.S1400R	BLCA	1	1.96626	0	2.68132	1	2	1	YLDRVHFF	HLA-A*24:02	0.597235	0.28	0.990733
EP300	ENST00000263253	p.D1399Y	BLCA	1	3.20014	1		0	2	1	YLYSVHFF	HLA-A*24:02	0.416185	0.5	0.998582
CREBBP	ENST00000262367	p.D1435G	BLCA	1	3.49688	1	2.67667	1	1	0	YLGSIHFF	HLA-A*24:02	0.733858	0.16	0.997976
EP300	ENST00000263253	p.S1400R	BLCA	1	1.96626	0	2.68132	1	2	1	YISYLDRVHFF	HLA-A*24:02	0.847339	0.09	0.984196
EP300	ENST00000263253	p.S1400R	BLCA	1	1.96626	0	2.68132	1	2	1	VYISYLDRVHF	HLA-A*24:02	0.858661	0.08	0.999986
EP300	ENST00000263253	p.S1400R	BLCA	1	1.96626	0	2.68132	1	2	1	ISYLDRVHFF	HLA-A*24:02	0.971891	0.01	0.992911
EP300	ENST00000263253	p.D1399Y	BLCA	1	3.20014	1		0	2	1	VYISYLYSV	HLA-A*24:02	0.899597	0.06	0.991581
EP300	ENST00000263253	p.D1399Y	BLCA	1	3.20014	1		0	2	1	ISYLYSVHF	HLA-A*24:02	0.239192	0.9	0.884048
EEF1A1	ENST00000316292	p.V433F	BLCA	1	1.41397	0	2.99373	1	2	1	RFAVRDMRQTF	HLA-A*24:02	0.611603	0.27	0.983065
EP300	ENST00000263253	p.S1400R	BLCA	1	1.96626	0	2.68132	1	2	1	VYISYLDRV	HLA-A*24:02	0.845828	0.09	0.770709
EP300	ENST00000263253	p.C1247F	BLCA	1	4.47373	1	2.48856	1	0	0	TLDPELFVEF	HLA-A*24:02	0.431165	0.48	0.530978
EP300	ENST00000263253	p.D1399Y	BLCA	1	3.20014	1		0	2	1	YISYLYSVHFF	HLA-A*24:02	0.478242	0.42	0.845536
EP300	ENST00000263253	p.D1399Y	BLCA	1	3.20014	1		0	2	1	ISYLYSVHFF	HLA-A*24:02	0.806945	0.11	0.980485
EPHB6	ENST00000392957	p.G848R	BLCA	1	4.38374	1	3.06338	1	0	0	VWSFRILMW	HLA-A*24:02	0.711736	0.17	0.985168
ERBB2	ENST00000269571	p.R103Q	BLCA	1	2.81792	1	2.46541	1	0	0	RIVQGTQLF	HLA-A*24:02	0.481524	0.42	0.951968
ERBB3	ENST00000267101	p.D1327Y	BLCA	1	2.46617	1	1.251	1	0	0	YYWHSRLF	HLA-A*24:02	0.748461	0.15	0.999965
ERBB3	ENST00000267101	p.D1327Y	BLCA	1	2.46617	1	1.251	1	0	0	AFDNPYYW	HLA-A*24:02	0.557414	0.31	0.999978
ERBB3	ENST00000267101	p.D1327Y	BLCA	1	2.46617	1	1.251	1	0	0	PYYWHSRLF	HLA-A*24:02	0.918014	0.05	1
ERBB3	ENST00000267101	p.D1327Y	BLCA	1	2.46617	1	1.251	1	0	0	SAFDNPYYW	HLA-A*24:02	0.568271	0.31	0.994006
ERCC2	ENST00000391945	p.R75K	BLCA	1	0.0973573	0	2.59679	1	2	1	IYCSKTVPEI	HLA-A*24:02	0.364626	0.57	0.937086
ERCC2	ENST00000391945	p.Y209C	BLCA	1	1.6438	0	2.84767	1	2	1	VYSCHYLL	HLA-A*24:02	0.188729	1.2	0.999971
FBXW7	ENST00000281708	p.D520N	BLCA	1	5.44501	1	1.90829	1	2	1	RVVSGAYNF	HLA-A*24:02	0.575243	0.3	0.66378
FBXW7	ENST00000281708	p.D520N	BLCA	1	5.44501	1	1.90829	1	2	1	AYNFMVKVW	HLA-A*24:02	0.802347	0.11	0.998013
KDM6A	ENST00000377967	p.G1215A	BLCA	1	3.37801	1	2.38971	1	0	0	IQRPADLVW	HLA-A*24:02	0.154666	1.3	0.52505
KDM6A	ENST00000377967	p.G1215A	BLCA	1	3.37801	1	2.38971	1	0	0	RFIQRPADLVW	HLA-A*24:02	0.50442	0.39	0.664426
MLH1	ENST00000231790	p.K254N	BLCA	1	3.20645	1	1.26509	1	0	0	NYSVNKCIF	HLA-A*24:02	0.459201	0.45	0.98743
CREBBP	ENST00000262367	p.D1435G	BLCA	1	3.49688	1	2.67667	1	1	0	SYLGSIHF	HLA-A*24:02	0.91975	0.05	1
CREBBP	ENST00000262367	p.S1436N	BLCA	1	2.43492	1	1.93568	1	1	0	SYLDNIHFF	HLA-A*24:02	0.998284	0.01	1
RPS6KA3	ENST00000379565	p.E588K	BLCA	1	2.93486	1	3.00361	1	0	0	TANFVAPKVLK	HLA-A*11:01	0.162987	1.4	0.769744
TP53	ENST00000269305	p.E285Q	BLCA	1	4.69619	1		0	4	1	RTQEENLRKK	HLA-A*11:01	0.477357	0.35	0.986569
ATM	ENST00000278616	p.D2889H	BLCA	1	4.66299	1	2.94961	1	0	0	VHIHLGVAF	HLA-A*24:02	0.287519	0.78	0.77742
ATM	ENST00000278616	p.D317G	BLCA	1	4.03035	1	1.807	1	0	0	LYNLYGLLV	HLA-A*24:02	0.422797	0.49	0.867826
ATM	ENST00000278616	p.D317G	BLCA	1	4.03035	1	1.807	1	0	0	LYGLLVNEI	HLA-A*24:02	0.656252	0.23	0.980523
ATM	ENST00000278616	p.I2888L	BLCA	1	3.88502	1	2.28621	1	0	0	VHLDLGVAF	HLA-A*24:02	0.357403	0.59	0.868988
TSC1	ENST00000298552	p.P613L	BLCA	1	2.67099	1	1.87101	1	0	0	HLFEVALLK	HLA-A*11:01	0.885002	0.02	0.81679
TSC1	ENST00000298552	p.R190P	BLCA	1	2.66711	1	2.16263	1	0	0	SVYALFHPLY	HLA-A*11:01	0.42231	0.46	0.769231
TP53	ENST00000269305	p.E285Q	BLCA	1	4.69619	1		0	4	1	RTQEENLRK	HLA-A*11:01	0.814649	0.07	0.999571
CREBBP	ENST00000262367	p.S1436N	BLCA	1	2.43492	1	1.93568	1	1	0	ISYLDNIHF	HLA-A*24:02	0.244156	0.89	0.959836
TP53	ENST00000269305	p.E287Q	BLCA	1	4.88072	1	0.570561	0	2	1	RTEEQNLRK	HLA-A*11:01	0.612984	0.23	0.996538
SMARCA4	ENST00000429416	p.G911D	BLCA	1	3.03168	1	2.96244	1	1	0	LTDTPLQNK	HLA-A*11:01	0.64751	0.19	0.992741
SMAD4	ENST00000342988	p.Y412D	BLCA	1	3.3617	1	1.39223	1	0	0	AVFVQSDYLDR	HLA-A*11:01	0.098388	2	0.832145
RUNX1	ENST00000300305	p.K110N	BLCA	1	4.7929	1	1.95001	1	2	1	NTLPIAFK	HLA-A*11:01	0.220759	1.1	0.991532
RUNX1	ENST00000300305	p.R166P	BLCA	1	5.17608	1	2.4297	1	1	0	FVGPSGRGK	HLA-A*11:01	0.358189	0.58	0.75344
RPS6KA3	ENST00000379565	p.E588K	BLCA	1	2.93486	1	3.00361	1	0	0	YTANFVAPK	HLA-A*11:01	0.913148	0.01	0.994161
ATM	ENST00000278616	p.D317G	BLCA	1	4.03035	1	1.807	1	0	0	LYNLYGLL	HLA-A*24:02	0.127999	1.6	0.997469
ATM	ENST00000278616	p.E2039K	BLCA	1	5.98215	1	1.90951	1	0	0	TYEHKAMW	HLA-A*24:02	0.218951	0.98	0.959575
CHD4	ENST00000357008	p.Q1155E	BLCA	1	2.99548	1	3.0271	1	0	0	DWNPHNDIEAF	HLA-A*24:02	0.17962	1.2	0.973974
CHEK2	ENST00000382580	p.H382Y	BLCA	1	2.7591	1	2.56832	1	1	0	QYLYENGII	HLA-A*24:02	0.364502	0.57	0.788346
CREBBP	ENST00000262367	p.S1436N	BLCA	1	2.43492	1	1.93568	1	1	0	SYLDNIHF	HLA-A*24:02	0.95084	0.03	1
CREBBP	ENST00000262367	p.S1436N	BLCA	1	2.43492	1	1.93568	1	1	0	YLDNIHFF	HLA-A*24:02	0.836274	0.09	0.997464
CREBBP	ENST00000262367	p.D1435G	BLCA	1	3.49688	1	2.67667	1	1	0	VYISYLGSIHF	HLA-A*24:02	0.925175	0.04	0.999988
CREBBP	ENST00000262367	p.D1435G	BLCA	1	3.49688	1	2.67667	1	1	0	YISYLGSIHFF	HLA-A*24:02	0.852318	0.08	0.980544
CREBBP	ENST00000262367	p.S1436N	BLCA	1	2.43492	1	1.93568	1	1	0	VYISYLDNIHF	HLA-A*24:02	0.925736	0.04	1
CREBBP	ENST00000262367	p.S1436N	BLCA	1	2.43492	1	1.93568	1	1	0	YISYLDNIHFF	HLA-A*24:02	0.960212	0.02	0.995302
CREBBP	ENST00000262367	p.D1435G	BLCA	1	3.49688	1	2.67667	1	1	0	ISYLGSIHFF	HLA-A*24:02	0.962117	0.02	0.987668
CREBBP	ENST00000262367	p.S1436N	BLCA	1	2.43492	1	1.93568	1	1	0	ISYLDNIHFF	HLA-A*24:02	0.990433	0.01	0.994697
CREBBP	ENST00000262367	p.S1436N	BLCA	1	2.43492	1	1.93568	1	1	0	SYLDNIHFFR	HLA-A*24:02	0.931845	0.03	0.86674
CREBBP	ENST00000262367	p.D1435G	BLCA	1	3.49688	1	2.67667	1	1	0	VYISYLGSI	HLA-A*24:02	0.852064	0.08	0.999232
CREBBP	ENST00000262367	p.D1435G	BLCA	1	3.49688	1	2.67667	1	1	0	ISYLGSIHF	HLA-A*24:02	0.36578	0.57	0.897048
CREBBP	ENST00000262367	p.D1435G	BLCA	1	3.49688	1	2.67667	1	1	0	SYLGSIHFF	HLA-A*24:02	0.996669	0.01	1
CREBBP	ENST00000262367	p.S1436N	BLCA	1	2.43492	1	1.93568	1	1	0	VYISYLDNI	HLA-A*24:02	0.957518	0.02	0.99995
ZFHX3	ENST00000268489	p.I2189M	BLCA	1	2.57312	1	2.55567	1	0	0	SGLPQKVMKHW	HLA-B*57:01	0.169177	0.94	0.615602

## Sheet: BRCA
gene	transcript	protein_change	CODE	recurrrence	eigen score (cancer)	New_Linear (cancer-focused) flag	eigen score (functional)	New_Linear (functional) flag	New_nmethods	New_3D mutational hotspot flag	kmer	allele	NetMHCpan4_EL_score	NetMHCpan4_EL_rank	APPM_Score
IDH1	ENST00000415913	p.R132H	GBM,LGG,LAML,BLCA,PRAD,BRCA	379	6.90746	1	1.55372	1	3	1	IIGHHAYGDQY	HLA-A*01:01	0.104804	1.8	0.549698
IDH1	ENST00000415913	p.R132H	GBM,LGG,LAML,BLCA,PRAD,BRCA	379	6.90746	1	1.55372	1	3	1	IIIGHHAY	HLA-B*15:01	0.456379	0.31	1
IDH1	ENST00000415913	p.R132H	GBM,LGG,LAML,BLCA,PRAD,BRCA	379	6.90746	1	1.55372	1	3	1	IIIGHHAY	HLA-B*35:01	0.220411	0.65	1
IDH1	ENST00000415913	p.R132H	GBM,LGG,LAML,BLCA,PRAD,BRCA	379	6.90746	1	1.55372	1	3	1	KPIIIGHHAY	HLA-B*35:01	0.705467	0.13	1
IDH1	ENST00000415913	p.R132H	GBM,LGG,LAML,BLCA,PRAD,BRCA	379	6.90746	1	1.55372	1	3	1	IIIGHHAY	HLA-A*29:02	0.230275	0.55	1
IDH1	ENST00000415913	p.R132H	GBM,LGG,LAML,BLCA,PRAD,BRCA	379	6.90746	1	1.55372	1	3	1	IGHHAYGDQY	HLA-A*29:02	0.0517	1.7	0.999999
PIK3CA	ENST00000263967	p.E545K	ESCA,CESC,UCS,SKCM,TGCT,LUSC,READ,GBM,CHOL,STAD,LGG,HNSC,BLCA,KIRC,UCEC,LUAD,COAD,BRCA,OV	217	13.0312	1	1.23053	1	4	1	ITKQEKDFLW	HLA-B*57:01	0.882662	0.03	0.997351
PIK3CA	ENST00000263967	p.E545K	ESCA,CESC,UCS,SKCM,TGCT,LUSC,READ,GBM,CHOL,STAD,LGG,HNSC,BLCA,KIRC,UCEC,LUAD,COAD,BRCA,OV	217	13.0312	1	1.23053	1	4	1	SEITKQEKDFL	HLA-B*44:03	0.047282	1.6	0.974974
PIK3CA	ENST00000263967	p.E545K	ESCA,CESC,UCS,SKCM,TGCT,LUSC,READ,GBM,CHOL,STAD,LGG,HNSC,BLCA,KIRC,UCEC,LUAD,COAD,BRCA,OV	217	13.0312	1	1.23053	1	4	1	SEITKQEKDFL	HLA-B*40:01	0.252099	0.78	0.993155
PIK3CA	ENST00000263967	p.E545K	ESCA,CESC,UCS,SKCM,TGCT,LUSC,READ,GBM,CHOL,STAD,LGG,HNSC,BLCA,KIRC,UCEC,LUAD,COAD,BRCA,OV	217	13.0312	1	1.23053	1	4	1	SEITKQEKDF	HLA-B*44:03	0.784306	0.08	1
PIK3CA	ENST00000263967	p.E545K	ESCA,CESC,UCS,SKCM,TGCT,LUSC,READ,GBM,CHOL,STAD,LGG,HNSC,BLCA,KIRC,UCEC,LUAD,COAD,BRCA,OV	217	13.0312	1	1.23053	1	4	1	SEITKQEKDF	HLA-B*44:02	0.811008	0.06	0.957396
PIK3CA	ENST00000263967	p.E545K	ESCA,CESC,UCS,SKCM,TGCT,LUSC,READ,GBM,CHOL,STAD,LGG,HNSC,BLCA,KIRC,UCEC,LUAD,COAD,BRCA,OV	217	13.0312	1	1.23053	1	4	1	STRDPLSEITK	HLA-A*11:01	0.681787	0.15	0.885634
KRAS	ENST00000256078	p.G12D	ESCA,CESC,UCS,PAAD,THYM,READ,KIRP,GBM,BLCA,LAML,STAD,UCEC,PRAD,LUAD,BRCA,COAD,LIHC,SKCM	162	2.60804	1		0	4	1	VVVGADGVGK	HLA-A*11:01	0.562969	0.26	0.925219
KRAS	ENST00000256078	p.G12D	ESCA,CESC,UCS,PAAD,THYM,READ,KIRP,GBM,BLCA,LAML,STAD,UCEC,PRAD,LUAD,BRCA,COAD,LIHC,SKCM	162	2.60804	1		0	4	1	VVGADGVGK	HLA-A*11:01	0.645927	0.2	0.882996
KRAS	ENST00000256078	p.G12D	ESCA,CESC,UCS,PAAD,THYM,READ,KIRP,GBM,BLCA,LAML,STAD,UCEC,PRAD,LUAD,BRCA,COAD,LIHC,SKCM	162	2.60804	1		0	4	1	VVGADGVGK	HLA-A*03:01	0.472886	0.35	0.846445
PIK3CA	ENST00000263967	p.E542K	CESC,LUSC,KIRP,GBM,STAD,LGG,HNSC,BLCA,UCEC,PRAD,LUAD,BRCA,COAD,LIHC	148	12.8206	1	0.31654	0	4	1	KITEQEKDFLW	HLA-B*57:01	0.131045	1.2	0.943841
PIK3CA	ENST00000263967	p.E542K	CESC,LUSC,KIRP,GBM,STAD,LGG,HNSC,BLCA,UCEC,PRAD,LUAD,BRCA,COAD,LIHC	148	12.8206	1	0.31654	0	4	1	STRDPLSK	HLA-A*03:01	0.190255	1	1
PIK3CA	ENST00000263967	p.E542K	CESC,LUSC,KIRP,GBM,STAD,LGG,HNSC,BLCA,UCEC,PRAD,LUAD,BRCA,COAD,LIHC	148	12.8206	1	0.31654	0	4	1	AISTRDPLSK	HLA-A*03:01	0.743143	0.1	0.914847
PIK3CA	ENST00000263967	p.E542K	CESC,LUSC,KIRP,GBM,STAD,LGG,HNSC,BLCA,UCEC,PRAD,LUAD,BRCA,COAD,LIHC	148	12.8206	1	0.31654	0	4	1	STRDPLSK	HLA-A*11:01	0.142407	1.5	0.983033
PIK3CA	ENST00000263967	p.E542K	CESC,LUSC,KIRP,GBM,STAD,LGG,HNSC,BLCA,UCEC,PRAD,LUAD,BRCA,COAD,LIHC	148	12.8206	1	0.31654	0	4	1	KAISTRDPLSK	HLA-A*03:01	0.234136	0.81	0.997554
PIK3CA	ENST00000263967	p.E542K	CESC,LUSC,KIRP,GBM,STAD,LGG,HNSC,BLCA,UCEC,PRAD,LUAD,BRCA,COAD,LIHC	148	12.8206	1	0.31654	0	4	1	AISTRDPLSK	HLA-A*11:01	0.538063	0.29	0.680233
KRAS	ENST00000256078	p.G12V	CESC,UCS,LUAD,TGCT,READ,KIRP,STAD,LAML,THCA,BLCA,UCEC,PAAD,COAD,BRCA,OV	143	9.0785	1	2.36166	1	4	1	KLVVVGAVGV	HLA-A*02:07	0.028145	1.6	0.911263
KRAS	ENST00000256078	p.G12V	CESC,UCS,LUAD,TGCT,READ,KIRP,STAD,LAML,THCA,BLCA,UCEC,PAAD,COAD,BRCA,OV	143	9.0785	1	2.36166	1	4	1	KLVVVGAVGV	HLA-A*02:01	0.253651	0.87	0.701879
KRAS	ENST00000256078	p.G12V	CESC,UCS,LUAD,TGCT,READ,KIRP,STAD,LAML,THCA,BLCA,UCEC,PAAD,COAD,BRCA,OV	143	9.0785	1	2.36166	1	4	1	VVVGAVGVGK	HLA-A*11:01	0.676589	0.16	0.992877
KRAS	ENST00000256078	p.G12V	CESC,UCS,LUAD,TGCT,READ,KIRP,STAD,LAML,THCA,BLCA,UCEC,PAAD,COAD,BRCA,OV	143	9.0785	1	2.36166	1	4	1	VVVGAVGVGK	HLA-A*03:01	0.618586	0.2	0.999996
KRAS	ENST00000256078	p.G12V	CESC,UCS,LUAD,TGCT,READ,KIRP,STAD,LAML,THCA,BLCA,UCEC,PAAD,COAD,BRCA,OV	143	9.0785	1	2.36166	1	4	1	VVGAVGVGK	HLA-A*11:01	0.830822	0.05	0.991633
KRAS	ENST00000256078	p.G12V	CESC,UCS,LUAD,TGCT,READ,KIRP,STAD,LAML,THCA,BLCA,UCEC,PAAD,COAD,BRCA,OV	143	9.0785	1	2.36166	1	4	1	VVGAVGVGK	HLA-A*03:01	0.802013	0.06	1
TP53	ENST00000269305	p.R248Q	ESCA,UCS,LUSC,READ,SARC,LIHC,GBM,STAD,LAML,LGG,HNSC,BLCA,UCEC,PRAD,PAAD,OV,BRCA,COAD	116	23.4545	1	2.27812	1	4	1	GMNQRPILTI	HLA-A*02:01	0.154408	1.4	0.514166
TP53	ENST00000269305	p.R248Q	ESCA,UCS,LUSC,READ,SARC,LIHC,GBM,STAD,LAML,LGG,HNSC,BLCA,UCEC,PRAD,PAAD,OV,BRCA,COAD	116	23.4545	1	2.27812	1	4	1	GMNQRPILTI	HLA-A*02:03	0.468042	0.83	0.8997
TP53	ENST00000269305	p.R248Q	ESCA,UCS,LUSC,READ,SARC,LIHC,GBM,STAD,LAML,LGG,HNSC,BLCA,UCEC,PRAD,PAAD,OV,BRCA,COAD	116	23.4545	1	2.27812	1	4	1	NQRPILTII	HLA-B*51:01	0.123358	1.3	1
TP53	ENST00000269305	p.R248Q	ESCA,UCS,LUSC,READ,SARC,LIHC,GBM,STAD,LAML,LGG,HNSC,BLCA,UCEC,PRAD,PAAD,OV,BRCA,COAD	116	23.4545	1	2.27812	1	4	1	NQRPILTI	HLA-B*51:01	0.081693	1.8	1
KRAS	ENST00000256078	p.G12C	CESC,UCS,PAAD,READ,LIHC,MESO,BLCA,STAD,UCEC,LUAD,KIRC,BRCA,COAD	83	2.51983	1		0	4	1	VVGACGVGK	HLA-A*11:01	0.584478	0.25	0.916473
KRAS	ENST00000256078	p.G12C	CESC,UCS,PAAD,READ,LIHC,MESO,BLCA,STAD,UCEC,LUAD,KIRC,BRCA,COAD	83	2.51983	1		0	4	1	VVVGACGVGK	HLA-A*11:01	0.551843	0.28	0.947433
TP53	ENST00000269305	p.R282W	ESCA,PAAD,LUSC,READ,GBM,LGG,HNSC,STAD,UCEC,PRAD,LUAD,COAD,BRCA,OV,KICH,BLCA	78	23.5698	1	2.29736	1	3	1	VCACPGRDW	HLA-B*57:01	0.193319	0.83	0.726239
TP53	ENST00000269305	p.R282W	ESCA,PAAD,LUSC,READ,GBM,LGG,HNSC,STAD,UCEC,PRAD,LUAD,COAD,BRCA,OV,KICH,BLCA	78	23.5698	1	2.29736	1	3	1	RVCACPGRDW	HLA-B*57:01	0.502834	0.27	0.745501
TP53	ENST00000269305	p.R248W	ESCA,DLBC,UCS,PAAD,LUSC,READ,SARC,LIHC,GBM,CHOL,LGG,PRAD,HNSC,BLCA,UCEC,STAD,SKCM,COAD,BRCA,OV,LUAD	72	23.5606	1	2.42822	1	4	1	GMNWRPILTI	HLA-A*02:03	0.389914	1.2	0.901205
TP53	ENST00000269305	p.R248W	ESCA,DLBC,UCS,PAAD,LUSC,READ,SARC,LIHC,GBM,CHOL,LGG,PRAD,HNSC,BLCA,UCEC,STAD,SKCM,COAD,BRCA,OV,LUAD	72	23.5606	1	2.42822	1	4	1	NWRPILTIITL	HLA-A*24:02	0.093762	1.9	0.977838
TP53	ENST00000269305	p.R248W	ESCA,DLBC,UCS,PAAD,LUSC,READ,SARC,LIHC,GBM,CHOL,LGG,PRAD,HNSC,BLCA,UCEC,STAD,SKCM,COAD,BRCA,OV,LUAD	72	23.5606	1	2.42822	1	4	1	MNWRPILTI	HLA-B*51:01	0.168895	0.95	1
TP53	ENST00000269305	p.R248W	ESCA,DLBC,UCS,PAAD,LUSC,READ,SARC,LIHC,GBM,CHOL,LGG,PRAD,HNSC,BLCA,UCEC,STAD,SKCM,COAD,BRCA,OV,LUAD	72	23.5606	1	2.42822	1	4	1	NWRPILTI	HLA-A*24:02	0.133882	1.5	0.937063
TP53	ENST00000269305	p.Y220C	ESCA,PAAD,LUSC,SARC,LIHC,GBM,STAD,LGG,HNSC,BLCA,UCEC,LUAD,COAD,BRCA,OV,KICH,SKCM	60	23.3625	1	2.28672	1	2	1	VPCEPPEV	HLA-B*51:01	0.40798	0.33	1
IDH1	ENST00000415913	p.R132C	SKCM,THYM,LIHC,CHOL,LGG,LAML,PCPG,BLCA,PRAD,LUAD,BRCA,COAD	50	7.4533	1	2.8966	1	3	1	IIIGCHAY	HLA-B*15:01	0.124737	1.4	1
AKT1	ENST00000554581	p.E17K	CESC,SKCM,UCEC,LUSC,THCA,BLCA,HNSC,PRAD,LUAD,BRCA,COAD	46	2.4368	1	1.79736	1	3	1	KYIKTWRPR	HLA-A*31:01	0.553987	0.19	1
AKT1	ENST00000554581	p.E17K	CESC,SKCM,UCEC,LUSC,THCA,BLCA,HNSC,PRAD,LUAD,BRCA,COAD	46	2.4368	1	1.79736	1	3	1	KEGWLHKRGKY	HLA-B*44:03	0.040609	1.8	0.991782
AKT1	ENST00000554581	p.E17K	CESC,SKCM,UCEC,LUSC,THCA,BLCA,HNSC,PRAD,LUAD,BRCA,COAD	46	2.4368	1	1.79736	1	3	1	KRGKYIKTW	HLA-B*57:01	0.156756	1	0.942417
AKT1	ENST00000554581	p.E17K	CESC,SKCM,UCEC,LUSC,THCA,BLCA,HNSC,PRAD,LUAD,BRCA,COAD	46	2.4368	1	1.79736	1	3	1	WLHKRGKY	HLA-B*15:01	0.084786	1.9	0.99922
AKT1	ENST00000554581	p.E17K	CESC,SKCM,UCEC,LUSC,THCA,BLCA,HNSC,PRAD,LUAD,BRCA,COAD	46	2.4368	1	1.79736	1	3	1	KYIKTWRPRYF	HLA-A*24:02	0.54699	0.32	0.999857
AKT1	ENST00000554581	p.E17K	CESC,SKCM,UCEC,LUSC,THCA,BLCA,HNSC,PRAD,LUAD,BRCA,COAD	46	2.4368	1	1.79736	1	3	1	RGKYIKTW	HLA-B*57:01	0.280646	0.56	0.963968
AKT1	ENST00000554581	p.E17K	CESC,SKCM,UCEC,LUSC,THCA,BLCA,HNSC,PRAD,LUAD,BRCA,COAD	46	2.4368	1	1.79736	1	3	1	RGKYIKTWR	HLA-A*31:01	0.586207	0.16	1
TP53	ENST00000269305	p.G245S	ESCA,PAAD,LUSC,READ,GBM,MESO,STAD,LGG,HNSC,BLCA,UCEC,PRAD,LUAD,COAD,BRCA,OV	40	23.58	1	2.44414	1	4	1	SMNRRPILTI	HLA-A*02:03	0.361856	1.3	0.925894
ERBB2	ENST00000269571	p.S310F	ESCA,CESC,UCEC,BLCA,STAD,HNSC,COAD,BRCA,OV	33	3.78174	1	1.64227	1	2	1	NYLSTDVGF	HLA-A*24:02	0.916067	0.06	0.999925
ERBB2	ENST00000269571	p.S310F	ESCA,CESC,UCEC,BLCA,STAD,HNSC,COAD,BRCA,OV	33	3.78174	1	1.64227	1	2	1	STDVGFCTL	HLA-A*01:01	0.388927	0.54	0.863541
ERBB2	ENST00000269571	p.S310F	ESCA,CESC,UCEC,BLCA,STAD,HNSC,COAD,BRCA,OV	33	3.78174	1	1.64227	1	2	1	PYNYLSTDVGF	HLA-A*24:02	0.428137	0.48	0.951688
PIK3CA	ENST00000263967	p.H1047L	ESCA,CESC,LUSC,LIHC,CHOL,LGG,BLCA,UCEC,SKCM,KIRC,BRCA,HNSC	31	3.16538	1		0	2	1	ALHGGWTTK	HLA-A*11:01	0.687605	0.15	0.960927
TP53	ENST00000269305	p.V157F	ESCA,LUSC,LIHC,HNSC,PRAD,LUAD,COAD,BRCA,OV	31	23.104	1	0.957063	0	3	1	STPPPGTRF	HLA-B*15:01	0.377903	0.44	1
PIK3CA	ENST00000263967	p.H1047L	ESCA,CESC,LUSC,LIHC,CHOL,LGG,BLCA,UCEC,SKCM,KIRC,BRCA,HNSC	31	3.16538	1		0	2	1	ALHGGWTTK	HLA-A*03:01	0.901981	0.03	1
TP53	ENST00000269305	p.V157F	ESCA,LUSC,LIHC,HNSC,PRAD,LUAD,COAD,BRCA,OV	31	23.104	1	0.957063	0	3	1	STPPPGTRFR	HLA-A*11:01	0.310845	0.7	0.811494
PIK3CA	ENST00000263967	p.H1047L	ESCA,CESC,LUSC,LIHC,CHOL,LGG,BLCA,UCEC,SKCM,KIRC,BRCA,HNSC	31	3.16538	1		0	2	1	KQMNDALHGGW	HLA-A*32:01	0.050282	1.8	1
PIK3CA	ENST00000263967	p.N345K	TGCT,SARC,GBM,STAD,BLCA,HNSC,PRAD,BRCA,UCEC	29	12.4085	1	0.712877	0	3	1	KVNIRDIDK	HLA-A*03:01	0.562987	0.26	0.999999
PIK3CA	ENST00000263967	p.N345K	TGCT,SARC,GBM,STAD,BLCA,HNSC,PRAD,BRCA,UCEC	29	12.4085	1	0.712877	0	3	1	ILCATYVKV	HLA-A*02:01	0.266481	0.83	0.931726
PIK3CA	ENST00000263967	p.N345K	TGCT,SARC,GBM,STAD,BLCA,HNSC,PRAD,BRCA,UCEC	29	12.4085	1	0.712877	0	3	1	ATYVKVNIR	HLA-A*11:01	0.663072	0.17	0.977718
PIK3CA	ENST00000263967	p.N345K	TGCT,SARC,GBM,STAD,BLCA,HNSC,PRAD,BRCA,UCEC	29	12.4085	1	0.712877	0	3	1	KILCATYVK	HLA-A*11:01	0.485011	0.35	0.69835
PIK3CA	ENST00000263967	p.N345K	TGCT,SARC,GBM,STAD,BLCA,HNSC,PRAD,BRCA,UCEC	29	12.4085	1	0.712877	0	3	1	KILCATYVK	HLA-A*03:01	0.397952	0.48	0.999764
PIK3CA	ENST00000263967	p.N345K	TGCT,SARC,GBM,STAD,BLCA,HNSC,PRAD,BRCA,UCEC	29	12.4085	1	0.712877	0	3	1	ATYVKVNIR	HLA-A*03:01	0.570047	0.25	0.998694
PIK3CA	ENST00000263967	p.N345K	TGCT,SARC,GBM,STAD,BLCA,HNSC,PRAD,BRCA,UCEC	29	12.4085	1	0.712877	0	3	1	KVNIRDIDKIY	HLA-B*57:01	0.161285	0.97	0.838007
PIK3CA	ENST00000263967	p.N345K	TGCT,SARC,GBM,STAD,BLCA,HNSC,PRAD,BRCA,UCEC	29	12.4085	1	0.712877	0	3	1	ILCATYVKV	HLA-A*02:07	0.072422	0.73	0.567562
PIK3CA	ENST00000263967	p.N345K	TGCT,SARC,GBM,STAD,BLCA,HNSC,PRAD,BRCA,UCEC	29	12.4085	1	0.712877	0	3	1	ATYVKVNIR	HLA-A*31:01	0.820973	0.03	1
TP53	ENST00000269305	p.H193R	ESCA,UCS,UCEC,LUSC,LIHC,LGG,STAD,HNSC,PRAD,LUAD,BRCA,OV,BLCA	24	23.4506	1	2.45657	1	3	1	GLAPPQRLI	HLA-A*02:03	0.747773	0.27	0.99967
TP53	ENST00000269305	p.H193R	ESCA,UCS,UCEC,LUSC,LIHC,LGG,STAD,HNSC,PRAD,LUAD,BRCA,OV,BLCA	24	23.4506	1	2.45657	1	3	1	RLIRVEGNL	HLA-A*02:01	0.132755	1.6	0.724061
TP53	ENST00000269305	p.H193R	ESCA,UCS,UCEC,LUSC,LIHC,LGG,STAD,HNSC,PRAD,LUAD,BRCA,OV,BLCA	24	23.4506	1	2.45657	1	3	1	GLAPPQRLIRV	HLA-A*02:01	0.623603	0.25	0.990747
TP53	ENST00000269305	p.H193R	ESCA,UCS,UCEC,LUSC,LIHC,LGG,STAD,HNSC,PRAD,LUAD,BRCA,OV,BLCA	24	23.4506	1	2.45657	1	3	1	GLAPPQRLI	HLA-A*02:01	0.296588	0.77	0.965307
TP53	ENST00000269305	p.H193R	ESCA,UCS,UCEC,LUSC,LIHC,LGG,STAD,HNSC,PRAD,LUAD,BRCA,OV,BLCA	24	23.4506	1	2.45657	1	3	1	LAPPQRLI	HLA-B*51:01	0.438319	0.29	1
TP53	ENST00000269305	p.H193R	ESCA,UCS,UCEC,LUSC,LIHC,LGG,STAD,HNSC,PRAD,LUAD,BRCA,OV,BLCA	24	23.4506	1	2.45657	1	3	1	RLIRVEGNLRV	HLA-A*02:01	0.658444	0.21	0.825176
TP53	ENST00000269305	p.H193R	ESCA,UCS,UCEC,LUSC,LIHC,LGG,STAD,HNSC,PRAD,LUAD,BRCA,OV,BLCA	24	23.4506	1	2.45657	1	3	1	GLAPPQRLIRV	HLA-A*02:03	0.69831	0.34	1
TP53	ENST00000269305	p.Y163C	ESCA,LUSC,LGG,HNSC,LUAD,COAD,BRCA,OV	24	23.2339	1	1.9253	1	3	1	RVRAMAICK	HLA-A*03:01	0.707833	0.14	0.642034
TP53	ENST00000269305	p.H193R	ESCA,UCS,UCEC,LUSC,LIHC,LGG,STAD,HNSC,PRAD,LUAD,BRCA,OV,BLCA	24	23.4506	1	2.45657	1	3	1	GLAPPQRL	HLA-A*02:03	0.24609	1.9	0.999979
TP53	ENST00000269305	p.H193R	ESCA,UCS,UCEC,LUSC,LIHC,LGG,STAD,HNSC,PRAD,LUAD,BRCA,OV,BLCA	24	23.4506	1	2.45657	1	3	1	APPQRLIRV	HLA-B*51:01	0.510302	0.21	1
TP53	ENST00000269305	p.H193R	ESCA,UCS,UCEC,LUSC,LIHC,LGG,STAD,HNSC,PRAD,LUAD,BRCA,OV,BLCA	24	23.4506	1	2.45657	1	3	1	DGLAPPQRLI	HLA-B*51:01	0.239476	0.65	1
TP53	ENST00000269305	p.H193R	ESCA,UCS,UCEC,LUSC,LIHC,LGG,STAD,HNSC,PRAD,LUAD,BRCA,OV,BLCA	24	23.4506	1	2.45657	1	3	1	LAPPQRLIRV	HLA-B*51:01	0.241402	0.63	1
PIK3CA	ENST00000263967	p.G118D	ESCA,CESC,LUSC,GBM,LGG,THCA,STAD,UCEC,PAAD,BRCA,BLCA	23	12.0694	1		0	2	1	EEKILNREIDF	HLA-B*44:03	0.118701	0.86	0.999687
TP53	ENST00000269305	p.C176F	ESCA,LUSC,LGG,STAD,HNSC,LUAD,COAD,BRCA,OV,KICH,BLCA	23	24.6556	1	2.45858	1	4	1	HMTEVVRRF	HLA-B*57:01	0.353689	0.42	0.600367
TP53	ENST00000269305	p.C176F	ESCA,LUSC,LGG,STAD,HNSC,LUAD,COAD,BRCA,OV,KICH,BLCA	23	24.6556	1	2.45858	1	4	1	MTEVVRRF	HLA-B*57:01	0.218813	0.71	0.879258
TP53	ENST00000269305	p.C176F	ESCA,LUSC,LGG,STAD,HNSC,LUAD,COAD,BRCA,OV,KICH,BLCA	23	24.6556	1	2.45858	1	4	1	RRFPHHER	HLA-A*31:01	0.188219	1.1	1
PIK3CA	ENST00000263967	p.C420R	CESC,UCEC,LUSC,LGG,STAD,HNSC,BRCA,COAD	22	12.1023	1	1.18465	1	3	1	KEEHRPLAW	HLA-B*44:02	0.92399	0.02	0.999016
TP53	ENST00000269305	p.E285K	CESC,BLCA,HNSC,PRAD,LUAD,BRCA,COAD	22	23.1037	1	2.11504	1	4	1	RTKEENLRKK	HLA-A*11:01	0.317353	0.69	0.512046
PIK3CA	ENST00000263967	p.C420R	CESC,UCEC,LUSC,LGG,STAD,HNSC,BRCA,COAD	22	12.1023	1	1.18465	1	3	1	EEHRPLAW	HLA-B*44:02	0.609577	0.16	1
TP53	ENST00000269305	p.E285K	CESC,BLCA,HNSC,PRAD,LUAD,BRCA,COAD	22	23.1037	1	2.11504	1	4	1	RTKEENLRK	HLA-A*11:01	0.691641	0.15	0.966941
PIK3CA	ENST00000263967	p.C420R	CESC,UCEC,LUSC,LGG,STAD,HNSC,BRCA,COAD	22	12.1023	1	1.18465	1	3	1	EEHRPLAW	HLA-B*44:03	0.511646	0.24	1
PIK3CA	ENST00000263967	p.C420R	CESC,UCEC,LUSC,LGG,STAD,HNSC,BRCA,COAD	22	12.1023	1	1.18465	1	3	1	KEEHRPLAW	HLA-B*44:03	0.859317	0.05	0.999496
TP53	ENST00000269305	p.E285K	CESC,BLCA,HNSC,PRAD,LUAD,BRCA,COAD	22	23.1037	1	2.11504	1	4	1	RTKEENLR	HLA-A*31:01	0.174734	1.2	1
TP53	ENST00000269305	p.E285K	CESC,BLCA,HNSC,PRAD,LUAD,BRCA,COAD	22	23.1037	1	2.11504	1	4	1	RTKEENLRKK	HLA-A*31:01	0.123705	1.7	1
PIK3CA	ENST00000263967	p.C420R	CESC,UCEC,LUSC,LGG,STAD,HNSC,BRCA,COAD	22	12.1023	1	1.18465	1	3	1	GAKEEHRPLAW	HLA-B*57:01	0.347111	0.43	0.890724
TP53	ENST00000269305	p.E285K	CESC,BLCA,HNSC,PRAD,LUAD,BRCA,COAD	22	23.1037	1	2.11504	1	4	1	RTKEENLRKK	HLA-A*03:01	0.429285	0.42	1
TP53	ENST00000269305	p.E285K	CESC,BLCA,HNSC,PRAD,LUAD,BRCA,COAD	22	23.1037	1	2.11504	1	4	1	RTKEENLRK	HLA-A*31:01	0.367805	0.44	1
TP53	ENST00000269305	p.E285K	CESC,BLCA,HNSC,PRAD,LUAD,BRCA,COAD	22	23.1037	1	2.11504	1	4	1	RTKEENLRK	HLA-A*03:01	0.75408	0.09	0.998401
PIK3CA	ENST00000263967	p.C420R	CESC,UCEC,LUSC,LGG,STAD,HNSC,BRCA,COAD	22	12.1023	1	1.18465	1	3	1	RPLAWGNINL	HLA-B*07:02	0.839633	0.05	0.682485
PIK3CA	ENST00000263967	p.C420R	CESC,UCEC,LUSC,LGG,STAD,HNSC,BRCA,COAD	22	12.1023	1	1.18465	1	3	1	KEEHRPLAW	HLA-B*40:01	0.086569	1.6	0.991512
PTEN	ENST00000371953	p.R130Q	CESC,LUSC,SARC,GBM,STAD,HNSC,BRCA,UCEC	21	10.4157	1		0	3	1	GQTGVMICAY	HLA-B*15:01	0.422925	0.37	1
TP53	ENST00000269305	p.I195T	UCS,HNSC,READ,GBM,LGG,UCEC,BRCA,OV	21	4.53744	1		0	3	1	LAPPQHLTRV	HLA-B*51:01	0.304823	0.51	1
TP53	ENST00000269305	p.I195T	UCS,HNSC,READ,GBM,LGG,UCEC,BRCA,OV	21	4.53744	1		0	3	1	GLAPPQHLTRV	HLA-A*02:03	0.831888	0.14	1
TP53	ENST00000269305	p.I195T	UCS,HNSC,READ,GBM,LGG,UCEC,BRCA,OV	21	4.53744	1		0	3	1	APPQHLTRV	HLA-B*51:01	0.503147	0.22	1
TP53	ENST00000269305	p.I195T	UCS,HNSC,READ,GBM,LGG,UCEC,BRCA,OV	21	4.53744	1		0	3	1	GLAPPQHLT	HLA-A*02:01	0.260709	0.85	0.941224
TP53	ENST00000269305	p.I195T	UCS,HNSC,READ,GBM,LGG,UCEC,BRCA,OV	21	4.53744	1		0	3	1	GLAPPQHLTRV	HLA-A*02:01	0.496353	0.38	0.99
PTEN	ENST00000371953	p.R130Q	CESC,LUSC,SARC,GBM,STAD,HNSC,BRCA,UCEC	21	10.4157	1		0	3	1	AGKGQTGVM	HLA-B*15:01	0.089518	1.8	1
TP53	ENST00000269305	p.I195T	UCS,HNSC,READ,GBM,LGG,UCEC,BRCA,OV	21	4.53744	1		0	3	1	LTRVEGNLR	HLA-A*31:01	0.417798	0.36	0.999485
EGFR	ENST00000275493	p.A289V	BRCA,GBM,LGG	20	2.67322	1	2.10433	1	4	1	YSFGVTCVK	HLA-A*11:01	0.539333	0.29	0.807652
TP53	ENST00000269305	p.S241F	ESCA,CESC,SKCM,BLCA,UCEC,PAAD,BRCA,OV	20	23.5279	1	2.48031	1	4	1	HYNYMCNSF	HLA-A*24:02	0.802419	0.11	0.991025
TP53	ENST00000269305	p.S241F	ESCA,CESC,SKCM,BLCA,UCEC,PAAD,BRCA,OV	20	23.5279	1	2.48031	1	4	1	NYMCNSFCM	HLA-A*24:02	0.153245	1.4	0.929265
TP53	ENST00000269305	p.Y234C	ACC,LUSC,SARC,GBM,MESO,LGG,HNSC,KIRC,BRCA,OV	20	23.2164	1	2.21841	1	3	1	GSDCTTIHCNY	HLA-A*01:01	0.585995	0.3	0.505691
PIK3CA	ENST00000263967	p.Q546R	CESC,UCS,READ,BLCA,LGG,STAD,HNSC,COAD,BRCA,UCEC	19	13.0715	1	1.60401	1	4	1	TEREKDFLW	HLA-B*44:03	0.861122	0.05	0.999729
PIK3CA	ENST00000263967	p.Q546R	CESC,UCS,READ,BLCA,LGG,STAD,HNSC,COAD,BRCA,UCEC	19	13.0715	1	1.60401	1	4	1	ITEREKDFLW	HLA-B*57:01	0.798463	0.06	0.932608
PIK3CA	ENST00000263967	p.Q546R	CESC,UCS,READ,BLCA,LGG,STAD,HNSC,COAD,BRCA,UCEC	19	13.0715	1	1.60401	1	4	1	SEITEREKDFL	HLA-B*40:01	0.363634	0.56	0.997101
PIK3CA	ENST00000263967	p.Q546R	CESC,UCS,READ,BLCA,LGG,STAD,HNSC,COAD,BRCA,UCEC	19	13.0715	1	1.60401	1	4	1	TEREKDFLW	HLA-B*44:02	0.908462	0.03	0.990264
PIK3CA	ENST00000263967	p.Q546R	CESC,UCS,READ,BLCA,LGG,STAD,HNSC,COAD,BRCA,UCEC	19	13.0715	1	1.60401	1	4	1	TEREKDFLW	HLA-B*57:01	0.123663	1.3	0.79431
PIK3CA	ENST00000263967	p.Q546R	CESC,UCS,READ,BLCA,LGG,STAD,HNSC,COAD,BRCA,UCEC	19	13.0715	1	1.60401	1	4	1	ITEREKDFL	HLA-A*01:01	0.143044	1.5	0.728085
PIK3CA	ENST00000263967	p.Q546R	CESC,UCS,READ,BLCA,LGG,STAD,HNSC,COAD,BRCA,UCEC	19	13.0715	1	1.60401	1	4	1	ITEREKDFLW	HLA-A*01:01	0.190509	1.2	0.753137
PIK3CA	ENST00000263967	p.Q546R	CESC,UCS,READ,BLCA,LGG,STAD,HNSC,COAD,BRCA,UCEC	19	13.0715	1	1.60401	1	4	1	SEITEREKDF	HLA-B*44:03	0.841225	0.06	0.999999
PIK3CA	ENST00000263967	p.E545A	UCS,LIHC,GBM,LGG,BLCA,UCEC,BRCA,COAD	16	13.0824	1	1.48422	1	4	1	SEITAQEKDFL	HLA-B*44:03	0.122159	0.86	0.932213
TP53	ENST00000269305	p.K132N	CESC,UCS,HNSC,GBM,LGG,BLCA,MESO,LUAD,COAD,BRCA,OV	16	23.3005	1	2.0502	1	3	1	TYSPALNNMF	HLA-A*24:02	0.976822	0.01	0.999701
PIK3CA	ENST00000263967	p.E545A	UCS,LIHC,GBM,LGG,BLCA,UCEC,BRCA,COAD	16	13.0824	1	1.48422	1	4	1	DPLSEITA	HLA-B*54:01	0.068037	1.4	1
PIK3CA	ENST00000263967	p.E545A	UCS,LIHC,GBM,LGG,BLCA,UCEC,BRCA,COAD	16	13.0824	1	1.48422	1	4	1	SEITAQEKDFL	HLA-B*40:01	0.585214	0.32	0.988696
PIK3CA	ENST00000263967	p.E545A	UCS,LIHC,GBM,LGG,BLCA,UCEC,BRCA,COAD	16	13.0824	1	1.48422	1	4	1	ITAQEKDFLW	HLA-B*57:01	0.827207	0.05	0.992559
PIK3CA	ENST00000263967	p.E545A	UCS,LIHC,GBM,LGG,BLCA,UCEC,BRCA,COAD	16	13.0824	1	1.48422	1	4	1	SEITAQEKDF	HLA-B*44:03	0.90652	0.03	1
PIK3CA	ENST00000263967	p.E545A	UCS,LIHC,GBM,LGG,BLCA,UCEC,BRCA,COAD	16	13.0824	1	1.48422	1	4	1	SEITAQEKDFL	HLA-B*44:02	0.122924	0.87	0.880588
PIK3CA	ENST00000263967	p.E453K	CESC,LUSC,LGG,STAD,HNSC,BRCA,BLCA	16	12.3801	1	0.59983	0	3	1	GLKDLLNPIGV	HLA-A*02:03	0.691789	0.35	0.999177
PIK3CA	ENST00000263967	p.E453K	CESC,LUSC,LGG,STAD,HNSC,BRCA,BLCA	16	12.3801	1	0.59983	0	3	1	GLKDLLNPIGV	HLA-A*02:01	0.267446	0.83	0.975146
PIK3CA	ENST00000263967	p.E545A	UCS,LIHC,GBM,LGG,BLCA,UCEC,BRCA,COAD	16	13.0824	1	1.48422	1	4	1	TAQEKDFLW	HLA-A*24:02	0.100219	1.8	0.707596
PIK3CA	ENST00000263967	p.E545A	UCS,LIHC,GBM,LGG,BLCA,UCEC,BRCA,COAD	16	13.0824	1	1.48422	1	4	1	ITAQEKDFLW	HLA-A*32:01	0.066334	1.4	1
SMAD4	ENST00000342988	p.R361H	ESCA,CESC,PAAD,READ,LIHC,STAD,HNSC,LUAD,BRCA,COAD	16	5.58723	1	2.57398	1	4	1	YVDPSGGDHFC	HLA-A*01:01	0.115474	1.7	0.971052
SMAD4	ENST00000342988	p.R361H	ESCA,CESC,PAAD,READ,LIHC,STAD,HNSC,LUAD,BRCA,COAD	16	5.58723	1	2.57398	1	4	1	YVDPSGGDH	HLA-A*01:01	0.4857	0.4	0.997485
SMAD4	ENST00000342988	p.R361H	ESCA,CESC,PAAD,READ,LIHC,STAD,HNSC,LUAD,BRCA,COAD	16	5.58723	1	2.57398	1	4	1	YVDPSGGDHF	HLA-A*01:01	0.719623	0.19	1
PIK3CA	ENST00000263967	p.E545A	UCS,LIHC,GBM,LGG,BLCA,UCEC,BRCA,COAD	16	13.0824	1	1.48422	1	4	1	SEITAQEKDF	HLA-B*44:02	0.892788	0.03	0.999839
PIK3CA	ENST00000263967	p.E453K	CESC,LUSC,LGG,STAD,HNSC,BRCA,BLCA	16	12.3801	1	0.59983	0	3	1	GLKDLLNPI	HLA-A*02:03	0.920442	0.05	0.947632
PIK3CA	ENST00000263967	p.E453K	CESC,LUSC,LGG,STAD,HNSC,BRCA,BLCA	16	12.3801	1	0.59983	0	3	1	GLKDLLNPI	HLA-A*02:01	0.532164	0.34	0.700478
PIK3CA	ENST00000263967	p.E453K	CESC,LUSC,LGG,STAD,HNSC,BRCA,BLCA	16	12.3801	1	0.59983	0	3	1	VPHGLKDL	HLA-B*07:02	0.22511	0.57	0.82944
PIK3CA	ENST00000263967	p.E453K	CESC,LUSC,LGG,STAD,HNSC,BRCA,BLCA	16	12.3801	1	0.59983	0	3	1	VPHGLKDLL	HLA-B*07:02	0.821438	0.05	0.915584
SMAD4	ENST00000342988	p.R361H	ESCA,CESC,PAAD,READ,LIHC,STAD,HNSC,LUAD,BRCA,COAD	16	5.58723	1	2.57398	1	4	1	GYVDPSGGDHF	HLA-A*24:02	0.66271	0.22	0.999967
TP53	ENST00000269305	p.K132N	CESC,UCS,HNSC,GBM,LGG,BLCA,MESO,LUAD,COAD,BRCA,OV	16	23.3005	1	2.0502	1	3	1	SPALNNMF	HLA-B*07:02	0.293641	0.45	0.765047
TP53	ENST00000269305	p.K132N	CESC,UCS,HNSC,GBM,LGG,BLCA,MESO,LUAD,COAD,BRCA,OV	16	23.3005	1	2.0502	1	3	1	YSPALNNMF	HLA-A*24:02	0.474891	0.43	0.865601
SMAD4	ENST00000342988	p.R361H	ESCA,CESC,PAAD,READ,LIHC,STAD,HNSC,LUAD,BRCA,COAD	16	5.58723	1	2.57398	1	4	1	YVDPSGGDHF	HLA-A*24:02	0.152779	1.4	0.64006
PIK3CA	ENST00000263967	p.E545A	UCS,LIHC,GBM,LGG,BLCA,UCEC,BRCA,COAD	16	13.0824	1	1.48422	1	4	1	TAQEKDFLW	HLA-B*57:01	0.837506	0.05	0.860073
TP53	ENST00000269305	p.K132N	CESC,UCS,HNSC,GBM,LGG,BLCA,MESO,LUAD,COAD,BRCA,OV	16	23.3005	1	2.0502	1	3	1	TYSPALNNM	HLA-A*24:02	0.890395	0.07	0.995649
TP53	ENST00000269305	p.L194R	THYM,READ,SARC,LIHC,GBM,LGG,HNSC,LUAD,BRCA,OV	15	4.76306	1		0	3	1	APPQHRIRV	HLA-B*51:01	0.321435	0.48	1
TP53	ENST00000269305	p.L194R	THYM,READ,SARC,LIHC,GBM,LGG,HNSC,LUAD,BRCA,OV	15	4.76306	1		0	3	1	LAPPQHRI	HLA-B*51:01	0.405032	0.34	1
TP53	ENST00000269305	p.L194R	THYM,READ,SARC,LIHC,GBM,LGG,HNSC,LUAD,BRCA,OV	15	4.76306	1		0	3	1	GLAPPQHRI	HLA-A*02:07	0.271532	0.18	0.582299
TP53	ENST00000269305	p.L194R	THYM,READ,SARC,LIHC,GBM,LGG,HNSC,LUAD,BRCA,OV	15	4.76306	1		0	3	1	GLAPPQHRI	HLA-A*02:01	0.726635	0.17	0.995971
TP53	ENST00000269305	p.L194R	THYM,READ,SARC,LIHC,GBM,LGG,HNSC,LUAD,BRCA,OV	15	4.76306	1		0	3	1	GLAPPQHRIRV	HLA-A*02:01	0.396972	0.55	0.962956
TP53	ENST00000269305	p.Y205C	ESCA,LUSC,LIHC,GBM,HNSC,UCEC,LUAD,COAD,BRCA,OV,KICH	15	5.26741	1		0	3	1	CLDDRNTFR	HLA-A*01:01	0.120078	1.7	0.661347
TP53	ENST00000269305	p.L194R	THYM,READ,SARC,LIHC,GBM,LGG,HNSC,LUAD,BRCA,OV	15	4.76306	1		0	3	1	GLAPPQHRI	HLA-A*02:03	0.912854	0.06	0.999832
TP53	ENST00000269305	p.L194R	THYM,READ,SARC,LIHC,GBM,LGG,HNSC,LUAD,BRCA,OV	15	4.76306	1		0	3	1	RIRVEGNLR	HLA-A*31:01	0.750716	0.06	1
TP53	ENST00000269305	p.L194R	THYM,READ,SARC,LIHC,GBM,LGG,HNSC,LUAD,BRCA,OV	15	4.76306	1		0	3	1	GLAPPQHRIRV	HLA-A*02:03	0.587998	0.54	0.999973
TP53	ENST00000269305	p.H179Y	ESCA,PAAD,UCEC,LUSC,GBM,STAD,HNSC,SKCM,BRCA,OV	15	5.45058	1		0	4	1	MTEVVRRCPHY	HLA-A*01:01	0.539572	0.34	0.991934
TP53	ENST00000269305	p.L194R	THYM,READ,SARC,LIHC,GBM,LGG,HNSC,LUAD,BRCA,OV	15	4.76306	1		0	3	1	DGLAPPQHRI	HLA-B*51:01	0.231044	0.67	0.999999
TP53	ENST00000269305	p.C275Y	READ,SARC,LIHC,GBM,HNSC,SKCM,COAD,BRCA,OV,KICH	14	23.9657	1	2.5204	1	4	1	RNSFEVRVY	HLA-B*57:01	0.15456	1.1	0.576105
TP53	ENST00000269305	p.C238F	CESC,LUSC,GBM,MESO,BLCA,LGG,STAD,HNSC,BRCA,OV	14	5.24976	1		0	3	1	TTIHYNYMF	HLA-B*57:01	0.477417	0.29	0.970508
TP53	ENST00000269305	p.C275Y	READ,SARC,LIHC,GBM,HNSC,SKCM,COAD,BRCA,OV,KICH	14	23.9657	1	2.5204	1	4	1	NSFEVRVYA	HLA-A*68:02	0.748821	0.06	1
TP53	ENST00000269305	p.C275Y	READ,SARC,LIHC,GBM,HNSC,SKCM,COAD,BRCA,OV,KICH	14	23.9657	1	2.5204	1	4	1	NSFEVRVYA	HLA-B*54:01	0.337419	0.21	1
TP53	ENST00000269305	p.C238F	CESC,LUSC,GBM,MESO,BLCA,LGG,STAD,HNSC,BRCA,OV	14	5.24976	1		0	3	1	TTIHYNYMF	HLA-A*24:02	0.431941	0.48	0.776942
TP53	ENST00000269305	p.C275Y	READ,SARC,LIHC,GBM,HNSC,SKCM,COAD,BRCA,OV,KICH	14	23.9657	1	2.5204	1	4	1	NSFEVRVY	HLA-B*57:01	0.078464	1.8	0.990794
SF3B1	ENST00000335508	p.K700E	BRCA,THYM,PRAD,SKCM	13	4.57361	1	2.45715	1	3	1	GLVDEQQEV	HLA-A*02:03	0.964259	0.03	0.999891
TP53	ENST00000269305	p.H193Y	UCS,LUSC,STAD,LAML,HNSC,BLCA,UCEC,KIRC,BRCA,OV	13	5.02412	1		0	3	1	YLIRVEGNLRV	HLA-A*02:01	0.889916	0.05	0.98448
TP53	ENST00000269305	p.H193Y	UCS,LUSC,STAD,LAML,HNSC,BLCA,UCEC,KIRC,BRCA,OV	13	5.02412	1		0	3	1	GLAPPQYLIRV	HLA-A*02:01	0.639517	0.23	0.986506
TP53	ENST00000269305	p.H193Y	UCS,LUSC,STAD,LAML,HNSC,BLCA,UCEC,KIRC,BRCA,OV	13	5.02412	1		0	3	1	GLAPPQYLIRV	HLA-A*02:07	0.114296	0.49	0.764867
TP53	ENST00000269305	p.H193Y	UCS,LUSC,STAD,LAML,HNSC,BLCA,UCEC,KIRC,BRCA,OV	13	5.02412	1		0	3	1	LAPPQYLI	HLA-B*51:01	0.504217	0.22	1
TP53	ENST00000269305	p.H193Y	UCS,LUSC,STAD,LAML,HNSC,BLCA,UCEC,KIRC,BRCA,OV	13	5.02412	1		0	3	1	GLAPPQYL	HLA-A*02:03	0.461597	0.86	0.999997
TP53	ENST00000269305	p.H193Y	UCS,LUSC,STAD,LAML,HNSC,BLCA,UCEC,KIRC,BRCA,OV	13	5.02412	1		0	3	1	GLAPPQYLI	HLA-A*02:01	0.875578	0.06	0.992153
TP53	ENST00000269305	p.H193Y	UCS,LUSC,STAD,LAML,HNSC,BLCA,UCEC,KIRC,BRCA,OV	13	5.02412	1		0	3	1	YLIRVEGNL	HLA-A*02:01	0.432502	0.46	0.987347
TP53	ENST00000269305	p.H193Y	UCS,LUSC,STAD,LAML,HNSC,BLCA,UCEC,KIRC,BRCA,OV	13	5.02412	1		0	3	1	YLIRVEGNLRV	HLA-A*02:03	0.818045	0.16	0.870161
TP53	ENST00000269305	p.H193Y	UCS,LUSC,STAD,LAML,HNSC,BLCA,UCEC,KIRC,BRCA,OV	13	5.02412	1		0	3	1	GLAPPQYLIRV	HLA-A*02:03	0.707136	0.32	0.999998
TP53	ENST00000269305	p.H193Y	UCS,LUSC,STAD,LAML,HNSC,BLCA,UCEC,KIRC,BRCA,OV	13	5.02412	1		0	3	1	DGLAPPQYLI	HLA-B*51:01	0.238052	0.65	1
TP53	ENST00000269305	p.H193Y	UCS,LUSC,STAD,LAML,HNSC,BLCA,UCEC,KIRC,BRCA,OV	13	5.02412	1		0	3	1	GLAPPQYLI	HLA-A*02:07	0.427642	0.08	0.823089
TP53	ENST00000269305	p.H193Y	UCS,LUSC,STAD,LAML,HNSC,BLCA,UCEC,KIRC,BRCA,OV	13	5.02412	1		0	3	1	GLAPPQYLI	HLA-A*02:03	0.882548	0.09	0.97017
PIK3CA	ENST00000263967	p.M1043I	ESCA,BLCA,THCA,STAD,UCEC,BRCA,COAD	13	11.0396	1	-2.52424	0	2	1	EALEYFMKQI	HLA-B*51:01	0.276685	0.56	1
TP53	ENST00000269305	p.H193Y	UCS,LUSC,STAD,LAML,HNSC,BLCA,UCEC,KIRC,BRCA,OV	13	5.02412	1		0	3	1	GLAPPQYL	HLA-A*02:07	0.050014	0.98	0.914601
TP53	ENST00000269305	p.H193Y	UCS,LUSC,STAD,LAML,HNSC,BLCA,UCEC,KIRC,BRCA,OV	13	5.02412	1		0	3	1	LAPPQYLIRV	HLA-B*51:01	0.298455	0.53	1
SF3B1	ENST00000335508	p.K700E	BRCA,THYM,PRAD,SKCM	13	4.57361	1	2.45715	1	3	1	GLVDEQQEV	HLA-A*02:07	0.412826	0.09	0.890771
TP53	ENST00000269305	p.H193Y	UCS,LUSC,STAD,LAML,HNSC,BLCA,UCEC,KIRC,BRCA,OV	13	5.02412	1		0	3	1	APPQYLIRV	HLA-B*51:01	0.640035	0.11	1
TP53	ENST00000269305	p.H193Y	UCS,LUSC,STAD,LAML,HNSC,BLCA,UCEC,KIRC,BRCA,OV	13	5.02412	1		0	3	1	DSDGLAPPQY	HLA-A*01:01	0.934801	0.05	0.999162
SF3B1	ENST00000335508	p.K700E	BRCA,THYM,PRAD,SKCM	13	4.57361	1	2.45715	1	3	1	QEVRTISAL	HLA-B*40:01	0.962453	0.03	0.997018
PIK3CA	ENST00000263967	p.M1043I	ESCA,BLCA,THCA,STAD,UCEC,BRCA,COAD	13	11.0396	1	-2.52424	0	2	1	KQINDAHHGGW	HLA-B*57:01	0.159803	0.98	0.639706
SF3B1	ENST00000335508	p.K700E	BRCA,THYM,PRAD,SKCM	13	4.57361	1	2.45715	1	3	1	GLVDEQQEV	HLA-A*02:01	0.946473	0.03	0.999795
TP53	ENST00000269305	p.H193Y	UCS,LUSC,STAD,LAML,HNSC,BLCA,UCEC,KIRC,BRCA,OV	13	5.02412	1		0	3	1	GLAPPQYL	HLA-A*02:01	0.166056	1.3	0.999282
TP53	ENST00000269305	p.H193Y	UCS,LUSC,STAD,LAML,HNSC,BLCA,UCEC,KIRC,BRCA,OV	13	5.02412	1		0	3	1	SDSDGLAPPQY	HLA-A*01:01	0.364079	0.6	0.743928
TP53	ENST00000269305	p.H193Y	UCS,LUSC,STAD,LAML,HNSC,BLCA,UCEC,KIRC,BRCA,OV	13	5.02412	1		0	3	1	DSDGLAPPQYL	HLA-A*01:01	0.213542	1.1	0.88064
TP53	ENST00000269305	p.C141Y	LUSC,LGG,BLCA,UCEC,STAD,BRCA,HNSC	12	23.2636	1	2.38159	1	3	1	KTYPVQLWV	HLA-B*51:01	0.093217	1.7	0.811883
TP53	ENST00000269305	p.C141Y	LUSC,LGG,BLCA,UCEC,STAD,BRCA,HNSC	12	23.2636	1	2.38159	1	3	1	KTYPVQLW	HLA-B*57:01	0.982136	0.01	1
TP53	ENST00000269305	p.C141Y	LUSC,LGG,BLCA,UCEC,STAD,BRCA,HNSC	12	23.2636	1	2.38159	1	3	1	AKTYPVQLW	HLA-B*57:01	0.184405	0.87	0.638365
TP53	ENST00000269305	p.V216M	HNSC,GBM,LGG,UCEC,LUAD,BRCA,OV	12	5.11576	1		0	3	1	NTFRHSMVV	HLA-A*68:02	0.777557	0.05	0.972845
TP53	ENST00000269305	p.E286K	LUAD,LUSC,LIHC,STAD,HNSC,SKCM,BRCA,OV	12	5.05937	1		0	3	1	RTEKENLRK	HLA-A*11:01	0.472724	0.36	0.888387
TP53	ENST00000269305	p.V216M	HNSC,GBM,LGG,UCEC,LUAD,BRCA,OV	12	5.11576	1		0	3	1	MVVPYEPPEV	HLA-A*02:01	0.266027	0.83	0.971667
TP53	ENST00000269305	p.C141Y	LUSC,LGG,BLCA,UCEC,STAD,BRCA,HNSC	12	23.2636	1	2.38159	1	3	1	KTYPVQLWV	HLA-B*57:01	0.548996	0.23	0.511129
TP53	ENST00000269305	p.C141Y	LUSC,LGG,BLCA,UCEC,STAD,BRCA,HNSC	12	23.2636	1	2.38159	1	3	1	QLAKTYPVQL	HLA-A*02:01	0.208455	1.1	0.802433
TP53	ENST00000269305	p.E286K	LUAD,LUSC,LIHC,STAD,HNSC,SKCM,BRCA,OV	12	5.05937	1		0	3	1	RTEKENLRKK	HLA-A*03:01	0.227279	0.84	0.999999
TP53	ENST00000269305	p.C141Y	LUSC,LGG,BLCA,UCEC,STAD,BRCA,HNSC	12	23.2636	1	2.38159	1	3	1	KTYPVQLW	HLA-A*32:01	0.511694	0.12	1
TP53	ENST00000269305	p.C141Y	LUSC,LGG,BLCA,UCEC,STAD,BRCA,HNSC	12	23.2636	1	2.38159	1	3	1	KTYPVQLWV	HLA-A*02:07	0.136348	0.4	0.837768
TP53	ENST00000269305	p.V216M	HNSC,GBM,LGG,UCEC,LUAD,BRCA,OV	12	5.11576	1		0	3	1	SMVVPYEPPEV	HLA-A*02:01	0.104945	1.9	0.971217
TP53	ENST00000269305	p.C141Y	LUSC,LGG,BLCA,UCEC,STAD,BRCA,HNSC	12	23.2636	1	2.38159	1	3	1	QLAKTYPVQL	HLA-A*02:03	0.475215	0.81	0.959847
TP53	ENST00000269305	p.E286K	LUAD,LUSC,LIHC,STAD,HNSC,SKCM,BRCA,OV	12	5.05937	1		0	3	1	RTEKENLRK	HLA-A*01:01	0.095106	2	0.577264
TP53	ENST00000269305	p.C141Y	LUSC,LGG,BLCA,UCEC,STAD,BRCA,HNSC	12	23.2636	1	2.38159	1	3	1	KTYPVQLWV	HLA-A*32:01	0.563258	0.1	1
TP53	ENST00000269305	p.C141Y	LUSC,LGG,BLCA,UCEC,STAD,BRCA,HNSC	12	23.2636	1	2.38159	1	3	1	LAKTYPVQLW	HLA-B*57:01	0.739328	0.09	0.994321
TP53	ENST00000269305	p.V216M	HNSC,GBM,LGG,UCEC,LUAD,BRCA,OV	12	5.11576	1		0	3	1	NTFRHSMVVPY	HLA-A*01:01	0.173073	1.3	0.516698
TP53	ENST00000269305	p.C141Y	LUSC,LGG,BLCA,UCEC,STAD,BRCA,HNSC	12	23.2636	1	2.38159	1	3	1	KMFCQLAKTY	HLA-B*15:01	0.436513	0.35	1
PIK3CA	ENST00000263967	p.Q546K	READ,SARC,GBM,BLCA,UCEC,BRCA	10	12.8313	1	-0.241488	0	4	1	TEKEKDFLW	HLA-B*57:01	0.077115	1.9	0.82708
TP53	ENST00000269305	p.H193L	BRCA,HNSC,LGG,LUAD,LUSC	10	4.88302	1		0	3	1	LAPPQLLIRV	HLA-B*51:01	0.246045	0.62	0.999998
TP53	ENST00000269305	p.H193L	BRCA,HNSC,LGG,LUAD,LUSC	10	4.88302	1		0	3	1	DGLAPPQLLI	HLA-B*51:01	0.272175	0.57	1
HRAS	ENST00000451590	p.G13R	THYM,LUSC,PCPG,BLCA,HNSC,BRCA	10	4.39852	1	2.26498	1	4	1	VVGAGRVGK	HLA-A*11:01	0.71363	0.13	0.925135
PIK3CA	ENST00000263967	p.Q546K	READ,SARC,GBM,BLCA,UCEC,BRCA	10	12.8313	1	-0.241488	0	4	1	SEITEKEKDF	HLA-B*44:02	0.827558	0.05	0.994463
TP53	ENST00000269305	p.H193L	BRCA,HNSC,LGG,LUAD,LUSC	10	4.88302	1		0	3	1	GLAPPQLL	HLA-A*02:03	0.326085	1.4	0.999846
TP53	ENST00000269305	p.H193L	BRCA,HNSC,LGG,LUAD,LUSC	10	4.88302	1		0	3	1	DSDGLAPPQLL	HLA-A*01:01	0.107277	1.8	0.699857
HRAS	ENST00000451590	p.G13R	THYM,LUSC,PCPG,BLCA,HNSC,BRCA	10	4.39852	1	2.26498	1	4	1	VVVGAGRVGK	HLA-A*11:01	0.580845	0.25	0.917231
PIK3CA	ENST00000263967	p.Q546K	READ,SARC,GBM,BLCA,UCEC,BRCA	10	12.8313	1	-0.241488	0	4	1	TEKEKDFLW	HLA-B*44:02	0.931975	0.02	0.987132
TP53	ENST00000269305	p.H193L	BRCA,HNSC,LGG,LUAD,LUSC	10	4.88302	1		0	3	1	GLAPPQLLIRV	HLA-A*02:03	0.701454	0.33	1
HRAS	ENST00000451590	p.G13R	THYM,LUSC,PCPG,BLCA,HNSC,BRCA	10	4.39852	1	2.26498	1	4	1	KLVVVGAGR	HLA-A*31:01	0.58042	0.17	1
PIK3CA	ENST00000263967	p.Q546K	READ,SARC,GBM,BLCA,UCEC,BRCA	10	12.8313	1	-0.241488	0	4	1	ITEKEKDFLW	HLA-B*57:01	0.769162	0.08	0.935944
TP53	ENST00000269305	p.H193L	BRCA,HNSC,LGG,LUAD,LUSC	10	4.88302	1		0	3	1	GLAPPQLLI	HLA-A*02:03	0.899387	0.07	0.999255
PIK3CA	ENST00000263967	p.Q546K	READ,SARC,GBM,BLCA,UCEC,BRCA	10	12.8313	1	-0.241488	0	4	1	SEITEKEKDFL	HLA-B*44:03	0.082322	1.2	0.929003
TP53	ENST00000269305	p.H193L	BRCA,HNSC,LGG,LUAD,LUSC	10	4.88302	1		0	3	1	APPQLLIRV	HLA-B*51:01	0.552843	0.17	1
TP53	ENST00000269305	p.H193L	BRCA,HNSC,LGG,LUAD,LUSC	10	4.88302	1		0	3	1	GLAPPQLL	HLA-A*02:07	0.031066	1.5	0.923688
TP53	ENST00000269305	p.H193L	BRCA,HNSC,LGG,LUAD,LUSC	10	4.88302	1		0	3	1	LAPPQLLI	HLA-B*51:01	0.534376	0.2	1
TP53	ENST00000269305	p.H193L	BRCA,HNSC,LGG,LUAD,LUSC	10	4.88302	1		0	3	1	GLAPPQLLIRV	HLA-A*02:01	0.632046	0.24	0.991417
TP53	ENST00000269305	p.G266E	PAAD,HNSC,SKCM,COAD,BRCA,OV	10	5.32019	1		0	2	1	NLLERNSFEV	HLA-A*02:01	0.59043	0.27	0.95706
TP53	ENST00000269305	p.H193L	BRCA,HNSC,LGG,LUAD,LUSC	10	4.88302	1		0	3	1	LLIRVEGNLRV	HLA-A*02:01	0.541451	0.33	0.794476
TP53	ENST00000269305	p.H193L	BRCA,HNSC,LGG,LUAD,LUSC	10	4.88302	1		0	3	1	GLAPPQLLI	HLA-A*02:07	0.340964	0.13	0.607751
TP53	ENST00000269305	p.H193L	BRCA,HNSC,LGG,LUAD,LUSC	10	4.88302	1		0	3	1	GLAPPQLL	HLA-A*02:01	0.102761	1.9	0.99855
PIK3CA	ENST00000263967	p.Q546K	READ,SARC,GBM,BLCA,UCEC,BRCA	10	12.8313	1	-0.241488	0	4	1	TEKEKDFLW	HLA-B*44:03	0.896273	0.03	1
PIK3CA	ENST00000263967	p.Q546K	READ,SARC,GBM,BLCA,UCEC,BRCA	10	12.8313	1	-0.241488	0	4	1	SEITEKEKDFL	HLA-B*40:01	0.300077	0.67	0.996226
PIK3CA	ENST00000263967	p.Q546K	READ,SARC,GBM,BLCA,UCEC,BRCA	10	12.8313	1	-0.241488	0	4	1	SEITEKEKDF	HLA-B*44:03	0.839096	0.06	1
PIK3CA	ENST00000263967	p.Q546K	READ,SARC,GBM,BLCA,UCEC,BRCA	10	12.8313	1	-0.241488	0	4	1	ITEKEKDFLW	HLA-A*01:01	0.198112	1.1	0.92184
TP53	ENST00000269305	p.H193L	BRCA,HNSC,LGG,LUAD,LUSC	10	4.88302	1		0	3	1	GLAPPQLLI	HLA-A*02:01	0.814318	0.1	0.990838
PIK3CA	ENST00000263967	p.Q546K	READ,SARC,GBM,BLCA,UCEC,BRCA	10	12.8313	1	-0.241488	0	4	1	ITEKEKDFL	HLA-A*01:01	0.181962	1.2	0.946528
CHD4	ENST00000357008	p.R975H	BRCA,OV,UCEC,COAD	9	2.52324	1	1.39072	1	0	0	HVELSPMQKKY	HLA-A*01:01	0.669711	0.22	0.871009
CHD4	ENST00000357008	p.R975H	BRCA,OV,UCEC,COAD	9	2.52324	1	1.39072	1	0	0	MPSKTELIVH	HLA-B*54:01	0.053164	1.8	1
ERBB2	ENST00000269571	p.L755S	BRCA,UCEC,BLCA,CHOL,KIRP	9	4.92221	1	2.58122	1	2	1	VSRENTSPK	HLA-A*03:01	0.301081	0.64	1
ERBB2	ENST00000269571	p.L755S	BRCA,UCEC,BLCA,CHOL,KIRP	9	4.92221	1	2.58122	1	2	1	KVSRENTSPK	HLA-A*03:01	0.566325	0.25	1
CHD4	ENST00000357008	p.R975H	BRCA,OV,UCEC,COAD	9	2.52324	1	1.39072	1	0	0	MPSKTELIVHV	HLA-B*51:01	0.110721	1.5	1
PIK3CA	ENST00000263967	p.R108H	UCS,GBM,UCEC,PRAD,BRCA,COAD	9	12.0011	1		0	3	1	KVIEPVGNH	HLA-A*11:01	0.295254	0.76	0.927987
TP53	ENST00000269305	p.P250L	LUSC,READ,LGG,STAD,PAAD,BRCA,OV,KICH	9	5.18268	1		0	3	1	RLILTIITL	HLA-A*02:03	0.699857	0.34	0.999938
TP53	ENST00000269305	p.P250L	LUSC,READ,LGG,STAD,PAAD,BRCA,OV,KICH	9	5.18268	1		0	3	1	RLILTIITL	HLA-A*02:07	0.400955	0.1	0.608934
TP53	ENST00000269305	p.P250L	LUSC,READ,LGG,STAD,PAAD,BRCA,OV,KICH	9	5.18268	1		0	3	1	RLILTIITL	HLA-A*02:01	0.704565	0.17	0.990784
CHD4	ENST00000357008	p.R975H	BRCA,OV,UCEC,COAD	9	2.52324	1	1.39072	1	0	0	TELIVHVEL	HLA-B*40:01	0.974146	0.02	0.99877
ERBB2	ENST00000269571	p.L755S	BRCA,UCEC,BLCA,CHOL,KIRP	9	4.92221	1	2.58122	1	2	1	KVSRENTSPK	HLA-A*11:01	0.39177	0.52	0.665347
CHD4	ENST00000357008	p.R975H	BRCA,OV,UCEC,COAD	9	2.52324	1	1.39072	1	0	0	TELIVHVEL	HLA-B*44:03	0.444625	0.3	0.645056
CHD4	ENST00000357008	p.R975H	BRCA,OV,UCEC,COAD	9	2.52324	1	1.39072	1	0	0	MPSKTELIVHV	HLA-B*54:01	0.132338	0.78	1
PIK3CA	ENST00000263967	p.H1047Y	BRCA,COAD,UCS,UCEC,LGG	8	11.0729	1	-1.40117	0	2	1	KQMNDAYHGGW	HLA-A*32:01	0.060842	1.5	1
PIK3CA	ENST00000263967	p.H1047Y	BRCA,COAD,UCS,UCEC,LGG	8	11.0729	1	-1.40117	0	2	1	YFMKQMNDAY	HLA-A*01:01	0.20496	1.1	0.585893
PIK3CA	ENST00000263967	p.H1047Y	BRCA,COAD,UCS,UCEC,LGG	8	11.0729	1	-1.40117	0	2	1	FMKQMNDAY	HLA-B*15:01	0.904037	0.01	1
PIK3CA	ENST00000263967	p.H1047Y	BRCA,COAD,UCS,UCEC,LGG	8	11.0729	1	-1.40117	0	2	1	DAYHGGWTT	HLA-B*51:01	0.258222	0.6	1
PIK3CA	ENST00000263967	p.H1047Y	BRCA,COAD,UCS,UCEC,LGG	8	11.0729	1	-1.40117	0	2	1	DAYHGGWTTKM	HLA-B*51:01	0.132495	1.2	1
TP53	ENST00000269305	p.C135F	ESCA,LUSC,STAD,PRAD,LUAD,BRCA	8	4.78446	1		0	3	1	ALNKMFFQL	HLA-A*02:07	0.400835	0.1	0.997
TP53	ENST00000269305	p.C135F	ESCA,LUSC,STAD,PRAD,LUAD,BRCA	8	4.78446	1		0	3	1	KMFFQLAK	HLA-A*03:01	0.457564	0.38	1
PIK3CA	ENST00000263967	p.H1047Y	BRCA,COAD,UCS,UCEC,LGG	8	11.0729	1	-1.40117	0	2	1	AYHGGWTTKM	HLA-A*24:02	0.471969	0.43	0.98226
TP53	ENST00000269305	p.C135F	ESCA,LUSC,STAD,PRAD,LUAD,BRCA	8	4.78446	1		0	3	1	ALNKMFFQLAK	HLA-A*03:01	0.218533	0.87	1
TP53	ENST00000269305	p.C135F	ESCA,LUSC,STAD,PRAD,LUAD,BRCA	8	4.78446	1		0	3	1	FQLAKTCPV	HLA-A*02:01	0.246927	0.9	0.879142
PIK3CA	ENST00000263967	p.H1047Y	BRCA,COAD,UCS,UCEC,LGG	8	11.0729	1	-1.40117	0	2	1	YFMKQMNDAY	HLA-A*29:02	0.765695	0.1	1
TP53	ENST00000269305	p.C135F	ESCA,LUSC,STAD,PRAD,LUAD,BRCA	8	4.78446	1		0	3	1	ALNKMFFQL	HLA-A*02:01	0.755903	0.14	0.665815
TP53	ENST00000269305	p.C135F	ESCA,LUSC,STAD,PRAD,LUAD,BRCA	8	4.78446	1		0	3	1	TYSPALNKMFF	HLA-A*24:02	0.911084	0.06	0.997585
PIK3CA	ENST00000263967	p.K111E	LGG,STAD,HNSC,COAD,BRCA,UCEC	7	11.9833	1		0	3	1	EEILNREIGF	HLA-B*44:02	0.67389	0.13	1
PIK3CA	ENST00000263967	p.E81K	CESC,HNSC,LUSC,GBM,UCEC,BRCA,COAD	7	12.0831	1		0	3	1	KFFDETRRL	HLA-A*24:02	0.608757	0.27	0.847888
PIK3CA	ENST00000263967	p.V344M	BRCA,GBM,UCEC	7	12.395	1	1.21793	1	2	1	TYMNVNIRDI	HLA-A*24:02	0.675639	0.21	0.897895
PIK3CA	ENST00000263967	p.K111E	LGG,STAD,HNSC,COAD,BRCA,UCEC	7	11.9833	1		0	3	1	EEILNREIGF	HLA-B*44:03	0.658129	0.14	1
TP53	ENST00000269305	p.A161T	LUSC,LGG,BLCA,HNSC,BRCA,COAD	7	23.0689	1	1.18752	1	3	1	RVRAMTIYK	HLA-A*03:01	0.955812	0.01	1
PIK3CA	ENST00000263967	p.K111E	LGG,STAD,HNSC,COAD,BRCA,UCEC	7	11.9833	1		0	3	1	EEEILNREIGF	HLA-B*44:03	0.129131	0.81	0.999984
PIK3CA	ENST00000263967	p.E81K	CESC,HNSC,LUSC,GBM,UCEC,BRCA,COAD	7	12.0831	1		0	3	1	QEAEREKF	HLA-B*44:03	0.248569	0.51	1
TP53	ENST00000269305	p.A161T	LUSC,LGG,BLCA,HNSC,BRCA,COAD	7	23.0689	1	1.18752	1	3	1	RVRAMTIY	HLA-B*15:01	0.367833	0.45	1
PIK3CA	ENST00000263967	p.K111E	LGG,STAD,HNSC,COAD,BRCA,UCEC	7	11.9833	1		0	3	1	EEILNREI	HLA-B*44:02	0.130058	0.84	0.999585
PIK3CA	ENST00000263967	p.V344M	BRCA,GBM,UCEC	7	12.395	1	1.21793	1	2	1	ILCATYMNV	HLA-A*02:01	0.23984	0.92	0.918532
PIK3CA	ENST00000263967	p.E81K	CESC,HNSC,LUSC,GBM,UCEC,BRCA,COAD	7	12.0831	1		0	3	1	SVTQEAEREK	HLA-A*11:01	0.148725	1.5	0.773033
PIK3CA	ENST00000263967	p.K111E	LGG,STAD,HNSC,COAD,BRCA,UCEC	7	11.9833	1		0	3	1	EEEILNREI	HLA-B*44:03	0.391962	0.34	0.999995
PIK3CA	ENST00000263967	p.E81K	CESC,HNSC,LUSC,GBM,UCEC,BRCA,COAD	7	12.0831	1		0	3	1	KFFDETRR	HLA-A*31:01	0.32455	0.55	1
PIK3CA	ENST00000263967	p.E81K	CESC,HNSC,LUSC,GBM,UCEC,BRCA,COAD	7	12.0831	1		0	3	1	VTQEAEREK	HLA-A*11:01	0.241569	0.93	0.9692
PIK3CA	ENST00000263967	p.E81K	CESC,HNSC,LUSC,GBM,UCEC,BRCA,COAD	7	12.0831	1		0	3	1	QEAEREKF	HLA-B*44:02	0.286505	0.47	1
PIK3CA	ENST00000263967	p.V344M	BRCA,GBM,UCEC	7	12.395	1	1.21793	1	2	1	ATYMNVNIR	HLA-A*31:01	0.710476	0.08	0.958358
PIK3CA	ENST00000263967	p.V344M	BRCA,GBM,UCEC	7	12.395	1	1.21793	1	2	1	ATYMNVNIR	HLA-A*11:01	0.724112	0.12	0.663315
PIK3CA	ENST00000263967	p.K111E	LGG,STAD,HNSC,COAD,BRCA,UCEC	7	11.9833	1		0	3	1	EEEILNREIGF	HLA-B*44:02	0.184081	0.65	0.997677
PIK3CA	ENST00000263967	p.K111E	LGG,STAD,HNSC,COAD,BRCA,UCEC	7	11.9833	1		0	3	1	EEILNREI	HLA-B*44:03	0.114997	0.89	1
PIK3CA	ENST00000263967	p.V344M	BRCA,GBM,UCEC	7	12.395	1	1.21793	1	2	1	TYMNVNIR	HLA-A*31:01	0.160122	1.3	0.996954
PIK3CA	ENST00000263967	p.E81K	CESC,HNSC,LUSC,GBM,UCEC,BRCA,COAD	7	12.0831	1		0	3	1	QEAEREKFF	HLA-B*44:02	0.932239	0.02	1
PIK3CA	ENST00000263967	p.E81K	CESC,HNSC,LUSC,GBM,UCEC,BRCA,COAD	7	12.0831	1		0	3	1	QEAEREKFF	HLA-B*44:03	0.911339	0.03	1
TP53	ENST00000269305	p.S127Y	UCEC,GBM,LGG,HNSC,BRCA,OV	6	23.1055	1	2.34758	1	3	1	YYPALNKM	HLA-A*24:02	0.424427	0.49	0.999241
PTEN	ENST00000371953	p.D92E	BRCA,UCS,GBM,UCEC	6	10.7002	1		0	3	1	FEEHNPPQL	HLA-B*40:01	0.875578	0.1	0.999978
TP53	ENST00000269305	p.K132E	BRCA,OV,SARC,LUAD,LUSC	6	23.5078	1	2.45784	1	3	1	ALNEMFCQL	HLA-A*02:01	0.692234	0.19	0.856595
PIK3CA	ENST00000263967	p.G1049R	BRCA,KIRC,BLCA,UCEC,COAD	6	12.4503	1	0.202373	0	2	1	QMNDAHHRGW	HLA-B*57:01	0.470593	0.29	0.845623
TP53	ENST00000269305	p.K132E	BRCA,OV,SARC,LUAD,LUSC	6	23.5078	1	2.45784	1	3	1	ALNEMFCQL	HLA-A*02:07	0.320681	0.15	0.918055
TP53	ENST00000269305	p.S127Y	UCEC,GBM,LGG,HNSC,BRCA,OV	6	23.1055	1	2.34758	1	3	1	YPALNKMF	HLA-B*07:02	0.258301	0.51	0.707251
TP53	ENST00000269305	p.S127Y	UCEC,GBM,LGG,HNSC,BRCA,OV	6	23.1055	1	2.34758	1	3	1	TYYPALNKMF	HLA-A*24:02	0.977218	0.01	0.999187
TP53	ENST00000269305	p.S127Y	UCEC,GBM,LGG,HNSC,BRCA,OV	6	23.1055	1	2.34758	1	3	1	TYYPALNKM	HLA-A*24:02	0.944263	0.03	0.999912
TP53	ENST00000269305	p.K132E	BRCA,OV,SARC,LUAD,LUSC	6	23.5078	1	2.45784	1	3	1	TYSPALNEMF	HLA-A*24:02	0.974711	0.01	0.99939
PTEN	ENST00000371953	p.D92E	BRCA,UCS,GBM,UCEC	6	10.7002	1		0	3	1	EEHNPPQLEL	HLA-B*40:01	0.548644	0.35	0.850907
TP53	ENST00000269305	p.K132E	BRCA,OV,SARC,LUAD,LUSC	6	23.5078	1	2.45784	1	3	1	YSPALNEMF	HLA-A*24:02	0.433834	0.48	0.729697
PIK3CA	ENST00000263967	p.E545G	BRCA,OV,BLCA,UCEC,STAD	6	3.85917	1		0	4	1	ITGQEKDFLW	HLA-B*57:01	0.647495	0.15	0.977148
TP53	ENST00000269305	p.K132E	BRCA,OV,SARC,LUAD,LUSC	6	23.5078	1	2.45784	1	3	1	TYSPALNEM	HLA-A*24:02	0.857966	0.08	0.997353
PIK3CA	ENST00000263967	p.G1049R	BRCA,KIRC,BLCA,UCEC,COAD	6	12.4503	1	0.202373	0	2	1	QMNDAHHR	HLA-A*31:01	0.155233	1.4	0.999989
PTEN	ENST00000371953	p.D92E	BRCA,UCS,GBM,UCEC	6	10.7002	1		0	3	1	EEHNPPQL	HLA-B*40:01	0.083833	1.6	0.999346
TP53	ENST00000269305	p.S127Y	UCEC,GBM,LGG,HNSC,BRCA,OV	6	23.1055	1	2.34758	1	3	1	TYYPALNKM	HLA-B*51:01	0.08185	1.8	1
PIK3CA	ENST00000263967	p.E545G	BRCA,OV,BLCA,UCEC,STAD	6	3.85917	1		0	4	1	SEITGQEKDFL	HLA-B*40:01	0.695572	0.22	0.999036
TP53	ENST00000269305	p.K132E	BRCA,OV,SARC,LUAD,LUSC	6	23.5078	1	2.45784	1	3	1	ALNEMFCQLA	HLA-A*02:01	0.10416	1.9	0.603193
TP53	ENST00000269305	p.S127Y	UCEC,GBM,LGG,HNSC,BRCA,OV	6	23.1055	1	2.34758	1	3	1	YYPALNKMF	HLA-A*24:02	0.974593	0.01	0.999666
PIK3CA	ENST00000263967	p.G1049R	BRCA,KIRC,BLCA,UCEC,COAD	6	12.4503	1	0.202373	0	2	1	KQMNDAHHRGW	HLA-B*57:01	0.149438	1.1	0.957734
TP53	ENST00000269305	p.S127Y	UCEC,GBM,LGG,HNSC,BRCA,OV	6	23.1055	1	2.34758	1	3	1	TAKSVTCTYY	HLA-B*15:01	0.230892	0.77	1
PTEN	ENST00000371953	p.D92E	BRCA,UCS,GBM,UCEC	6	10.7002	1		0	3	1	EEHNPPQL	HLA-B*44:03	0.063303	1.4	0.998941
TP53	ENST00000269305	p.S127Y	UCEC,GBM,LGG,HNSC,BRCA,OV	6	23.1055	1	2.34758	1	3	1	AKSVTCTYY	HLA-B*15:01	0.081535	1.9	0.990054
TP53	ENST00000269305	p.S127Y	UCEC,GBM,LGG,HNSC,BRCA,OV	6	23.1055	1	2.34758	1	3	1	TYYPALNK	HLA-A*31:01	0.105668	2	0.998386
TP53	ENST00000269305	p.S127Y	UCEC,GBM,LGG,HNSC,BRCA,OV	6	23.1055	1	2.34758	1	3	1	GTAKSVTCTYY	HLA-A*01:01	0.48398	0.41	0.660887
PIK3CA	ENST00000263967	p.G1049R	BRCA,KIRC,BLCA,UCEC,COAD	6	12.4503	1	0.202373	0	2	1	KQMNDAHHR	HLA-A*31:01	0.621103	0.14	1
PIK3CA	ENST00000263967	p.E545G	BRCA,OV,BLCA,UCEC,STAD	6	3.85917	1		0	4	1	SEITGQEKDF	HLA-B*44:02	0.901969	0.03	0.995155
TP53	ENST00000269305	p.S127Y	UCEC,GBM,LGG,HNSC,BRCA,OV	6	23.1055	1	2.34758	1	3	1	TAKSVTCTYY	HLA-A*01:01	0.205904	1.1	0.550047
PTEN	ENST00000371953	p.D92E	BRCA,UCS,GBM,UCEC	6	10.7002	1		0	3	1	YPFEEHNPPQL	HLA-B*35:01	0.436865	0.31	1
PTEN	ENST00000371953	p.D92E	BRCA,UCS,GBM,UCEC	6	10.7002	1		0	3	1	YPFEEHNP	HLA-B*35:01	0.137643	1	1
PIK3CA	ENST00000263967	p.G1049R	BRCA,KIRC,BLCA,UCEC,COAD	6	12.4503	1	0.202373	0	2	1	KQMNDAHHRGW	HLA-A*32:01	0.04434	1.9	1
HRAS	ENST00000451590	p.G12D	BRCA,BLCA,HNSC	6	2.57982	1		0	4	1	VVGADGVGK	HLA-A*03:01	0.472886	0.35	0.846445
TP53	ENST00000269305	p.K132E	BRCA,OV,SARC,LUAD,LUSC	6	23.5078	1	2.45784	1	3	1	SPALNEMF	HLA-B*07:02	0.125875	0.91	0.565152
HRAS	ENST00000451590	p.G12D	BRCA,BLCA,HNSC	6	2.57982	1		0	4	1	VVVGADGVGK	HLA-A*11:01	0.562969	0.26	0.925219
HRAS	ENST00000451590	p.G12D	BRCA,BLCA,HNSC	6	2.57982	1		0	4	1	VVGADGVGK	HLA-A*11:01	0.645927	0.2	0.882996
PIK3CA	ENST00000263967	p.G1049R	BRCA,KIRC,BLCA,UCEC,COAD	6	12.4503	1	0.202373	0	2	1	NDAHHRGW	HLA-B*44:02	0.056533	1.5	0.988991
PTEN	ENST00000371953	p.D92E	BRCA,UCS,GBM,UCEC	6	10.7002	1		0	3	1	YPFEEHNPPQL	HLA-B*07:02	0.234181	0.55	0.995277
TP53	ENST00000269305	p.S127Y	UCEC,GBM,LGG,HNSC,BRCA,OV	6	23.1055	1	2.34758	1	3	1	TYYPALNK	HLA-A*11:01	0.109486	1.9	0.99743
PIK3CA	ENST00000263967	p.E545G	BRCA,OV,BLCA,UCEC,STAD	6	3.85917	1		0	4	1	SEITGQEKDFL	HLA-B*44:03	0.170855	0.68	0.913053
PTEN	ENST00000371953	p.D92E	BRCA,UCS,GBM,UCEC	6	10.7002	1		0	3	1	YPFEEHNPPQL	HLA-B*51:01	0.539067	0.19	1
PTEN	ENST00000371953	p.D92E	BRCA,UCS,GBM,UCEC	6	10.7002	1		0	3	1	EEHNPPQLELI	HLA-B*44:03	0.052708	1.5	0.999511
PTEN	ENST00000371953	p.D92E	BRCA,UCS,GBM,UCEC	6	10.7002	1		0	3	1	EEHNPPQLEL	HLA-B*44:03	0.519609	0.23	0.999995
PIK3CA	ENST00000263967	p.E545G	BRCA,OV,BLCA,UCEC,STAD	6	3.85917	1		0	4	1	SEITGQEKDF	HLA-B*44:03	0.919928	0.02	1
PIK3CA	ENST00000263967	p.K111N	BRCA,HNSC,UCEC,LUSC	5	12.0073	1		0	3	1	EENILNREIGF	HLA-B*44:03	0.389245	0.34	1
PIK3CA	ENST00000263967	p.K111N	BRCA,HNSC,UCEC,LUSC	5	12.0073	1		0	3	1	EENILNREI	HLA-B*44:03	0.792475	0.08	1
TP53	ENST00000269305	p.G199V	BRCA,COAD,BLCA,PRAD	5	22.9085	1	2.20232	1	1	0	VEVNLRVEY	HLA-B*15:01	0.426643	0.36	0.947439
TP53	ENST00000269305	p.L265P	BRCA,OV,STAD,LGG,BLCA	5	23.7822	1	2.48135	1	2	1	SGNLPGRNSF	HLA-B*15:01	0.12456	1.4	0.993784
PIK3CA	ENST00000263967	p.K111N	BRCA,HNSC,UCEC,LUSC	5	12.0073	1		0	3	1	EENILNREIGF	HLA-B*44:02	0.519549	0.24	1
TP53	ENST00000269305	p.L130V	BRCA,OV,STAD,LGG,ESCA	5	23.0717	1	2.35856	1	3	1	TYSPAVNKM	HLA-A*24:02	0.907627	0.06	0.998872
CASP8	ENST00000358485	p.R292W	BRCA,DLBC,CESC,HNSC	5	3.31538	1	1.04792	0	2	1	YQMKSKPWGY	HLA-B*15:01	0.698668	0.1	1
CHD4	ENST00000357008	p.R1162W	BRCA,UCEC	5	4.55751	1	3.25476	1	1	0	IQAFSRAHW	HLA-A*32:01	0.364656	0.24	1
TP53	ENST00000269305	p.L130V	BRCA,OV,STAD,LGG,ESCA	5	23.0717	1	2.35856	1	3	1	AVNKMFCQLAK	HLA-A*11:01	0.213123	1.1	0.991492
TP53	ENST00000269305	p.L130V	BRCA,OV,STAD,LGG,ESCA	5	23.0717	1	2.35856	1	3	1	VTCTYSPAVNK	HLA-A*11:01	0.735396	0.12	0.976099
PIK3CA	ENST00000263967	p.K111N	BRCA,HNSC,UCEC,LUSC	5	12.0073	1		0	3	1	EENILNREI	HLA-B*44:02	0.830892	0.05	0.999797
TP53	ENST00000269305	p.P151H	BRCA,ESCA,LIHC,HNSC,BLCA	5	23.0755	1	1.97988	1	2	1	STHPPGTRVR	HLA-A*11:01	0.385377	0.53	0.723487
TP53	ENST00000269305	p.L130V	BRCA,OV,STAD,LGG,ESCA	5	23.0717	1	2.35856	1	3	1	TYSPAVNK	HLA-A*11:01	0.139511	1.6	0.975266
TP53	ENST00000269305	p.L130V	BRCA,OV,STAD,LGG,ESCA	5	23.0717	1	2.35856	1	3	1	CTYSPAVNK	HLA-A*11:01	0.885358	0.02	0.897731
CHD4	ENST00000357008	p.R1162W	BRCA,UCEC	5	4.55751	1	3.25476	1	1	0	SRAHWIGQNK	HLA-A*11:01	0.157184	1.4	0.514816
TP53	ENST00000269305	p.G199V	BRCA,COAD,BLCA,PRAD	5	22.9085	1	2.20232	1	1	0	VEVNLRVEY	HLA-B*44:02	0.89126	0.03	0.970584
TP53	ENST00000269305	p.G199V	BRCA,COAD,BLCA,PRAD	5	22.9085	1	2.20232	1	1	0	VEVNLRVEY	HLA-B*44:03	0.95126	0.01	1
TP53	ENST00000269305	p.P151H	BRCA,ESCA,LIHC,HNSC,BLCA	5	23.0755	1	1.97988	1	2	1	STHPPGTRVR	HLA-A*03:01	0.259594	0.74	0.979105
TP53	ENST00000269305	p.L130V	BRCA,OV,STAD,LGG,ESCA	5	23.0717	1	2.35856	1	3	1	VTCTYSPAVNK	HLA-A*03:01	0.662074	0.17	1
TP53	ENST00000269305	p.G199V	BRCA,COAD,BLCA,PRAD	5	22.9085	1	2.20232	1	1	0	VEVNLRVEYL	HLA-B*40:01	0.783279	0.16	0.859359
TP53	ENST00000269305	p.L130V	BRCA,OV,STAD,LGG,ESCA	5	23.0717	1	2.35856	1	3	1	SPAVNKMF	HLA-B*07:02	0.26539	0.5	0.830877
TP53	ENST00000269305	p.L130V	BRCA,OV,STAD,LGG,ESCA	5	23.0717	1	2.35856	1	3	1	TYSPAVNKMF	HLA-A*24:02	0.978581	0.01	0.995711
TP53	ENST00000269305	p.P151H	BRCA,ESCA,LIHC,HNSC,BLCA	5	23.0755	1	1.97988	1	2	1	HPPGTRVRAM	HLA-B*07:02	0.750983	0.08	0.902549
CASP8	ENST00000358485	p.R292W	BRCA,DLBC,CESC,HNSC	5	3.31538	1	1.04792	0	2	1	VYQMKSKPWGY	HLA-A*29:02	0.068197	1.4	1
TP53	ENST00000269305	p.L130V	BRCA,OV,STAD,LGG,ESCA	5	23.0717	1	2.35856	1	3	1	YSPAVNKMF	HLA-B*57:01	0.368512	0.4	0.766592
TP53	ENST00000269305	p.G199V	BRCA,COAD,BLCA,PRAD	5	22.9085	1	2.20232	1	1	0	HLIRVEVNLRV	HLA-A*02:01	0.329203	0.7	0.782299
CHD4	ENST00000357008	p.R1162W	BRCA,UCEC	5	4.55751	1	3.25476	1	1	0	RAHWIGQNK	HLA-A*03:01	0.576072	0.24	0.990496
CHD4	ENST00000357008	p.R1162W	BRCA,UCEC	5	4.55751	1	3.25476	1	1	0	SRAHWIGQNK	HLA-A*03:01	0.079943	2	1
CASP8	ENST00000358485	p.R292W	BRCA,DLBC,CESC,HNSC	5	3.31538	1	1.04792	0	2	1	KSKPWGYCL	HLA-B*57:01	0.534878	0.24	0.997087
TP53	ENST00000269305	p.G199V	BRCA,COAD,BLCA,PRAD	5	22.9085	1	2.20232	1	1	0	HLIRVEVNL	HLA-A*02:01	0.672839	0.2	0.974635
CASP8	ENST00000358485	p.R292W	BRCA,DLBC,CESC,HNSC	5	3.31538	1	1.04792	0	2	1	KSKPWGYCLI	HLA-B*57:01	0.207883	0.75	0.921054
TP53	ENST00000269305	p.G199V	BRCA,COAD,BLCA,PRAD	5	22.9085	1	2.20232	1	1	0	RVEVNLRVEY	HLA-A*01:01	0.460663	0.44	0.645956
CASP8	ENST00000358485	p.R292W	BRCA,DLBC,CESC,HNSC	5	3.31538	1	1.04792	0	2	1	QMKSKPWGY	HLA-A*01:01	0.221462	0.99	0.833612
CASP8	ENST00000358485	p.R292W	BRCA,DLBC,CESC,HNSC	5	3.31538	1	1.04792	0	2	1	YQMKSKPWGY	HLA-A*01:01	0.210457	1.1	0.670415
CHD4	ENST00000357008	p.R1162W	BRCA,UCEC	5	4.55751	1	3.25476	1	1	0	QAFSRAHW	HLA-B*57:01	0.541524	0.23	0.985366
TP53	ENST00000269305	p.L265P	BRCA,OV,STAD,LGG,BLCA	5	23.7822	1	2.48135	1	2	1	NLPGRNSFEV	HLA-A*02:07	0.030225	1.5	0.923654
TP53	ENST00000269305	p.E286Q	BRCA,LUAD,LUSC	4	5.61894	1	1.8664	1	3	1	RTEQENLRKK	HLA-A*03:01	0.246822	0.77	1
PIK3CA	ENST00000263967	p.D350G	BRCA,COAD,UCEC,LUSC	4	12.4454	1	0.908131	0	2	1	GIDKIYVR	HLA-A*31:01	0.122759	1.7	1
EGFR	ENST00000275493	p.S768I	BRCA,LUAD	4	3.72052	1	1.66749	1	1	0	YVMAIVDNPHV	HLA-A*02:07	0.059224	0.86	0.951222
PIK3CA	ENST00000263967	p.D350G	BRCA,COAD,UCEC,LUSC	4	12.4454	1	0.908131	0	2	1	RGIDKIYVR	HLA-A*31:01	0.855548	0.02	1
EGFR	ENST00000275493	p.S768I	BRCA,LUAD	4	3.72052	1	1.66749	1	1	0	ILDEAYVMAI	HLA-A*02:07	0.412389	0.09	1
EGFR	ENST00000275493	p.S768I	BRCA,LUAD	4	3.72052	1	1.66749	1	1	0	IVDNPHVCRLL	HLA-A*02:07	0.02546	1.7	0.983904
EGFR	ENST00000275493	p.S768I	BRCA,LUAD	4	3.72052	1	1.66749	1	1	0	ILDEAYVMAIV	HLA-A*02:07	0.142428	0.39	0.998621
TP53	ENST00000269305	p.Y220S	BRCA,KIRP,UCS	4	4.93953	1		0	2	1	VVVPSEPPEV	HLA-A*02:01	0.161464	1.4	0.528004
PIK3CA	ENST00000263967	p.D350G	BRCA,COAD,UCEC,LUSC	4	12.4454	1	0.908131	0	2	1	NIRGIDKIYVR	HLA-A*31:01	0.105218	2	0.99983
TP53	ENST00000269305	p.S215I	BRCA,READ,LIHC,UCEC	4	22.6484	1	2.33608	1	3	1	YLDDRNTFRHI	HLA-A*02:01	0.341408	0.66	0.99259
PIK3CA	ENST00000263967	p.D350G	BRCA,COAD,UCEC,LUSC	4	12.4454	1	0.908131	0	2	1	TYVNVNIRGI	HLA-A*24:02	0.525124	0.36	0.769104
EGFR	ENST00000275493	p.S768I	BRCA,LUAD	4	3.72052	1	1.66749	1	1	0	IVDNPHVCRL	HLA-A*02:07	0.050979	0.97	0.999984
EGFR	ENST00000275493	p.S768I	BRCA,LUAD	4	3.72052	1	1.66749	1	1	0	AIVDNPHVCR	HLA-A*11:01	0.329438	0.64	0.916617
EGFR	ENST00000275493	p.S768I	BRCA,LUAD	4	3.72052	1	1.66749	1	1	0	VMAIVDNPHV	HLA-A*02:07	0.043749	1.2	0.997564
TP53	ENST00000269305	p.S215I	BRCA,READ,LIHC,UCEC	4	22.6484	1	2.33608	1	3	1	YLDDRNTFRHI	HLA-A*01:01	0.107984	1.8	0.977227
EGFR	ENST00000275493	p.S768I	BRCA,LUAD	4	3.72052	1	1.66749	1	1	0	ILDEAYVMAIV	HLA-A*02:01	0.245214	0.9	0.997694
EGFR	ENST00000275493	p.S768I	BRCA,LUAD	4	3.72052	1	1.66749	1	1	0	YVMAIVDNPHV	HLA-A*68:02	0.141988	1.4	0.998827
TP53	ENST00000269305	p.E286Q	BRCA,LUAD,LUSC	4	5.61894	1	1.8664	1	3	1	RTEQENLRKK	HLA-A*11:01	0.254432	0.88	0.608303
TP53	ENST00000269305	p.Y126C	BRCA,HNSC,UCEC,LUSC	4	5.18981	1		0	3	1	VTCTCSPALNK	HLA-A*11:01	0.159801	1.4	0.769687
TP53	ENST00000269305	p.S215I	BRCA,READ,LIHC,UCEC	4	22.6484	1	2.33608	1	3	1	NTFRHIVVV	HLA-A*68:02	0.849006	0.03	1
TP53	ENST00000269305	p.S215I	BRCA,READ,LIHC,UCEC	4	22.6484	1	2.33608	1	3	1	NTFRHIVV	HLA-A*68:02	0.102256	1.8	1
TP53	ENST00000269305	p.E286Q	BRCA,LUAD,LUSC	4	5.61894	1	1.8664	1	3	1	RTEQENLRK	HLA-A*11:01	0.462166	0.38	0.947193
EGFR	ENST00000275493	p.S768I	BRCA,LUAD	4	3.72052	1	1.66749	1	1	0	EAYVMAIV	HLA-B*51:01	0.746353	0.06	1
EGFR	ENST00000275493	p.S768I	BRCA,LUAD	4	3.72052	1	1.66749	1	1	0	MAIVDNPHV	HLA-B*51:01	0.602898	0.14	0.733338
TP53	ENST00000269305	p.Y220S	BRCA,KIRP,UCS	4	4.93953	1		0	2	1	VPSEPPEV	HLA-B*07:02	0.070645	1.4	0.730656
PIK3CA	ENST00000263967	p.P539R	BRCA,UCEC,PAAD	4	14.191	1	1.89708	1	2	1	KAISTRDRL	HLA-B*57:01	0.491474	0.28	0.533532
PIK3CA	ENST00000263967	p.D350G	BRCA,COAD,UCEC,LUSC	4	12.4454	1	0.908131	0	2	1	NVNIRGIDK	HLA-A*11:01	0.20886	1.1	0.784018
EGFR	ENST00000275493	p.S768I	BRCA,LUAD	4	3.72052	1	1.66749	1	1	0	ILDEAYVMAI	HLA-A*02:01	0.693605	0.19	0.996757
PIK3CA	ENST00000263967	p.D350G	BRCA,COAD,UCEC,LUSC	4	12.4454	1	0.908131	0	2	1	RGIDKIYVR	HLA-A*11:01	0.19135	1.2	0.939112
EGFR	ENST00000275493	p.S768I	BRCA,LUAD	4	3.72052	1	1.66749	1	1	0	VMAIVDNPHV	HLA-A*02:01	0.227045	0.97	0.932189
TP53	ENST00000269305	p.Y220S	BRCA,KIRP,UCS	4	4.93953	1		0	2	1	VVPSEPPEV	HLA-A*02:07	0.124426	0.44	0.999156
TP53	ENST00000269305	p.Y220S	BRCA,KIRP,UCS	4	4.93953	1		0	2	1	VVPSEPPEV	HLA-A*02:01	0.372375	0.6	0.684254
TP53	ENST00000269305	p.Y220S	BRCA,KIRP,UCS	4	4.93953	1		0	2	1	VPSEPPEV	HLA-B*51:01	0.611748	0.13	1
SMARCA4	ENST00000429416	p.R1192H	BRCA,LIHC,LGG,PAAD	4	4.84411	1	3.1276	1	1	0	QAQDRAHHI	HLA-B*51:01	0.361705	0.4	0.999997
TP53	ENST00000269305	p.S215I	BRCA,READ,LIHC,UCEC	4	22.6484	1	2.33608	1	3	1	YLDDRNTFRHI	HLA-A*02:07	0.176342	0.3	1
EGFR	ENST00000275493	p.S768I	BRCA,LUAD	4	3.72052	1	1.66749	1	1	0	YVMAIVDNPHV	HLA-A*02:01	0.311998	0.74	0.997931
PTEN	ENST00000371953	p.C124S	BRCA,STAD,UCEC	3	5.03864	1		0	3	1	HVAAIHSK	HLA-A*11:01	0.17307	1.3	0.990851
MAP2K4	ENST00000353533	p.R134W	BRCA,COAD,PAAD	3	3.61675	1	2.20794	1	1	0	AVKRIWSTV	HLA-A*02:03	0.293844	1.6	0.767908
TP53	ENST00000269305	p.V197G	BRCA,UCEC,LUSC	3	23.0501	1	2.24648	1	3	1	GEGNLRVEY	HLA-B*44:03	0.912374	0.03	1
TP53	ENST00000269305	p.I232S	BRCA,COAD,LGG	3	23.1535	1	2.14978	1	3	1	VGSDCTTSHY	HLA-A*01:01	0.849405	0.11	0.525161
TP53	ENST00000269305	p.C135R	BRCA,ESCA,UCEC	3	23.2229	1	2.24094	1	3	1	YSPALNKMFR	HLA-A*31:01	0.163178	1.3	0.521543
TP53	ENST00000269305	p.C135R	BRCA,ESCA,UCEC	3	23.2229	1	2.24094	1	3	1	TYSPALNKMFR	HLA-A*31:01	0.189353	1.1	0.998628
SMARCA4	ENST00000429416	p.E882K	BRCA,SKCM	3	3.65421	1	3.04824	1	1	0	IVDKGHRM	HLA-A*01:01	0.105628	1.8	0.992254
TP53	ENST00000269305	p.R158G	BRCA,LGG,LUSC	3	5.0311	1		0	3	1	RVGAMAIYK	HLA-A*11:01	0.943049	0.01	0.998978
SMARCA4	ENST00000429416	p.E882K	BRCA,SKCM	3	3.65421	1	3.04824	1	1	0	IVDKGHRMK	HLA-A*01:01	0.102115	1.9	0.999327
TP53	ENST00000269305	p.Y107D	BRCA,COAD,STAD	3	23.1584	1	2.01689	1	2	1	KTYQGSDGFRL	HLA-A*32:01	0.106075	0.97	1
ERBB2	ENST00000269571	p.D769H	BRCA,CESC,BLCA	3	4.3759	1	1.40437	1	1	0	KEILHEAY	HLA-B*44:03	0.547123	0.22	0.999999
ERBB2	ENST00000269571	p.D769H	BRCA,CESC,BLCA	3	4.3759	1	1.40437	1	1	0	HEAYVMAGV	HLA-A*68:02	0.193849	0.91	1
ERBB2	ENST00000269571	p.I767M	BRCA,BLCA	3	2.65078	1	0.66182	0	2	1	KEMLDEAY	HLA-B*44:03	0.507275	0.24	0.999968
TP53	ENST00000269305	p.L111Q	BRCA,STAD,LUSC	3	4.52328	1		0	2	1	SYGFRQGFL	HLA-A*24:02	0.309132	0.71	0.899977
TP53	ENST00000269305	p.Y126N	BRCA,LIHC,PAAD	3	4.88293	1		0	3	1	VTCTNSPALNK	HLA-A*11:01	0.451567	0.39	0.949427
ERBB2	ENST00000269571	p.I767M	BRCA,BLCA	3	2.65078	1	0.66182	0	2	1	KANKEMLDEAY	HLA-B*57:01	0.085331	1.7	0.638734
CHD4	ENST00000357008	p.R877W	BRCA,STAD	3	3.39107	1	2.82088	1	0	0	LIVDEAHW	HLA-B*57:01	0.136141	1.2	0.923115
TP53	ENST00000269305	p.Y107D	BRCA,COAD,STAD	3	23.1584	1	2.01689	1	2	1	TYQGSDGFRL	HLA-A*24:02	0.707053	0.17	0.99239
ERBB2	ENST00000269571	p.D769H	BRCA,CESC,BLCA	3	4.3759	1	1.40437	1	1	0	ILHEAYVMAGV	HLA-A*02:03	0.453871	0.88	0.792648
ERBB2	ENST00000269571	p.D769H	BRCA,CESC,BLCA	3	4.3759	1	1.40437	1	1	0	KEILHEAY	HLA-B*44:02	0.427294	0.31	0.999939
ERBB2	ENST00000269571	p.D769H	BRCA,CESC,BLCA	3	4.3759	1	1.40437	1	1	0	KANKEILHEAY	HLA-B*57:01	0.169728	0.94	0.756325
AKT1	ENST00000554581	p.L52R	BRCA,THCA,LUSC	3	3.43015	1	1.74889	1	2	1	APRNNFSVA	HLA-B*07:02	0.842009	0.05	0.98974
TP53	ENST00000269305	p.L111Q	BRCA,STAD,LUSC	3	4.52328	1		0	2	1	SYGFRQGF	HLA-A*24:02	0.388221	0.54	0.998956
AKT1	ENST00000554581	p.L52R	BRCA,THCA,LUSC	3	3.43015	1	1.74889	1	2	1	APRNNFSV	HLA-B*07:02	0.608317	0.15	0.999744
ERBB2	ENST00000269571	p.I767M	BRCA,BLCA	3	2.65078	1	0.66182	0	2	1	KEMLDEAY	HLA-B*44:02	0.410424	0.32	0.917889
ERBB2	ENST00000269571	p.I767M	BRCA,BLCA	3	2.65078	1	0.66182	0	2	1	SPKANKEML	HLA-B*07:02	0.878416	0.04	0.998622
ERBB2	ENST00000269571	p.I767M	BRCA,BLCA	3	2.65078	1	0.66182	0	2	1	SPKANKEM	HLA-B*07:02	0.343847	0.37	0.999047
AKT1	ENST00000554581	p.L52R	BRCA,THCA,LUSC	3	3.43015	1	1.74889	1	2	1	REAPRNNF	HLA-B*44:02	0.236617	0.55	0.999997
TP53	ENST00000269305	p.R342P	BRCA,UCEC	3	21.2435	1	1.49807	1	1	0	MFPELNEAL	HLA-A*24:02	0.571455	0.31	0.885654
TP53	ENST00000269305	p.R342P	BRCA,UCEC	3	21.2435	1	1.49807	1	1	0	PELNEALEL	HLA-B*44:03	0.084354	1.1	0.811842
TP53	ENST00000269305	p.Y205N	BRCA,UCS,UCEC	3	23.2092	1	2.36905	1	3	1	NLDDRNTFRH	HLA-A*01:01	0.204786	1.1	0.8641
TP53	ENST00000269305	p.Y205N	BRCA,UCS,UCEC	3	23.2092	1	2.36905	1	3	1	VENLDDRNTF	HLA-B*44:03	0.758471	0.09	1
ERBB2	ENST00000269571	p.I767M	BRCA,BLCA	3	2.65078	1	0.66182	0	2	1	MLDEAYVMA	HLA-A*02:01	0.862797	0.07	0.999198
PIK3CA	ENST00000263967	p.N345T	BRCA,UCS,UCEC	3	3.03122	1		0	3	1	ATYVTVNIR	HLA-A*31:01	0.710804	0.08	1
MAP2K4	ENST00000353533	p.R134W	BRCA,COAD,PAAD	3	3.61675	1	2.20794	1	1	0	QIMAVKRIW	HLA-B*57:01	0.789048	0.06	0.883174
TP53	ENST00000269305	p.V197G	BRCA,UCEC,LUSC	3	23.0501	1	2.24648	1	3	1	HLIRGEGNLRV	HLA-A*02:01	0.544903	0.32	0.799592
ERBB2	ENST00000269571	p.I767M	BRCA,BLCA	3	2.65078	1	0.66182	0	2	1	MLDEAYVMAGV	HLA-A*02:01	0.321674	0.72	0.999692
SMARCA4	ENST00000429416	p.E882K	BRCA,SKCM	3	3.65421	1	3.04824	1	1	0	YMIVDKGHRM	HLA-A*02:01	0.328541	0.7	0.684113
CHD4	ENST00000357008	p.R877Q	BRCA,UCEC	3	3.1336	1	2.02087	1	0	0	LIVDEAHQL	HLA-A*02:01	0.401234	0.54	0.798811
TP53	ENST00000269305	p.Y220H	BRCA,CESC,LGG	3	23.3583	1	2.12434	1	2	1	VVVPHEPPEV	HLA-A*02:01	0.1744	1.3	0.817224
ERBB2	ENST00000269571	p.I767M	BRCA,BLCA	3	2.65078	1	0.66182	0	2	1	MLDEAYVM	HLA-A*02:01	0.134696	1.6	0.995273
CHD4	ENST00000357008	p.R877W	BRCA,STAD	3	3.39107	1	2.82088	1	0	0	IVDEAHWLK	HLA-A*31:01	0.257837	0.74	1
CHD4	ENST00000357008	p.R877W	BRCA,STAD	3	3.39107	1	2.82088	1	0	0	ACLIVDEAHW	HLA-B*57:01	0.130315	1.2	0.505041
CHD4	ENST00000357008	p.R877W	BRCA,STAD	3	3.39107	1	2.82088	1	0	0	LIVDEAHWL	HLA-A*02:01	0.287424	0.79	0.575308
CHD4	ENST00000357008	p.R877Q	BRCA,UCEC	3	3.1336	1	2.02087	1	0	0	IVDEAHQLK	HLA-A*31:01	0.12448	1.7	1
ERBB3	ENST00000267101	p.T355I	BRCA,CESC	3	3.24518	1	2.36558	1	1	0	DGFVNCIKI	HLA-B*51:01	0.530466	0.2	1
ERBB2	ENST00000269571	p.D769H	BRCA,CESC,BLCA	3	4.3759	1	1.40437	1	1	0	ILHEAYVMAGV	HLA-A*02:01	0.131533	1.6	0.997676
ATM	ENST00000278616	p.N2875S	READ,BRCA,PRAD	3	7.36202	1	2.13434	1	0	0	GLGDRHVQSI	HLA-A*02:01	0.268975	0.83	0.92515
AKT1	ENST00000554581	p.L52R	BRCA,THCA,LUSC	3	3.43015	1	1.74889	1	2	1	REAPRNNF	HLA-B*44:03	0.205718	0.59	1
PIK3CA	ENST00000263967	p.N345T	BRCA,UCS,UCEC	3	3.03122	1		0	3	1	ILCATYVTV	HLA-A*02:01	0.303582	0.76	0.937321
SMARCA4	ENST00000429416	p.E882K	BRCA,SKCM	3	3.65421	1	3.04824	1	1	0	KYMIVDKGHRM	HLA-A*24:02	0.33781	0.63	0.998796
ERBB2	ENST00000269571	p.D769H	BRCA,CESC,BLCA	3	4.3759	1	1.40437	1	1	0	ILHEAYVMA	HLA-A*02:01	0.667726	0.2	0.995818
ERBB3	ENST00000267101	p.T355I	BRCA,CESC	3	3.24518	1	2.36558	1	1	0	NIDGFVNCI	HLA-A*02:01	0.098957	2	0.852149
CHD4	ENST00000357008	p.R877W	BRCA,STAD	3	3.39107	1	2.82088	1	0	0	HWLKNNQSKFF	HLA-A*24:02	0.376669	0.56	0.514231
ATM	ENST00000278616	p.N2875S	READ,BRCA,PRAD	3	7.36202	1	2.13434	1	0	0	GLGDRHVQSI	HLA-A*02:03	0.720111	0.31	0.936428
CHD4	ENST00000357008	p.R877W	BRCA,STAD	3	3.39107	1	2.82088	1	0	0	HWLKNNQSKF	HLA-A*24:02	0.620417	0.26	0.698
TP53	ENST00000269305	p.I232S	BRCA,COAD,LGG	3	23.1535	1	2.14978	1	3	1	GSDCTTSHY	HLA-A*01:01	0.972581	0.02	0.998846
TP53	ENST00000269305	p.Y107D	BRCA,COAD,STAD	3	23.1584	1	2.01689	1	2	1	GSDGFRLGF	HLA-A*01:01	0.578032	0.31	0.50147
SMARCA4	ENST00000429416	p.E882K	BRCA,SKCM	3	3.65421	1	3.04824	1	1	0	KYMIVDKGHR	HLA-A*31:01	0.438381	0.32	0.996927
TP53	ENST00000269305	p.Y205N	BRCA,UCS,UCEC	3	23.2092	1	2.36905	1	3	1	NLDDRNTFR	HLA-A*01:01	0.142375	1.5	0.96592
TP53	ENST00000269305	p.Y205N	BRCA,UCS,UCEC	3	23.2092	1	2.36905	1	3	1	VENLDDRNTF	HLA-B*44:02	0.742136	0.09	0.875459
MAP2K4	ENST00000353533	p.R134W	BRCA,COAD,PAAD	3	3.61675	1	2.20794	1	1	0	IMAVKRIW	HLA-B*57:01	0.194364	0.82	0.962974
TP53	ENST00000269305	p.I232S	BRCA,COAD,LGG	3	23.1535	1	2.14978	1	3	1	GSDCTTSHYNY	HLA-A*01:01	0.800063	0.14	0.960968
CHD4	ENST00000357008	p.R877W	BRCA,STAD	3	3.39107	1	2.82088	1	0	0	IVDEAHWLK	HLA-A*03:01	0.538109	0.29	1
PTEN	ENST00000371953	p.C124S	BRCA,STAD,UCEC	3	5.03864	1		0	3	1	AAIHSKAGK	HLA-A*11:01	0.581644	0.25	0.932837
TP53	ENST00000269305	p.Y107D	BRCA,COAD,STAD	3	23.1584	1	2.01689	1	2	1	KTYQGSDGF	HLA-B*57:01	0.853755	0.04	0.520009
TP53	ENST00000269305	p.C135R	BRCA,ESCA,UCEC	3	23.2229	1	2.24094	1	3	1	KMFRQLAK	HLA-A*03:01	0.503759	0.32	1
TP53	ENST00000269305	p.R342P	BRCA,UCEC	3	21.2435	1	1.49807	1	1	0	FPELNEALEL	HLA-B*35:01	0.338091	0.43	1
TP53	ENST00000269305	p.V157D	BRCA,LGG,LUSC	3	23.2941	1	2.15264	1	3	1	GTRDRAMAIYK	HLA-A*03:01	0.346711	0.55	0.999999
TP53	ENST00000269305	p.R342P	BRCA,UCEC	3	21.2435	1	1.49807	1	1	0	FPELNEAL	HLA-B*35:01	0.256301	0.57	1
ERBB2	ENST00000269571	p.I767M	BRCA,BLCA	3	2.65078	1	0.66182	0	2	1	MLDEAYVMA	HLA-A*02:07	0.51632	0.05	1
ERBB2	ENST00000269571	p.D769H	BRCA,CESC,BLCA	3	4.3759	1	1.40437	1	1	0	ILHEAYVMA	HLA-A*02:07	0.204071	0.26	0.969142
ERBB2	ENST00000269571	p.I767M	BRCA,BLCA	3	2.65078	1	0.66182	0	2	1	MLDEAYVM	HLA-A*02:07	0.080756	0.65	1
TP53	ENST00000269305	p.Y126N	BRCA,LIHC,PAAD	3	4.88293	1		0	3	1	VTCTNSPALNK	HLA-A*03:01	0.324148	0.59	0.8165
TP53	ENST00000269305	p.V157G	BRCA,GBM,UCEC	3	4.98189	1		0	3	1	GTRGRAMAIYK	HLA-A*03:01	0.258196	0.75	0.999892
TP53	ENST00000269305	p.R158G	BRCA,LGG,LUSC	3	5.0311	1		0	3	1	GTRVGAMAIYK	HLA-A*03:01	0.242282	0.79	0.993394
ERBB2	ENST00000269571	p.I767M	BRCA,BLCA	3	2.65078	1	0.66182	0	2	1	MLDEAYVMAGV	HLA-A*02:07	0.111708	0.5	0.999998
TP53	ENST00000269305	p.V157G	BRCA,GBM,UCEC	3	4.98189	1		0	3	1	GTRGRAMAIY	HLA-B*15:01	0.265386	0.68	0.99983
TP53	ENST00000269305	p.F113C	BRCA,LIHC	3	23.2329	1	2.27251	1	2	1	RLGCLHSGTAK	HLA-A*03:01	0.467116	0.36	0.643932
MAP2K4	ENST00000353533	p.R134W	BRCA,COAD,PAAD	3	3.61675	1	2.20794	1	1	0	MAVKRIWST	HLA-B*54:01	0.074291	1.3	1
TP53	ENST00000269305	p.C135R	BRCA,ESCA,UCEC	3	23.2229	1	2.24094	1	3	1	ALNKMFRQLAK	HLA-A*03:01	0.207775	0.92	1
CHD4	ENST00000357008	p.R877W	BRCA,STAD	3	3.39107	1	2.82088	1	0	0	LIVDEAHWLK	HLA-A*11:01	0.371615	0.56	0.747879
CHD4	ENST00000357008	p.R877W	BRCA,STAD	3	3.39107	1	2.82088	1	0	0	IVDEAHWLK	HLA-A*11:01	0.811992	0.07	0.998167
CHD4	ENST00000357008	p.R877Q	BRCA,UCEC	3	3.1336	1	2.02087	1	0	0	IVDEAHQLK	HLA-A*11:01	0.733039	0.12	0.986766
ERBB2	ENST00000269571	p.D769H	BRCA,CESC,BLCA	3	4.3759	1	1.40437	1	1	0	ANKEILHEAY	HLA-B*15:01	0.205244	0.88	1
ERBB2	ENST00000269571	p.I767M	BRCA,BLCA	3	2.65078	1	0.66182	0	2	1	ANKEMLDEAY	HLA-B*15:01	0.106619	1.6	1
ERBB2	ENST00000269571	p.D769H	BRCA,CESC,BLCA	3	4.3759	1	1.40437	1	1	0	KANKEILHEAY	HLA-B*15:01	0.093923	1.7	1
TP53	ENST00000269305	p.R158G	BRCA,LGG,LUSC	3	5.0311	1		0	3	1	RVGAMAIYK	HLA-A*03:01	0.945477	0.01	1
TP53	ENST00000269305	p.L111Q	BRCA,STAD,LUSC	3	4.52328	1		0	2	1	GSYGFRQGF	HLA-B*57:01	0.736762	0.09	0.692652
CHD4	ENST00000357008	p.R877Q	BRCA,UCEC	3	3.1336	1	2.02087	1	0	0	QLKNNQSKF	HLA-B*15:01	0.655877	0.12	1
PIK3CA	ENST00000263967	p.N345T	BRCA,UCS,UCEC	3	3.03122	1		0	3	1	TVNIRDIDK	HLA-A*03:01	0.181663	1.1	0.999413
CHD4	ENST00000357008	p.R877Q	BRCA,UCEC	3	3.1336	1	2.02087	1	0	0	IVDEAHQLK	HLA-A*03:01	0.509469	0.32	1
TP53	ENST00000269305	p.Y220H	BRCA,CESC,LGG	3	23.3583	1	2.12434	1	2	1	VPHEPPEV	HLA-B*51:01	0.763029	0.05	1
TP53	ENST00000269305	p.Y220H	BRCA,CESC,LGG	3	23.3583	1	2.12434	1	2	1	VVPHEPPEV	HLA-A*02:07	0.111615	0.5	0.992269
TP53	ENST00000269305	p.Y220H	BRCA,CESC,LGG	3	23.3583	1	2.12434	1	2	1	VVVPHEPPEV	HLA-A*02:07	0.038744	1.3	0.891704
CHD4	ENST00000357008	p.R877Q	BRCA,UCEC	3	3.1336	1	2.02087	1	0	0	LIVDEAHQL	HLA-B*35:01	0.121212	1.2	1
TP53	ENST00000269305	p.R342P	BRCA,UCEC	3	21.2435	1	1.49807	1	1	0	EMFPELNEAL	HLA-A*02:07	0.021531	1.9	0.813386
PIK3CA	ENST00000263967	p.N345T	BRCA,UCS,UCEC	3	3.03122	1		0	3	1	VTVNIRDIDK	HLA-A*03:01	0.14528	1.3	0.542081
SMARCA4	ENST00000429416	p.E882K	BRCA,SKCM	3	3.65421	1	3.04824	1	1	0	MIVDKGHRM	HLA-B*35:01	0.468524	0.28	1
CHD4	ENST00000357008	p.R877Q	BRCA,UCEC	3	3.1336	1	2.02087	1	0	0	IVDEAHQL	HLA-A*01:01	0.105362	1.8	0.943256
CHD4	ENST00000357008	p.R877W	BRCA,STAD	3	3.39107	1	2.82088	1	0	0	IVDEAHWL	HLA-A*01:01	0.155492	1.4	0.988372
PIK3CA	ENST00000263967	p.N345T	BRCA,UCS,UCEC	3	3.03122	1		0	3	1	ILCATYVTV	HLA-A*02:07	0.099873	0.54	0.643782
TP53	ENST00000269305	p.R158G	BRCA,LGG,LUSC	3	5.0311	1		0	3	1	RVGAMAIY	HLA-B*15:01	0.29148	0.6	0.974024
TP53	ENST00000269305	p.V157G	BRCA,GBM,UCEC	3	4.98189	1		0	3	1	RGRAMAIY	HLA-B*15:01	0.077008	2	0.999992
CHD4	ENST00000357008	p.R877Q	BRCA,UCEC	3	3.1336	1	2.02087	1	0	0	IVDEAHQLK	HLA-A*01:01	0.453251	0.45	0.655614
PTEN	ENST00000371953	p.C124S	BRCA,STAD,UCEC	3	5.03864	1		0	3	1	HVAAIHSK	HLA-A*03:01	0.177486	1.1	1
SMARCA4	ENST00000429416	p.E882K	BRCA,SKCM	3	3.65421	1	3.04824	1	1	0	IVDKGHRMK	HLA-A*03:01	0.54945	0.27	1
SMARCA4	ENST00000429416	p.E882K	BRCA,SKCM	3	3.65421	1	3.04824	1	1	0	MIVDKGHRMK	HLA-A*03:01	0.389574	0.48	0.997878
TP53	ENST00000269305	p.V157D	BRCA,LGG,LUSC	3	23.2941	1	2.15264	1	3	1	GTRDRAMAIY	HLA-B*15:01	0.43349	0.35	0.999817
ERBB2	ENST00000269571	p.I767M	BRCA,BLCA	3	2.65078	1	0.66182	0	2	1	MLDEAYVMA	HLA-A*01:01	0.398469	0.54	0.649435
ERBB2	ENST00000269571	p.I767M	BRCA,BLCA	3	2.65078	1	0.66182	0	2	1	MLDEAYVM	HLA-A*01:01	0.149138	1.4	0.855532
AKT1	ENST00000554581	p.L52R	BRCA,THCA,LUSC	3	3.43015	1	1.74889	1	2	1	APRNNFSVA	HLA-B*54:01	0.474449	0.11	1
TP53	ENST00000269305	p.Y107D	BRCA,COAD,STAD	3	23.1584	1	2.01689	1	2	1	TYQGSDGF	HLA-A*24:02	0.318777	0.69	0.999838
TP53	ENST00000269305	p.C135R	BRCA,ESCA,UCEC	3	23.2229	1	2.24094	1	3	1	ALNKMFRQL	HLA-A*02:03	0.683678	0.36	0.966286
PIK3CA	ENST00000263967	p.N345T	BRCA,UCS,UCEC	3	3.03122	1		0	3	1	ATYVTVNIR	HLA-A*11:01	0.682516	0.15	0.973435
AKT1	ENST00000554581	p.L52R	BRCA,THCA,LUSC	3	3.43015	1	1.74889	1	2	1	DQREAPRNNF	HLA-B*15:01	0.167817	1.1	1
CHD4	ENST00000357008	p.R877Q	BRCA,UCEC	3	3.1336	1	2.02087	1	0	0	QLKNNQSKFF	HLA-B*15:01	0.159241	1.2	0.999983
TP53	ENST00000269305	p.R342P	BRCA,UCEC	3	21.2435	1	1.49807	1	1	0	EMFPELNEA	HLA-A*02:03	0.693541	0.35	0.999978
HRAS	ENST00000451590	p.G12C	BRCA,HNSC	3	2.541	1		0	4	1	VVVGACGVGK	HLA-A*11:01	0.551843	0.28	0.947433
TP53	ENST00000269305	p.C135R	BRCA,ESCA,UCEC	3	23.2229	1	2.24094	1	3	1	SPALNKMFRQL	HLA-B*07:02	0.381838	0.32	0.825137
CHD4	ENST00000357008	p.R877Q	BRCA,UCEC	3	3.1336	1	2.02087	1	0	0	HQLKNNQSKF	HLA-B*15:01	0.645961	0.13	1
KMT2C	ENST00000262189	p.H367D	BRCA,LIHC,CESC	3	1.75227	0	2.16915	1	2	1	DGMCLDIAV	HLA-B*51:01	0.17997	0.88	1
CHD4	ENST00000357008	p.R877Q	BRCA,UCEC	3	3.1336	1	2.02087	1	0	0	IVDEAHQL	HLA-A*02:07	0.0323	1.4	1
TP53	ENST00000269305	p.R342P	BRCA,UCEC	3	21.2435	1	1.49807	1	1	0	FPELNEAL	HLA-B*07:02	0.116966	0.97	0.825564
CHD4	ENST00000357008	p.R877W	BRCA,STAD	3	3.39107	1	2.82088	1	0	0	IVDEAHWL	HLA-A*02:07	0.024218	1.8	1
CHD4	ENST00000357008	p.R877W	BRCA,STAD	3	3.39107	1	2.82088	1	0	0	LIVDEAHWL	HLA-A*02:07	0.081347	0.65	0.808367
CHD4	ENST00000357008	p.R877Q	BRCA,UCEC	3	3.1336	1	2.02087	1	0	0	LIVDEAHQL	HLA-A*02:07	0.136645	0.4	0.982684
HRAS	ENST00000451590	p.G12C	BRCA,HNSC	3	2.541	1		0	4	1	VVGACGVGK	HLA-A*11:01	0.584478	0.25	0.916473
TP53	ENST00000269305	p.Y220H	BRCA,CESC,LGG	3	23.3583	1	2.12434	1	2	1	VPHEPPEV	HLA-B*07:02	0.108138	1.1	0.840388
TP53	ENST00000269305	p.Y220H	BRCA,CESC,LGG	3	23.3583	1	2.12434	1	2	1	VVVPHEPPEV	HLA-A*02:03	0.394525	1.1	0.857865
PIK3CA	ENST00000263967	p.C378F	BRCA,GBM	2	11.8897	1	-0.694641	0	2	1	VPFSNPRW	HLA-B*57:01	0.126495	1.2	0.956077
RUNX1	ENST00000300305	p.F97L	BRCA,ACC	2	3.45418	1	1.53984	1	1	0	SPNLLCSV	HLA-B*07:02	0.080118	1.3	0.821649
TP53	ENST00000269305	p.M133K	BRCA,HNSC	2	4.65751	1		0	3	1	SPALNKKFCQL	HLA-B*07:02	0.186164	0.67	0.971978
TP53	ENST00000269305	p.M133K	BRCA,HNSC	2	4.65751	1		0	3	1	YSPALNKKF	HLA-B*57:01	0.354647	0.42	0.620625
PIK3CA	ENST00000263967	p.C378F	BRCA,GBM	2	11.8897	1	-0.694641	0	2	1	RVPFSNPRW	HLA-B*57:01	0.940629	0.01	0.956668
PIK3CA	ENST00000263967	p.E600K	BRCA,STAD	2	13.2594	1	1.59953	1	1	0	KPEQAMKLL	HLA-B*07:02	0.802657	0.06	0.878678
PIK3CA	ENST00000263967	p.E600K	BRCA,STAD	2	13.2594	1	1.59953	1	1	0	KPEQAMKL	HLA-B*07:02	0.247428	0.53	0.953869
MTOR	ENST00000361445	p.I1973F	BRCA,KIRC	2	2.26539	0	1.81289	1	2	1	YHPQALFY	HLA-A*29:02	0.33551	0.38	0.999948
PIK3CA	ENST00000263967	p.P104L	BRCA,LUAD	2	3.16504	1		0	3	1	QPFLKVIEL	HLA-B*07:02	0.904323	0.04	0.951045
RUNX1	ENST00000300305	p.F97L	BRCA,ACC	2	3.45418	1	1.53984	1	1	0	SPNLLCSVL	HLA-B*07:02	0.802162	0.06	0.946526
EEF1A1	ENST00000316292	p.D91N	BRCA,COAD	2	2.56536	1	1.94915	1	0	0	IINAPGHRDF	HLA-B*15:01	0.325713	0.53	1
MTOR	ENST00000361445	p.I1973F	BRCA,KIRC	2	2.26539	0	1.81289	1	2	1	GRYHPQALFY	HLA-A*29:02	0.768952	0.09	1
MTOR	ENST00000361445	p.I1973F	BRCA,KIRC	2	2.26539	0	1.81289	1	2	1	RYHPQALFY	HLA-A*29:02	0.949749	0.02	1
TP53	ENST00000269305	p.C141R	BRCA,CHOL	2	23.2845	1	2.36637	1	3	1	KTRPVQLWV	HLA-B*57:01	0.5621	0.21	0.979691
RUNX1	ENST00000300305	p.F97L	BRCA,ACC	2	3.45418	1	1.53984	1	1	0	RTDSPNLL	HLA-A*01:01	0.220429	0.99	0.982785
TP53	ENST00000269305	p.C141R	BRCA,CHOL	2	23.2845	1	2.36637	1	3	1	LAKTRPVQLW	HLA-B*57:01	0.766014	0.08	0.98265
TP53	ENST00000269305	p.L111P	BRCA,KIRP	2	5.01712	1		0	2	1	SYGFRPGFL	HLA-A*24:02	0.531628	0.35	0.96794
TP53	ENST00000269305	p.I255S	BRCA,GBM	2	4.90434	1		0	3	1	RPILTISTL	HLA-B*07:02	0.980319	0.01	0.999835
TP53	ENST00000269305	p.C242G	BRCA,LUSC	2	5.37645	1		0	4	1	NYMCNSSGM	HLA-A*24:02	0.132084	1.5	0.852438
PIK3CA	ENST00000263967	p.P104L	BRCA,LUAD	2	3.16504	1		0	3	1	QPFLKVIEL	HLA-B*35:01	0.657743	0.15	1
TP53	ENST00000269305	p.M133K	BRCA,HNSC	2	4.65751	1		0	3	1	TYSPALNKKF	HLA-A*24:02	0.956123	0.02	0.99758
MAGI2	ENST00000354212	p.D644N	BRCA,LUAD	2	2.64199	1	1.64208	1	0	0	GLCEGNLIV	HLA-A*02:01	0.706484	0.17	0.921259
MAGI2	ENST00000354212	p.D644N	BRCA,LUAD	2	2.64199	1	1.64208	1	0	0	GLCEGNLIVEI	HLA-A*02:01	0.277055	0.81	0.990315
TP53	ENST00000269305	p.I255F	BRCA,LGG	2	6.55593	1	0.616871	0	3	1	RPILTIFTL	HLA-B*07:02	0.907271	0.04	0.996103
PIK3CA	ENST00000263967	p.C378F	BRCA,GBM	2	11.8897	1	-0.694641	0	2	1	FSNPRWNEW	HLA-B*57:01	0.924377	0.01	0.998443
PIK3CA	ENST00000263967	p.C378F	BRCA,GBM	2	11.8897	1	-0.694641	0	2	1	VPFSNPRW	HLA-B*35:01	0.132305	1.1	1
EEF1A1	ENST00000316292	p.D91N	BRCA,COAD	2	2.56536	1	1.94915	1	0	0	TIINAPGHR	HLA-A*31:01	0.463307	0.28	0.997645
CDH1	ENST00000261769	p.D402H	BRCA,STAD	2	3.64114	1	2.86067	1	1	0	AHAPNTPAW	HLA-B*44:03	0.159733	0.72	0.994251
TP53	ENST00000269305	p.M169I	BRCA,BLCA	2	7.45731	1	0.0297581	0	3	1	IYKQSQHI	HLA-A*24:02	0.118181	1.6	0.999038
SF3B1	ENST00000335508	p.K666E	BRCA,CESC	2	4.038	1	2.41699	1	3	1	IEIVQQIAIL	HLA-B*40:01	0.74745	0.19	0.978261
EEF1A1	ENST00000316292	p.D91N	BRCA,COAD	2	2.56536	1	1.94915	1	0	0	IINAPGHR	HLA-A*31:01	0.166035	1.3	0.999933
RAC1	ENST00000356142	p.P69S	BRCA,LUSC	2	2.59777	1	1.63695	1	1	0	YDRLRSLSY	HLA-A*01:01	0.280805	0.8	0.977145
MTOR	ENST00000361445	p.I1973F	BRCA,KIRC	2	2.26539	0	1.81289	1	2	1	RYHPQALFY	HLA-A*01:01	0.147311	1.5	0.561415
TP53	ENST00000269305	p.E287D	BRCA,BLCA	2	4.5942	1	-1.22123	0	2	1	RTEEDNLRK	HLA-A*01:01	0.145357	1.5	0.881334
MTOR	ENST00000361445	p.I1973F	BRCA,KIRC	2	2.26539	0	1.81289	1	2	1	RYHPQALFY	HLA-B*57:01	0.092369	1.6	0.744359
MTOR	ENST00000361445	p.I1973F	BRCA,KIRC	2	2.26539	0	1.81289	1	2	1	RYHPQALFY	HLA-B*15:01	0.191905	0.93	1
PIK3CA	ENST00000263967	p.C378F	BRCA,GBM	2	11.8897	1	-0.694641	0	2	1	RVPFSNPR	HLA-A*31:01	0.289788	0.63	0.999998
TAF1	ENST00000276072	p.R825Q	BRCA,HNSC	2	3.21582	1	2.08945	1	0	0	RANTHIQDF	HLA-B*57:01	0.697709	0.11	0.972114
PIK3CA	ENST00000263967	p.E600K	BRCA,STAD	2	13.2594	1	1.59953	1	1	0	AMKLLDCNY	HLA-B*15:01	0.54072	0.21	1
PTEN	ENST00000371953	p.R130P	BRCA,UCEC	2	4.22532	1		0	3	1	AGKGPTGVM	HLA-B*15:01	0.132237	1.3	1
MTOR	ENST00000361445	p.I1973F	BRCA,KIRC	2	2.26539	0	1.81289	1	2	1	YHPQALFY	HLA-A*01:01	0.091003	2	0.584574
TP53	ENST00000269305	p.C141R	BRCA,CHOL	2	23.2845	1	2.36637	1	3	1	KTRPVQLW	HLA-A*32:01	0.210331	0.52	1
MTOR	ENST00000361445	p.I1973F	BRCA,KIRC	2	2.26539	0	1.81289	1	2	1	GRYHPQALFY	HLA-A*01:01	0.089024	2	0.833953
PIK3CA	ENST00000263967	p.G106R	BRCA,CESC	2	5.62722	1		0	3	1	RNREEKILNR	HLA-A*31:01	0.197955	1.1	0.999997
PIK3CA	ENST00000263967	p.N1044Y	BRCA	2	3.5242	1	0.711475	0	2	1	LEYFMKQMY	HLA-A*01:01	0.105268	1.8	0.978814
PIK3CA	ENST00000263967	p.G106R	BRCA,CESC	2	5.62722	1		0	3	1	KVIEPVRNRE	HLA-A*31:01	0.200679	1.1	0.999997
PTEN	ENST00000371953	p.H123D	BRCA,UCEC	2	11.1515	1		0	3	1	HVAAIDCKA	HLA-A*68:02	0.300334	0.53	0.879121
TP53	ENST00000269305	p.C141R	BRCA,CHOL	2	23.2845	1	2.36637	1	3	1	KTRPVQLW	HLA-B*57:01	0.982931	0.01	1
CHD4	ENST00000357008	p.P904T	BRCA,UCEC	2	4.42548	1	2.89457	1	0	0	TLQNNLEEL	HLA-A*02:01	0.607475	0.26	0.965872
PIK3CA	ENST00000263967	p.N1044Y	BRCA	2	3.5242	1	0.711475	0	2	1	ALEYFMKQMY	HLA-A*01:01	0.455304	0.45	0.999499
PIK3CA	ENST00000263967	p.C378F	BRCA,GBM	2	11.8897	1	-0.694641	0	2	1	QRVPFSNPRW	HLA-B*57:01	0.37838	0.39	0.912953
CHD4	ENST00000357008	p.P904T	BRCA,UCEC	2	4.42548	1	2.89457	1	0	0	KLLLTGTTL	HLA-A*02:01	0.455415	0.43	0.83203
PIK3CA	ENST00000263967	p.P104L	BRCA,LUAD	2	3.16504	1		0	3	1	KVIELVGNR	HLA-A*31:01	0.765072	0.05	1
PIK3CA	ENST00000263967	p.G106R	BRCA,CESC	2	5.62722	1		0	3	1	KVIEPVRNR	HLA-A*31:01	0.915659	0.01	1
SF3B1	ENST00000335508	p.K666E	BRCA,CESC	2	4.038	1	2.41699	1	3	1	EIVQQIAIL	HLA-A*68:02	0.424125	0.32	1
PIK3CA	ENST00000263967	p.G106R	BRCA,CESC	2	5.62722	1		0	3	1	FLKVIEPVRNR	HLA-A*31:01	0.11868	1.7	0.915415
TP53	ENST00000269305	p.L194P	BRCA,HNSC	2	5.14755	1		0	3	1	HPIRVEGNL	HLA-B*35:01	0.449795	0.3	1
RAC1	ENST00000356142	p.P69S	BRCA,LUSC	2	2.59777	1	1.63695	1	1	0	DYDRLRSLSY	HLA-A*01:01	0.173188	1.3	0.712574
SF3B1	ENST00000335508	p.K666E	BRCA,CESC	2	4.038	1	2.41699	1	3	1	IEIVQQIAI	HLA-B*40:01	0.946101	0.04	0.99995
RAC1	ENST00000356142	p.P69S	BRCA,LUSC	2	2.59777	1	1.63695	1	1	0	EDYDRLRSLSY	HLA-A*01:01	0.122437	1.7	0.928294
TAF1	ENST00000276072	p.R825Q	BRCA,HNSC	2	3.21582	1	2.08945	1	0	0	IQDFLQVF	HLA-B*15:01	0.106005	1.6	0.999989
RUNX1	ENST00000300305	p.F97L	BRCA,ACC	2	3.45418	1	1.53984	1	1	0	RTDSPNLLC	HLA-A*01:01	0.236983	0.94	0.903028
TP53	ENST00000269305	p.L111P	BRCA,KIRP	2	5.01712	1		0	2	1	SYGFRPGF	HLA-A*24:02	0.483035	0.42	0.99966
MTOR	ENST00000361445	p.I1973F	BRCA,KIRC	2	2.26539	0	1.81289	1	2	1	RYHPQALFY	HLA-A*24:02	0.608399	0.27	0.986293
CDH1	ENST00000261769	p.D402H	BRCA,STAD	2	3.64114	1	2.86067	1	1	0	HAPNTPAW	HLA-B*57:01	0.337912	0.45	0.925621
PIK3CA	ENST00000263967	p.G106R	BRCA,CESC	2	5.62722	1		0	3	1	KVIEPVRNR	HLA-A*11:01	0.798512	0.08	0.992723
TP53	ENST00000269305	p.E258Q	BRCA,LUAD	2	4.79833	1		0	2	1	TLQDSSGNL	HLA-A*02:01	0.132861	1.6	0.827741
PIK3CA	ENST00000263967	p.C378F	BRCA,GBM	2	11.8897	1	-0.694641	0	2	1	FSNPRWNEW	HLA-A*24:02	0.177771	1.2	0.872213
TP53	ENST00000269305	p.L194P	BRCA,HNSC	2	5.14755	1		0	3	1	GLAPPQHPI	HLA-A*02:03	0.908175	0.07	0.62729
PIK3CA	ENST00000263967	p.P366R	BRCA	2	3.10228	1	-0.874601	0	2	1	IYHGGERL	HLA-A*24:02	0.233224	0.92	0.999631
CDH1	ENST00000261769	p.D402H	BRCA,STAD	2	3.64114	1	2.86067	1	1	0	AHAPNTPAW	HLA-B*57:01	0.192932	0.83	0.905537
TP53	ENST00000269305	p.M169I	BRCA,BLCA	2	7.45731	1	0.0297581	0	3	1	KQSQHITEV	HLA-A*02:03	0.847858	0.13	0.999079
PIK3CA	ENST00000263967	p.P366R	BRCA	2	3.10228	1	-0.874601	0	2	1	RLCDNVNTQRV	HLA-A*02:01	0.107011	1.9	0.791881
PIK3CA	ENST00000263967	p.C378F	BRCA,GBM	2	11.8897	1	-0.694641	0	2	1	PFSNPRWNEW	HLA-A*24:02	0.283028	0.79	0.965051
PIK3CA	ENST00000263967	p.P104L	BRCA,LUAD	2	3.16504	1		0	3	1	FLKVIELV	HLA-A*02:01	0.263501	0.84	0.992954
PIK3CA	ENST00000263967	p.P104L	BRCA,LUAD	2	3.16504	1		0	3	1	KVIELVGNR	HLA-A*11:01	0.575024	0.25	0.653273
MTOR	ENST00000361445	p.I1973F	BRCA,KIRC	2	2.26539	0	1.81289	1	2	1	QALFYPLTVA	HLA-B*54:01	0.046193	2	1
MTOR	ENST00000361445	p.I1973F	BRCA,KIRC	2	2.26539	0	1.81289	1	2	1	HPQALFYPL	HLA-B*54:01	0.251911	0.33	1
TP53	ENST00000269305	p.M133K	BRCA,HNSC	2	4.65751	1		0	3	1	TYSPALNKK	HLA-A*11:01	0.099646	2	0.700162
MTOR	ENST00000361445	p.I1973F	BRCA,KIRC	2	2.26539	0	1.81289	1	2	1	QALFYPLTV	HLA-B*54:01	0.141715	0.73	1
PIK3CA	ENST00000263967	p.P104L	BRCA,LUAD	2	3.16504	1		0	3	1	QPFLKVIEL	HLA-B*51:01	0.680612	0.09	1
PIK3CA	ENST00000263967	p.E365V	BRCA,HNSC	2	12.448	1	1.78863	1	2	1	IYHGGVPL	HLA-A*24:02	0.267006	0.83	0.998887
PIK3CA	ENST00000263967	p.N1044Y	BRCA	2	3.5242	1	0.711475	0	2	1	LEYFMKQMY	HLA-B*44:03	0.813244	0.07	1
TP53	ENST00000269305	p.Q136P	BRCA,HNSC	2	22.9288	1	2.03537	1	4	1	KMFCPLAK	HLA-A*03:01	0.416641	0.43	0.999999
TP53	ENST00000269305	p.L194P	BRCA,HNSC	2	5.14755	1		0	3	1	GLAPPQHPIRV	HLA-A*02:03	0.766974	0.23	1
KMT2C	ENST00000262189	p.W430C	BRCA,LUSC	2	2.72298	1	1.23009	1	0	0	KSVPTNGCK	HLA-A*11:01	0.342057	0.62	0.925731
CHD4	ENST00000357008	p.P904T	BRCA,UCEC	2	4.42548	1	2.89457	1	0	0	TLQNNLEEL	HLA-A*02:03	0.690495	0.36	0.642709
CDH1	ENST00000261769	p.D402H	BRCA,STAD	2	3.64114	1	2.86067	1	1	0	AHAPNTPAW	HLA-A*24:02	0.355172	0.6	0.84055
MTOR	ENST00000361445	p.I1973F	BRCA,KIRC	2	2.26539	0	1.81289	1	2	1	QALFYPLTV	HLA-B*51:01	0.661978	0.11	1
CDH1	ENST00000261769	p.D402H	BRCA,STAD	2	3.64114	1	2.86067	1	1	0	DAHAPNTPA	HLA-B*54:01	0.376045	0.17	1
CHD4	ENST00000357008	p.P904T	BRCA,UCEC	2	4.42548	1	2.89457	1	0	0	TLQNNLEELF	HLA-A*24:02	0.096874	1.8	0.662764
CDH1	ENST00000261769	p.D402H	BRCA,STAD	2	3.64114	1	2.86067	1	1	0	HAPNTPAWEA	HLA-B*54:01	0.293947	0.25	1
TP53	ENST00000269305	p.C141R	BRCA,CHOL	2	23.2845	1	2.36637	1	3	1	QLAKTRPVQL	HLA-A*02:03	0.371074	1.2	0.785724
MTOR	ENST00000361445	p.I1973F	BRCA,KIRC	2	2.26539	0	1.81289	1	2	1	RYHPQALFYPL	HLA-A*24:02	0.270884	0.82	0.998959
SF3B1	ENST00000335508	p.K666E	BRCA,CESC	2	4.038	1	2.41699	1	3	1	IEIVQQIAI	HLA-B*44:03	0.298012	0.45	0.997875
TP53	ENST00000269305	p.M169I	BRCA,BLCA	2	7.45731	1	0.0297581	0	3	1	KQSQHITEV	HLA-A*02:01	0.472973	0.4	0.979338
TP53	ENST00000269305	p.C141R	BRCA,CHOL	2	23.2845	1	2.36637	1	3	1	QLAKTRPVQL	HLA-A*02:01	0.099693	2	0.8404
TP53	ENST00000269305	p.M133K	BRCA,HNSC	2	4.65751	1		0	3	1	ALNKKFCQL	HLA-A*02:01	0.256455	0.86	0.668101
TP53	ENST00000269305	p.L194P	BRCA,HNSC	2	5.14755	1		0	3	1	GLAPPQHPI	HLA-A*02:01	0.705429	0.17	0.9944
TP53	ENST00000269305	p.L194P	BRCA,HNSC	2	5.14755	1		0	3	1	GLAPPQHPIRV	HLA-A*02:01	0.560798	0.31	0.998424
MTOR	ENST00000361445	p.I1973F	BRCA,KIRC	2	2.26539	0	1.81289	1	2	1	RYHPQALF	HLA-A*24:02	0.841674	0.09	1
TP53	ENST00000269305	p.E287D	BRCA,BLCA	2	4.5942	1	-1.22123	0	2	1	RTEEDNLRKK	HLA-A*03:01	0.138186	1.4	1
PIK3CA	ENST00000263967	p.P104L	BRCA,LUAD	2	3.16504	1		0	3	1	QPFLKVIELV	HLA-B*51:01	0.333344	0.45	1
MTOR	ENST00000361445	p.I1973F	BRCA,KIRC	2	2.26539	0	1.81289	1	2	1	HPQALFYPLTV	HLA-B*51:01	0.104699	1.5	1
TP53	ENST00000269305	p.L194P	BRCA,HNSC	2	5.14755	1		0	3	1	LAPPQHPIRV	HLA-B*51:01	0.377701	0.39	1
TAF1	ENST00000276072	p.R825Q	BRCA,HNSC	2	3.21582	1	2.08945	1	0	0	IQDFLQVFI	HLA-A*02:07	0.108001	0.51	0.63894
RAC1	ENST00000356142	p.P69S	BRCA,LUSC	2	2.59777	1	1.63695	1	1	0	RLRSLSYPQTV	HLA-A*02:03	0.272521	1.7	0.961403
MTOR	ENST00000361445	p.I1973F	BRCA,KIRC	2	2.26539	0	1.81289	1	2	1	ALFYPLTVASK	HLA-A*03:01	0.52698	0.3	1
MTOR	ENST00000361445	p.I1973F	BRCA,KIRC	2	2.26539	0	1.81289	1	2	1	ALFYPLTV	HLA-A*02:03	0.707144	0.32	1
TP53	ENST00000269305	p.Q136P	BRCA,HNSC	2	22.9288	1	2.03537	1	4	1	ALNKMFCPLAK	HLA-A*11:01	0.096986	2	0.758015
MTOR	ENST00000361445	p.I1973F	BRCA,KIRC	2	2.26539	0	1.81289	1	2	1	RYHPQALFY	HLA-A*03:01	0.176209	1.1	1
MTOR	ENST00000361445	p.I1973F	BRCA,KIRC	2	2.26539	0	1.81289	1	2	1	ALFYPLTVA	HLA-A*02:01	0.569112	0.3	0.954924
TP53	ENST00000269305	p.L194P	BRCA,HNSC	2	5.14755	1		0	3	1	HPIRVEGNLRV	HLA-B*51:01	0.131472	1.3	1
PIK3CA	ENST00000263967	p.G106R	BRCA,CESC	2	5.62722	1		0	3	1	KVIEPVRNR	HLA-A*03:01	0.783854	0.08	1
PIK3CA	ENST00000263967	p.P104L	BRCA,LUAD	2	3.16504	1		0	3	1	FLKVIELV	HLA-A*02:07	0.057957	0.87	0.590918
SF3B1	ENST00000335508	p.K666E	BRCA,CESC	2	4.038	1	2.41699	1	3	1	TGIEIVQQI	HLA-B*51:01	0.587768	0.14	1
STK11	ENST00000326873	p.K78N	BRCA,LUAD	2	2.95751	1	2.17203	1	1	0	AVNILKKK	HLA-A*03:01	0.109464	1.6	1
STK11	ENST00000326873	p.K78N	BRCA,LUAD	2	2.95751	1	2.17203	1	1	0	RAVNILKKK	HLA-A*11:01	0.483454	0.35	0.868047
STK11	ENST00000326873	p.K78N	BRCA,LUAD	2	2.95751	1	2.17203	1	1	0	RAVNILKKK	HLA-A*03:01	0.497348	0.33	1
MTOR	ENST00000361445	p.I1973F	BRCA,KIRC	2	2.26539	0	1.81289	1	2	1	ALFYPLTVA	HLA-A*02:03	0.861731	0.11	0.99999
PTEN	ENST00000371953	p.H123D	BRCA,UCEC	2	11.1515	1		0	3	1	AAIDCKAGK	HLA-A*11:01	0.592627	0.24	0.951634
TP53	ENST00000269305	p.Q136P	BRCA,HNSC	2	22.9288	1	2.03537	1	4	1	ALNKMFCPLAK	HLA-A*03:01	0.245487	0.78	1
TP53	ENST00000269305	p.L194P	BRCA,HNSC	2	5.14755	1		0	3	1	APPQHPIRV	HLA-B*51:01	0.532413	0.2	1
MTOR	ENST00000361445	p.I1973F	BRCA,KIRC	2	2.26539	0	1.81289	1	2	1	ALFYPLTV	HLA-A*02:01	0.50129	0.38	0.999917
MTOR	ENST00000361445	p.I1973F	BRCA,KIRC	2	2.26539	0	1.81289	1	2	1	ALFYPLTV	HLA-A*02:07	0.09495	0.57	0.986508
TP53	ENST00000269305	p.L194P	BRCA,HNSC	2	5.14755	1		0	3	1	LAPPQHPI	HLA-B*51:01	0.368089	0.4	1
TP53	ENST00000269305	p.E287D	BRCA,BLCA	2	4.5942	1	-1.22123	0	2	1	RTEEDNLRK	HLA-A*03:01	0.299256	0.65	0.999763
PIK3CA	ENST00000263967	p.P104L	BRCA,LUAD	2	3.16504	1		0	3	1	FLKVIELV	HLA-A*02:03	0.452046	0.89	0.999997
RAC1	ENST00000356142	p.P69S	BRCA,LUSC	2	2.59777	1	1.63695	1	1	0	SLSYPQTV	HLA-A*02:03	0.374231	1.2	0.98664
STK11	ENST00000326873	p.K78N	BRCA,LUAD	2	2.95751	1	2.17203	1	1	0	AVNILKKKK	HLA-A*11:01	0.34989	0.6	0.965211
TAF1	ENST00000276072	p.R825Q	BRCA,HNSC	2	3.21582	1	2.08945	1	0	0	THIQDFLQVF	HLA-A*24:02	0.231411	0.93	0.677819
EEF1A1	ENST00000316292	p.D91N	BRCA,COAD	2	2.56536	1	1.94915	1	0	0	INAPGHRDF	HLA-B*57:01	0.109652	1.4	0.816207
TP53	ENST00000269305	p.E287D	BRCA,BLCA	2	4.5942	1	-1.22123	0	2	1	RTEEDNLRK	HLA-A*11:01	0.521305	0.31	0.977907
CHD4	ENST00000357008	p.E1510Q	BRCA	1	2.48957	1	1.84035	1	0	0	QEFQHVNGRW	HLA-B*44:02	0.98125	0.01	0.999994
SF3B1	ENST00000335508	p.D781E	BRCA	1	3.17992	1	0.399652	0	2	1	EEEMKKIVL	HLA-B*40:01	0.418895	0.48	0.997633
MSH6	ENST00000234420	p.G443R	BRCA	1	2.61542	1	2.57886	1	0	0	YHMDALIRV	HLA-B*51:01	0.144809	1.2	1
BCL2L11	ENST00000393256	p.R153P	BRCA	1	0.294321	0	1.4344	1	3	1	QELPRIGDEF	HLA-B*44:02	0.779742	0.08	0.993743
NOTCH1	ENST00000277541	p.A2036V	BRCA	1	2.58785	1	1.23286	1	0	0	VAVNNVDAA	HLA-B*54:01	0.109293	0.92	1
BCL2L11	ENST00000393256	p.R153P	BRCA	1	0.294321	0	1.4344	1	3	1	LPRIGDEFNA	HLA-B*54:01	0.281824	0.27	1
TP53	ENST00000269305	p.L257R	BRCA	1	23.7249	1	2.50095	1	2	1	REDSSGNL	HLA-B*40:01	0.414106	0.49	0.966926
ATM	ENST00000278616	p.D1963Y	BRCA	1	2.68177	1	1.87587	1	0	0	AEIYAYKKSM	HLA-B*44:02	0.693934	0.12	1
NF1	ENST00000358273	p.Q1447H	BRCA	1	2.66561	1	2.77251	1	0	0	HSIANHVLF	HLA-B*57:01	0.781532	0.07	0.997275
MSH6	ENST00000234420	p.G443R	BRCA	1	2.61542	1	2.57886	1	0	0	DALIRVSEL	HLA-B*51:01	0.691349	0.09	1
MAP2K4	ENST00000353533	p.L236P	BRCA	1	2.68259	1	2.83837	1	0	0	IPLDRSGNI	HLA-B*51:01	0.854728	0.03	1
KMT2C	ENST00000262189	p.G3106D	BRCA	1	2.74874	1	1.50486	1	0	0	VALKDINKV	HLA-B*51:01	0.497454	0.22	1
PDGFRA	ENST00000257290	p.E571K	BRCA	1	4.23957	1	1.26574	1	0	0	ISPDGHKYIY	HLA-B*57:01	0.166727	0.95	0.694197
ERBB2	ENST00000269571	p.L755M	BRCA	1	2.89591	1	1.50121	1	2	1	IPVAIKVM	HLA-B*51:01	0.419758	0.32	1
PDGFRA	ENST00000257290	p.E571K	BRCA	1	4.23957	1	1.26574	1	0	0	ISPDGHKY	HLA-B*57:01	0.104458	1.5	0.938418
ARAF	ENST00000377045	p.G496E	BRCA	1	3.63014	1	2.94334	1	0	0	YEVVLYEL	HLA-B*44:02	0.034078	1.9	0.632541
FAT3	ENST00000298047	p.G1413V	BRCA	1	3.12774	1	2.89416	1	0	0	DAEKGVVTI	HLA-B*51:01	0.862928	0.03	1
FGFR2	ENST00000457416	p.H254Y	BRCA	1	2.42237	0	1.65861	1	3	1	SPYRPILQA	HLA-B*54:01	0.85006	0.01	1
TP53	ENST00000269305	p.L257R	BRCA	1	23.7249	1	2.50095	1	2	1	REDSSGNLL	HLA-B*40:01	0.981176	0.02	0.9997
MTOR	ENST00000361445	p.R2368Q	BRCA	1	2.43931	1	2.46322	1	0	0	VAMTQEKF	HLA-B*51:01	0.07429	2	0.990557
ERBB2	ENST00000269571	p.L755W	BRCA	1	2.795	1		0	2	1	IPVAIKVW	HLA-B*51:01	0.184363	0.87	1
TSC2	ENST00000219476	p.L180P	BRCA	1	2.52353	1	2.03168	1	0	0	SEFLLVPVNL	HLA-B*40:01	0.890514	0.09	0.992516
FAT3	ENST00000298047	p.G1413V	BRCA	1	3.12774	1	2.89416	1	0	0	DAEKGVVTIVI	HLA-B*51:01	0.087823	1.7	1
ERBB4	ENST00000342788	p.P920R	BRCA	1	2.94484	1	2.75333	1	0	0	MTFGGKRY	HLA-B*57:01	0.278355	0.56	0.906346
ARID1A	ENST00000324856	p.S1992P	BRCA	1	5.8811	1	2.17865	1	0	0	LPFVPGNDF	HLA-B*54:01	0.358862	0.19	1
STAG2	ENST00000218089	p.L1000F	BRCA	1	2.55674	1	1.99915	1	0	0	AFFDILSEF	HLA-B*35:01	0.183528	0.78	1
TSC2	ENST00000219476	p.L180P	BRCA	1	2.52353	1	2.03168	1	0	0	VPVNLVKF	HLA-B*35:01	0.236034	0.6	1
RAF1	ENST00000251849	p.S605F	BRCA	1	4.27353	1	1.2478	1	0	0	FPQILSFI	HLA-B*51:01	0.785687	0.05	1
TP53	ENST00000269305	p.S127P	BRCA	1	10.4902	1	2.31544	1	3	1	YPPALNKM	HLA-B*35:01	0.356551	0.4	1
TCF7L2	ENST00000543371	p.H311Y	BRCA	1	2.54603	1	1.73241	1	0	0	IPYPAIVT	HLA-B*35:01	0.12896	1.1	1
RB1	ENST00000267163	p.C61Y	BRCA	1	2.59496	1	1.51738	1	0	0	TALYQKLKI	HLA-B*51:01	0.485592	0.23	1
TCF7L2	ENST00000543371	p.H311Y	BRCA	1	2.54603	1	1.73241	1	0	0	YPAIVTPTV	HLA-B*35:01	0.841734	0.06	1
SF3B1	ENST00000335508	p.K666N	BRCA	1	3.7675	1	1.91753	1	3	1	QARHTGINI	HLA-B*51:01	0.26489	0.58	0.993361
TCF7L2	ENST00000543371	p.H311Y	BRCA	1	2.54603	1	1.73241	1	0	0	IPYPAIVT	HLA-B*51:01	0.43791	0.29	1
TP53	ENST00000269305	p.S127P	BRCA	1	10.4902	1	2.31544	1	3	1	YPPALNKM	HLA-B*51:01	0.467048	0.25	1
STAG2	ENST00000218089	p.L1000F	BRCA	1	2.55674	1	1.99915	1	0	0	LAFFDILSEF	HLA-B*35:01	0.165241	0.84	1
PIK3CA	ENST00000263967	p.D350N	BRCA	1	11.683	1	-1.0234	0	2	1	YVNVNIRNI	HLA-B*51:01	0.301621	0.52	0.999959
TCF7L2	ENST00000543371	p.H311Y	BRCA	1	2.54603	1	1.73241	1	0	0	IPYPAIVTPTV	HLA-B*51:01	0.894498	0.02	1
SF3B1	ENST00000335508	p.E622Q	BRCA	1	2.87582	1	2.34395	1	3	1	RPDIDNMDQY	HLA-B*35:01	0.768376	0.1	1
RUNX1	ENST00000300305	p.G135D	BRCA	1	4.37724	1	2.40829	1	0	0	MADNDENY	HLA-B*35:01	0.211449	0.67	1
RB1	ENST00000267163	p.C61Y	BRCA	1	2.59496	1	1.51738	1	0	0	EPDFTALY	HLA-B*35:01	0.452235	0.29	1
RAF1	ENST00000251849	p.S605F	BRCA	1	4.27353	1	1.2478	1	0	0	FPQILSFIEL	HLA-B*35:01	0.126337	1.1	1
TCF7L2	ENST00000543371	p.H311Y	BRCA	1	2.54603	1	1.73241	1	0	0	IPYPAIVTP	HLA-B*51:01	0.62756	0.12	1
TCF7L2	ENST00000543371	p.H311Y	BRCA	1	2.54603	1	1.73241	1	0	0	YPAIVTPTV	HLA-B*51:01	0.969669	0.01	1
PDGFRA	ENST00000257290	p.E571K	BRCA	1	4.23957	1	1.26574	1	0	0	SPDGHKYIY	HLA-B*35:01	0.973825	0.01	1
PDGFRA	ENST00000257290	p.E571K	BRCA	1	4.23957	1	1.26574	1	0	0	SISPDGHKYIY	HLA-B*35:01	0.331152	0.44	1
ARAF	ENST00000377045	p.G496E	BRCA	1	3.63014	1	2.94334	1	0	0	YEVVLYEL	HLA-B*40:01	0.715396	0.21	0.999774
PDGFRA	ENST00000257290	p.E571K	BRCA	1	4.23957	1	1.26574	1	0	0	DGHKYIYV	HLA-B*51:01	0.182323	0.88	1
PTEN	ENST00000371953	p.N48I	BRCA	1	4.07693	1		0	2	1	RINIDDVVRF	HLA-B*57:01	0.240339	0.65	0.512352
MLH1	ENST00000231790	p.D631H	BRCA	1	3.55345	1	2.21505	1	0	0	LEIHEEGNLI	HLA-B*40:01	0.383771	0.53	0.506557
NAV3	ENST00000536525	p.S1670Y	BRCA	1	2.472	1	1.66626	1	0	0	HSYESVSSI	HLA-B*51:01	0.671867	0.09	1
PTEN	ENST00000371953	p.N48I	BRCA	1	4.07693	1		0	2	1	INIDDVVRF	HLA-B*57:01	0.151469	1.1	0.650405
NF1	ENST00000358273	p.Q1447H	BRCA	1	2.66561	1	2.77251	1	0	0	LMSKILHSI	HLA-B*51:01	0.077897	1.9	0.862541
MAP2K4	ENST00000353533	p.P306R	BRCA	1	2.73864	1	2.67217	1	0	0	LATGRFRY	HLA-B*35:01	0.057865	1.9	1
NF1	ENST00000358273	p.Q1447H	BRCA	1	2.66561	1	2.77251	1	0	0	MSKILHSI	HLA-B*51:01	0.1184	1.4	0.953733
NOTCH1	ENST00000277541	p.A2036V	BRCA	1	2.58785	1	1.23286	1	0	0	WAVAVNNV	HLA-B*51:01	0.285971	0.54	1
RAF1	ENST00000251849	p.R354W	BRCA	1	2.82948	1	1.73864	1	0	0	EASEVMLSTW	HLA-B*57:01	0.315466	0.49	0.853252
RAF1	ENST00000251849	p.R354W	BRCA	1	2.82948	1	1.73864	1	0	0	ASEVMLSTW	HLA-B*57:01	0.82544	0.05	0.963987
PIK3CA	ENST00000263967	p.R398H	BRCA	1	3.36069	1	1.19544	1	0	0	IPDLPHAA	HLA-B*54:01	0.321017	0.22	1
MLH1	ENST00000231790	p.D631H	BRCA	1	3.55345	1	2.21505	1	0	0	HEEGNLIGL	HLA-B*40:01	0.97086	0.03	0.999917
FGFR2	ENST00000457416	p.D472Y	BRCA	1	2.58292	1	2.22096	1	0	0	YELPEYPKW	HLA-B*40:01	0.396275	0.5	0.999975
RUNX1	ENST00000300305	p.L161P	BRCA	1	4.50977	1	2.43637	1	1	0	VARFNDPRF	HLA-B*57:01	0.681267	0.12	0.844604
RUNX1	ENST00000300305	p.P103S	BRCA	1	4.20734	1	2.2219	1	0	0	CSVLSTHW	HLA-B*57:01	0.112376	1.4	0.738419
MLH1	ENST00000231790	p.D631H	BRCA	1	3.55345	1	2.21505	1	0	0	LEIHEEGNL	HLA-B*40:01	0.55226	0.35	0.952657
MEN1	ENST00000337652	p.D362H	BRCA	1	3.48811	1	1.85699	1	0	0	REHEEIYKEFF	HLA-B*40:01	0.297401	0.67	0.995942
JAK3	ENST00000458235	p.G659A	BRCA	1	2.44036	1	1.65693	1	0	0	REAADGSPPFI	HLA-B*40:01	0.158874	1.2	0.897991
TSC2	ENST00000219476	p.L180P	BRCA	1	2.52353	1	2.03168	1	0	0	VPVNLVKF	HLA-B*51:01	0.269055	0.58	1
FGFR2	ENST00000457416	p.H254Y	BRCA	1	2.42237	0	1.65861	1	3	1	VERSPYRPIL	HLA-B*40:01	0.438307	0.47	0.994115
FGFR2	ENST00000457416	p.D472Y	BRCA	1	2.58292	1	2.22096	1	0	0	SEYELPEYPKW	HLA-B*40:01	0.102235	1.5	0.994209
FGFR2	ENST00000457416	p.D472Y	BRCA	1	2.58292	1	2.22096	1	0	0	SEYELPEY	HLA-B*40:01	0.176553	1.1	0.989912
BRCA1	ENST00000471181	p.S1027I	BRCA	1	3.00953	1	2.2249	1	0	0	IPSTVSTII	HLA-B*51:01	0.898488	0.02	1
JAK3	ENST00000458235	p.C1077F	BRCA	1	2.81647	1	2.35778	1	0	0	HELMKLFW	HLA-B*44:02	0.395122	0.35	0.999995
BRCA1	ENST00000471181	p.S1027I	BRCA	1	3.00953	1	2.2249	1	0	0	VSTIIRNNI	HLA-B*51:01	0.09457	1.6	1
FAT3	ENST00000298047	p.G1413V	BRCA	1	3.12774	1	2.89416	1	0	0	AEKGVVTI	HLA-B*44:02	0.189463	0.64	0.989764
BRCA1	ENST00000471181	p.S915C	BRCA	1	3.0482	1	1.73731	1	0	0	EENQGKNECNI	HLA-B*44:03	0.035017	1.9	0.772526
BCL2L11	ENST00000393256	p.R153P	BRCA	1	0.294321	0	1.4344	1	3	1	QELPRIGDEF	HLA-B*44:03	0.83073	0.07	0.998621
MEN1	ENST00000337652	p.D362H	BRCA	1	3.48811	1	1.85699	1	0	0	HEEIYKEF	HLA-B*44:03	0.367264	0.37	1
MEN1	ENST00000337652	p.D362H	BRCA	1	3.48811	1	1.85699	1	0	0	REHEEIYKEF	HLA-B*44:03	0.895745	0.03	1
MEN1	ENST00000337652	p.D362H	BRCA	1	3.48811	1	1.85699	1	0	0	HEEIYKEFF	HLA-B*44:03	0.706563	0.11	1
ATM	ENST00000278616	p.D1963Y	BRCA	1	2.68177	1	1.87587	1	0	0	AEIYAYKKSM	HLA-B*44:03	0.651934	0.14	1
ARAF	ENST00000377045	p.G496E	BRCA	1	3.63014	1	2.94334	1	0	0	YEVVLYEL	HLA-B*44:03	0.046563	1.6	0.996751
JAK3	ENST00000458235	p.C1077F	BRCA	1	2.81647	1	2.35778	1	0	0	EVHELMKLFW	HLA-B*57:01	0.070753	2	0.585337
MTOR	ENST00000361445	p.E2369Q	BRCA	1	2.4649	1	1.45709	1	0	0	FEVAMTRQKF	HLA-B*44:03	0.393941	0.34	1
MAP2K4	ENST00000353533	p.D186G	BRCA	1	3.68326	1	1.50272	1	0	0	STSFGKFY	HLA-B*57:01	0.067614	2	0.598051
MTOR	ENST00000361445	p.R2368Q	BRCA	1	2.43931	1	2.46322	1	0	0	QEKFPEKIPF	HLA-B*44:03	0.59246	0.19	0.991339
MAP2K4	ENST00000353533	p.D186G	BRCA	1	3.68326	1	1.50272	1	0	0	TSFGKFYKY	HLA-B*57:01	0.66468	0.14	0.94276
TSC2	ENST00000219476	p.L180P	BRCA	1	2.52353	1	2.03168	1	0	0	SEFLLVPVNL	HLA-B*44:02	0.234635	0.55	0.994515
MTOR	ENST00000361445	p.R2368Q	BRCA	1	2.43931	1	2.46322	1	0	0	FEVAMTQEKF	HLA-B*44:03	0.319525	0.43	0.999994
NAV3	ENST00000536525	p.R1575W	BRCA	1	3.32656	1	1.6212	1	0	0	SEQIHKLW	HLA-B*44:03	0.713305	0.11	1
RB1	ENST00000267163	p.C61Y	BRCA	1	2.59496	1	1.51738	1	0	0	EEPDFTALY	HLA-B*44:02	0.827777	0.05	1
RB1	ENST00000267163	p.C61Y	BRCA	1	2.59496	1	1.51738	1	0	0	TEEPDFTALY	HLA-B*44:02	0.67464	0.13	0.999631
RAF1	ENST00000251849	p.R354W	BRCA	1	2.82948	1	1.73864	1	0	0	SEVMLSTW	HLA-B*44:02	0.786002	0.07	1
RAF1	ENST00000251849	p.R354W	BRCA	1	2.82948	1	1.73864	1	0	0	IEASEVMLSTW	HLA-B*44:02	0.6687	0.14	0.999998
PDGFRA	ENST00000257290	p.E571K	BRCA	1	4.23957	1	1.26574	1	0	0	IESISPDGHKY	HLA-B*44:03	0.571917	0.2	1
CHD4	ENST00000357008	p.E820K	BRCA	1	2.58022	1	2.47922	1	0	0	RAIIRENKF	HLA-B*57:01	0.871584	0.03	0.879128
CDH1	ENST00000261769	p.D288N	BRCA	1	2.51139	1	2.04022	1	1	0	ATNADDDVNTY	HLA-B*57:01	0.108118	1.4	0.977302
CASP8	ENST00000358485	p.L336F	BRCA	1	1.33944	0	1.96623	1	2	1	TTFEEFHF	HLA-B*57:01	0.183175	0.87	0.960533
ARID1A	ENST00000324856	p.S1992P	BRCA	1	5.8811	1	2.17865	1	0	0	RSLPFVPGNDF	HLA-B*57:01	0.357729	0.42	0.992819
MAP2K4	ENST00000353533	p.P306R	BRCA	1	2.73864	1	2.67217	1	0	0	ATGRFRYPKW	HLA-B*57:01	0.57595	0.2	0.515408
CHD4	ENST00000357008	p.E1510Q	BRCA	1	2.48957	1	1.84035	1	0	0	QEFQHVNGRW	HLA-B*44:03	0.97497	0.01	1
INPPL1	ENST00000298229	p.H561Y	BRCA	1	2.53451	1	3.00279	1	0	0	TSFGFVNCY	HLA-B*57:01	0.189987	0.84	0.93046
MEN1	ENST00000337652	p.D362H	BRCA	1	3.48811	1	1.85699	1	0	0	REHEEIYKEFF	HLA-B*44:03	0.431222	0.3	1
JAK3	ENST00000458235	p.C1077F	BRCA	1	2.81647	1	2.35778	1	0	0	AEVHELMKLF	HLA-B*44:03	0.922349	0.02	1
ERBB2	ENST00000269571	p.L755W	BRCA	1	2.795	1		0	2	1	VKIPVAIKVW	HLA-B*57:01	0.153918	1.1	0.713876
LRRK2	ENST00000298910	p.S1954F	BRCA	1	2.64552	1	2.53786	1	0	0	MELASKGFL	HLA-B*44:03	0.14577	0.77	0.907094
TP53	ENST00000269305	p.I255N	BRCA	1	5.00663	1		0	3	1	RPILTINTL	HLA-B*51:01	0.531467	0.2	0.979786
LRRK2	ENST00000298910	p.S1954F	BRCA	1	2.64552	1	2.53786	1	0	0	MELASKGF	HLA-B*44:03	0.300294	0.45	1
FBXW7	ENST00000281708	p.N542I	BRCA	1	3.00687	1	1.17947	1	0	0	HTIRVYSLQF	HLA-B*57:01	0.258143	0.6	0.813839
DNMT3A	ENST00000264709	p.G890D	BRCA	1	3.92739	1	2.49204	1	0	0	LARQRLLDRSW	HLA-B*57:01	0.17902	0.9	0.70114
KMT2C	ENST00000262189	p.C977Y	BRCA	1	4.53256	1	1.98759	1	0	0	AEGRLLAY	HLA-B*44:03	0.379466	0.35	1
FBXW7	ENST00000281708	p.N542I	BRCA	1	3.00687	1	1.17947	1	0	0	HTIRVYSL	HLA-B*57:01	0.07193	1.9	0.976689
FBXW7	ENST00000281708	p.N542I	BRCA	1	3.00687	1	1.17947	1	0	0	HTLQGHTIRVY	HLA-B*57:01	0.136673	1.2	0.985386
FGFR2	ENST00000457416	p.D472Y	BRCA	1	2.58292	1	2.22096	1	0	0	YELPEYPKW	HLA-B*57:01	0.243209	0.64	0.790086
MAP2K4	ENST00000353533	p.P306R	BRCA	1	2.73864	1	2.67217	1	0	0	YELATGRFRY	HLA-B*44:03	0.925241	0.02	1
JAK3	ENST00000458235	p.C1077F	BRCA	1	2.81647	1	2.35778	1	0	0	AEVHELMKLFW	HLA-B*44:03	0.60037	0.19	1
ERBB2	ENST00000269571	p.L755W	BRCA	1	2.795	1		0	2	1	VKIPVAIKVW	HLA-B*44:03	0.052187	1.5	0.97183
JAK3	ENST00000458235	p.C1077F	BRCA	1	2.81647	1	2.35778	1	0	0	HELMKLFW	HLA-B*44:03	0.323692	0.42	1
FGFR2	ENST00000457416	p.D472Y	BRCA	1	2.58292	1	2.22096	1	0	0	PEYPKWEF	HLA-B*44:03	0.053287	1.5	1
FGFR2	ENST00000457416	p.D472Y	BRCA	1	2.58292	1	2.22096	1	0	0	SEYELPEY	HLA-B*44:03	0.753867	0.09	1
FGFR2	ENST00000457416	p.D472Y	BRCA	1	2.58292	1	2.22096	1	0	0	SEYELPEYPKW	HLA-B*44:03	0.919581	0.02	1
FGFR2	ENST00000457416	p.D472Y	BRCA	1	2.58292	1	2.22096	1	0	0	YELPEYPKWEF	HLA-B*44:03	0.306367	0.44	0.999998
FGFR2	ENST00000457416	p.D472Y	BRCA	1	2.58292	1	2.22096	1	0	0	YELPEYPKW	HLA-B*44:03	0.965157	0.01	1
FAT3	ENST00000298047	p.G1413V	BRCA	1	3.12774	1	2.89416	1	0	0	AEKGVVTI	HLA-B*44:03	0.160489	0.72	0.913152
DNMT3A	ENST00000264709	p.G890D	BRCA	1	3.92739	1	2.49204	1	0	0	RQRLLDRSW	HLA-B*57:01	0.605198	0.17	0.763515
CSMD3	ENST00000297405	p.C860Y	BRCA	1	2.88628	1	2.66183	1	0	0	ISVIYEEGF	HLA-B*57:01	0.313517	0.49	0.605148
ERBB4	ENST00000342788	p.P920R	BRCA	1	2.94484	1	2.75333	1	0	0	WELMTFGGKRY	HLA-B*44:03	0.359312	0.38	1
CHD4	ENST00000357008	p.E820K	BRCA	1	2.58022	1	2.47922	1	0	0	RAIIRENKFSF	HLA-B*57:01	0.2254	0.69	0.641222
ARAF	ENST00000377045	p.G496E	BRCA	1	3.63014	1	2.94334	1	0	0	YAYEVVLY	HLA-B*57:01	0.104904	1.5	0.935023
MAP2K4	ENST00000353533	p.D186G	BRCA	1	3.68326	1	1.50272	1	0	0	MSTSFGKFY	HLA-B*57:01	0.448284	0.31	0.772889
TCF7L2	ENST00000543371	p.H311Y	BRCA	1	2.54603	1	1.73241	1	0	0	YPAIVTPTV	HLA-B*54:01	0.96725	0.01	1
PTPN11	ENST00000351677	p.G13D	BRCA	1	2.80956	1	2.30283	1	0	0	FHPNITDVEA	HLA-B*54:01	0.541081	0.08	1
ARAF	ENST00000377045	p.G496E	BRCA	1	3.63014	1	2.94334	1	0	0	YAYEVVLY	HLA-B*51:01	0.253709	0.61	1
ARAF	ENST00000377045	p.G496E	BRCA	1	3.63014	1	2.94334	1	0	0	YAYEVVLYEL	HLA-B*51:01	0.295848	0.53	1
MTOR	ENST00000361445	p.E2369Q	BRCA	1	2.4649	1	1.45709	1	0	0	VAMTRQKF	HLA-B*57:01	0.142114	1.1	0.775148
ARID1A	ENST00000324856	p.S1992P	BRCA	1	5.8811	1	2.17865	1	0	0	LPFVPGNDF	HLA-B*51:01	0.526393	0.2	1
NAV3	ENST00000536525	p.R1575W	BRCA	1	3.32656	1	1.6212	1	0	0	KAHSEQIHKLW	HLA-B*57:01	0.76279	0.08	0.9977
ARID1A	ENST00000324856	p.S1992P	BRCA	1	5.8811	1	2.17865	1	0	0	LPFVPGNDFEM	HLA-B*51:01	0.132471	1.2	1
MAP2K4	ENST00000353533	p.P306R	BRCA	1	2.73864	1	2.67217	1	0	0	YELATGRFRY	HLA-B*44:02	0.883997	0.04	0.99621
LRRK2	ENST00000298910	p.S1954F	BRCA	1	2.64552	1	2.53786	1	0	0	MELASKGF	HLA-B*44:02	0.337382	0.4	1
KMT2C	ENST00000262189	p.C977Y	BRCA	1	4.53256	1	1.98759	1	0	0	AEGRLLAY	HLA-B*44:02	0.367963	0.37	0.999982
JAK3	ENST00000458235	p.C1077F	BRCA	1	2.81647	1	2.35778	1	0	0	AEVHELMKLF	HLA-B*44:02	0.941669	0.01	1
JAK3	ENST00000458235	p.C1077F	BRCA	1	2.81647	1	2.35778	1	0	0	AEVHELMKLFW	HLA-B*44:02	0.746026	0.09	1
ERBB2	ENST00000269571	p.L755W	BRCA	1	2.795	1		0	2	1	KIPVAIKVW	HLA-B*57:01	0.80857	0.06	0.944024
MEN1	ENST00000337652	p.D362H	BRCA	1	3.48811	1	1.85699	1	0	0	HEEIYKEF	HLA-B*44:02	0.352268	0.38	0.999871
FGFR2	ENST00000457416	p.D472Y	BRCA	1	2.58292	1	2.22096	1	0	0	YELPEYPKWEF	HLA-B*44:02	0.266378	0.51	0.902732
PTPN11	ENST00000351677	p.G13D	BRCA	1	2.80956	1	2.30283	1	0	0	HPNITDVEA	HLA-B*54:01	0.778134	0.02	1
ATM	ENST00000278616	p.L2780R	BRCA	1	6.65246	1	2.50586	1	0	0	VPIGEFRV	HLA-B*51:01	0.77179	0.05	1
FGFR2	ENST00000457416	p.D472Y	BRCA	1	2.58292	1	2.22096	1	0	0	SEYELPEYPKW	HLA-B*44:02	0.926372	0.02	0.999999
FGFR2	ENST00000457416	p.D472Y	BRCA	1	2.58292	1	2.22096	1	0	0	YELPEYPKW	HLA-B*44:02	0.962193	0.01	0.99977
FGFR2	ENST00000457416	p.D472Y	BRCA	1	2.58292	1	2.22096	1	0	0	SEYELPEY	HLA-B*44:02	0.573355	0.2	0.999998
FGFR2	ENST00000457416	p.D472Y	BRCA	1	2.58292	1	2.22096	1	0	0	PEYPKWEF	HLA-B*44:02	0.045784	1.7	0.992226
NAV3	ENST00000536525	p.R1575W	BRCA	1	3.32656	1	1.6212	1	0	0	HSEQIHKLW	HLA-B*57:01	0.942659	0.01	0.986035
BCL2L11	ENST00000393256	p.R153P	BRCA	1	0.294321	0	1.4344	1	3	1	IAQELPRI	HLA-B*51:01	0.460518	0.26	1
NAV3	ENST00000536525	p.R1575W	BRCA	1	3.32656	1	1.6212	1	0	0	AHSEQIHKLW	HLA-B*57:01	0.55653	0.22	0.748027
PIK3CA	ENST00000263967	p.R398H	BRCA	1	3.36069	1	1.19544	1	0	0	YIPDLPHAA	HLA-B*54:01	0.123201	0.82	1
MTOR	ENST00000361445	p.R2368Q	BRCA	1	2.43931	1	2.46322	1	0	0	VAMTQEKF	HLA-B*57:01	0.117409	1.3	0.84885
MEN1	ENST00000337652	p.D362H	BRCA	1	3.48811	1	1.85699	1	0	0	REHEEIYKEFF	HLA-B*44:02	0.421395	0.31	0.997843
TCF7L2	ENST00000543371	p.H311Y	BRCA	1	2.54603	1	1.73241	1	0	0	IPYPAIVTP	HLA-B*54:01	0.756191	0.02	1
MTOR	ENST00000361445	p.R2368Q	BRCA	1	2.43931	1	2.46322	1	0	0	QEKFPEKIPF	HLA-B*44:02	0.602143	0.18	0.985827
MEN1	ENST00000337652	p.E184K	BRCA	1	3.46181	1	1.92703	1	0	0	LSKDHAWVVF	HLA-B*57:01	0.163593	0.96	0.867649
TCF7L2	ENST00000543371	p.H311Y	BRCA	1	2.54603	1	1.73241	1	0	0	IPYPAIVTPTV	HLA-B*54:01	0.554649	0.08	1
MEN1	ENST00000337652	p.E184K	BRCA	1	3.46181	1	1.92703	1	0	0	LALSKDHAW	HLA-B*57:01	0.899856	0.02	0.990392
RAF1	ENST00000251849	p.S605F	BRCA	1	4.27353	1	1.2478	1	0	0	RPLFPQILSF	HLA-B*54:01	0.119735	0.84	1
MEN1	ENST00000337652	p.E184K	BRCA	1	3.46181	1	1.92703	1	0	0	ALSKDHAW	HLA-B*57:01	0.101868	1.5	0.80211
MEN1	ENST00000337652	p.E184K	BRCA	1	3.46181	1	1.92703	1	0	0	VHLALSKDHAW	HLA-B*57:01	0.294391	0.52	0.53223
MSH2	ENST00000233146	p.P439T	BRCA	1	2.8667	1	2.07469	1	0	0	TTLTDLRSDF	HLA-B*57:01	0.205205	0.78	0.563899
PDGFRA	ENST00000257290	p.E571K	BRCA	1	4.23957	1	1.26574	1	0	0	IESISPDGHKY	HLA-B*44:02	0.499745	0.25	0.980687
NAV3	ENST00000536525	p.R1575W	BRCA	1	3.32656	1	1.6212	1	0	0	SEQIHKLW	HLA-B*44:02	0.86047	0.05	1
NAV3	ENST00000536525	p.R1575W	BRCA	1	3.32656	1	1.6212	1	0	0	AHSEQIHKLW	HLA-B*44:02	0.100641	0.98	0.50117
MTOR	ENST00000361445	p.E2369Q	BRCA	1	2.4649	1	1.45709	1	0	0	FEVAMTRQKF	HLA-B*44:02	0.39468	0.35	0.999127
MTOR	ENST00000361445	p.R2368Q	BRCA	1	2.43931	1	2.46322	1	0	0	FEVAMTQEKF	HLA-B*44:02	0.278872	0.48	0.932555
MEN1	ENST00000337652	p.D362H	BRCA	1	3.48811	1	1.85699	1	0	0	HEEIYKEFF	HLA-B*44:02	0.69605	0.12	0.999993
RAF1	ENST00000251849	p.R354W	BRCA	1	2.82948	1	1.73864	1	0	0	SEVMLSTW	HLA-B*44:03	0.729933	0.1	1
RAF1	ENST00000251849	p.R354W	BRCA	1	2.82948	1	1.73864	1	0	0	IEASEVMLSTW	HLA-B*44:03	0.561116	0.21	1
RB1	ENST00000267163	p.C61Y	BRCA	1	2.59496	1	1.51738	1	0	0	EEPDFTALY	HLA-B*44:03	0.88941	0.03	1
RB1	ENST00000267163	p.C61Y	BRCA	1	2.59496	1	1.51738	1	0	0	TEEPDFTALY	HLA-B*44:03	0.763545	0.09	1
SF3B1	ENST00000335508	p.D781E	BRCA	1	3.17992	1	0.399652	0	2	1	EEEMKKIVL	HLA-B*44:03	0.155463	0.73	0.999903
STAG2	ENST00000218089	p.K901E	BRCA	1	2.47004	1	2.23645	1	0	0	EETMSKTRQI	HLA-B*44:03	0.143291	0.78	0.998499
U2AF1	ENST00000291552	p.Q157R	BRCA	1	2.64748	1	2.38899	1	0	0	REACCRRY	HLA-B*44:03	0.045439	1.6	1
ARAF	ENST00000377045	p.G496E	BRCA	1	3.63014	1	2.94334	1	0	0	DVYAYEVV	HLA-B*51:01	0.535218	0.19	1
RAF1	ENST00000251849	p.S605F	BRCA	1	4.27353	1	1.2478	1	0	0	FPQILSFIEL	HLA-B*54:01	0.196994	0.48	1
MSH6	ENST00000234420	p.G443R	BRCA	1	2.61542	1	2.57886	1	0	0	RVSELGLVF	HLA-B*57:01	0.715762	0.11	0.755867
MEN1	ENST00000337652	p.D362H	BRCA	1	3.48811	1	1.85699	1	0	0	REHEEIYKEF	HLA-B*44:02	0.896263	0.03	0.999673
MAP2K4	ENST00000353533	p.D186G	BRCA	1	3.68326	1	1.50272	1	0	0	TSFGKFYKY	HLA-B*35:01	0.492189	0.26	1
ARAF	ENST00000377045	p.G496E	BRCA	1	3.63014	1	2.94334	1	0	0	YAYEVVLY	HLA-A*01:01	0.186958	1.2	0.998664
JAK3	ENST00000458235	p.G659A	BRCA	1	2.44036	1	1.65693	1	0	0	EAADGSPPF	HLA-B*35:01	0.955081	0.02	1
PIK3CA	ENST00000263967	p.R398H	BRCA	1	3.36069	1	1.19544	1	0	0	YIPDLPHAARL	HLA-A*02:07	0.071084	0.74	0.999636
DNMT3A	ENST00000264709	p.G890D	BRCA	1	3.92739	1	2.49204	1	0	0	RLLDRSWSV	HLA-A*02:07	0.839393	0.01	0.989789
DNMT3A	ENST00000264709	p.G890D	BRCA	1	3.92739	1	2.49204	1	0	0	LLDRSWSVPV	HLA-A*02:07	0.020823	2	0.66442
DNMT3A	ENST00000264709	p.G890D	BRCA	1	3.92739	1	2.49204	1	0	0	LLDRSWSV	HLA-A*02:07	0.044561	1.1	0.999753
FBXW7	ENST00000281708	p.N542I	BRCA	1	3.00687	1	1.17947	1	0	0	TLQGHTIRV	HLA-A*02:07	0.340563	0.13	0.670985
JAK3	ENST00000458235	p.G659A	BRCA	1	2.44036	1	1.65693	1	0	0	AADGSPPFI	HLA-A*02:07	0.030899	1.5	0.893527
MSH2	ENST00000233146	p.P439T	BRCA	1	2.8667	1	2.07469	1	0	0	LLAVFVTTL	HLA-A*02:07	0.31758	0.15	0.519801
MSH2	ENST00000233146	p.P439T	BRCA	1	2.8667	1	2.07469	1	0	0	LLLAVFVTTL	HLA-A*02:07	0.036955	1.3	0.883099
MSH6	ENST00000234420	p.G443R	BRCA	1	2.61542	1	2.57886	1	0	0	HMDALIRV	HLA-A*02:07	0.041084	1.2	0.999762
NF1	ENST00000358273	p.Q1447H	BRCA	1	2.66561	1	2.77251	1	0	0	ILHSIANHV	HLA-A*02:07	0.298453	0.16	0.964898
PIK3CA	ENST00000263967	p.R398H	BRCA	1	3.36069	1	1.19544	1	0	0	YIPDLPHAA	HLA-A*02:07	0.237514	0.22	0.999995
TSC2	ENST00000219476	p.L180P	BRCA	1	2.52353	1	2.03168	1	0	0	FLLVPVNLV	HLA-A*02:07	0.545431	0.05	0.968019
PIK3CA	ENST00000263967	p.N345H	BRCA	1	2.4421	1		0	3	1	ILCATYVHV	HLA-A*02:07	0.090708	0.59	0.795878
PTEN	ENST00000371953	p.N48I	BRCA	1	4.07693	1		0	2	1	RLEGVYRI	HLA-A*02:07	0.044069	1.1	0.789184
RAF1	ENST00000251849	p.S605F	BRCA	1	4.27353	1	1.2478	1	0	0	ILSFIELL	HLA-A*02:07	0.052387	0.95	0.687256
RAF1	ENST00000251849	p.S605F	BRCA	1	4.27353	1	1.2478	1	0	0	FIELLQHSL	HLA-A*02:07	0.127256	0.43	0.658012
TAF1	ENST00000276072	p.I1565F	BRCA	1	2.56679	1	2.72707	1	0	0	FVNPMDLETI	HLA-A*02:07	0.059219	0.86	0.938373
TAF1	ENST00000276072	p.I1565F	BRCA	1	2.56679	1	2.72707	1	0	0	FVPDYYKVFV	HLA-A*02:07	0.165668	0.32	0.999985
TAF1	ENST00000276072	p.I1565F	BRCA	1	2.56679	1	2.72707	1	0	0	FVPDYYKVF	HLA-A*02:07	0.028796	1.5	0.99929
TSC2	ENST00000219476	p.L180P	BRCA	1	2.52353	1	2.03168	1	0	0	LLVPVNLV	HLA-A*02:07	0.026951	1.6	0.99628
TSC2	ENST00000219476	p.L180P	BRCA	1	2.52353	1	2.03168	1	0	0	FLLVPVNL	HLA-A*02:07	0.163792	0.33	0.968646
ATM	ENST00000278616	p.L2780R	BRCA	1	6.65246	1	2.50586	1	0	0	TVPIGEFRV	HLA-A*02:07	0.033129	1.4	0.66482
ARAF	ENST00000377045	p.G496E	BRCA	1	3.63014	1	2.94334	1	0	0	YAYEVVLYEL	HLA-A*02:07	0.07328	0.72	0.998179
TSC2	ENST00000219476	p.L180P	BRCA	1	2.52353	1	2.03168	1	0	0	LLVPVNLV	HLA-A*02:03	0.325374	1.4	1
TP53	ENST00000269305	p.N247I	BRCA	1	7.13143	1	2.21072	1	4	1	GMIRRPILTI	HLA-A*02:03	0.407224	1.1	0.999983
TP53	ENST00000269305	p.N247I	BRCA	1	7.13143	1	2.21072	1	4	1	GMIRRPILTI	HLA-A*02:01	0.157322	1.4	0.667952
TSC1	ENST00000298552	p.L129H	BRCA	1	2.58549	1	2.19852	1	0	0	KMDTDVVVHT	HLA-A*02:01	0.215498	1.1	0.626852
TSC2	ENST00000219476	p.L180P	BRCA	1	2.52353	1	2.03168	1	0	0	FLLVPVNLV	HLA-A*02:01	0.859836	0.08	0.999953
TSC2	ENST00000219476	p.L180P	BRCA	1	2.52353	1	2.03168	1	0	0	GLSSEFLLVPV	HLA-A*02:01	0.141134	1.5	0.982114
TSC2	ENST00000219476	p.L180P	BRCA	1	2.52353	1	2.03168	1	0	0	FLLVPVNL	HLA-A*02:01	0.465257	0.41	0.999765
TSC2	ENST00000219476	p.L180P	BRCA	1	2.52353	1	2.03168	1	0	0	LLVPVNLV	HLA-A*02:01	0.115513	1.8	0.997799
FBXW7	ENST00000281708	p.N542I	BRCA	1	3.00687	1	1.17947	1	0	0	TLQGHTIRV	HLA-A*02:03	0.934065	0.04	0.582571
FGFR2	ENST00000457416	p.H545Q	BRCA	1	3.59655	1	2.70615	1	2	1	KMIGKQKNI	HLA-A*02:03	0.615192	0.48	0.954768
KMT2C	ENST00000262189	p.G3106D	BRCA	1	2.74874	1	1.50486	1	0	0	ALKDINKV	HLA-A*02:03	0.458724	0.87	1
MSH2	ENST00000233146	p.P439T	BRCA	1	2.8667	1	2.07469	1	0	0	LLAVFVTTL	HLA-A*02:03	0.819056	0.16	0.956656
MSH6	ENST00000234420	p.G443R	BRCA	1	2.61542	1	2.57886	1	0	0	ALIRVSEL	HLA-A*02:03	0.389321	1.2	0.999584
NF1	ENST00000358273	p.Q1447H	BRCA	1	2.66561	1	2.77251	1	0	0	LMSKILHSI	HLA-A*02:03	0.899108	0.08	0.987896
NF1	ENST00000358273	p.Q1447H	BRCA	1	2.66561	1	2.77251	1	0	0	KLMSKILHSI	HLA-A*02:03	0.809149	0.18	0.995143
RUNX1	ENST00000300305	p.G122R	BRCA	1	3.10265	1	2.24208	1	1	0	ALRDVPDGTL	HLA-A*02:03	0.65097	0.41	0.649434
RUNX1	ENST00000300305	p.G122R	BRCA	1	3.10265	1	2.24208	1	1	0	ALRDVPDGTLV	HLA-A*02:03	0.682047	0.37	0.97381
TAF1	ENST00000276072	p.I1565F	BRCA	1	2.56679	1	2.72707	1	0	0	FVNPMDLETI	HLA-A*02:03	0.433234	0.95	0.729845
TAF1	ENST00000276072	p.I1565F	BRCA	1	2.56679	1	2.72707	1	0	0	FVPDYYKVFV	HLA-A*02:03	0.291682	1.6	0.916666
TAF1	ENST00000276072	p.P459S	BRCA	1	2.45799	1	1.48535	1	0	0	SLAGWLSSS	HLA-A*02:03	0.630686	0.45	0.973802
TP53	ENST00000269305	p.N247I	BRCA	1	7.13143	1	2.21072	1	4	1	MIRRPILTI	HLA-A*02:03	0.418259	1	0.962779
TSC2	ENST00000219476	p.L180P	BRCA	1	2.52353	1	2.03168	1	0	0	LLVPVNLVKF	HLA-A*02:07	0.020049	2	0.947208
ATM	ENST00000278616	p.D1963Y	BRCA	1	2.68177	1	1.87587	1	0	0	LLYAEIYAYK	HLA-A*03:01	0.529928	0.3	0.824217
TP53	ENST00000269305	p.H168P	BRCA	1	4.67509	1		0	3	1	KQSQPMTEV	HLA-A*02:01	0.30411	0.75	0.958139
INPPL1	ENST00000298229	p.H561Y	BRCA	1	2.53451	1	3.00279	1	0	0	TSFGFVNCY	HLA-A*11:01	0.30764	0.72	0.525509
ATM	ENST00000278616	p.L2780R	BRCA	1	6.65246	1	2.50586	1	0	0	RVNNEDGAHK	HLA-A*11:01	0.540263	0.29	0.989649
ATM	ENST00000278616	p.L2780R	BRCA	1	6.65246	1	2.50586	1	0	0	GTVPIGEFR	HLA-A*11:01	0.644061	0.2	0.976664
BRCA1	ENST00000471181	p.S1027I	BRCA	1	3.00953	1	2.2249	1	0	0	STVSTIIR	HLA-A*11:01	0.097918	2	0.97559
CASP8	ENST00000358485	p.L336F	BRCA	1	1.33944	0	1.96623	1	2	1	TTFEEFHFEIK	HLA-A*11:01	0.388651	0.52	0.939929
CSMD3	ENST00000297405	p.C860Y	BRCA	1	2.88628	1	2.66183	1	0	0	VIYEEGFIK	HLA-A*11:01	0.899623	0.02	0.995208
CSMD3	ENST00000297405	p.C860Y	BRCA	1	2.88628	1	2.66183	1	0	0	SVIYEEGFIK	HLA-A*11:01	0.863446	0.04	0.974414
ERBB2	ENST00000269571	p.L755M	BRCA	1	2.89591	1	1.50121	1	2	1	KVMRENTSPK	HLA-A*11:01	0.60296	0.23	0.870216
FAT3	ENST00000298047	p.G1413V	BRCA	1	3.12774	1	2.89416	1	0	0	VVTIVIAK	HLA-A*11:01	0.167477	1.4	0.995169
FAT3	ENST00000298047	p.G1413V	BRCA	1	3.12774	1	2.89416	1	0	0	GVVTIVIAK	HLA-A*11:01	0.899045	0.02	0.999986
JAK3	ENST00000458235	p.G659A	BRCA	1	2.44036	1	1.65693	1	0	0	AADGSPPFIK	HLA-A*11:01	0.575277	0.25	0.992393
ATM	ENST00000278616	p.L2780R	BRCA	1	6.65246	1	2.50586	1	0	0	RVNNEDGAHK	HLA-A*03:01	0.669297	0.16	1
MAP2K4	ENST00000353533	p.D186G	BRCA	1	3.68326	1	1.50272	1	0	0	TSFGKFYK	HLA-A*11:01	0.402137	0.49	0.999541
MAP2K4	ENST00000353533	p.D186G	BRCA	1	3.68326	1	1.50272	1	0	0	STSFGKFYK	HLA-A*11:01	0.961777	0.01	0.99946
MAP2K4	ENST00000353533	p.P306R	BRCA	1	2.73864	1	2.67217	1	0	0	ATGRFRYPK	HLA-A*11:01	0.784213	0.09	0.999671
MSH6	ENST00000234420	p.G443R	BRCA	1	2.61542	1	2.57886	1	0	0	RVSELGLVFMK	HLA-A*11:01	0.412173	0.48	0.971558
MTOR	ENST00000361445	p.R2368Q	BRCA	1	2.43931	1	2.46322	1	0	0	MTQEKFPEK	HLA-A*11:01	0.770828	0.09	0.91915
NF1	ENST00000358273	p.Q1447H	BRCA	1	2.66561	1	2.77251	1	0	0	HSIANHVLFTK	HLA-A*11:01	0.227649	0.98	0.589747
PIK3CA	ENST00000263967	p.N345H	BRCA	1	2.4421	1		0	3	1	ATYVHVNIR	HLA-A*11:01	0.756568	0.09	0.951992
PIK3CA	ENST00000263967	p.D350N	BRCA	1	11.683	1	-1.0234	0	2	1	NVNIRNIDK	HLA-A*11:01	0.230662	0.97	0.53056
PIK3R1	ENST00000521381	p.E635K	BRCA	1	2.97137	1	2.22573	1	0	0	GSSNRNKAK	HLA-A*11:01	0.163994	1.4	0.857873
ATM	ENST00000278616	p.L2780R	BRCA	1	6.65246	1	2.50586	1	0	0	RVNNEDGAHKR	HLA-A*11:01	0.120274	1.7	0.729957
TSC2	ENST00000219476	p.L180P	BRCA	1	2.52353	1	2.03168	1	0	0	LLVPVNLVK	HLA-A*03:01	0.705988	0.14	0.994317
TP53	ENST00000269305	p.L289F	BRCA	1	3.66258	1	-3.71387	0	2	1	RTEEENFRKK	HLA-A*03:01	0.127081	1.5	1
TP53	ENST00000269305	p.E286A	BRCA	1	5.06995	1		0	3	1	RTEAENLRKK	HLA-A*03:01	0.453387	0.38	1
CSMD3	ENST00000297405	p.C860Y	BRCA	1	2.88628	1	2.66183	1	0	0	VIYEEGFIK	HLA-A*03:01	0.853702	0.04	1
ERBB2	ENST00000269571	p.L755M	BRCA	1	2.89591	1	1.50121	1	2	1	VMRENTSPK	HLA-A*03:01	0.646577	0.18	1
ERBB2	ENST00000269571	p.L755M	BRCA	1	2.89591	1	1.50121	1	2	1	KVMRENTSPK	HLA-A*03:01	0.735772	0.1	1
ERBB2	ENST00000269571	p.L755W	BRCA	1	2.795	1		0	2	1	KVWRENTSPK	HLA-A*03:01	0.737844	0.1	1
FAT3	ENST00000298047	p.G1413V	BRCA	1	3.12774	1	2.89416	1	0	0	VVTIVIAK	HLA-A*03:01	0.108419	1.6	1
FAT3	ENST00000298047	p.G1413V	BRCA	1	3.12774	1	2.89416	1	0	0	GVVTIVIAK	HLA-A*03:01	0.773408	0.08	1
MAP2K4	ENST00000353533	p.D186G	BRCA	1	3.68326	1	1.50272	1	0	0	TSFGKFYK	HLA-A*03:01	0.182911	1.1	1
MAP2K4	ENST00000353533	p.P306R	BRCA	1	2.73864	1	2.67217	1	0	0	ATGRFRYPK	HLA-A*03:01	0.50478	0.32	1
MAP2K4	ENST00000353533	p.D186G	BRCA	1	3.68326	1	1.50272	1	0	0	TSFGKFYKY	HLA-A*03:01	0.328919	0.58	1
MTOR	ENST00000361445	p.R2368Q	BRCA	1	2.43931	1	2.46322	1	0	0	MTQEKFPEK	HLA-A*03:01	0.556764	0.26	1
MTOR	ENST00000361445	p.E2369Q	BRCA	1	2.4649	1	1.45709	1	0	0	MTRQKFPEK	HLA-A*03:01	0.59933	0.22	0.99997
PIK3CA	ENST00000263967	p.N345H	BRCA	1	2.4421	1		0	3	1	HVNIRDIDK	HLA-A*03:01	0.207709	0.92	0.982987
PIK3CA	ENST00000263967	p.D350N	BRCA	1	11.683	1	-1.0234	0	2	1	NVNIRNIDK	HLA-A*03:01	0.167446	1.2	0.953641
PIK3CA	ENST00000263967	p.N345H	BRCA	1	2.4421	1		0	3	1	ATYVHVNIR	HLA-A*03:01	0.633422	0.2	0.994576
PTPRD	ENST00000381196	p.R1898C	BRCA	1	2.55611	1	1.9082	1	0	0	FSYCAALEY	HLA-A*03:01	0.082192	2	0.999498
RUNX1	ENST00000300305	p.R107L	BRCA	1	4.60613	1	2.40839	1	2	1	SVLPTHWLCNK	HLA-A*03:01	0.132593	1.4	1
TP53	ENST00000269305	p.S127P	BRCA	1	10.4902	1	2.31544	1	3	1	CTYPPALNK	HLA-A*03:01	0.939243	0.01	0.971135
TP53	ENST00000269305	p.L289F	BRCA	1	3.66258	1	-3.71387	0	2	1	RTEEENFRK	HLA-A*03:01	0.309292	0.63	0.809845
TP53	ENST00000269305	p.S127P	BRCA	1	10.4902	1	2.31544	1	3	1	VTCTYPPALNK	HLA-A*03:01	0.804767	0.06	0.999006
TP53	ENST00000269305	p.F270I	BRCA	1	4.55515	1		0	3	1	NLLGRNSIEV	HLA-A*02:01	0.408846	0.5	0.843174
TP53	ENST00000269305	p.F270I	BRCA	1	4.55515	1		0	3	1	LLGRNSIEV	HLA-A*02:01	0.48124	0.39	0.605509
INPPL1	ENST00000298229	p.H561Y	BRCA	1	2.53451	1	3.00279	1	0	0	TSFGFVNCY	HLA-B*35:01	0.302855	0.48	1
PTPN11	ENST00000351677	p.G13D	BRCA	1	2.80956	1	2.30283	1	0	0	ITDVEAENL	HLA-A*01:01	0.456913	0.44	0.987003
MAP2K4	ENST00000353533	p.P306R	BRCA	1	2.73864	1	2.67217	1	0	0	YELATGRFRY	HLA-A*01:01	0.51397	0.37	0.934037
MAP2K4	ENST00000353533	p.D186G	BRCA	1	3.68326	1	1.50272	1	0	0	ELMSTSFGKFY	HLA-A*01:01	0.181057	1.2	0.764197
MAP2K4	ENST00000353533	p.P306R	BRCA	1	2.73864	1	2.67217	1	0	0	ELATGRFRY	HLA-A*01:01	0.582041	0.3	0.884123
PDGFRA	ENST00000257290	p.E571K	BRCA	1	4.23957	1	1.26574	1	0	0	ISPDGHKY	HLA-A*01:01	0.259784	0.87	0.980261
PDGFRA	ENST00000257290	p.E571K	BRCA	1	4.23957	1	1.26574	1	0	0	ESISPDGHKY	HLA-A*01:01	0.738635	0.18	0.990559
PDGFRA	ENST00000257290	p.E571K	BRCA	1	4.23957	1	1.26574	1	0	0	IESISPDGHKY	HLA-A*01:01	0.350383	0.64	0.983433
PDGFRA	ENST00000257290	p.E571K	BRCA	1	4.23957	1	1.26574	1	0	0	SPDGHKYIY	HLA-A*01:01	0.495855	0.39	0.944611
PDGFRA	ENST00000257290	p.E571K	BRCA	1	4.23957	1	1.26574	1	0	0	SISPDGHKY	HLA-A*01:01	0.781309	0.15	0.946092
PDGFRA	ENST00000257290	p.E571K	BRCA	1	4.23957	1	1.26574	1	0	0	ISPDGHKYIY	HLA-A*01:01	0.935844	0.05	0.732439
PTPN11	ENST00000351677	p.G13D	BRCA	1	2.80956	1	2.30283	1	0	0	DVEAENLLL	HLA-A*01:01	0.128477	1.6	0.843413
RUNX1	ENST00000300305	p.G135D	BRCA	1	4.37724	1	2.40829	1	0	0	MADNDENY	HLA-A*01:01	0.536517	0.34	0.999997
PTPN11	ENST00000351677	p.G13D	BRCA	1	2.80956	1	2.30283	1	0	0	ITDVEAENLL	HLA-A*01:01	0.408395	0.52	0.948589
PTPN11	ENST00000351677	p.G13D	BRCA	1	2.80956	1	2.30283	1	0	0	ITDVEAENLLL	HLA-A*01:01	0.292106	0.76	0.999986
PTPRD	ENST00000381196	p.R1898C	BRCA	1	2.55611	1	1.9082	1	0	0	FSYCAALEY	HLA-A*01:01	0.74702	0.17	0.953168
RAF1	ENST00000251849	p.R354W	BRCA	1	2.82948	1	1.73864	1	0	0	WIGSGSFGTVY	HLA-A*01:01	0.163579	1.4	0.69221
RB1	ENST00000267163	p.C61Y	BRCA	1	2.59496	1	1.51738	1	0	0	EEPDFTALY	HLA-A*01:01	0.253587	0.88	0.52491
RB1	ENST00000267163	p.C61Y	BRCA	1	2.59496	1	1.51738	1	0	0	ETEEPDFTALY	HLA-A*01:01	0.974661	0.02	1
RB1	ENST00000267163	p.C61Y	BRCA	1	2.59496	1	1.51738	1	0	0	EPDFTALY	HLA-A*01:01	0.178082	1.3	0.76286
RB1	ENST00000267163	p.C61Y	BRCA	1	2.59496	1	1.51738	1	0	0	TEEPDFTALY	HLA-A*01:01	0.465494	0.43	0.98126
RUNX1	ENST00000300305	p.G135D	BRCA	1	4.37724	1	2.40829	1	0	0	VMADNDENY	HLA-A*01:01	0.588496	0.3	0.829406
MAP2K4	ENST00000353533	p.D186G	BRCA	1	3.68326	1	1.50272	1	0	0	STSFGKFYKY	HLA-A*01:01	0.780913	0.15	0.847333
MAP2K4	ENST00000353533	p.D186G	BRCA	1	3.68326	1	1.50272	1	0	0	LMSTSFGKFY	HLA-A*01:01	0.278138	0.81	0.901559
MAP2K4	ENST00000353533	p.D186G	BRCA	1	3.68326	1	1.50272	1	0	0	STSFGKFY	HLA-A*01:01	0.336173	0.67	0.981784
MAP2K4	ENST00000353533	p.D186G	BRCA	1	3.68326	1	1.50272	1	0	0	MSTSFGKFYKY	HLA-A*01:01	0.32922	0.68	0.934223
ATM	ENST00000278616	p.D1963Y	BRCA	1	2.68177	1	1.87587	1	0	0	LLYAEIYAY	HLA-A*01:01	0.335203	0.67	0.8226
BCL2L11	ENST00000393256	p.R153P	BRCA	1	0.294321	0	1.4344	1	3	1	PRIGDEFNAYY	HLA-A*01:01	0.322676	0.7	0.770178
BRAF	ENST00000288602	p.L537S	BRCA	1	5.26538	1	2.49636	1	1	0	VTQWCEGSSSY	HLA-A*01:01	0.677005	0.22	0.927224
CDH1	ENST00000261769	p.D288N	BRCA	1	2.51139	1	2.04022	1	1	0	NADDDVNTY	HLA-A*01:01	0.947405	0.04	1
CDH1	ENST00000261769	p.D288N	BRCA	1	2.51139	1	2.04022	1	1	0	ATNADDDVNTY	HLA-A*01:01	0.96733	0.02	0.896328
CSMD3	ENST00000297405	p.C860Y	BRCA	1	2.88628	1	2.66183	1	0	0	GSSISVIY	HLA-A*01:01	0.100861	1.9	0.680047
ERBB4	ENST00000342788	p.P920R	BRCA	1	2.94484	1	2.75333	1	0	0	MTFGGKRY	HLA-A*01:01	0.21256	1.1	0.989132
ERBB4	ENST00000342788	p.P920R	BRCA	1	2.94484	1	2.75333	1	0	0	ELMTFGGKRY	HLA-A*01:01	0.173586	1.3	0.838668
ERBB4	ENST00000342788	p.P920R	BRCA	1	2.94484	1	2.75333	1	0	0	LMTFGGKRY	HLA-A*01:01	0.302891	0.73	0.919805
FGFR2	ENST00000457416	p.D472Y	BRCA	1	2.58292	1	2.22096	1	0	0	SEYELPEY	HLA-A*01:01	0.168898	1.3	0.990188
FGFR2	ENST00000457416	p.D472Y	BRCA	1	2.58292	1	2.22096	1	0	0	VSEYELPEY	HLA-A*01:01	0.964312	0.03	0.99953
FGFR2	ENST00000457416	p.H254Y	BRCA	1	2.42237	0	1.65861	1	3	1	HLDVVERSPY	HLA-A*01:01	0.676095	0.22	0.891052
KDM6A	ENST00000377967	p.W1096C	BRCA	1	2.92843	1	1.82164	1	0	0	LSDDKKCKL	HLA-A*01:01	0.196369	1.1	0.766673
KMT2C	ENST00000262189	p.C977Y	BRCA	1	4.53256	1	1.98759	1	0	0	YSQCGQCYHPY	HLA-A*01:01	0.167531	1.3	0.527412
KMT2C	ENST00000262189	p.C977Y	BRCA	1	4.53256	1	1.98759	1	0	0	GAEGRLLAY	HLA-A*01:01	0.793812	0.15	0.854228
KMT2C	ENST00000262189	p.C977Y	BRCA	1	4.53256	1	1.98759	1	0	0	QGAEGRLLAY	HLA-A*01:01	0.526881	0.35	0.575927
MAP2K4	ENST00000353533	p.D186G	BRCA	1	3.68326	1	1.50272	1	0	0	TSFGKFYKY	HLA-A*01:01	0.769017	0.16	0.950668
MAP2K4	ENST00000353533	p.D186G	BRCA	1	3.68326	1	1.50272	1	0	0	MSTSFGKFY	HLA-A*01:01	0.792885	0.15	0.981757
MAP2K4	ENST00000353533	p.P306R	BRCA	1	2.73864	1	2.67217	1	0	0	LYELATGRFRY	HLA-A*01:01	0.109517	1.8	0.785648
RUNX1	ENST00000300305	p.G135D	BRCA	1	4.37724	1	2.40829	1	0	0	TVMADNDENY	HLA-A*01:01	0.453687	0.45	0.625205
RUNX1	ENST00000300305	p.G135D	BRCA	1	4.37724	1	2.40829	1	0	0	VTVMADNDENY	HLA-A*01:01	0.572429	0.31	0.853956
TAF1	ENST00000276072	p.I1565F	BRCA	1	2.56679	1	2.72707	1	0	0	FVNPMDLETI	HLA-A*02:01	0.201184	1.1	0.5753
NF1	ENST00000358273	p.Q1447H	BRCA	1	2.66561	1	2.77251	1	0	0	KLMSKILHS	HLA-A*02:01	0.225297	0.97	0.976854
MEN1	ENST00000337652	p.E184K	BRCA	1	3.46181	1	1.92703	1	0	0	ALSKDHAWVV	HLA-A*02:01	0.489037	0.38	0.944696
MSH2	ENST00000233146	p.P439T	BRCA	1	2.8667	1	2.07469	1	0	0	LLAVFVTTL	HLA-A*02:01	0.623553	0.25	0.969366
MSH2	ENST00000233146	p.P439T	BRCA	1	2.8667	1	2.07469	1	0	0	LLLAVFVTTL	HLA-A*02:01	0.12106	1.7	0.923757
MSH6	ENST00000234420	p.G443R	BRCA	1	2.61542	1	2.57886	1	0	0	ALIRVSELGL	HLA-A*02:01	0.176954	1.3	0.766038
MSH6	ENST00000234420	p.G443R	BRCA	1	2.61542	1	2.57886	1	0	0	HMDALIRV	HLA-A*02:01	0.134952	1.6	0.995442
MSH6	ENST00000234420	p.G443R	BRCA	1	2.61542	1	2.57886	1	0	0	YHMDALIRV	HLA-A*02:01	0.169222	1.3	0.975256
MTOR	ENST00000361445	p.E2388Q	BRCA	1	2.53853	1	2.00986	1	0	0	RMLTNAMQV	HLA-A*02:01	0.710596	0.17	0.988811
NF1	ENST00000358273	p.Q1447H	BRCA	1	2.66561	1	2.77251	1	0	0	ILHSIANHVL	HLA-A*02:01	0.153107	1.4	0.990802
NF1	ENST00000358273	p.Q1447H	BRCA	1	2.66561	1	2.77251	1	0	0	KLMSKILHSI	HLA-A*02:01	0.538016	0.33	0.998902
NF1	ENST00000358273	p.Q1447H	BRCA	1	2.66561	1	2.77251	1	0	0	ILHSIANHV	HLA-A*02:01	0.779092	0.13	0.999003
SF3B1	ENST00000335508	p.E622Q	BRCA	1	2.87582	1	2.34395	1	3	1	DIDNMDQYV	HLA-A*01:01	0.119956	1.7	0.639295
NF1	ENST00000358273	p.Q1447H	BRCA	1	2.66561	1	2.77251	1	0	0	LMSKILHSI	HLA-A*02:01	0.584196	0.28	0.793534
PIK3CA	ENST00000263967	p.N345H	BRCA	1	2.4421	1		0	3	1	ILCATYVHV	HLA-A*02:01	0.294134	0.78	0.867677
PIK3CA	ENST00000263967	p.R398H	BRCA	1	3.36069	1	1.19544	1	0	0	YIPDLPHAA	HLA-A*02:01	0.57289	0.3	0.945802
PTEN	ENST00000371953	p.N48I	BRCA	1	4.07693	1		0	2	1	RLEGVYRI	HLA-A*02:01	0.201606	1.1	0.813623
RAF1	ENST00000251849	p.S605F	BRCA	1	4.27353	1	1.2478	1	0	0	QILSFIELL	HLA-A*02:01	0.330623	0.69	0.650452
RAF1	ENST00000251849	p.S605F	BRCA	1	4.27353	1	1.2478	1	0	0	ILSFIELL	HLA-A*02:01	0.143651	1.5	0.904521
RUNX1	ENST00000300305	p.G135D	BRCA	1	4.37724	1	2.40829	1	0	0	VMADNDENYSA	HLA-A*02:01	0.101266	1.9	0.949965
RUNX1	ENST00000300305	p.G122R	BRCA	1	3.10265	1	2.24208	1	1	0	ALRDVPDGTLV	HLA-A*02:01	0.29475	0.77	0.963581
TAF1	ENST00000276072	p.I1565F	BRCA	1	2.56679	1	2.72707	1	0	0	FVPDYYKVFV	HLA-A*02:01	0.217584	1.1	0.712289
MAP3K1	ENST00000399503	p.A801T	BRCA	1	3.57268	1	1.21307	1	0	0	KLLSLLTFT	HLA-A*02:01	0.262182	0.85	0.859799
MAP3K1	ENST00000399503	p.A801T	BRCA	1	3.57268	1	1.21307	1	0	0	SLLTFTLQSI	HLA-A*02:01	0.229199	0.96	0.942872
MAP3K1	ENST00000399503	p.A801T	BRCA	1	3.57268	1	1.21307	1	0	0	KLLSLLTFTL	HLA-A*02:01	0.354811	0.62	0.965536
KMT2C	ENST00000262189	p.G3106D	BRCA	1	2.74874	1	1.50486	1	0	0	KMVALKDINKV	HLA-A*02:01	0.129953	1.6	0.84328
SF3B1	ENST00000335508	p.E622Q	BRCA	1	2.87582	1	2.34395	1	3	1	DIDNMDQY	HLA-A*01:01	0.417969	0.51	0.993663
SF3B1	ENST00000335508	p.E622Q	BRCA	1	2.87582	1	2.34395	1	3	1	RPDIDNMDQY	HLA-A*01:01	0.408724	0.52	0.910937
SMAD2	ENST00000402690	p.F311L	BRCA	1	3.64503	1	1.75097	1	0	0	FTDPSNSERL	HLA-A*01:01	0.649999	0.24	0.999974
SMAD2	ENST00000402690	p.F311L	BRCA	1	3.64503	1	1.75097	1	0	0	FTDPSNSERLC	HLA-A*01:01	0.089599	2	0.908133
TAF1	ENST00000276072	p.P459S	BRCA	1	2.45799	1	1.48535	1	0	0	SSSMTRNAMAY	HLA-A*01:01	0.364505	0.6	0.832087
TCF7L2	ENST00000543371	p.H311Y	BRCA	1	2.54603	1	1.73241	1	0	0	TLHTTGIPY	HLA-A*01:01	0.232906	0.95	0.695875
TCF7L2	ENST00000543371	p.H311Y	BRCA	1	2.54603	1	1.73241	1	0	0	HTLHTTGIPY	HLA-A*01:01	0.330935	0.67	0.570349
AMER1	ENST00000330258	p.A373V	BRCA	1	2.85496	1	1.90993	1	0	0	YQGGGEEMV	HLA-A*02:01	0.237994	0.93	0.721112
ARAF	ENST00000377045	p.G496E	BRCA	1	3.63014	1	2.94334	1	0	0	FQSDVYAYEVV	HLA-A*02:01	0.094842	2	0.976144
ARAF	ENST00000377045	p.G496E	BRCA	1	3.63014	1	2.94334	1	0	0	FQSDVYAYEV	HLA-A*02:01	0.403145	0.53	0.995514
ARAF	ENST00000377045	p.G496E	BRCA	1	3.63014	1	2.94334	1	0	0	YAYEVVLYEL	HLA-A*02:01	0.164967	1.3	0.951337
CDH1	ENST00000261769	p.D288N	BRCA	1	2.51139	1	2.04022	1	1	0	SVMEVTATNA	HLA-A*02:01	0.128898	1.7	0.924094
DNMT3A	ENST00000264709	p.G890D	BRCA	1	3.92739	1	2.49204	1	0	0	LLDRSWSV	HLA-A*02:01	0.194472	1.2	0.993119
DNMT3A	ENST00000264709	p.G890D	BRCA	1	3.92739	1	2.49204	1	0	0	RLLDRSWSVPV	HLA-A*02:01	0.385096	0.57	0.972242
DNMT3A	ENST00000264709	p.G890D	BRCA	1	3.92739	1	2.49204	1	0	0	RLLDRSWSV	HLA-A*02:01	0.989089	0.01	0.999822
FBXW7	ENST00000281708	p.N542I	BRCA	1	3.00687	1	1.17947	1	0	0	TLQGHTIRV	HLA-A*02:01	0.831035	0.09	0.998437
FGFR2	ENST00000457416	p.H545Q	BRCA	1	3.59655	1	2.70615	1	2	1	KMIGKQKNI	HLA-A*02:01	0.129927	1.6	0.76098
INPPL1	ENST00000298229	p.H561Y	BRCA	1	2.53451	1	3.00279	1	0	0	YLTSGNEKTA	HLA-A*02:01	0.09938	2	0.748907
KMT2C	ENST00000262189	p.G3106D	BRCA	1	2.74874	1	1.50486	1	0	0	ALKDINKVMA	HLA-A*02:01	0.131637	1.6	0.527429
PTEN	ENST00000371953	p.A126G	BRCA	1	4.19669	1		0	3	1	AAIHCKGGK	HLA-A*11:01	0.191007	1.2	0.738134
RUNX1	ENST00000300305	p.D198G	BRCA	1	4.29119	1	2.37929	1	1	0	TVGGPREPR	HLA-A*11:01	0.135829	1.6	0.82764
RUNX1	ENST00000300305	p.P103S	BRCA	1	4.20734	1	2.2219	1	0	0	SVLSTHWRCNK	HLA-A*11:01	0.266818	0.84	0.991841
TCF7L2	ENST00000543371	p.H311Y	BRCA	1	2.54603	1	1.73241	1	0	0	HTTGIPYPAI	HLA-A*68:02	0.424244	0.32	0.996554
ARID1A	ENST00000324856	p.S1992P	BRCA	1	5.8811	1	2.17865	1	0	0	NTIRSLPFV	HLA-A*68:02	0.802036	0.04	0.73794
ATM	ENST00000278616	p.L2780R	BRCA	1	6.65246	1	2.50586	1	0	0	TVPIGEFRV	HLA-A*68:02	0.561819	0.17	0.999789
ATM	ENST00000278616	p.L2780R	BRCA	1	6.65246	1	2.50586	1	0	0	GTVPIGEFRV	HLA-A*68:02	0.352819	0.43	0.999994
BRAF	ENST00000288602	p.L537S	BRCA	1	5.26538	1	2.49636	1	1	0	SSYHHLHII	HLA-A*68:02	0.263511	0.65	0.996829
CASP8	ENST00000358485	p.L336F	BRCA	1	1.33944	0	1.96623	1	2	1	TTFEEFHFEI	HLA-A*68:02	0.614743	0.13	0.986751
MAP2K4	ENST00000353533	p.D186G	BRCA	1	3.68326	1	1.50272	1	0	0	TSFGKFYKYV	HLA-A*68:02	0.302257	0.52	0.999492
NF1	ENST00000358273	p.E716V	BRCA	1	2.4589	1	1.56211	1	0	0	EVADIRCGV	HLA-A*68:02	0.93061	0.01	1
SF3B1	ENST00000335508	p.N626D	BRCA	1	3.29167	1		0	3	1	DTTARAFAVV	HLA-A*68:02	0.283289	0.58	0.998828
TAF1	ENST00000276072	p.I1565F	BRCA	1	2.56679	1	2.72707	1	0	0	FVPDYYKVFV	HLA-A*68:02	0.389603	0.37	1
TCF7L2	ENST00000543371	p.H311Y	BRCA	1	2.54603	1	1.73241	1	0	0	HTTGIPYPAIV	HLA-A*68:02	0.122528	1.6	0.999992
TP53	ENST00000269305	p.N247I	BRCA	1	7.13143	1	2.21072	1	4	1	MIRRPILTI	HLA-B*07:02	0.302327	0.44	0.84488
TSC1	ENST00000298552	p.L129H	BRCA	1	2.58549	1	2.19852	1	0	0	DVVVHTTGV	HLA-A*68:02	0.782044	0.05	1
TSC1	ENST00000298552	p.L129H	BRCA	1	2.58549	1	2.19852	1	0	0	HTTGVLVLI	HLA-A*68:02	0.84394	0.03	1
BCL2L11	ENST00000393256	p.R153P	BRCA	1	0.294321	0	1.4344	1	3	1	LPRIGDEF	HLA-B*07:02	0.360591	0.35	0.997318
ERBB2	ENST00000269571	p.L755M	BRCA	1	2.89591	1	1.50121	1	2	1	IPVAIKVM	HLA-B*07:02	0.416894	0.28	0.591548
FGFR2	ENST00000457416	p.D472Y	BRCA	1	2.58292	1	2.22096	1	0	0	YPKWEFPRDKL	HLA-B*07:02	0.389538	0.31	0.852355
PIK3CA	ENST00000263967	p.R398H	BRCA	1	3.36069	1	1.19544	1	0	0	LPHAARLCL	HLA-B*07:02	0.892809	0.04	0.999556
PIK3CA	ENST00000263967	p.R398H	BRCA	1	3.36069	1	1.19544	1	0	0	IPDLPHAARL	HLA-B*07:02	0.756711	0.08	0.658081
RAF1	ENST00000251849	p.S605F	BRCA	1	4.27353	1	1.2478	1	0	0	RPLFPQILSF	HLA-B*07:02	0.811771	0.06	0.636204
TCF7L2	ENST00000543371	p.H311Y	BRCA	1	2.54603	1	1.73241	1	0	0	YPAIVTPTV	HLA-B*07:02	0.774602	0.07	0.967173
NF1	ENST00000358273	p.Q1447H	BRCA	1	2.66561	1	2.77251	1	0	0	KLMSKILHSI	HLA-A*32:01	0.180167	0.6	1
MSH6	ENST00000234420	p.G443R	BRCA	1	2.61542	1	2.57886	1	0	0	RVSELGLVF	HLA-A*32:01	0.90618	0.01	1
MEN1	ENST00000337652	p.E184K	BRCA	1	3.46181	1	1.92703	1	0	0	HLALSKDHAW	HLA-A*32:01	0.063054	1.5	1
FGFR2	ENST00000457416	p.H545Q	BRCA	1	3.59655	1	2.70615	1	2	1	KQKNIINLL	HLA-A*32:01	0.415142	0.19	1
ERBB4	ENST00000342788	p.P920R	BRCA	1	2.94484	1	2.75333	1	0	0	RYDGIPTR	HLA-A*31:01	0.319431	0.56	0.992525
JAK3	ENST00000458235	p.C1077F	BRCA	1	2.81647	1	2.35778	1	0	0	KLFWAPSPQDR	HLA-A*31:01	0.164885	1.3	0.999997
LRRK2	ENST00000298910	p.S1954F	BRCA	1	2.64552	1	2.53786	1	0	0	ASKGFLDR	HLA-A*31:01	0.099216	2	1
MAP2K4	ENST00000353533	p.P306R	BRCA	1	2.73864	1	2.67217	1	0	0	TLYELATGRFR	HLA-A*31:01	0.135475	1.5	0.99994
MTOR	ENST00000361445	p.E2369Q	BRCA	1	2.4649	1	1.45709	1	0	0	RQKFPEKIPFR	HLA-A*31:01	0.339898	0.5	1
PIK3CA	ENST00000263967	p.R398H	BRCA	1	3.36069	1	1.19544	1	0	0	IYIPDLPHAAR	HLA-A*31:01	0.283962	0.65	0.999999
PIK3CA	ENST00000263967	p.N345H	BRCA	1	2.4421	1		0	3	1	ATYVHVNIR	HLA-A*31:01	0.826397	0.03	1
PIK3CA	ENST00000263967	p.D350N	BRCA	1	11.683	1	-1.0234	0	2	1	RNIDKIYVR	HLA-A*31:01	0.748324	0.06	1
PIK3R1	ENST00000521381	p.E635K	BRCA	1	2.97137	1	2.22573	1	0	0	KAKNLLRGKR	HLA-A*31:01	0.323694	0.55	0.998758
PIK3R1	ENST00000521381	p.E635K	BRCA	1	2.97137	1	2.22573	1	0	0	KAKNLLRGK	HLA-A*31:01	0.392066	0.4	1
PTEN	ENST00000371953	p.N48I	BRCA	1	4.07693	1		0	2	1	RINIDDVVR	HLA-A*31:01	0.458344	0.29	0.588277
RUNX1	ENST00000300305	p.D198G	BRCA	1	4.29119	1	2.37929	1	1	0	RAIKITVGGPR	HLA-A*31:01	0.232164	0.87	0.807053
RUNX1	ENST00000300305	p.G122R	BRCA	1	3.10265	1	2.24208	1	1	0	AFKVVALR	HLA-A*31:01	0.389535	0.41	1
RUNX1	ENST00000300305	p.G168R	BRCA	1	4.85644	1	2.29497	1	1	0	RFVGRSRR	HLA-A*31:01	0.272002	0.7	0.986454
RUNX1	ENST00000300305	p.P103S	BRCA	1	4.20734	1	2.2219	1	0	0	SVLSTHWR	HLA-A*31:01	0.298683	0.61	1
RUNX1	ENST00000300305	p.L161P	BRCA	1	4.50977	1	2.43637	1	1	0	RFNDPRFVGR	HLA-A*31:01	0.871504	0.02	1
RUNX1	ENST00000300305	p.G122R	BRCA	1	3.10265	1	2.24208	1	1	0	IAFKVVALR	HLA-A*31:01	0.702232	0.08	1
RUNX1	ENST00000300305	p.D198G	BRCA	1	4.29119	1	2.37929	1	1	0	TVGGPREPR	HLA-A*31:01	0.423691	0.35	0.999999
SF3B1	ENST00000335508	p.N626D	BRCA	1	3.29167	1		0	3	1	YVRDTTAR	HLA-A*31:01	0.152151	1.4	0.732317
TCF7L2	ENST00000543371	p.H311Y	BRCA	1	2.54603	1	1.73241	1	0	0	IPYPAIVTPTV	HLA-B*07:02	0.144403	0.82	0.634321
TP53	ENST00000269305	p.I255N	BRCA	1	5.00663	1		0	3	1	RPILTINTL	HLA-B*07:02	0.97454	0.01	0.999766
RUNX1	ENST00000300305	p.R107L	BRCA	1	4.60613	1	2.40839	1	2	1	SVLPTHWLCNK	HLA-A*11:01	0.443862	0.41	0.999691
ARAF	ENST00000377045	p.G496E	BRCA	1	3.63014	1	2.94334	1	0	0	VYAYEVVLY	HLA-B*35:01	0.084576	1.5	1
PTPRD	ENST00000381196	p.R1898C	BRCA	1	2.55611	1	1.9082	1	0	0	YQFSYCAAL	HLA-B*15:01	0.141055	1.3	1
RUNX1	ENST00000300305	p.G135D	BRCA	1	4.37724	1	2.40829	1	0	0	VMADNDENY	HLA-B*15:01	0.727784	0.09	1
SETD2	ENST00000409792	p.R1625L	BRCA	1	3.00107	1	3.08517	1	2	1	TQKGNCSLF	HLA-B*15:01	0.715456	0.09	1
SETD2	ENST00000409792	p.R1625L	BRCA	1	3.00107	1	3.08517	1	2	1	ATQKGNCSLF	HLA-B*15:01	0.335081	0.5	0.909641
SETD2	ENST00000409792	p.R1625L	BRCA	1	3.00107	1	3.08517	1	2	1	TQKGNCSLFM	HLA-B*15:01	0.142803	1.2	1
SF3B1	ENST00000335508	p.N626D	BRCA	1	3.29167	1		0	3	1	YVRDTTARAF	HLA-B*15:01	0.687401	0.11	0.999974
TCF7L2	ENST00000543371	p.H311Y	BRCA	1	2.54603	1	1.73241	1	0	0	TLHTTGIPY	HLA-B*15:01	0.783521	0.05	0.99649
ARAF	ENST00000377045	p.G496E	BRCA	1	3.63014	1	2.94334	1	0	0	YAYEVVLY	HLA-B*35:01	0.677601	0.15	1
ARAF	ENST00000377045	p.G496E	BRCA	1	3.63014	1	2.94334	1	0	0	YAYEVVLYEL	HLA-B*35:01	0.070993	1.6	1
ARAF	ENST00000377045	p.G496E	BRCA	1	3.63014	1	2.94334	1	0	0	YAYEVVLYE	HLA-B*35:01	0.052615	2	1
TP53	ENST00000269305	p.K132T	BRCA	1	4.72778	1		0	3	1	SPALNTMF	HLA-B*07:02	0.397748	0.3	0.890077
ARID1A	ENST00000324856	p.S1992P	BRCA	1	5.8811	1	2.17865	1	0	0	LPFVPGNDF	HLA-B*35:01	0.935927	0.02	1
ARID1A	ENST00000324856	p.S1992P	BRCA	1	5.8811	1	2.17865	1	0	0	LPFVPGNDFE	HLA-B*35:01	0.073291	1.6	1
ARID1A	ENST00000324856	p.S1992P	BRCA	1	5.8811	1	2.17865	1	0	0	LPFVPGNDFEM	HLA-B*35:01	0.359789	0.39	1
BCL2L11	ENST00000393256	p.R153P	BRCA	1	0.294321	0	1.4344	1	3	1	LPRIGDEF	HLA-B*35:01	0.357899	0.4	1
CDH1	ENST00000261769	p.D288N	BRCA	1	2.51139	1	2.04022	1	1	0	TNADDDVNTY	HLA-B*35:01	0.659435	0.15	1
CDH1	ENST00000261769	p.D288N	BRCA	1	2.51139	1	2.04022	1	1	0	NADDDVNTY	HLA-B*35:01	0.978414	0.01	1
ERBB2	ENST00000269571	p.L755W	BRCA	1	2.795	1		0	2	1	IPVAIKVW	HLA-B*35:01	0.117141	1.2	1
ERBB2	ENST00000269571	p.L755M	BRCA	1	2.89591	1	1.50121	1	2	1	IPVAIKVM	HLA-B*35:01	0.246859	0.58	1
FGFR2	ENST00000457416	p.D472Y	BRCA	1	2.58292	1	2.22096	1	0	0	LPEYPKWEF	HLA-B*35:01	0.902642	0.04	1
PTPRD	ENST00000381196	p.R1898C	BRCA	1	2.55611	1	1.9082	1	0	0	YQFSYCAALEY	HLA-B*15:01	0.294206	0.6	0.999375
PTEN	ENST00000371953	p.N48I	BRCA	1	4.07693	1		0	2	1	RINIDDVVRF	HLA-B*15:01	0.602305	0.16	1
PDGFRA	ENST00000257290	p.E571K	BRCA	1	4.23957	1	1.26574	1	0	0	SISPDGHKY	HLA-B*15:01	0.732838	0.08	1
NAV3	ENST00000536525	p.S1670Y	BRCA	1	2.472	1	1.66626	1	0	0	RIRRQHSY	HLA-B*15:01	0.17406	1.1	1
ARAF	ENST00000377045	p.G496E	BRCA	1	3.63014	1	2.94334	1	0	0	YAYEVVLY	HLA-B*15:01	0.252074	0.71	1
ARAF	ENST00000377045	p.G496E	BRCA	1	3.63014	1	2.94334	1	0	0	VYAYEVVLY	HLA-B*15:01	0.080004	2	0.872114
BRAF	ENST00000288602	p.L537S	BRCA	1	5.26538	1	2.49636	1	1	0	VTQWCEGSSSY	HLA-B*15:01	0.172145	1.1	1
BRAF	ENST00000288602	p.L537S	BRCA	1	5.26538	1	2.49636	1	1	0	TQWCEGSSSY	HLA-B*15:01	0.887925	0.02	1
CDH1	ENST00000261769	p.D288N	BRCA	1	2.51139	1	2.04022	1	1	0	TNADDDVNTY	HLA-B*15:01	0.085787	1.9	1
CDH1	ENST00000261769	p.D288N	BRCA	1	2.51139	1	2.04022	1	1	0	ATNADDDVNTY	HLA-B*15:01	0.183552	0.97	1
CHD4	ENST00000357008	p.E1510Q	BRCA	1	2.48957	1	1.84035	1	0	0	FQHVNGRWSM	HLA-B*15:01	0.244926	0.74	1
CHD4	ENST00000357008	p.E820K	BRCA	1	2.58022	1	2.47922	1	0	0	AIIRENKFSF	HLA-B*15:01	0.266728	0.68	0.999561
CHD4	ENST00000357008	p.E820K	BRCA	1	2.58022	1	2.47922	1	0	0	IIRENKFSF	HLA-B*15:01	0.658889	0.12	1
CSMD3	ENST00000297405	p.C860Y	BRCA	1	2.88628	1	2.66183	1	0	0	FQLGSSISVIY	HLA-B*15:01	0.225829	0.78	0.999891
FBXW7	ENST00000281708	p.N542I	BRCA	1	3.00687	1	1.17947	1	0	0	LQGHTIRVY	HLA-B*15:01	0.868179	0.02	1
FBXW7	ENST00000281708	p.N542I	BRCA	1	3.00687	1	1.17947	1	0	0	TLQGHTIRVY	HLA-B*15:01	0.561804	0.19	1
FGFR2	ENST00000457416	p.H545Q	BRCA	1	3.59655	1	2.70615	1	2	1	KQKNIINL	HLA-B*15:01	0.080347	2	1
FGFR2	ENST00000457416	p.H545Q	BRCA	1	3.59655	1	2.70615	1	2	1	KQKNIINLL	HLA-B*15:01	0.636748	0.13	1
INPPL1	ENST00000298229	p.H561Y	BRCA	1	2.53451	1	3.00279	1	0	0	TSFGFVNCY	HLA-B*15:01	0.284291	0.62	1
KMT2C	ENST00000262189	p.C977Y	BRCA	1	4.53256	1	1.98759	1	0	0	GQGAEGRLLAY	HLA-B*15:01	0.281442	0.62	0.973097
KMT2C	ENST00000262189	p.G3106D	BRCA	1	2.74874	1	1.50486	1	0	0	ALKDINKVM	HLA-B*15:01	0.712869	0.09	1
MTOR	ENST00000361445	p.E2369Q	BRCA	1	2.4649	1	1.45709	1	0	0	RQKFPEKIPF	HLA-B*15:01	0.652555	0.12	1
MTOR	ENST00000361445	p.E2388Q	BRCA	1	2.53853	1	2.00986	1	0	0	MQVTGLDGNY	HLA-B*15:01	0.615628	0.15	0.999796
ERBB2	ENST00000269571	p.L755W	BRCA	1	2.795	1		0	2	1	KIPVAIKVWR	HLA-A*31:01	0.372796	0.43	0.999995
CHD4	ENST00000357008	p.E1510Q	BRCA	1	2.48957	1	1.84035	1	0	0	VQEFQHVNGR	HLA-A*31:01	0.170996	1.2	1
CHD4	ENST00000357008	p.E820K	BRCA	1	2.58022	1	2.47922	1	0	0	KFSFEDNAIR	HLA-A*31:01	0.42258	0.35	0.99962
MAP2K4	ENST00000353533	p.P306R	BRCA	1	2.73864	1	2.67217	1	0	0	RYPKWNSVF	HLA-A*24:02	0.981385	0.01	0.999992
EP300	ENST00000263253	p.H1451P	BRCA	1	4.87822	1	2.47734	1	2	1	IFHCPPPDQKI	HLA-A*24:02	0.195088	1.1	0.832273
ERBB4	ENST00000342788	p.P920R	BRCA	1	2.94484	1	2.75333	1	0	0	RYDGIPTREI	HLA-A*24:02	0.593911	0.29	0.979942
FGFR2	ENST00000457416	p.H254Y	BRCA	1	2.42237	0	1.65861	1	3	1	PYRPILQAGL	HLA-A*24:02	0.28835	0.78	0.583592
FGFR2	ENST00000457416	p.D472Y	BRCA	1	2.58292	1	2.22096	1	0	0	EYELPEYPKW	HLA-A*24:02	0.616237	0.26	0.856399
FGFR2	ENST00000457416	p.D472Y	BRCA	1	2.58292	1	2.22096	1	0	0	ELPEYPKWEF	HLA-A*24:02	0.280643	0.8	0.955863
FGFR2	ENST00000457416	p.D472Y	BRCA	1	2.58292	1	2.22096	1	0	0	YELPEYPKW	HLA-A*24:02	0.197309	1.1	0.519892
IDH1	ENST00000415913	p.Y235C	BRCA	1	2.60914	1	2.65227	1	0	0	IYDKQCKSQF	HLA-A*24:02	0.638094	0.25	0.977172
MAP2K4	ENST00000353533	p.D186G	BRCA	1	3.68326	1	1.50272	1	0	0	LMSTSFGKF	HLA-A*24:02	0.175044	1.2	0.542538
MAP2K4	ENST00000353533	p.P306R	BRCA	1	2.73864	1	2.67217	1	0	0	RYPKWNSV	HLA-A*24:02	0.196522	1.1	0.977619
MAP2K4	ENST00000353533	p.P306R	BRCA	1	2.73864	1	2.67217	1	0	0	RFRYPKWNSVF	HLA-A*24:02	0.630153	0.25	0.926436
CHD4	ENST00000357008	p.E1510Q	BRCA	1	2.48957	1	1.84035	1	0	0	KVQEFQHVNGR	HLA-A*31:01	0.359178	0.46	1
MAP2K4	ENST00000353533	p.P306R	BRCA	1	2.73864	1	2.67217	1	0	0	FRYPKWNSVF	HLA-A*24:02	0.803361	0.11	0.916349
MEN1	ENST00000337652	p.D362H	BRCA	1	3.48811	1	1.85699	1	0	0	NYCREHEEI	HLA-A*24:02	0.240221	0.9	0.785674
PDGFRA	ENST00000257290	p.E571K	BRCA	1	4.23957	1	1.26574	1	0	0	KYIYVDPM	HLA-A*24:02	0.095352	1.9	0.961007
PDGFRA	ENST00000257290	p.E571K	BRCA	1	4.23957	1	1.26574	1	0	0	KYIYVDPMQL	HLA-A*24:02	0.755277	0.14	0.998578
PIK3CA	ENST00000263967	p.D350N	BRCA	1	11.683	1	-1.0234	0	2	1	TYVNVNIRNI	HLA-A*24:02	0.571556	0.31	0.981518
PIK3CA	ENST00000263967	p.R398H	BRCA	1	3.36069	1	1.19544	1	0	0	IYIPDLPHA	HLA-A*24:02	0.313602	0.7	0.997672
PTPRD	ENST00000381196	p.R1898C	BRCA	1	2.55611	1	1.9082	1	0	0	SYCAALEYL	HLA-A*24:02	0.736448	0.16	0.971042
RAF1	ENST00000251849	p.S605F	BRCA	1	4.27353	1	1.2478	1	0	0	PLFPQILSF	HLA-A*24:02	0.585254	0.3	0.764531
RAF1	ENST00000251849	p.S605F	BRCA	1	4.27353	1	1.2478	1	0	0	SFIELLQHSL	HLA-A*24:02	0.224619	0.96	0.626563
CHD4	ENST00000357008	p.E820K	BRCA	1	2.58022	1	2.47922	1	0	0	IIRENKFSF	HLA-A*24:02	0.231456	0.93	0.845225
CASP8	ENST00000358485	p.L336F	BRCA	1	1.33944	0	1.96623	1	2	1	ALTTTFEEF	HLA-A*24:02	0.335047	0.64	0.812098
BRAF	ENST00000288602	p.L537S	BRCA	1	5.26538	1	2.49636	1	1	0	SYHHLHII	HLA-A*24:02	0.172041	1.2	0.996586
BCL2L11	ENST00000393256	p.R153P	BRCA	1	0.294321	0	1.4344	1	3	1	ELPRIGDEF	HLA-A*24:02	0.322692	0.67	0.905584
TP53	ENST00000269305	p.S127P	BRCA	1	10.4902	1	2.31544	1	3	1	VTCTYPPALNK	HLA-A*11:01	0.830333	0.05	0.80305
TP53	ENST00000269305	p.E286A	BRCA	1	5.06995	1		0	3	1	RTEAENLRK	HLA-A*11:01	0.609448	0.23	0.698871
TP53	ENST00000269305	p.K132T	BRCA	1	4.72778	1		0	3	1	NTMFCQLAK	HLA-A*11:01	0.591931	0.24	0.852457
TP53	ENST00000269305	p.S127P	BRCA	1	10.4902	1	2.31544	1	3	1	CTYPPALNK	HLA-A*11:01	0.936817	0.01	0.993032
TP53	ENST00000269305	p.L289F	BRCA	1	3.66258	1	-3.71387	0	2	1	RTEEENFRKK	HLA-A*11:01	0.258875	0.87	0.876642
TP53	ENST00000269305	p.L289F	BRCA	1	3.66258	1	-3.71387	0	2	1	RTEEENFRK	HLA-A*11:01	0.614279	0.23	0.9958
TSC2	ENST00000219476	p.L180P	BRCA	1	2.52353	1	2.03168	1	0	0	LLVPVNLVK	HLA-A*11:01	0.56914	0.26	0.680512
ACVR1B	ENST00000541224	p.E453D	BRCA	1	2.47346	1	2.86889	1	0	0	IYALGLVYWDI	HLA-A*24:02	0.085837	2	0.912888
AMER1	ENST00000330258	p.A373V	BRCA	1	2.85496	1	1.90993	1	0	0	TYQGGGEEMVL	HLA-A*24:02	0.35694	0.59	0.94813
ARAF	ENST00000377045	p.G496E	BRCA	1	3.63014	1	2.94334	1	0	0	AYEVVLYEL	HLA-A*24:02	0.793437	0.12	0.992784
ARAF	ENST00000377045	p.G496E	BRCA	1	3.63014	1	2.94334	1	0	0	VYAYEVVLY	HLA-A*24:02	0.7625	0.13	0.995002
ARAF	ENST00000377045	p.G496E	BRCA	1	3.63014	1	2.94334	1	0	0	VYAYEVVLYEL	HLA-A*24:02	0.286446	0.78	0.998916
ARAF	ENST00000377045	p.G496E	BRCA	1	3.63014	1	2.94334	1	0	0	AYEVVLYELM	HLA-A*24:02	0.145993	1.4	0.638584
ARAF	ENST00000377045	p.G496E	BRCA	1	3.63014	1	2.94334	1	0	0	VYAYEVVL	HLA-A*24:02	0.298794	0.75	0.999948
ARID1A	ENST00000324856	p.S1992P	BRCA	1	5.8811	1	2.17865	1	0	0	PFVPGNDFEM	HLA-A*24:02	0.154758	1.3	0.927237
ARID1A	ENST00000324856	p.S1992P	BRCA	1	5.8811	1	2.17865	1	0	0	PFVPGNDF	HLA-A*24:02	0.092731	1.9	0.99765
ATM	ENST00000278616	p.D1963Y	BRCA	1	2.68177	1	1.87587	1	0	0	LYAEIYAYK	HLA-A*24:02	0.128358	1.6	0.796739
ATM	ENST00000278616	p.D1963Y	BRCA	1	2.68177	1	1.87587	1	0	0	LYAEIYAY	HLA-A*24:02	0.196621	1.1	0.986728
BCL2L11	ENST00000393256	p.R153P	BRCA	1	0.294321	0	1.4344	1	3	1	IWIAQELPRI	HLA-A*24:02	0.317947	0.69	0.524458
RAF1	ENST00000251849	p.R354W	BRCA	1	2.82948	1	1.73864	1	0	0	TWIGSGSF	HLA-A*24:02	0.453564	0.45	0.985044
RAF1	ENST00000251849	p.S605F	BRCA	1	4.27353	1	1.2478	1	0	0	LFPQILSF	HLA-A*24:02	0.641547	0.24	0.907529
SF3B1	ENST00000335508	p.N626D	BRCA	1	3.29167	1		0	3	1	EYVRDTTARAF	HLA-A*24:02	0.242752	0.89	0.98394
CDH1	ENST00000261769	p.D288N	BRCA	1	2.51139	1	2.04022	1	1	0	NADDDVNTY	HLA-A*29:02	0.302706	0.43	1
KMT2C	ENST00000262189	p.C977Y	BRCA	1	4.53256	1	1.98759	1	0	0	GAEGRLLAY	HLA-A*29:02	0.55232	0.2	1
KMT2C	ENST00000262189	p.C359S	BRCA	1	3.26965	1	1.97846	1	1	0	FFSTTCGQHY	HLA-A*29:02	0.727487	0.12	1
KMT2C	ENST00000262189	p.C359S	BRCA	1	3.26965	1	1.97846	1	1	0	QFFSTTCGQHY	HLA-A*29:02	0.572125	0.19	1
MAP2K4	ENST00000353533	p.D186G	BRCA	1	3.68326	1	1.50272	1	0	0	TSFGKFYKY	HLA-A*29:02	0.977211	0.01	1
MAP2K4	ENST00000353533	p.D186G	BRCA	1	3.68326	1	1.50272	1	0	0	SFGKFYKY	HLA-A*29:02	0.345929	0.37	1
MAP2K4	ENST00000353533	p.P306R	BRCA	1	2.73864	1	2.67217	1	0	0	LATGRFRY	HLA-A*29:02	0.061636	1.5	0.999383
MAP2K4	ENST00000353533	p.D186G	BRCA	1	3.68326	1	1.50272	1	0	0	STSFGKFYKY	HLA-A*29:02	0.796591	0.08	1
MAP2K4	ENST00000353533	p.D186G	BRCA	1	3.68326	1	1.50272	1	0	0	SFGKFYKYVY	HLA-A*29:02	0.330948	0.39	1
PDGFRA	ENST00000257290	p.E571K	BRCA	1	4.23957	1	1.26574	1	0	0	SISPDGHKY	HLA-A*29:02	0.906816	0.03	1
PDGFRA	ENST00000257290	p.E571K	BRCA	1	4.23957	1	1.26574	1	0	0	ISPDGHKY	HLA-A*29:02	0.045422	1.8	1
PTPRD	ENST00000381196	p.R1898C	BRCA	1	2.55611	1	1.9082	1	0	0	SYCAALEY	HLA-A*29:02	0.156417	0.77	1
ACVR1B	ENST00000541224	p.E453D	BRCA	1	2.47346	1	2.86889	1	0	0	VYWDIARR	HLA-A*31:01	0.222669	0.92	1
ATM	ENST00000278616	p.D2720N	BRCA	1	4.01934	1	1.7547	1	0	0	LVKGRNDLR	HLA-A*31:01	0.508486	0.24	0.985891
ATM	ENST00000278616	p.L2780R	BRCA	1	6.65246	1	2.50586	1	0	0	RVNNEDGAHK	HLA-A*31:01	0.13636	1.5	0.805439
ATM	ENST00000278616	p.D2720N	BRCA	1	4.01934	1	1.7547	1	0	0	RQLVKGRNDLR	HLA-A*31:01	0.232391	0.87	0.999997
ATM	ENST00000278616	p.L2780R	BRCA	1	6.65246	1	2.50586	1	0	0	RVNNEDGAHKR	HLA-A*31:01	0.346996	0.48	1
ATM	ENST00000278616	p.L2780R	BRCA	1	6.65246	1	2.50586	1	0	0	GTVPIGEFR	HLA-A*31:01	0.724212	0.07	1
BRCA1	ENST00000471181	p.S1027I	BRCA	1	3.00953	1	2.2249	1	0	0	STVSTIIR	HLA-A*31:01	0.12615	1.6	0.748494
BRCA1	ENST00000471181	p.S1027I	BRCA	1	3.00953	1	2.2249	1	0	0	STIIRNNIR	HLA-A*31:01	0.691966	0.08	1
INPPL1	ENST00000298229	p.H561Y	BRCA	1	2.53451	1	3.00279	1	0	0	SFGFVNCY	HLA-A*29:02	0.075807	1.3	1
CDH1	ENST00000261769	p.D288N	BRCA	1	2.51139	1	2.04022	1	1	0	TNADDDVNTY	HLA-A*29:02	0.103377	1.1	1
SF3B1	ENST00000335508	p.E622Q	BRCA	1	2.87582	1	2.34395	1	3	1	QYVRNTTARAF	HLA-A*24:02	0.293156	0.76	0.982428
ARAF	ENST00000377045	p.G496E	BRCA	1	3.63014	1	2.94334	1	0	0	QSDVYAYEV	HLA-A*01:01	0.43871	0.47	0.951403
STAG2	ENST00000218089	p.L1000F	BRCA	1	2.55674	1	1.99915	1	0	0	AFFDILSEF	HLA-A*24:02	0.943452	0.03	0.995387
STAG2	ENST00000218089	p.K901E	BRCA	1	2.47004	1	2.23645	1	0	0	DYGDIIEETM	HLA-A*24:02	0.249163	0.88	0.989121
STAG2	ENST00000218089	p.L1000F	BRCA	1	2.55674	1	1.99915	1	0	0	FFDILSEF	HLA-A*24:02	0.346996	0.62	0.538423
TAF1	ENST00000276072	p.I1565F	BRCA	1	2.56679	1	2.72707	1	0	0	KFVPDYYKVF	HLA-A*24:02	0.930224	0.03	0.999305
TAF1	ENST00000276072	p.I1565F	BRCA	1	2.56679	1	2.72707	1	0	0	DYYKVFVNPM	HLA-A*24:02	0.144604	1.4	0.621286
TAF1	ENST00000276072	p.I1565F	BRCA	1	2.56679	1	2.72707	1	0	0	YYKVFVNPM	HLA-A*24:02	0.351758	0.61	0.966678
TAF1	ENST00000276072	p.I1565F	BRCA	1	2.56679	1	2.72707	1	0	0	FVPDYYKVF	HLA-A*24:02	0.663991	0.22	0.969319
TAF1	ENST00000276072	p.I1565F	BRCA	1	2.56679	1	2.72707	1	0	0	VFVNPMDLETI	HLA-A*24:02	0.094776	1.9	0.984219
TCF7L2	ENST00000543371	p.H311Y	BRCA	1	2.54603	1	1.73241	1	0	0	PYPAIVTPTV	HLA-A*24:02	0.578139	0.3	0.863454
TP53	ENST00000269305	p.S127P	BRCA	1	10.4902	1	2.31544	1	3	1	TYPPALNKM	HLA-A*24:02	0.919968	0.05	0.999126
TP53	ENST00000269305	p.K132T	BRCA	1	4.72778	1		0	3	1	YSPALNTMF	HLA-A*24:02	0.477354	0.42	0.727589
TP53	ENST00000269305	p.K132T	BRCA	1	4.72778	1		0	3	1	TYSPALNTM	HLA-A*24:02	0.936796	0.03	0.999588
TP53	ENST00000269305	p.S127P	BRCA	1	10.4902	1	2.31544	1	3	1	TYPPALNKMF	HLA-A*24:02	0.972506	0.01	0.995748
TP53	ENST00000269305	p.K132T	BRCA	1	4.72778	1		0	3	1	TYSPALNTMF	HLA-A*24:02	0.982183	0.01	0.99922
TSC2	ENST00000219476	p.L180P	BRCA	1	2.52353	1	2.03168	1	0	0	LLVPVNLVKF	HLA-A*24:02	0.126537	1.6	0.708544
TSC2	ENST00000219476	p.L180P	BRCA	1	2.52353	1	2.03168	1	0	0	EFLLVPVNL	HLA-A*24:02	0.398263	0.53	0.63773
ARAF	ENST00000377045	p.G496E	BRCA	1	3.63014	1	2.94334	1	0	0	YAYEVVLY	HLA-A*29:02	0.422024	0.29	1
ARAF	ENST00000377045	p.G496E	BRCA	1	3.63014	1	2.94334	1	0	0	VYAYEVVLY	HLA-A*29:02	0.943138	0.02	1
ATM	ENST00000278616	p.D1963Y	BRCA	1	2.68177	1	1.87587	1	0	0	LYAEIYAY	HLA-A*29:02	0.477617	0.24	1
TSC1	ENST00000298552	p.L129H	BRCA	1	2.58549	1	2.19852	1	0	0	HTTGVLVLI	HLA-B*57:01	0.214992	0.72	0.893045

## Sheet: CESC
gene	transcript	protein_change	CODE	recurrrence	eigen score (cancer)	New_Linear (cancer-focused) flag	eigen score (functional)	New_Linear (functional) flag	New_nmethods	New_3D mutational hotspot flag	kmer	allele	NetMHCpan4_EL_score	NetMHCpan4_EL_rank	APPM_Score
PIK3CA	ENST00000263967	p.E545K	ESCA,CESC,UCS,SKCM,TGCT,LUSC,READ,GBM,CHOL,STAD,LGG,HNSC,BLCA,KIRC,UCEC,LUAD,COAD,BRCA,OV	217	13.0312	1	1.23053	1	4	1	SEITKQEKDFL	HLA-B*40:01	0.252099	0.78	0.993155
PIK3CA	ENST00000263967	p.E545K	ESCA,CESC,UCS,SKCM,TGCT,LUSC,READ,GBM,CHOL,STAD,LGG,HNSC,BLCA,KIRC,UCEC,LUAD,COAD,BRCA,OV	217	13.0312	1	1.23053	1	4	1	STRDPLSEITK	HLA-A*11:01	0.681787	0.15	0.885634
PIK3CA	ENST00000263967	p.E545K	ESCA,CESC,UCS,SKCM,TGCT,LUSC,READ,GBM,CHOL,STAD,LGG,HNSC,BLCA,KIRC,UCEC,LUAD,COAD,BRCA,OV	217	13.0312	1	1.23053	1	4	1	SEITKQEKDFL	HLA-B*44:03	0.047282	1.6	0.974974
PIK3CA	ENST00000263967	p.E545K	ESCA,CESC,UCS,SKCM,TGCT,LUSC,READ,GBM,CHOL,STAD,LGG,HNSC,BLCA,KIRC,UCEC,LUAD,COAD,BRCA,OV	217	13.0312	1	1.23053	1	4	1	SEITKQEKDF	HLA-B*44:02	0.811008	0.06	0.957396
PIK3CA	ENST00000263967	p.E545K	ESCA,CESC,UCS,SKCM,TGCT,LUSC,READ,GBM,CHOL,STAD,LGG,HNSC,BLCA,KIRC,UCEC,LUAD,COAD,BRCA,OV	217	13.0312	1	1.23053	1	4	1	SEITKQEKDF	HLA-B*44:03	0.784306	0.08	1
PIK3CA	ENST00000263967	p.E545K	ESCA,CESC,UCS,SKCM,TGCT,LUSC,READ,GBM,CHOL,STAD,LGG,HNSC,BLCA,KIRC,UCEC,LUAD,COAD,BRCA,OV	217	13.0312	1	1.23053	1	4	1	ITKQEKDFLW	HLA-B*57:01	0.882662	0.03	0.997351
KRAS	ENST00000256078	p.G12D	ESCA,CESC,UCS,PAAD,THYM,READ,KIRP,GBM,BLCA,LAML,STAD,UCEC,PRAD,LUAD,BRCA,COAD,LIHC,SKCM	162	2.60804	1		0	4	1	VVVGADGVGK	HLA-A*11:01	0.562969	0.26	0.925219
KRAS	ENST00000256078	p.G12D	ESCA,CESC,UCS,PAAD,THYM,READ,KIRP,GBM,BLCA,LAML,STAD,UCEC,PRAD,LUAD,BRCA,COAD,LIHC,SKCM	162	2.60804	1		0	4	1	VVGADGVGK	HLA-A*03:01	0.472886	0.35	0.846445
KRAS	ENST00000256078	p.G12D	ESCA,CESC,UCS,PAAD,THYM,READ,KIRP,GBM,BLCA,LAML,STAD,UCEC,PRAD,LUAD,BRCA,COAD,LIHC,SKCM	162	2.60804	1		0	4	1	VVGADGVGK	HLA-A*11:01	0.645927	0.2	0.882996
PIK3CA	ENST00000263967	p.E542K	CESC,LUSC,KIRP,GBM,STAD,LGG,HNSC,BLCA,UCEC,PRAD,LUAD,BRCA,COAD,LIHC	148	12.8206	1	0.31654	0	4	1	AISTRDPLSK	HLA-A*11:01	0.538063	0.29	0.680233
PIK3CA	ENST00000263967	p.E542K	CESC,LUSC,KIRP,GBM,STAD,LGG,HNSC,BLCA,UCEC,PRAD,LUAD,BRCA,COAD,LIHC	148	12.8206	1	0.31654	0	4	1	STRDPLSK	HLA-A*11:01	0.142407	1.5	0.983033
PIK3CA	ENST00000263967	p.E542K	CESC,LUSC,KIRP,GBM,STAD,LGG,HNSC,BLCA,UCEC,PRAD,LUAD,BRCA,COAD,LIHC	148	12.8206	1	0.31654	0	4	1	KITEQEKDFLW	HLA-B*57:01	0.131045	1.2	0.943841
PIK3CA	ENST00000263967	p.E542K	CESC,LUSC,KIRP,GBM,STAD,LGG,HNSC,BLCA,UCEC,PRAD,LUAD,BRCA,COAD,LIHC	148	12.8206	1	0.31654	0	4	1	STRDPLSK	HLA-A*03:01	0.190255	1	1
PIK3CA	ENST00000263967	p.E542K	CESC,LUSC,KIRP,GBM,STAD,LGG,HNSC,BLCA,UCEC,PRAD,LUAD,BRCA,COAD,LIHC	148	12.8206	1	0.31654	0	4	1	AISTRDPLSK	HLA-A*03:01	0.743143	0.1	0.914847
PIK3CA	ENST00000263967	p.E542K	CESC,LUSC,KIRP,GBM,STAD,LGG,HNSC,BLCA,UCEC,PRAD,LUAD,BRCA,COAD,LIHC	148	12.8206	1	0.31654	0	4	1	KAISTRDPLSK	HLA-A*03:01	0.234136	0.81	0.997554
KRAS	ENST00000256078	p.G12V	CESC,UCS,LUAD,TGCT,READ,KIRP,STAD,LAML,THCA,BLCA,UCEC,PAAD,COAD,BRCA,OV	143	9.0785	1	2.36166	1	4	1	VVVGAVGVGK	HLA-A*03:01	0.618586	0.2	0.999996
KRAS	ENST00000256078	p.G12V	CESC,UCS,LUAD,TGCT,READ,KIRP,STAD,LAML,THCA,BLCA,UCEC,PAAD,COAD,BRCA,OV	143	9.0785	1	2.36166	1	4	1	KLVVVGAVGV	HLA-A*02:07	0.028145	1.6	0.911263
KRAS	ENST00000256078	p.G12V	CESC,UCS,LUAD,TGCT,READ,KIRP,STAD,LAML,THCA,BLCA,UCEC,PAAD,COAD,BRCA,OV	143	9.0785	1	2.36166	1	4	1	VVGAVGVGK	HLA-A*11:01	0.830822	0.05	0.991633
KRAS	ENST00000256078	p.G12V	CESC,UCS,LUAD,TGCT,READ,KIRP,STAD,LAML,THCA,BLCA,UCEC,PAAD,COAD,BRCA,OV	143	9.0785	1	2.36166	1	4	1	VVGAVGVGK	HLA-A*03:01	0.802013	0.06	1
KRAS	ENST00000256078	p.G12V	CESC,UCS,LUAD,TGCT,READ,KIRP,STAD,LAML,THCA,BLCA,UCEC,PAAD,COAD,BRCA,OV	143	9.0785	1	2.36166	1	4	1	KLVVVGAVGV	HLA-A*02:01	0.253651	0.87	0.701879
KRAS	ENST00000256078	p.G12V	CESC,UCS,LUAD,TGCT,READ,KIRP,STAD,LAML,THCA,BLCA,UCEC,PAAD,COAD,BRCA,OV	143	9.0785	1	2.36166	1	4	1	VVVGAVGVGK	HLA-A*11:01	0.676589	0.16	0.992877
NRAS	ENST00000369535	p.Q61R	CESC,THYM,TGCT,LUSC,READ,LIHC,CHOL,LGG,BLCA,UCEC,SKCM,COAD,THCA,OV	104	8.14442	1	2.44165	1	3	1	ILDTAGREEY	HLA-A*01:01	0.945843	0.04	0.999939
NRAS	ENST00000369535	p.Q61R	CESC,THYM,TGCT,LUSC,READ,LIHC,CHOL,LGG,BLCA,UCEC,SKCM,COAD,THCA,OV	104	8.14442	1	2.44165	1	3	1	DTAGREEY	HLA-A*01:01	0.170052	1.3	0.946198
KRAS	ENST00000256078	p.G12C	CESC,UCS,PAAD,READ,LIHC,MESO,BLCA,STAD,UCEC,LUAD,KIRC,BRCA,COAD	83	2.51983	1		0	4	1	VVVGACGVGK	HLA-A*11:01	0.551843	0.28	0.947433
KRAS	ENST00000256078	p.G12C	CESC,UCS,PAAD,READ,LIHC,MESO,BLCA,STAD,UCEC,LUAD,KIRC,BRCA,COAD	83	2.51983	1		0	4	1	VVGACGVGK	HLA-A*11:01	0.584478	0.25	0.916473
KRAS	ENST00000256078	p.G13D	CESC,SKCM,READ,LIHC,STAD,LAML,BLCA,UCEC,LUAD,COAD	50	9.37981	1	2.5946	1	4	1	VVVGAGDVGK	HLA-A*03:01	0.489402	0.34	0.82579
KRAS	ENST00000256078	p.G13D	CESC,SKCM,READ,LIHC,STAD,LAML,BLCA,UCEC,LUAD,COAD	50	9.37981	1	2.5946	1	4	1	VVGAGDVGK	HLA-A*03:01	0.392602	0.48	0.98473
AKT1	ENST00000554581	p.E17K	CESC,SKCM,UCEC,LUSC,THCA,BLCA,HNSC,PRAD,LUAD,BRCA,COAD	46	2.4368	1	1.79736	1	3	1	RGKYIKTWR	HLA-A*31:01	0.586207	0.16	1
AKT1	ENST00000554581	p.E17K	CESC,SKCM,UCEC,LUSC,THCA,BLCA,HNSC,PRAD,LUAD,BRCA,COAD	46	2.4368	1	1.79736	1	3	1	KYIKTWRPR	HLA-A*31:01	0.553987	0.19	1
AKT1	ENST00000554581	p.E17K	CESC,SKCM,UCEC,LUSC,THCA,BLCA,HNSC,PRAD,LUAD,BRCA,COAD	46	2.4368	1	1.79736	1	3	1	KYIKTWRPRYF	HLA-A*24:02	0.54699	0.32	0.999857
AKT1	ENST00000554581	p.E17K	CESC,SKCM,UCEC,LUSC,THCA,BLCA,HNSC,PRAD,LUAD,BRCA,COAD	46	2.4368	1	1.79736	1	3	1	RGKYIKTW	HLA-B*57:01	0.280646	0.56	0.963968
AKT1	ENST00000554581	p.E17K	CESC,SKCM,UCEC,LUSC,THCA,BLCA,HNSC,PRAD,LUAD,BRCA,COAD	46	2.4368	1	1.79736	1	3	1	KEGWLHKRGKY	HLA-B*44:03	0.040609	1.8	0.991782
AKT1	ENST00000554581	p.E17K	CESC,SKCM,UCEC,LUSC,THCA,BLCA,HNSC,PRAD,LUAD,BRCA,COAD	46	2.4368	1	1.79736	1	3	1	KRGKYIKTW	HLA-B*57:01	0.156756	1	0.942417
AKT1	ENST00000554581	p.E17K	CESC,SKCM,UCEC,LUSC,THCA,BLCA,HNSC,PRAD,LUAD,BRCA,COAD	46	2.4368	1	1.79736	1	3	1	WLHKRGKY	HLA-B*15:01	0.084786	1.9	0.99922
ERBB2	ENST00000269571	p.S310F	ESCA,CESC,UCEC,BLCA,STAD,HNSC,COAD,BRCA,OV	33	3.78174	1	1.64227	1	2	1	PYNYLSTDVGF	HLA-A*24:02	0.428137	0.48	0.951688
ERBB2	ENST00000269571	p.S310F	ESCA,CESC,UCEC,BLCA,STAD,HNSC,COAD,BRCA,OV	33	3.78174	1	1.64227	1	2	1	NYLSTDVGF	HLA-A*24:02	0.916067	0.06	0.999925
ERBB2	ENST00000269571	p.S310F	ESCA,CESC,UCEC,BLCA,STAD,HNSC,COAD,BRCA,OV	33	3.78174	1	1.64227	1	2	1	STDVGFCTL	HLA-A*01:01	0.388927	0.54	0.863541
PIK3CA	ENST00000263967	p.H1047L	ESCA,CESC,LUSC,LIHC,CHOL,LGG,BLCA,UCEC,SKCM,KIRC,BRCA,HNSC	31	3.16538	1		0	2	1	ALHGGWTTK	HLA-A*11:01	0.687605	0.15	0.960927
PIK3CA	ENST00000263967	p.H1047L	ESCA,CESC,LUSC,LIHC,CHOL,LGG,BLCA,UCEC,SKCM,KIRC,BRCA,HNSC	31	3.16538	1		0	2	1	KQMNDALHGGW	HLA-A*32:01	0.050282	1.8	1
PIK3CA	ENST00000263967	p.H1047L	ESCA,CESC,LUSC,LIHC,CHOL,LGG,BLCA,UCEC,SKCM,KIRC,BRCA,HNSC	31	3.16538	1		0	2	1	ALHGGWTTK	HLA-A*03:01	0.901981	0.03	1
FBXW7	ENST00000281708	p.R505G	ESCA,CESC,UCS,UCEC,LUSC,BLCA,HNSC,COAD	26	4.38676	1	1.98904	1	2	1	VAAVGCVQY	HLA-B*57:01	0.142417	1.1	0.786988
FBXW7	ENST00000281708	p.R505G	ESCA,CESC,UCS,UCEC,LUSC,BLCA,HNSC,COAD	26	4.38676	1	1.98904	1	2	1	HVAAVGCVQY	HLA-B*35:01	0.305062	0.48	1
FBXW7	ENST00000281708	p.R505G	ESCA,CESC,UCS,UCEC,LUSC,BLCA,HNSC,COAD	26	4.38676	1	1.98904	1	2	1	VAAVGCVQY	HLA-B*35:01	0.641674	0.16	1
FBXW7	ENST00000281708	p.R505G	ESCA,CESC,UCS,UCEC,LUSC,BLCA,HNSC,COAD	26	4.38676	1	1.98904	1	2	1	AAVGCVQY	HLA-B*35:01	0.049808	2	1
FBXW7	ENST00000281708	p.R505G	ESCA,CESC,UCS,UCEC,LUSC,BLCA,HNSC,COAD	26	4.38676	1	1.98904	1	2	1	VAAVGCVQY	HLA-B*15:01	0.327434	0.52	1
U2AF1	ENST00000291552	p.S34F	CESC,UCS,PAAD,LAML,BLCA,UCEC,PRAD,LUAD	26	2.56255	1	2.51318	1	1	0	FRLHNKPTF	HLA-A*24:02	0.140114	1.5	0.937712
FBXW7	ENST00000281708	p.R505G	ESCA,CESC,UCS,UCEC,LUSC,BLCA,HNSC,COAD	26	4.38676	1	1.98904	1	2	1	HVAAVGCVQY	HLA-B*15:01	0.516701	0.23	1
PIK3CA	ENST00000263967	p.G118D	ESCA,CESC,LUSC,GBM,LGG,THCA,STAD,UCEC,PAAD,BRCA,BLCA	23	12.0694	1		0	2	1	EEKILNREIDF	HLA-B*44:03	0.118701	0.86	0.999687
TP53	ENST00000269305	p.E285K	CESC,BLCA,HNSC,PRAD,LUAD,BRCA,COAD	22	23.1037	1	2.11504	1	4	1	RTKEENLRKK	HLA-A*11:01	0.317353	0.69	0.512046
PIK3CA	ENST00000263967	p.C420R	CESC,UCEC,LUSC,LGG,STAD,HNSC,BRCA,COAD	22	12.1023	1	1.18465	1	3	1	KEEHRPLAW	HLA-B*44:03	0.859317	0.05	0.999496
PIK3CA	ENST00000263967	p.C420R	CESC,UCEC,LUSC,LGG,STAD,HNSC,BRCA,COAD	22	12.1023	1	1.18465	1	3	1	GAKEEHRPLAW	HLA-B*57:01	0.347111	0.43	0.890724
TP53	ENST00000269305	p.E285K	CESC,BLCA,HNSC,PRAD,LUAD,BRCA,COAD	22	23.1037	1	2.11504	1	4	1	RTKEENLRK	HLA-A*11:01	0.691641	0.15	0.966941
TP53	ENST00000269305	p.E285K	CESC,BLCA,HNSC,PRAD,LUAD,BRCA,COAD	22	23.1037	1	2.11504	1	4	1	RTKEENLRKK	HLA-A*31:01	0.123705	1.7	1
TP53	ENST00000269305	p.E285K	CESC,BLCA,HNSC,PRAD,LUAD,BRCA,COAD	22	23.1037	1	2.11504	1	4	1	RTKEENLRK	HLA-A*03:01	0.75408	0.09	0.998401
TP53	ENST00000269305	p.E285K	CESC,BLCA,HNSC,PRAD,LUAD,BRCA,COAD	22	23.1037	1	2.11504	1	4	1	RTKEENLRKK	HLA-A*03:01	0.429285	0.42	1
PIK3CA	ENST00000263967	p.C420R	CESC,UCEC,LUSC,LGG,STAD,HNSC,BRCA,COAD	22	12.1023	1	1.18465	1	3	1	EEHRPLAW	HLA-B*44:03	0.511646	0.24	1
PIK3CA	ENST00000263967	p.C420R	CESC,UCEC,LUSC,LGG,STAD,HNSC,BRCA,COAD	22	12.1023	1	1.18465	1	3	1	EEHRPLAW	HLA-B*44:02	0.609577	0.16	1
PIK3CA	ENST00000263967	p.C420R	CESC,UCEC,LUSC,LGG,STAD,HNSC,BRCA,COAD	22	12.1023	1	1.18465	1	3	1	KEEHRPLAW	HLA-B*40:01	0.086569	1.6	0.991512
TP53	ENST00000269305	p.E285K	CESC,BLCA,HNSC,PRAD,LUAD,BRCA,COAD	22	23.1037	1	2.11504	1	4	1	RTKEENLR	HLA-A*31:01	0.174734	1.2	1
TP53	ENST00000269305	p.E285K	CESC,BLCA,HNSC,PRAD,LUAD,BRCA,COAD	22	23.1037	1	2.11504	1	4	1	RTKEENLRK	HLA-A*31:01	0.367805	0.44	1
PIK3CA	ENST00000263967	p.C420R	CESC,UCEC,LUSC,LGG,STAD,HNSC,BRCA,COAD	22	12.1023	1	1.18465	1	3	1	RPLAWGNINL	HLA-B*07:02	0.839633	0.05	0.682485
PIK3CA	ENST00000263967	p.C420R	CESC,UCEC,LUSC,LGG,STAD,HNSC,BRCA,COAD	22	12.1023	1	1.18465	1	3	1	KEEHRPLAW	HLA-B*44:02	0.92399	0.02	0.999016
PTEN	ENST00000371953	p.R130Q	CESC,LUSC,SARC,GBM,STAD,HNSC,BRCA,UCEC	21	10.4157	1		0	3	1	GQTGVMICAY	HLA-B*15:01	0.422925	0.37	1
PTEN	ENST00000371953	p.R130Q	CESC,LUSC,SARC,GBM,STAD,HNSC,BRCA,UCEC	21	10.4157	1		0	3	1	AGKGQTGVM	HLA-B*15:01	0.089518	1.8	1
TP53	ENST00000269305	p.S241F	ESCA,CESC,SKCM,BLCA,UCEC,PAAD,BRCA,OV	20	23.5279	1	2.48031	1	4	1	NYMCNSFCM	HLA-A*24:02	0.153245	1.4	0.929265
TP53	ENST00000269305	p.S241F	ESCA,CESC,SKCM,BLCA,UCEC,PAAD,BRCA,OV	20	23.5279	1	2.48031	1	4	1	HYNYMCNSF	HLA-A*24:02	0.802419	0.11	0.991025
PIK3CA	ENST00000263967	p.Q546R	CESC,UCS,READ,BLCA,LGG,STAD,HNSC,COAD,BRCA,UCEC	19	13.0715	1	1.60401	1	4	1	TEREKDFLW	HLA-B*44:02	0.908462	0.03	0.990264
PIK3CA	ENST00000263967	p.Q546R	CESC,UCS,READ,BLCA,LGG,STAD,HNSC,COAD,BRCA,UCEC	19	13.0715	1	1.60401	1	4	1	SEITEREKDFL	HLA-B*40:01	0.363634	0.56	0.997101
PIK3CA	ENST00000263967	p.Q546R	CESC,UCS,READ,BLCA,LGG,STAD,HNSC,COAD,BRCA,UCEC	19	13.0715	1	1.60401	1	4	1	ITEREKDFLW	HLA-A*01:01	0.190509	1.2	0.753137
PIK3CA	ENST00000263967	p.Q546R	CESC,UCS,READ,BLCA,LGG,STAD,HNSC,COAD,BRCA,UCEC	19	13.0715	1	1.60401	1	4	1	SEITEREKDF	HLA-B*44:03	0.841225	0.06	0.999999
PIK3CA	ENST00000263967	p.Q546R	CESC,UCS,READ,BLCA,LGG,STAD,HNSC,COAD,BRCA,UCEC	19	13.0715	1	1.60401	1	4	1	ITEREKDFL	HLA-A*01:01	0.143044	1.5	0.728085
PIK3CA	ENST00000263967	p.Q546R	CESC,UCS,READ,BLCA,LGG,STAD,HNSC,COAD,BRCA,UCEC	19	13.0715	1	1.60401	1	4	1	TEREKDFLW	HLA-B*44:03	0.861122	0.05	0.999729
PIK3CA	ENST00000263967	p.Q546R	CESC,UCS,READ,BLCA,LGG,STAD,HNSC,COAD,BRCA,UCEC	19	13.0715	1	1.60401	1	4	1	ITEREKDFLW	HLA-B*57:01	0.798463	0.06	0.932608
PIK3CA	ENST00000263967	p.Q546R	CESC,UCS,READ,BLCA,LGG,STAD,HNSC,COAD,BRCA,UCEC	19	13.0715	1	1.60401	1	4	1	TEREKDFLW	HLA-B*57:01	0.123663	1.3	0.79431
MAPK1	ENST00000215832	p.E322K	HNSC,CESC,UCEC	18	1.41173	0	2.67549	1	3	1	YYDPSDKPI	HLA-A*24:02	0.500656	0.39	0.53252
MAPK1	ENST00000215832	p.E322K	HNSC,CESC,UCEC	18	1.41173	0	2.67549	1	3	1	QYYDPSDKPI	HLA-A*24:02	0.384844	0.54	0.938982
PIK3CA	ENST00000263967	p.E453K	CESC,LUSC,LGG,STAD,HNSC,BRCA,BLCA	16	12.3801	1	0.59983	0	3	1	GLKDLLNPI	HLA-A*02:01	0.532164	0.34	0.700478
PIK3CA	ENST00000263967	p.E453K	CESC,LUSC,LGG,STAD,HNSC,BRCA,BLCA	16	12.3801	1	0.59983	0	3	1	GLKDLLNPIGV	HLA-A*02:01	0.267446	0.83	0.975146
FBXW7	ENST00000281708	p.R465H	CESC,UCS,LUSC,READ,UCEC,COAD	16	5.97811	1	1.97151	1	3	1	STVHCMHLHEK	HLA-A*11:01	0.186532	1.2	0.992555
PIK3CA	ENST00000263967	p.E453K	CESC,LUSC,LGG,STAD,HNSC,BRCA,BLCA	16	12.3801	1	0.59983	0	3	1	GLKDLLNPI	HLA-A*02:03	0.920442	0.05	0.947632
PIK3CA	ENST00000263967	p.E453K	CESC,LUSC,LGG,STAD,HNSC,BRCA,BLCA	16	12.3801	1	0.59983	0	3	1	GLKDLLNPIGV	HLA-A*02:03	0.691789	0.35	0.999177
TP53	ENST00000269305	p.K132N	CESC,UCS,HNSC,GBM,LGG,BLCA,MESO,LUAD,COAD,BRCA,OV	16	23.3005	1	2.0502	1	3	1	YSPALNNMF	HLA-A*24:02	0.474891	0.43	0.865601
SMAD4	ENST00000342988	p.R361H	ESCA,CESC,PAAD,READ,LIHC,STAD,HNSC,LUAD,BRCA,COAD	16	5.58723	1	2.57398	1	4	1	YVDPSGGDHFC	HLA-A*01:01	0.115474	1.7	0.971052
TP53	ENST00000269305	p.K132N	CESC,UCS,HNSC,GBM,LGG,BLCA,MESO,LUAD,COAD,BRCA,OV	16	23.3005	1	2.0502	1	3	1	TYSPALNNM	HLA-A*24:02	0.890395	0.07	0.995649
SMAD4	ENST00000342988	p.R361H	ESCA,CESC,PAAD,READ,LIHC,STAD,HNSC,LUAD,BRCA,COAD	16	5.58723	1	2.57398	1	4	1	YVDPSGGDHF	HLA-A*24:02	0.152779	1.4	0.64006
TP53	ENST00000269305	p.K132N	CESC,UCS,HNSC,GBM,LGG,BLCA,MESO,LUAD,COAD,BRCA,OV	16	23.3005	1	2.0502	1	3	1	SPALNNMF	HLA-B*07:02	0.293641	0.45	0.765047
PIK3CA	ENST00000263967	p.E453K	CESC,LUSC,LGG,STAD,HNSC,BRCA,BLCA	16	12.3801	1	0.59983	0	3	1	VPHGLKDLL	HLA-B*07:02	0.821438	0.05	0.915584
PIK3CA	ENST00000263967	p.E453K	CESC,LUSC,LGG,STAD,HNSC,BRCA,BLCA	16	12.3801	1	0.59983	0	3	1	VPHGLKDL	HLA-B*07:02	0.22511	0.57	0.82944
SMAD4	ENST00000342988	p.R361H	ESCA,CESC,PAAD,READ,LIHC,STAD,HNSC,LUAD,BRCA,COAD	16	5.58723	1	2.57398	1	4	1	GYVDPSGGDHF	HLA-A*24:02	0.66271	0.22	0.999967
SMAD4	ENST00000342988	p.R361H	ESCA,CESC,PAAD,READ,LIHC,STAD,HNSC,LUAD,BRCA,COAD	16	5.58723	1	2.57398	1	4	1	YVDPSGGDHF	HLA-A*01:01	0.719623	0.19	1
SMAD4	ENST00000342988	p.R361H	ESCA,CESC,PAAD,READ,LIHC,STAD,HNSC,LUAD,BRCA,COAD	16	5.58723	1	2.57398	1	4	1	YVDPSGGDH	HLA-A*01:01	0.4857	0.4	0.997485
TP53	ENST00000269305	p.K132N	CESC,UCS,HNSC,GBM,LGG,BLCA,MESO,LUAD,COAD,BRCA,OV	16	23.3005	1	2.0502	1	3	1	TYSPALNNMF	HLA-A*24:02	0.976822	0.01	0.999701
NFE2L2	ENST00000397062	p.D29H	ESCA,CESC,UCEC,LUSC,BLCA,HNSC,LUAD,KIRC	15	3.2193	1	2.24778	1	0	0	ILWRQDIHL	HLA-A*02:01	0.911697	0.04	0.97522
NFE2L2	ENST00000397062	p.D29H	ESCA,CESC,UCEC,LUSC,BLCA,HNSC,LUAD,KIRC	15	3.2193	1	2.24778	1	0	0	ILWRQDIHLGV	HLA-A*02:01	0.403195	0.53	0.893492
NFE2L2	ENST00000397062	p.D29H	ESCA,CESC,UCEC,LUSC,BLCA,HNSC,LUAD,KIRC	15	3.2193	1	2.24778	1	0	0	ILWRQDIHL	HLA-A*02:07	0.600097	0.04	0.808291
NFE2L2	ENST00000397062	p.D29H	ESCA,CESC,UCEC,LUSC,BLCA,HNSC,LUAD,KIRC	15	3.2193	1	2.24778	1	0	0	IHLGVSREVF	HLA-A*24:02	0.112982	1.7	0.792695
NFE2L2	ENST00000397062	p.E79Q	ESCA,BLCA,HNSC,CESC,LUSC	14	3.04002	1	1.75305	1	3	1	QLDEQTGEFL	HLA-A*02:01	0.220585	0.99	0.983845
TP53	ENST00000269305	p.C238F	CESC,LUSC,GBM,MESO,BLCA,LGG,STAD,HNSC,BRCA,OV	14	5.24976	1		0	3	1	TTIHYNYMF	HLA-A*24:02	0.431941	0.48	0.776942
NFE2L2	ENST00000397062	p.E79Q	ESCA,BLCA,HNSC,CESC,LUSC	14	3.04002	1	1.75305	1	3	1	QLDEQTGEFL	HLA-A*01:01	0.1162	1.7	0.993332
NFE2L2	ENST00000397062	p.E79Q	ESCA,BLCA,HNSC,CESC,LUSC	14	3.04002	1	1.75305	1	3	1	QLDEQTGEF	HLA-A*01:01	0.614342	0.27	0.815869
NFE2L2	ENST00000397062	p.E79Q	ESCA,BLCA,HNSC,CESC,LUSC	14	3.04002	1	1.75305	1	3	1	QLDEQTGEFL	HLA-A*02:07	0.079168	0.66	0.99994
NFE2L2	ENST00000397062	p.E79Q	ESCA,BLCA,HNSC,CESC,LUSC	14	3.04002	1	1.75305	1	3	1	QLDEQTGEF	HLA-A*02:07	0.054153	0.93	0.999979
TP53	ENST00000269305	p.C238F	CESC,LUSC,GBM,MESO,BLCA,LGG,STAD,HNSC,BRCA,OV	14	5.24976	1		0	3	1	TTIHYNYMF	HLA-B*57:01	0.477417	0.29	0.970508
ERBB3	ENST00000267101	p.V104M	CESC,UCS,BLCA,STAD,UCEC,COAD	12	2.03206	0	1.16163	1	2	1	LPLPNLRM	HLA-B*35:01	0.231207	0.62	1
EP300	ENST00000263253	p.D1399N	CESC,HNSC,LUSC	12	5.50135	1	1.58136	1	2	1	YLNSVHFF	HLA-A*24:02	0.608141	0.27	0.997119
TP53	ENST00000269305	p.A159V	CESC,UCEC,LUSC,LGG,BLCA,HNSC,LUAD,OV	12	5.11129	1	1.02137	0	3	1	RVRVMAIY	HLA-B*15:01	0.223007	0.8	1
EP300	ENST00000263253	p.D1399N	CESC,HNSC,LUSC	12	5.50135	1	1.58136	1	2	1	YLNSVHFF	HLA-A*02:07	0.02178	1.9	0.992042
EP300	ENST00000263253	p.D1399N	CESC,HNSC,LUSC	12	5.50135	1	1.58136	1	2	1	ISYLNSVHFF	HLA-B*57:01	0.248228	0.63	0.826509
EP300	ENST00000263253	p.D1399N	CESC,HNSC,LUSC	12	5.50135	1	1.58136	1	2	1	ISYLNSVHF	HLA-B*57:01	0.692136	0.12	0.973537
ERBB3	ENST00000267101	p.V104M	CESC,UCS,BLCA,STAD,UCEC,COAD	12	2.03206	0	1.16163	1	2	1	RMVRGTQVY	HLA-B*15:01	0.964123	0.01	1
ERBB3	ENST00000267101	p.V104M	CESC,UCS,BLCA,STAD,UCEC,COAD	12	2.03206	0	1.16163	1	2	1	LPLPNLRMV	HLA-B*51:01	0.95709	0.01	1
ERBB3	ENST00000267101	p.V104M	CESC,UCS,BLCA,STAD,UCEC,COAD	12	2.03206	0	1.16163	1	2	1	LPLPNLRM	HLA-B*51:01	0.493691	0.23	1
NFE2L2	ENST00000397062	p.E82D	CESC,KIRP,CHOL,BLCA,UCEC,LUAD,KIRC,LIHC	12	3.12432	1	1.70317	1	3	1	QLDEETGDFL	HLA-A*02:07	0.045321	1.1	0.999982
EP300	ENST00000263253	p.D1399N	CESC,HNSC,LUSC	12	5.50135	1	1.58136	1	2	1	SYLNSVHF	HLA-A*24:02	0.868878	0.07	0.999995
ERBB3	ENST00000267101	p.V104M	CESC,UCS,BLCA,STAD,UCEC,COAD	12	2.03206	0	1.16163	1	2	1	MVRGTQVY	HLA-B*15:01	0.572907	0.18	1
EP300	ENST00000263253	p.D1399N	CESC,HNSC,LUSC	12	5.50135	1	1.58136	1	2	1	YLNSVHFF	HLA-B*15:01	0.129203	1.3	1
ERBB3	ENST00000267101	p.V104M	CESC,UCS,BLCA,STAD,UCEC,COAD	12	2.03206	0	1.16163	1	2	1	LPLPNLRMV	HLA-B*54:01	0.757924	0.02	1
EP300	ENST00000263253	p.D1399N	CESC,HNSC,LUSC	12	5.50135	1	1.58136	1	2	1	SYLNSVHFF	HLA-A*24:02	0.995787	0.01	0.999999
EP300	ENST00000263253	p.D1399N	CESC,HNSC,LUSC	12	5.50135	1	1.58136	1	2	1	YISYLNSV	HLA-A*02:03	0.322358	1.5	0.999999
EP300	ENST00000263253	p.D1399N	CESC,HNSC,LUSC	12	5.50135	1	1.58136	1	2	1	ISYLNSVHF	HLA-A*24:02	0.374024	0.56	0.902721
ERBB3	ENST00000267101	p.V104M	CESC,UCS,BLCA,STAD,UCEC,COAD	12	2.03206	0	1.16163	1	2	1	RMVRGTQVY	HLA-A*32:01	0.701796	0.06	1
EP300	ENST00000263253	p.D1399N	CESC,HNSC,LUSC	12	5.50135	1	1.58136	1	2	1	YLNSVHFFR	HLA-A*31:01	0.826245	0.03	0.999616
EP300	ENST00000263253	p.D1399N	CESC,HNSC,LUSC	12	5.50135	1	1.58136	1	2	1	ISYLNSVHFFR	HLA-A*31:01	0.195617	1.1	0.983285
ERBB3	ENST00000267101	p.V104M	CESC,UCS,BLCA,STAD,UCEC,COAD	12	2.03206	0	1.16163	1	2	1	MVRGTQVY	HLA-A*29:02	0.053884	1.6	1
EP300	ENST00000263253	p.D1399N	CESC,HNSC,LUSC	12	5.50135	1	1.58136	1	2	1	SYLNSVHFF	HLA-A*29:02	0.6473	0.16	1
EP300	ENST00000263253	p.D1399N	CESC,HNSC,LUSC	12	5.50135	1	1.58136	1	2	1	VYISYLNSV	HLA-A*24:02	0.890078	0.07	0.987882
EP300	ENST00000263253	p.D1399N	CESC,HNSC,LUSC	12	5.50135	1	1.58136	1	2	1	YLNSVHFF	HLA-A*29:02	0.055224	1.6	1
NFE2L2	ENST00000397062	p.E82D	CESC,KIRP,CHOL,BLCA,UCEC,LUAD,KIRC,LIHC	12	3.12432	1	1.70317	1	3	1	EETGDFLPI	HLA-B*44:03	0.189205	0.64	0.868262
EP300	ENST00000263253	p.D1399N	CESC,HNSC,LUSC	12	5.50135	1	1.58136	1	2	1	ISYLNSVHFF	HLA-A*24:02	0.944073	0.03	0.988768
EP300	ENST00000263253	p.D1399N	CESC,HNSC,LUSC	12	5.50135	1	1.58136	1	2	1	YISYLNSVHFF	HLA-A*24:02	0.809463	0.11	0.955031
TP53	ENST00000269305	p.A159V	CESC,UCEC,LUSC,LGG,BLCA,HNSC,LUAD,OV	12	5.11129	1	1.02137	0	3	1	RVRVMAIYK	HLA-A*03:01	0.857544	0.04	0.994876
EP300	ENST00000263253	p.D1399N	CESC,HNSC,LUSC	12	5.50135	1	1.58136	1	2	1	VYISYLNSVHF	HLA-A*24:02	0.91222	0.06	0.999994
ERBB3	ENST00000267101	p.V104M	CESC,UCS,BLCA,STAD,UCEC,COAD	12	2.03206	0	1.16163	1	2	1	MVRGTQVY	HLA-B*35:01	0.209627	0.67	1
EP300	ENST00000263253	p.D1399N	CESC,HNSC,LUSC	12	5.50135	1	1.58136	1	2	1	RVYISYLNSV	HLA-A*02:03	0.604155	0.5	0.999517
TP53	ENST00000269305	p.A159V	CESC,UCEC,LUSC,LGG,BLCA,HNSC,LUAD,OV	12	5.11129	1	1.02137	0	3	1	RVRVMAIY	HLA-B*57:01	0.078574	1.8	0.642978
NFE2L2	ENST00000397062	p.E82D	CESC,KIRP,CHOL,BLCA,UCEC,LUAD,KIRC,LIHC	12	3.12432	1	1.70317	1	3	1	QLDEETGDF	HLA-A*01:01	0.375539	0.57	0.888013
NFE2L2	ENST00000397062	p.E82D	CESC,KIRP,CHOL,BLCA,UCEC,LUAD,KIRC,LIHC	12	3.12432	1	1.70317	1	3	1	QLDEETGDFL	HLA-A*02:01	0.124884	1.7	0.905632
NFE2L2	ENST00000397062	p.E82D	CESC,KIRP,CHOL,BLCA,UCEC,LUAD,KIRC,LIHC	12	3.12432	1	1.70317	1	3	1	QLDEETGDFL	HLA-A*01:01	0.122842	1.7	0.953875
CTNNB1	ENST00000349496	p.D32G	LIHC,UCEC,CESC,SKCM	10	4.43636	1		0	2	1	YLGSGIHSG	HLA-A*02:01	0.111212	1.8	0.73953
GNAS	ENST00000371100	p.R844H	ESCA,CESC,LUAD,STAD,PAAD,COAD	9	4.37991	1	2.9222	1	1	0	HVLTSGIFETK	HLA-A*11:01	0.428582	0.45	0.819284
CUL1	ENST00000325222	p.E485K	BLCA,HNSC,CESC,PAAD,LUSC	9	2.02539	0	2.66452	1	3	1	ASDDAKASM	HLA-A*01:01	0.503675	0.38	0.98862
CUL1	ENST00000325222	p.E485K	BLCA,HNSC,CESC,PAAD,LUSC	9	2.02539	0	2.66452	1	3	1	ASDDAKASMI	HLA-A*01:01	0.158685	1.4	0.996549
PIK3CA	ENST00000263967	p.G106V	CESC,UCS,LUSC,READ,STAD,UCEC,COAD	8	12.0092	1		0	3	1	KVIEPVVNR	HLA-A*03:01	0.858375	0.04	1
PIK3CA	ENST00000263967	p.G106V	CESC,UCS,LUSC,READ,STAD,UCEC,COAD	8	12.0092	1		0	3	1	QPFLKVIEPVV	HLA-B*51:01	0.117595	1.4	1
PIK3CA	ENST00000263967	p.G106V	CESC,UCS,LUSC,READ,STAD,UCEC,COAD	8	12.0092	1		0	3	1	KVIEPVVNR	HLA-A*11:01	0.945825	0.01	0.998805
PIK3CA	ENST00000263967	p.G106V	CESC,UCS,LUSC,READ,STAD,UCEC,COAD	8	12.0092	1		0	3	1	FLKVIEPVV	HLA-A*02:03	0.80528	0.19	0.89516
PIK3CA	ENST00000263967	p.G106V	CESC,UCS,LUSC,READ,STAD,UCEC,COAD	8	12.0092	1		0	3	1	KVIEPVVNRE	HLA-A*31:01	0.250837	0.78	0.993214
PIK3CA	ENST00000263967	p.G106V	CESC,UCS,LUSC,READ,STAD,UCEC,COAD	8	12.0092	1		0	3	1	KVIEPVVNR	HLA-A*31:01	0.931087	0.01	1
PIK3CA	ENST00000263967	p.G106V	CESC,UCS,LUSC,READ,STAD,UCEC,COAD	8	12.0092	1		0	3	1	FLKVIEPVVNR	HLA-A*31:01	0.157357	1.3	0.999924
PIK3CA	ENST00000263967	p.G106V	CESC,UCS,LUSC,READ,STAD,UCEC,COAD	8	12.0092	1		0	3	1	FLKVIEPVV	HLA-A*02:01	0.566635	0.3	0.989216
PIK3CA	ENST00000263967	p.E81K	CESC,HNSC,LUSC,GBM,UCEC,BRCA,COAD	7	12.0831	1		0	3	1	KFFDETRRL	HLA-A*24:02	0.608757	0.27	0.847888
PIK3CA	ENST00000263967	p.E81K	CESC,HNSC,LUSC,GBM,UCEC,BRCA,COAD	7	12.0831	1		0	3	1	QEAEREKF	HLA-B*44:03	0.248569	0.51	1
RAC1	ENST00000356142	p.A178V	COAD,CESC,HNSC	7	2.65744	1	2.34993	1	3	1	KYLECSVLTQR	HLA-A*31:01	0.236418	0.85	0.928709
PIK3CA	ENST00000263967	p.E81K	CESC,HNSC,LUSC,GBM,UCEC,BRCA,COAD	7	12.0831	1		0	3	1	QEAEREKF	HLA-B*44:02	0.286505	0.47	1
PIK3CA	ENST00000263967	p.E81K	CESC,HNSC,LUSC,GBM,UCEC,BRCA,COAD	7	12.0831	1		0	3	1	QEAEREKFF	HLA-B*44:02	0.932239	0.02	1
PIK3CA	ENST00000263967	p.R38H	LIHC,GBM,UCEC,STAD,CESC	7	12.0301	1		0	2	1	HEATLITI	HLA-B*44:03	0.091738	1.1	0.999561
PIK3CA	ENST00000263967	p.E81K	CESC,HNSC,LUSC,GBM,UCEC,BRCA,COAD	7	12.0831	1		0	3	1	KFFDETRR	HLA-A*31:01	0.32455	0.55	1
CREBBP	ENST00000262367	p.R1446C	CESC,LUSC,BLCA,HNSC,SKCM,COAD	7	3.31843	1	2.66491	1	1	0	RPRCLCTAV	HLA-B*07:02	0.559326	0.17	0.984542
RAC1	ENST00000356142	p.A178V	COAD,CESC,HNSC	7	2.65744	1	2.34993	1	3	1	SVLTQRGLK	HLA-A*03:01	0.659956	0.17	0.998673
PIK3CA	ENST00000263967	p.E81K	CESC,HNSC,LUSC,GBM,UCEC,BRCA,COAD	7	12.0831	1		0	3	1	QEAEREKFF	HLA-B*44:03	0.911339	0.03	1
RAC1	ENST00000356142	p.A178V	COAD,CESC,HNSC	7	2.65744	1	2.34993	1	3	1	VLTQRGLKTV	HLA-A*02:03	0.432763	0.95	0.951325
RAC1	ENST00000356142	p.A178V	COAD,CESC,HNSC	7	2.65744	1	2.34993	1	3	1	SVLTQRGLK	HLA-A*11:01	0.599172	0.23	0.981942
PIK3CA	ENST00000263967	p.R38H	LIHC,GBM,UCEC,STAD,CESC	7	12.0301	1		0	2	1	HEATLITI	HLA-B*40:01	0.61422	0.3	0.998314
PIK3CA	ENST00000263967	p.E81K	CESC,HNSC,LUSC,GBM,UCEC,BRCA,COAD	7	12.0831	1		0	3	1	SVTQEAEREK	HLA-A*11:01	0.148725	1.5	0.773033
PIK3CA	ENST00000263967	p.E81K	CESC,HNSC,LUSC,GBM,UCEC,BRCA,COAD	7	12.0831	1		0	3	1	VTQEAEREK	HLA-A*11:01	0.241569	0.93	0.9692
KIT	ENST00000288135	p.D816V	CESC,LAML,TGCT	6	4.01757	1	1.26481	1	3	1	VIKNDSNYVVK	HLA-A*03:01	0.08844	1.8	1
KIT	ENST00000288135	p.D816V	CESC,LAML,TGCT	6	4.01757	1	1.26481	1	3	1	RVIKNDSNY	HLA-B*57:01	0.649746	0.15	0.772042
KIT	ENST00000288135	p.D816V	CESC,LAML,TGCT	6	4.01757	1	1.26481	1	3	1	VIKNDSNYV	HLA-A*02:03	0.587528	0.54	0.709303
KIT	ENST00000288135	p.D816V	CESC,LAML,TGCT	6	4.01757	1	1.26481	1	3	1	RVIKNDSNY	HLA-B*15:01	0.858114	0.02	1
KIT	ENST00000288135	p.D816V	CESC,LAML,TGCT	6	4.01757	1	1.26481	1	3	1	VIKNDSNY	HLA-B*15:01	0.138519	1.3	1
PTEN	ENST00000371953	p.R130L	CESC,UCEC,SKCM	5	4.35231	1		0	3	1	AGKGLTGVM	HLA-B*15:01	0.084517	1.9	0.999999
PPP2R1A	ENST00000322088	p.S256Y	UCS,CESC,UCEC	5	4.48311	1	2.22198	1	3	1	RQAAEDKY	HLA-B*15:01	0.357214	0.47	0.999993
PPP2R1A	ENST00000322088	p.S256Y	UCS,CESC,UCEC	5	4.48311	1	2.22198	1	3	1	AEDKYWRVRY	HLA-B*44:02	0.855839	0.05	0.999751
PIK3CA	ENST00000263967	p.E453Q	BLCA,UCEC,CESC,LUAD	5	2.57612	1		0	3	1	GLQDLLNPIGV	HLA-A*02:01	0.586443	0.28	0.996037
PPP2R1A	ENST00000322088	p.S256Y	UCS,CESC,UCEC	5	4.48311	1	2.22198	1	3	1	QAAEDKYW	HLA-B*57:01	0.297511	0.51	0.976239
CASP8	ENST00000358485	p.R292W	BRCA,DLBC,CESC,HNSC	5	3.31538	1	1.04792	0	2	1	KSKPWGYCL	HLA-B*57:01	0.534878	0.24	0.997087
PIK3CA	ENST00000263967	p.E453Q	BLCA,UCEC,CESC,LUAD	5	2.57612	1		0	3	1	GLQDLLNPI	HLA-A*02:01	0.791469	0.12	0.940476
PTEN	ENST00000371953	p.R130L	CESC,UCEC,SKCM	5	4.35231	1		0	3	1	GLTGVMICA	HLA-A*02:01	0.285537	0.79	0.976599
PPP2R1A	ENST00000322088	p.S256Y	UCS,CESC,UCEC	5	4.48311	1	2.22198	1	3	1	RQAAEDKYW	HLA-A*32:01	0.208174	0.52	1
CASP8	ENST00000358485	p.R292W	BRCA,DLBC,CESC,HNSC	5	3.31538	1	1.04792	0	2	1	KSKPWGYCLI	HLA-B*57:01	0.207883	0.75	0.921054
PTEN	ENST00000371953	p.R130L	CESC,UCEC,SKCM	5	4.35231	1		0	3	1	GLTGVMICAYL	HLA-A*02:01	0.104967	1.9	0.569106
PPP2R1A	ENST00000322088	p.S256Y	UCS,CESC,UCEC	5	4.48311	1	2.22198	1	3	1	AAEDKYWRV	HLA-A*02:07	0.023654	1.8	0.667635
CASP8	ENST00000358485	p.R292W	BRCA,DLBC,CESC,HNSC	5	3.31538	1	1.04792	0	2	1	VYQMKSKPWGY	HLA-A*29:02	0.068197	1.4	1
PPP2R1A	ENST00000322088	p.S256Y	UCS,CESC,UCEC	5	4.48311	1	2.22198	1	3	1	AAEDKYWRVRY	HLA-A*01:01	0.600261	0.29	0.957763
PPP2R1A	ENST00000322088	p.S256Y	UCS,CESC,UCEC	5	4.48311	1	2.22198	1	3	1	TLRQAAEDKY	HLA-A*01:01	0.354643	0.63	0.520969
PPP2R1A	ENST00000322088	p.S256Y	UCS,CESC,UCEC	5	4.48311	1	2.22198	1	3	1	AEDKYWRVRY	HLA-A*01:01	0.267353	0.84	0.908403
PTEN	ENST00000371953	p.G129E	CESC,GBM,LUSC	5	9.70609	1		0	3	1	KERTGVMICAY	HLA-B*44:03	0.249637	0.51	0.567879
PPP2R1A	ENST00000322088	p.S256Y	UCS,CESC,UCEC	5	4.48311	1	2.22198	1	3	1	AEDKYWRVRY	HLA-B*44:03	0.849765	0.06	1
PPP2R1A	ENST00000322088	p.S256Y	UCS,CESC,UCEC	5	4.48311	1	2.22198	1	3	1	KYWRVRYMV	HLA-A*24:02	0.534023	0.35	0.614128
PIK3CA	ENST00000263967	p.E453Q	BLCA,UCEC,CESC,LUAD	5	2.57612	1		0	3	1	VPHGLQDL	HLA-B*07:02	0.233313	0.55	0.925514
PIK3CA	ENST00000263967	p.E453Q	BLCA,UCEC,CESC,LUAD	5	2.57612	1		0	3	1	VPHGLQDLL	HLA-B*07:02	0.683561	0.1	0.657538
CASP8	ENST00000358485	p.R292W	BRCA,DLBC,CESC,HNSC	5	3.31538	1	1.04792	0	2	1	QMKSKPWGY	HLA-A*01:01	0.221462	0.99	0.833612
CASP8	ENST00000358485	p.R292W	BRCA,DLBC,CESC,HNSC	5	3.31538	1	1.04792	0	2	1	YQMKSKPWGY	HLA-A*01:01	0.210457	1.1	0.670415
CASP8	ENST00000358485	p.R292W	BRCA,DLBC,CESC,HNSC	5	3.31538	1	1.04792	0	2	1	YQMKSKPWGY	HLA-B*15:01	0.698668	0.1	1
PPP2R1A	ENST00000322088	p.S256Y	UCS,CESC,UCEC	5	4.48311	1	2.22198	1	3	1	TLRQAAEDKYW	HLA-B*57:01	0.08089	1.8	0.575451
ARID1A	ENST00000324856	p.G2087R	CESC,UCEC,SKCM,LUAD	4	6.02577	1	2.19716	1	0	0	VLDRLLHWA	HLA-A*02:01	0.294315	0.78	0.953505
FBXW7	ENST00000281708	p.R479G	COAD,BLCA,UCEC,CESC	4	2.77343	1	-0.586138	0	3	1	SGSGDATLRVW	HLA-B*57:01	0.114535	1.4	0.87793
PIK3CA	ENST00000263967	p.V344G	HNSC,CESC,UCEC,COAD	4	12.3623	1	1.81776	1	2	1	ATYGNVNIR	HLA-A*11:01	0.862162	0.04	0.991788
PIK3CA	ENST00000263967	p.V344G	HNSC,CESC,UCEC,COAD	4	12.3623	1	1.81776	1	2	1	ATYGNVNI	HLA-B*57:01	0.095005	1.6	0.631173
ARID1A	ENST00000324856	p.G2087R	CESC,UCEC,SKCM,LUAD	4	6.02577	1	2.19716	1	0	0	VLDRLLHWAV	HLA-A*02:01	0.140124	1.5	0.894776
FBXW7	ENST00000281708	p.R505L	HNSC,CESC,UCS,UCEC	4	4.64976	1	1.67287	1	2	1	VLMGHVAAVL	HLA-A*02:01	0.426263	0.48	0.931595
PIK3CA	ENST00000263967	p.V344G	HNSC,CESC,UCEC,COAD	4	12.3623	1	1.81776	1	2	1	ATYGNVNIR	HLA-A*03:01	0.727118	0.11	0.99981
PIK3CA	ENST00000263967	p.V344G	HNSC,CESC,UCEC,COAD	4	12.3623	1	1.81776	1	2	1	ATYGNVNIR	HLA-A*31:01	0.821101	0.03	1
FGFR2	ENST00000457416	p.Y376C	CHOL,CESC,UCEC	4	4.93425	1	2.09031	1	0	0	TASPDCLEI	HLA-B*51:01	0.258097	0.6	1
FBXW7	ENST00000281708	p.R479G	COAD,BLCA,UCEC,CESC	4	2.77343	1	-0.586138	0	3	1	GSGDATLRVW	HLA-B*57:01	0.740187	0.09	0.997961
FBXW7	ENST00000281708	p.R505L	HNSC,CESC,UCS,UCEC	4	4.64976	1	1.67287	1	2	1	HVAAVLCVQY	HLA-B*35:01	0.091366	1.4	1
ARID1A	ENST00000324856	p.G2087R	CESC,UCEC,SKCM,LUAD	4	6.02577	1	2.19716	1	0	0	PVLDRLLHW	HLA-B*57:01	0.462064	0.3	0.786002
FBXW7	ENST00000281708	p.R505L	HNSC,CESC,UCS,UCEC	4	4.64976	1	1.67287	1	2	1	HVAAVLCVQY	HLA-B*15:01	0.182525	0.97	1
FBXW7	ENST00000281708	p.R505L	HNSC,CESC,UCS,UCEC	4	4.64976	1	1.67287	1	2	1	VAAVLCVQY	HLA-B*35:01	0.277026	0.53	1
ARID1A	ENST00000324856	p.G2087R	CESC,UCEC,SKCM,LUAD	4	6.02577	1	2.19716	1	0	0	VLDRLLHWAV	HLA-A*02:07	0.04997	0.98	0.933078
FGFR2	ENST00000457416	p.Y376C	CHOL,CESC,UCEC	4	4.93425	1	2.09031	1	0	0	SPDCLEIAIY	HLA-B*35:01	0.603883	0.18	1
ARID1A	ENST00000324856	p.G2087R	CESC,UCEC,SKCM,LUAD	4	6.02577	1	2.19716	1	0	0	VLDRLLHWA	HLA-A*02:07	0.080563	0.65	0.956914
FBXW7	ENST00000281708	p.R479G	COAD,BLCA,UCEC,CESC	4	2.77343	1	-0.586138	0	3	1	GDATLRVW	HLA-B*44:02	0.080472	1.2	0.888403
FBXW7	ENST00000281708	p.R479G	COAD,BLCA,UCEC,CESC	4	2.77343	1	-0.586138	0	3	1	SGDATLRVW	HLA-B*57:01	0.511868	0.26	0.610894
FGFR2	ENST00000457416	p.Y376C	CHOL,CESC,UCEC	4	4.93425	1	2.09031	1	0	0	KEITASPDCL	HLA-B*40:01	0.630593	0.28	0.991986
FBXW7	ENST00000281708	p.R505L	HNSC,CESC,UCS,UCEC	4	4.64976	1	1.67287	1	2	1	VAAVLCVQY	HLA-B*15:01	0.079719	2	1
EP300	ENST00000263253	p.E1514K	CESC,HNSC	3	3.71075	1	2.05738	1	1	0	FWPNVLKESI	HLA-A*24:02	0.226726	0.96	0.687181
ERBB2	ENST00000269571	p.D769H	BRCA,CESC,BLCA	3	4.3759	1	1.40437	1	1	0	ILHEAYVMA	HLA-A*02:01	0.667726	0.2	0.995818
EP300	ENST00000263253	p.E1514K	CESC,HNSC	3	3.71075	1	2.05738	1	1	0	VLKESIKEL	HLA-A*02:01	0.407193	0.51	0.924079
ERBB2	ENST00000269571	p.D769H	BRCA,CESC,BLCA	3	4.3759	1	1.40437	1	1	0	ILHEAYVMAGV	HLA-A*02:01	0.131533	1.6	0.997676
PIK3CA	ENST00000263967	p.R115P	READ,CESC,UCEC	3	3.42935	1		0	3	1	REEKILNPEI	HLA-B*40:01	0.379446	0.53	0.99403
ERBB3	ENST00000267101	p.T355I	BRCA,CESC	3	3.24518	1	2.36558	1	1	0	DGFVNCIKI	HLA-B*51:01	0.530466	0.2	1
ERBB3	ENST00000267101	p.T355I	BRCA,CESC	3	3.24518	1	2.36558	1	1	0	NIDGFVNCI	HLA-A*02:01	0.098957	2	0.852149
PIK3CA	ENST00000263967	p.R115P	READ,CESC,UCEC	3	3.42935	1		0	3	1	ILNPEIGF	HLA-B*15:01	0.089753	1.8	1
TP53	ENST00000269305	p.R337H	ACC,CESC,KICH	3	21.5053	1	1.78822	1	3	1	LQIRGREHF	HLA-B*15:01	0.840733	0.02	1
PIK3CA	ENST00000263967	p.H1047Q	HNSC,CESC,UCEC	3	12.1248	1	-0.304447	0	2	1	AQHGGWTTK	HLA-A*11:01	0.480548	0.35	0.980814
CREBBP	ENST00000262367	p.R1664C	BLCA,LGG,CESC	3	3.85845	1	2.53934	1	0	0	LMDGCDAFL	HLA-A*02:01	0.40745	0.5	0.665127
ERBB2	ENST00000269571	p.D769H	BRCA,CESC,BLCA	3	4.3759	1	1.40437	1	1	0	KEILHEAY	HLA-B*44:03	0.547123	0.22	0.999999
ERBB2	ENST00000269571	p.D769H	BRCA,CESC,BLCA	3	4.3759	1	1.40437	1	1	0	ANKEILHEAY	HLA-B*15:01	0.205244	0.88	1
PIK3CA	ENST00000263967	p.R115P	READ,CESC,UCEC	3	3.42935	1		0	3	1	EEKILNPEIGF	HLA-B*44:03	0.333584	0.41	0.999996
KMT2C	ENST00000262189	p.H367D	BRCA,LIHC,CESC	3	1.75227	0	2.16915	1	2	1	DGMCLDIAV	HLA-B*51:01	0.17997	0.88	1
PIK3CA	ENST00000263967	p.E418K	BLCA,HNSC,CESC	3	11.3703	1		0	3	1	GAKEKHCPLAW	HLA-B*57:01	0.203361	0.78	0.722562
PIK3CA	ENST00000263967	p.R115P	READ,CESC,UCEC	3	3.42935	1		0	3	1	KILNPEIGFAI	HLA-A*32:01	0.044084	1.9	1
PIK3CA	ENST00000263967	p.R115P	READ,CESC,UCEC	3	3.42935	1		0	3	1	KILNPEIGF	HLA-A*32:01	0.870835	0.01	1
PIK3CA	ENST00000263967	p.R115P	READ,CESC,UCEC	3	3.42935	1		0	3	1	EEKILNPEIGF	HLA-B*44:02	0.323325	0.42	0.999194
ERBB2	ENST00000269571	p.D769H	BRCA,CESC,BLCA	3	4.3759	1	1.40437	1	1	0	HEAYVMAGV	HLA-A*68:02	0.193849	0.91	1
PIK3CA	ENST00000263967	p.R115P	READ,CESC,UCEC	3	3.42935	1		0	3	1	EEKILNPEI	HLA-B*44:03	0.304634	0.44	0.888537
ERBB2	ENST00000269571	p.D769H	BRCA,CESC,BLCA	3	4.3759	1	1.40437	1	1	0	KEILHEAY	HLA-B*44:02	0.427294	0.31	0.999939
PIK3CA	ENST00000263967	p.E418K	BLCA,HNSC,CESC	3	11.3703	1		0	3	1	KEKHCPLAW	HLA-B*44:03	0.771403	0.08	0.951546
EP300	ENST00000263253	p.E1514K	CESC,HNSC	3	3.71075	1	2.05738	1	1	0	WPNVLKESI	HLA-B*07:02	0.437984	0.25	0.568263
PIK3CA	ENST00000263967	p.R115P	READ,CESC,UCEC	3	3.42935	1		0	3	1	KILNPEIGF	HLA-B*57:01	0.346603	0.43	0.552738
ERBB3	ENST00000267101	p.F219L	HNSC,CESC,UCEC	3	3.04282	1	1.61141	1	1	0	APQCNGHCL	HLA-B*07:02	0.518762	0.2	0.973206
TP53	ENST00000269305	p.Y220H	BRCA,CESC,LGG	3	23.3583	1	2.12434	1	2	1	VPHEPPEV	HLA-B*07:02	0.108138	1.1	0.840388
ERBB2	ENST00000269571	p.D769H	BRCA,CESC,BLCA	3	4.3759	1	1.40437	1	1	0	ILHEAYVMAGV	HLA-A*02:03	0.453871	0.88	0.792648
TP53	ENST00000269305	p.R337H	ACC,CESC,KICH	3	21.5053	1	1.78822	1	3	1	REHFEMFREL	HLA-B*40:01	0.822227	0.13	0.611736
EP300	ENST00000263253	p.E1514K	CESC,HNSC	3	3.71075	1	2.05738	1	1	0	VLKESIKEL	HLA-B*15:01	0.276875	0.63	0.991841
ERBB2	ENST00000269571	p.D769H	BRCA,CESC,BLCA	3	4.3759	1	1.40437	1	1	0	KANKEILHEAY	HLA-B*15:01	0.093923	1.7	1
EP300	ENST00000263253	p.E1514K	CESC,HNSC	3	3.71075	1	2.05738	1	1	0	VLKESIKEL	HLA-A*02:03	0.878063	0.09	1
PIK3CA	ENST00000263967	p.R115P	READ,CESC,UCEC	3	3.42935	1		0	3	1	ILNPEIGFAI	HLA-A*02:01	0.583493	0.28	0.575069
EP300	ENST00000263253	p.E1514K	CESC,HNSC	3	3.71075	1	2.05738	1	1	0	WPNVLKESI	HLA-B*54:01	0.34818	0.19	1
TP53	ENST00000269305	p.Y220H	BRCA,CESC,LGG	3	23.3583	1	2.12434	1	2	1	VVVPHEPPEV	HLA-A*02:07	0.038744	1.3	0.891704
TP53	ENST00000269305	p.Y220H	BRCA,CESC,LGG	3	23.3583	1	2.12434	1	2	1	VVPHEPPEV	HLA-A*02:07	0.111615	0.5	0.992269
TP53	ENST00000269305	p.Y220H	BRCA,CESC,LGG	3	23.3583	1	2.12434	1	2	1	VVVPHEPPEV	HLA-A*02:01	0.1744	1.3	0.817224
TP53	ENST00000269305	p.K164E	OV,CESC,GBM	3	7.60914	1	1.79218	1	3	1	AIYEQSQHM	HLA-A*02:01	0.304239	0.75	0.602309
TP53	ENST00000269305	p.V272L	OV,CESC,COAD	3	4.49157	1		0	3	1	NLLGRNSFEL	HLA-A*02:01	0.328546	0.7	0.500085
ERBB2	ENST00000269571	p.D769H	BRCA,CESC,BLCA	3	4.3759	1	1.40437	1	1	0	ILHEAYVMA	HLA-A*02:07	0.204071	0.26	0.969142
EP300	ENST00000263253	p.E1514K	CESC,HNSC	3	3.71075	1	2.05738	1	1	0	GDFWPNVLK	HLA-A*03:01	0.136657	1.4	0.966535
CREBBP	ENST00000262367	p.R1664C	BLCA,LGG,CESC	3	3.85845	1	2.53934	1	0	0	LMDGCDAFLTL	HLA-A*02:07	0.086422	0.62	0.999877
TP53	ENST00000269305	p.Y220H	BRCA,CESC,LGG	3	23.3583	1	2.12434	1	2	1	VVVPHEPPEV	HLA-A*02:03	0.394525	1.1	0.857865
PIK3CA	ENST00000263967	p.R93W	COAD,CESC,UCEC	3	12.0451	1		0	2	1	WLFQPFLKV	HLA-A*02:03	0.737467	0.28	1
PIK3CA	ENST00000263967	p.R93W	COAD,CESC,UCEC	3	12.0451	1		0	2	1	WLFQPFLK	HLA-A*03:01	0.111365	1.6	1
PIK3CA	ENST00000263967	p.R115P	READ,CESC,UCEC	3	3.42935	1		0	3	1	ILNPEIGFA	HLA-A*02:03	0.9077	0.07	0.989428
PIK3CA	ENST00000263967	p.R93W	COAD,CESC,UCEC	3	12.0451	1		0	2	1	WLFQPFLKV	HLA-A*02:07	0.279854	0.18	0.943021
PIK3CA	ENST00000263967	p.H1047Q	HNSC,CESC,UCEC	3	12.1248	1	-0.304447	0	2	1	AQHGGWTTK	HLA-A*03:01	0.486247	0.34	1
PIK3CA	ENST00000263967	p.R115P	READ,CESC,UCEC	3	3.42935	1		0	3	1	ILNPEIGFA	HLA-A*02:01	0.616671	0.25	0.874224
PIK3CA	ENST00000263967	p.R93W	COAD,CESC,UCEC	3	12.0451	1		0	2	1	WLFQPFLKV	HLA-A*02:01	0.726183	0.17	0.991501
ERBB2	ENST00000269571	p.D769H	BRCA,CESC,BLCA	3	4.3759	1	1.40437	1	1	0	KANKEILHEAY	HLA-B*57:01	0.169728	0.94	0.756325
TP53	ENST00000269305	p.Y220H	BRCA,CESC,LGG	3	23.3583	1	2.12434	1	2	1	VPHEPPEV	HLA-B*51:01	0.763029	0.05	1
BCL2L11	ENST00000393256	p.G156E	ESCA,CESC	2	0.383234	0	1.40141	1	3	1	RIEDEFNAYY	HLA-A*32:01	0.076949	1.3	1
CASP8	ENST00000358485	p.R292Q	BLCA,CESC	2	2.70676	1	0.779066	0	2	1	KSKPQGYCLII	HLA-B*57:01	0.091519	1.6	0.80125
SMARCA4	ENST00000429416	p.R973W	CESC,SKCM	2	2.73457	1	2.44197	1	0	0	KVLWPFLLRR	HLA-A*31:01	0.572221	0.17	1
SMARCA4	ENST00000429416	p.R973W	CESC,SKCM	2	2.73457	1	2.44197	1	0	0	VLWPFLLR	HLA-A*31:01	0.195027	1.1	1
SMARCA4	ENST00000429416	p.R973W	CESC,SKCM	2	2.73457	1	2.44197	1	0	0	KVLWPFLLR	HLA-A*31:01	0.822655	0.03	1
SMARCA4	ENST00000429416	p.R973W	CESC,SKCM	2	2.73457	1	2.44197	1	0	0	VLWPFLLRR	HLA-A*31:01	0.652645	0.11	1
SMARCA4	ENST00000429416	p.R973W	CESC,SKCM	2	2.73457	1	2.44197	1	0	0	IRRLHKVLW	HLA-B*57:01	0.097761	1.5	0.811605
BNC2	ENST00000380672	p.H459Y	CESC,SKCM	2	5.78594	1	2.47516	1	0	0	IYYNAVHLK	HLA-A*03:01	0.31502	0.61	0.999998
FBXW7	ENST00000281708	p.R674W	CESC,LGG	2	2.59774	1	2.00934	1	1	0	GSGGVVWW	HLA-B*57:01	0.258256	0.6	0.998966
FBXW7	ENST00000281708	p.S398F	CESC,UCS	2	4.55482	1	2.63655	1	0	0	SGFDDNTLKVW	HLA-B*57:01	0.270217	0.57	0.856532
BNC2	ENST00000380672	p.H459Y	CESC,SKCM	2	5.78594	1	2.47516	1	0	0	KIYYNAVHLK	HLA-A*03:01	0.931507	0.01	1
CASP8	ENST00000358485	p.R292Q	BLCA,CESC	2	2.70676	1	0.779066	0	2	1	VYQMKSKPQGY	HLA-A*29:02	0.052667	1.6	1
CASP8	ENST00000358485	p.R292Q	BLCA,CESC	2	2.70676	1	0.779066	0	2	1	KSKPQGYCLI	HLA-B*57:01	0.379164	0.39	0.967741
CASP8	ENST00000358485	p.R292Q	BLCA,CESC	2	2.70676	1	0.779066	0	2	1	KSKPQGYCL	HLA-B*57:01	0.566643	0.21	0.996043
SMARCA4	ENST00000429416	p.R973W	CESC,SKCM	2	2.73457	1	2.44197	1	0	0	RLHKVLWPF	HLA-A*32:01	0.618286	0.08	1
FBXW7	ENST00000281708	p.R479P	BLCA,CESC	2	3.04472	1		0	3	1	SPDATLRVW	HLA-B*57:01	0.215374	0.72	0.579081
NFE2L2	ENST00000397062	p.E82Q	CESC,LUAD	2	1.52628	0	1.86087	1	3	1	EETGQFLPI	HLA-B*44:03	0.137258	0.79	0.998626
CREBBP	ENST00000262367	p.D1543H	ESCA,CESC	2	3.32548	1	2.62213	1	1	0	KELPYFEGHFW	HLA-B*44:03	0.836101	0.06	1
NFE2L2	ENST00000397062	p.E82Q	CESC,LUAD	2	1.52628	0	1.86087	1	3	1	QLDEETGQF	HLA-A*01:01	0.540774	0.34	0.953076
CREBBP	ENST00000262367	p.D1543H	ESCA,CESC	2	3.32548	1	2.62213	1	1	0	KELPYFEGHF	HLA-B*44:03	0.494514	0.25	0.999876
TGFBR2	ENST00000359013	p.D471N	ESCA,CESC	2	2.86812	1	1.81794	1	0	0	SFKQTNVY	HLA-A*29:02	0.083891	1.2	1
BCL2L11	ENST00000393256	p.G156E	ESCA,CESC	2	0.383234	0	1.40141	1	3	1	IEDEFNAY	HLA-B*44:03	0.207287	0.58	1
NFE2L2	ENST00000397062	p.D77Y	CESC,LUSC	2	1.73135	0	2.15644	1	3	1	AFFAQLQLY	HLA-A*29:02	0.973848	0.01	1
BNC2	ENST00000380672	p.H459Y	CESC,SKCM	2	5.78594	1	2.47516	1	0	0	KIYYNAVHLK	HLA-A*31:01	0.467991	0.28	0.999374
BCL2L11	ENST00000393256	p.G156E	ESCA,CESC	2	0.383234	0	1.40141	1	3	1	IEDEFNAYY	HLA-B*44:03	0.849826	0.06	1
MED12	ENST00000374080	p.R1138W	CESC,UCEC	2	2.59887	1	2.08134	1	0	0	ILIAWQCLL	HLA-A*02:01	0.333827	0.69	0.836771
NFE2L2	ENST00000397062	p.D77Y	CESC,LUSC	2	1.73135	0	2.15644	1	3	1	KAFFAQLQLY	HLA-A*29:02	0.5923	0.18	0.999979
CREBBP	ENST00000262367	p.D1543H	ESCA,CESC	2	3.32548	1	2.62213	1	1	0	LPYFEGHFW	HLA-B*57:01	0.455034	0.3	0.622555
FBXW7	ENST00000281708	p.S398F	CESC,UCS	2	4.55482	1	2.63655	1	0	0	IVSGFDDNTLK	HLA-A*03:01	0.286728	0.68	1
PIK3CA	ENST00000263967	p.G106R	BRCA,CESC	2	5.62722	1		0	3	1	KVIEPVRNR	HLA-A*31:01	0.915659	0.01	1
FBXW7	ENST00000281708	p.S398F	CESC,UCS	2	4.55482	1	2.63655	1	0	0	SGFDDNTLK	HLA-A*03:01	0.201805	0.94	0.83305
PIK3CA	ENST00000263967	p.G106R	BRCA,CESC	2	5.62722	1		0	3	1	KVIEPVRNRE	HLA-A*31:01	0.200679	1.1	0.999997
PIK3CA	ENST00000263967	p.G106R	BRCA,CESC	2	5.62722	1		0	3	1	RNREEKILNR	HLA-A*31:01	0.197955	1.1	0.999997
NFE2L2	ENST00000397062	p.D77Y	CESC,LUSC	2	1.73135	0	2.15644	1	3	1	FFAQLQLY	HLA-A*29:02	0.586718	0.18	1
PIK3CA	ENST00000263967	p.G106R	BRCA,CESC	2	5.62722	1		0	3	1	FLKVIEPVRNR	HLA-A*31:01	0.11868	1.7	0.915415
KRAS	ENST00000256078	p.V14I	CESC,LUSC	2	4.11347	1	2.46278	1	3	1	VVGAGGIGK	HLA-A*11:01	0.806284	0.07	0.991504
SF3B1	ENST00000335508	p.K666E	BRCA,CESC	2	4.038	1	2.41699	1	3	1	EIVQQIAIL	HLA-A*68:02	0.424125	0.32	1
BNC2	ENST00000380672	p.H459Y	CESC,SKCM	2	5.78594	1	2.47516	1	0	0	FYDKGTLKIY	HLA-A*01:01	0.460929	0.44	0.961962
BNC2	ENST00000380672	p.H459Y	CESC,SKCM	2	5.78594	1	2.47516	1	0	0	YDKGTLKIY	HLA-A*01:01	0.129351	1.6	0.507149
BNC2	ENST00000380672	p.H459Y	CESC,SKCM	2	5.78594	1	2.47516	1	0	0	YDKGTLKIYY	HLA-A*01:01	0.189013	1.2	0.933485
BCL2L11	ENST00000393256	p.G156E	ESCA,CESC	2	0.383234	0	1.40141	1	3	1	RIEDEFNAYY	HLA-A*01:01	0.945945	0.04	0.999522
FBXW7	ENST00000281708	p.R479P	BLCA,CESC	2	3.04472	1		0	3	1	GSPDATLRVW	HLA-B*57:01	0.670289	0.14	0.990818
NFE2L2	ENST00000397062	p.D77Y	CESC,LUSC	2	1.73135	0	2.15644	1	3	1	YEETGEFL	HLA-B*40:01	0.386696	0.52	0.999404
NOTCH1	ENST00000277541	p.C387Y	CESC,HNSC	2	2.62852	1	2.94484	1	0	0	ISNPCNEGSNY	HLA-B*15:01	0.077932	2	1
PIK3CA	ENST00000263967	p.R992P	CESC,UCEC	2	13.959	1	2.74793	1	0	0	AIPQHANLF	HLA-B*15:01	0.312004	0.56	1
PIK3CA	ENST00000263967	p.R992P	CESC,UCEC	2	13.959	1	2.74793	1	0	0	YLAIPQHA	HLA-A*02:03	0.484512	0.78	0.990575
BCL2L11	ENST00000393256	p.G156E	ESCA,CESC	2	0.383234	0	1.40141	1	3	1	EDEFNAYY	HLA-A*01:01	0.435973	0.48	0.986219
BCL2L11	ENST00000393256	p.G156E	ESCA,CESC	2	0.383234	0	1.40141	1	3	1	RRIEDEFNAYY	HLA-A*01:01	0.410851	0.52	0.683949
PIK3CA	ENST00000263967	p.R992P	CESC,UCEC	2	13.959	1	2.74793	1	0	0	IPQHANLF	HLA-B*35:01	0.195232	0.73	1
PIK3CA	ENST00000263967	p.R992P	CESC,UCEC	2	13.959	1	2.74793	1	0	0	LAIPQHANLF	HLA-B*35:01	0.178161	0.8	1
BCL2L11	ENST00000393256	p.G156E	ESCA,CESC	2	0.383234	0	1.40141	1	3	1	IEDEFNAY	HLA-A*01:01	0.170723	1.3	0.988952
BCL2L11	ENST00000393256	p.G156E	ESCA,CESC	2	0.383234	0	1.40141	1	3	1	IEDEFNAYY	HLA-A*01:01	0.826597	0.12	0.999976
TGFBR2	ENST00000359013	p.D471N	ESCA,CESC	2	2.86812	1	1.81794	1	0	0	KQTNVYSM	HLA-B*15:01	0.088415	1.8	0.999916
TGFBR2	ENST00000359013	p.D471N	ESCA,CESC	2	2.86812	1	1.81794	1	0	0	ESFKQTNVY	HLA-B*15:01	0.451797	0.32	1
TGFBR2	ENST00000359013	p.D471N	ESCA,CESC	2	2.86812	1	1.81794	1	0	0	SFKQTNVY	HLA-B*15:01	0.117675	1.5	0.995035
BCL2L11	ENST00000393256	p.G156E	ESCA,CESC	2	0.383234	0	1.40141	1	3	1	RIEDEFNAY	HLA-A*01:01	0.897937	0.08	0.997084
CREBBP	ENST00000262367	p.D1543H	ESCA,CESC	2	3.32548	1	2.62213	1	1	0	LPYFEGHFW	HLA-B*35:01	0.775482	0.1	1
BNC2	ENST00000380672	p.H459Y	CESC,SKCM	2	5.78594	1	2.47516	1	0	0	KIYYNAVHL	HLA-A*02:07	0.158196	0.34	0.660327
BNC2	ENST00000380672	p.H459Y	CESC,SKCM	2	5.78594	1	2.47516	1	0	0	FYDKGTLKIYY	HLA-A*01:01	0.318581	0.7	0.999997
TGFBR2	ENST00000359013	p.D471N	ESCA,CESC	2	2.86812	1	1.81794	1	0	0	NVYSMALV	HLA-A*68:02	0.130231	1.5	0.999998
BNC2	ENST00000380672	p.H459Y	CESC,SKCM	2	5.78594	1	2.47516	1	0	0	TFYDKGTLKIY	HLA-A*01:01	0.110147	1.8	0.691378
NFE2L2	ENST00000397062	p.E82Q	CESC,LUAD	2	1.52628	0	1.86087	1	3	1	QLDEETGQFL	HLA-A*02:07	0.091289	0.58	0.999997
SMARCA4	ENST00000429416	p.R973W	CESC,SKCM	2	2.73457	1	2.44197	1	0	0	VLWPFLLRRL	HLA-A*02:01	0.306628	0.75	0.924574
BNC2	ENST00000380672	p.H459Y	CESC,SKCM	2	5.78594	1	2.47516	1	0	0	FYDKGTLKIYY	HLA-A*29:02	0.535368	0.21	1
NFE2L2	ENST00000397062	p.E82Q	CESC,LUAD	2	1.52628	0	1.86087	1	3	1	QLDEETGQF	HLA-A*02:07	0.045129	1.1	0.999991
CREBBP	ENST00000262367	p.D1543H	ESCA,CESC	2	3.32548	1	2.62213	1	1	0	KELPYFEGHF	HLA-B*44:02	0.469947	0.28	0.807442
FBXW7	ENST00000281708	p.R479P	BLCA,CESC	2	3.04472	1		0	3	1	SPDATLRVW	HLA-B*07:02	0.37147	0.33	0.697658
CREBBP	ENST00000262367	p.D1543H	ESCA,CESC	2	3.32548	1	2.62213	1	1	0	KELPYFEGHFW	HLA-B*57:01	0.137362	1.2	0.978178
CASP8	ENST00000358485	p.R292Q	BLCA,CESC	2	2.70676	1	0.779066	0	2	1	QMKSKPQGY	HLA-A*01:01	0.136888	1.5	0.893689
CREBBP	ENST00000262367	p.D1543H	ESCA,CESC	2	3.32548	1	2.62213	1	1	0	KELPYFEGHFW	HLA-B*44:02	0.898717	0.03	0.999503
BCL2L11	ENST00000393256	p.G156E	ESCA,CESC	2	0.383234	0	1.40141	1	3	1	IEDEFNAY	HLA-B*44:02	0.156609	0.73	0.991011
TGFBR2	ENST00000359013	p.D471N	ESCA,CESC	2	2.86812	1	1.81794	1	0	0	ESFKQTNVY	HLA-B*57:01	0.255906	0.6	0.811848
BCL2L11	ENST00000393256	p.G156E	ESCA,CESC	2	0.383234	0	1.40141	1	3	1	RIEDEFNAY	HLA-B*15:01	0.701713	0.1	1
CASP8	ENST00000358485	p.R292Q	BLCA,CESC	2	2.70676	1	0.779066	0	2	1	QMKSKPQGY	HLA-B*15:01	0.669127	0.12	0.942221
CASP8	ENST00000358485	p.R292Q	BLCA,CESC	2	2.70676	1	0.779066	0	2	1	YQMKSKPQGY	HLA-B*15:01	0.870514	0.02	1
BCL2L11	ENST00000393256	p.G156E	ESCA,CESC	2	0.383234	0	1.40141	1	3	1	IEDEFNAYY	HLA-B*44:02	0.748487	0.09	0.985802
SF3B1	ENST00000335508	p.K666E	BRCA,CESC	2	4.038	1	2.41699	1	3	1	IEIVQQIAIL	HLA-B*40:01	0.74745	0.19	0.978261
SF3B1	ENST00000335508	p.K666E	BRCA,CESC	2	4.038	1	2.41699	1	3	1	IEIVQQIAI	HLA-B*40:01	0.946101	0.04	0.99995
BNC2	ENST00000380672	p.H459Y	CESC,SKCM	2	5.78594	1	2.47516	1	0	0	TLKIYYNAV	HLA-A*02:03	0.674174	0.38	0.961187
CASP8	ENST00000358485	p.R292Q	BLCA,CESC	2	2.70676	1	0.779066	0	2	1	YQMKSKPQGY	HLA-A*01:01	0.15507	1.4	0.676638
SMARCA4	ENST00000429416	p.R973W	CESC,SKCM	2	2.73457	1	2.44197	1	0	0	RLHKVLWPFL	HLA-A*02:01	0.10176	1.9	0.630351
PIK3CA	ENST00000263967	p.R992P	CESC,UCEC	2	13.959	1	2.74793	1	0	0	AYLAIPQHANL	HLA-A*24:02	0.545127	0.33	0.997301
SMARCA4	ENST00000429416	p.R973W	CESC,SKCM	2	2.73457	1	2.44197	1	0	0	KVLWPFLLR	HLA-A*03:01	0.705271	0.14	1
MED12	ENST00000374080	p.R1138W	CESC,UCEC	2	2.59887	1	2.08134	1	0	0	TFVAILIAW	HLA-A*24:02	0.554977	0.32	0.973838
BNC2	ENST00000380672	p.H459Y	CESC,SKCM	2	5.78594	1	2.47516	1	0	0	FYDKGTLKIYY	HLA-A*24:02	0.09269	1.9	0.726377
BNC2	ENST00000380672	p.H459Y	CESC,SKCM	2	5.78594	1	2.47516	1	0	0	KIYYNAVHLKI	HLA-A*24:02	0.08945	1.9	0.623778
BNC2	ENST00000380672	p.H459Y	CESC,SKCM	2	5.78594	1	2.47516	1	0	0	IYYNAVHL	HLA-A*24:02	0.687562	0.2	0.999977
BNC2	ENST00000380672	p.H459Y	CESC,SKCM	2	5.78594	1	2.47516	1	0	0	YYNAVHLKI	HLA-A*24:02	0.963282	0.02	0.999666
PIK3CA	ENST00000263967	p.R992P	CESC,UCEC	2	13.959	1	2.74793	1	0	0	IPQHANLFI	HLA-B*51:01	0.740495	0.06	1
NOTCH1	ENST00000277541	p.C387Y	CESC,HNSC	2	2.62852	1	2.94484	1	0	0	ISNPCNEGSNY	HLA-B*57:01	0.097194	1.6	0.722459
SF3B1	ENST00000335508	p.K666E	BRCA,CESC	2	4.038	1	2.41699	1	3	1	TGIEIVQQI	HLA-B*51:01	0.587768	0.14	1
FBXW7	ENST00000281708	p.S398F	CESC,UCS	2	4.55482	1	2.63655	1	0	0	GFDDNTLKV	HLA-A*02:01	0.205689	1.1	0.93317
NFE2L2	ENST00000397062	p.E82Q	CESC,LUAD	2	1.52628	0	1.86087	1	3	1	QLDEETGQFL	HLA-A*02:01	0.250013	0.88	0.982056
NFE2L2	ENST00000397062	p.D77Y	CESC,LUSC	2	1.73135	0	2.15644	1	3	1	QLYEETGEF	HLA-A*24:02	0.209086	1.1	0.762218
MED12	ENST00000374080	p.R1138W	CESC,UCEC	2	2.59887	1	2.08134	1	0	0	TFVAILIAW	HLA-B*57:01	0.08689	1.7	0.9816
SMARCA4	ENST00000429416	p.R973W	CESC,SKCM	2	2.73457	1	2.44197	1	0	0	KVLWPFLLR	HLA-A*11:01	0.79151	0.08	0.950729
SMARCA4	ENST00000429416	p.R973W	CESC,SKCM	2	2.73457	1	2.44197	1	0	0	KVLWPFLLRR	HLA-A*11:01	0.468326	0.37	0.82553
NFE2L2	ENST00000397062	p.D77Y	CESC,LUSC	2	1.73135	0	2.15644	1	3	1	LYEETGEFL	HLA-A*24:02	0.612855	0.27	0.961419
NFE2L2	ENST00000397062	p.E82Q	CESC,LUAD	2	1.52628	0	1.86087	1	3	1	QFLPIQPAQHI	HLA-A*24:02	0.093313	1.9	0.749066
NFE2L2	ENST00000397062	p.D77Y	CESC,LUSC	2	1.73135	0	2.15644	1	3	1	LYEETGEF	HLA-A*24:02	0.299954	0.74	0.995101
BNC2	ENST00000380672	p.H459Y	CESC,SKCM	2	5.78594	1	2.47516	1	0	0	IYYNAVHLKI	HLA-A*24:02	0.859478	0.08	0.999066
BNC2	ENST00000380672	p.H459Y	CESC,SKCM	2	5.78594	1	2.47516	1	0	0	IYYNAVHLK	HLA-A*24:02	0.198736	1.1	0.996711
PIK3CA	ENST00000263967	p.R992P	CESC,UCEC	2	13.959	1	2.74793	1	0	0	YLAIPQHANLF	HLA-A*24:02	0.230189	0.94	0.978394
BNC2	ENST00000380672	p.H459Y	CESC,SKCM	2	5.78594	1	2.47516	1	0	0	YYNAVHLKI	HLA-B*51:01	0.077054	1.9	1
CREBBP	ENST00000262367	p.D1543H	ESCA,CESC	2	3.32548	1	2.62213	1	1	0	ELPYFEGHF	HLA-A*24:02	0.147942	1.4	0.926892
DDX3X	ENST00000399959	p.T532M	CESC,UCEC	2	2.70966	1	2.65712	1	2	1	EYVHRIGRM	HLA-A*24:02	0.151024	1.4	0.554505
CREBBP	ENST00000262367	p.D1543H	ESCA,CESC	2	3.32548	1	2.62213	1	1	0	PYFEGHFWPNV	HLA-A*24:02	0.12563	1.6	0.604641
FBXW7	ENST00000281708	p.S398F	CESC,UCS	2	4.55482	1	2.63655	1	0	0	IVSGFDDNTLK	HLA-A*11:01	0.502522	0.33	0.946712
MED12	ENST00000374080	p.R1138W	CESC,UCEC	2	2.59887	1	2.08134	1	0	0	ATFVAILIAW	HLA-B*57:01	0.481569	0.29	0.999154
FBXW7	ENST00000281708	p.S398F	CESC,UCS	2	4.55482	1	2.63655	1	0	0	SGFDDNTLK	HLA-A*11:01	0.511621	0.32	0.982318
TGFBR2	ENST00000359013	p.D471N	ESCA,CESC	2	2.86812	1	1.81794	1	0	0	VESFKQTNVY	HLA-B*44:03	0.613406	0.18	1
CREBBP	ENST00000262367	p.D1543H	ESCA,CESC	2	3.32548	1	2.62213	1	1	0	LPYFEGHFW	HLA-B*51:01	0.505031	0.22	1
FBXW7	ENST00000281708	p.R479P	BLCA,CESC	2	3.04472	1		0	3	1	SPDATLRV	HLA-B*51:01	0.320939	0.48	1
NFE2L2	ENST00000397062	p.E82Q	CESC,LUAD	2	1.52628	0	1.86087	1	3	1	GQFLPIQPA	HLA-A*02:01	0.127634	1.7	0.518078
NFE2L2	ENST00000397062	p.D77Y	CESC,LUSC	2	1.73135	0	2.15644	1	3	1	KAFFAQLQLY	HLA-B*57:01	0.462849	0.3	0.912887
NFE2L2	ENST00000397062	p.E82Q	CESC,LUAD	2	1.52628	0	1.86087	1	3	1	QLDEETGQFL	HLA-A*01:01	0.13596	1.5	0.972321
PIK3CA	ENST00000263967	p.R992P	CESC,UCEC	2	13.959	1	2.74793	1	0	0	LAIPQHANL	HLA-B*51:01	0.535875	0.19	0.65758
BNC2	ENST00000380672	p.H459Y	CESC,SKCM	2	5.78594	1	2.47516	1	0	0	KIYYNAVHLK	HLA-A*11:01	0.786182	0.08	0.935883
PIK3CA	ENST00000263967	p.R992P	CESC,UCEC	2	13.959	1	2.74793	1	0	0	LAIPQHANLF	HLA-B*51:01	0.134353	1.2	1
SF3B1	ENST00000335508	p.K666E	BRCA,CESC	2	4.038	1	2.41699	1	3	1	IEIVQQIAI	HLA-B*44:03	0.298012	0.45	0.997875
SMARCA4	ENST00000429416	p.R973W	CESC,SKCM	2	2.73457	1	2.44197	1	0	0	VLWPFLLRRLK	HLA-A*03:01	0.145646	1.3	0.999992
CREBBP	ENST00000262367	p.D1543H	ESCA,CESC	2	3.32548	1	2.62213	1	1	0	PYFEGHFW	HLA-A*24:02	0.582213	0.3	1
PIK3CA	ENST00000263967	p.R992P	CESC,UCEC	2	13.959	1	2.74793	1	0	0	AYLAIPQHA	HLA-A*24:02	0.148085	1.4	0.784457
NFE2L2	ENST00000397062	p.D77Y	CESC,LUSC	2	1.73135	0	2.15644	1	3	1	QLYEETGEFL	HLA-A*02:01	0.535192	0.33	0.937205
SMARCA4	ENST00000429416	p.R973W	CESC,SKCM	2	2.73457	1	2.44197	1	0	0	VLWPFLLR	HLA-A*03:01	0.107421	1.6	1
KRAS	ENST00000256078	p.V14I	CESC,LUSC	2	4.11347	1	2.46278	1	3	1	VVVGAGGIGK	HLA-A*11:01	0.670311	0.17	0.994906
FBXW7	ENST00000281708	p.R674W	CESC,LGG	2	2.59774	1	2.00934	1	1	0	GGSGGVVWW	HLA-B*57:01	0.420842	0.35	0.909089
SMARCA4	ENST00000429416	p.R973W	CESC,SKCM	2	2.73457	1	2.44197	1	0	0	WPFLLRRL	HLA-B*51:01	0.345751	0.43	1
PIK3CA	ENST00000263967	p.G106R	BRCA,CESC	2	5.62722	1		0	3	1	KVIEPVRNR	HLA-A*11:01	0.798512	0.08	0.992723
FBXW7	ENST00000281708	p.R479P	BLCA,CESC	2	3.04472	1		0	3	1	SGSPDATLRVW	HLA-B*57:01	0.187856	0.86	0.961803
PIK3CA	ENST00000263967	p.G106R	BRCA,CESC	2	5.62722	1		0	3	1	KVIEPVRNR	HLA-A*03:01	0.783854	0.08	1
NFE2L2	ENST00000397062	p.D77Y	CESC,LUSC	2	1.73135	0	2.15644	1	3	1	AFFAQLQLY	HLA-A*03:01	0.165854	1.2	0.999999
NOTCH1	ENST00000277541	p.C387Y	CESC,HNSC	2	2.62852	1	2.94484	1	0	0	SNYDTNPVNGK	HLA-A*11:01	0.097251	2	0.851742
NOTCH1	ENST00000277541	p.C387Y	CESC,HNSC	2	2.62852	1	2.94484	1	0	0	ISNPCNEGSNY	HLA-A*01:01	0.581062	0.3	0.993619
MED12	ENST00000374080	p.R1138W	CESC,UCEC	2	2.59887	1	2.08134	1	0	0	ILIAWQCLLL	HLA-A*02:01	0.110078	1.8	0.876431
KRAS	ENST00000256078	p.V14I	CESC,LUSC	2	4.11347	1	2.46278	1	3	1	LVVVGAGGIGK	HLA-A*11:01	0.151942	1.5	0.979862
KRAS	ENST00000256078	p.V14I	CESC,LUSC	2	4.11347	1	2.46278	1	3	1	IGKSALTI	HLA-B*51:01	0.073033	2	1
KRAS	ENST00000256078	p.V14I	CESC,LUSC	2	4.11347	1	2.46278	1	3	1	VVVGAGGIGK	HLA-A*03:01	0.629621	0.2	0.999997
KRAS	ENST00000256078	p.V14I	CESC,LUSC	2	4.11347	1	2.46278	1	3	1	VVGAGGIGK	HLA-A*03:01	0.775479	0.08	0.99998
SMARCA4	ENST00000429416	p.R973W	CESC,SKCM	2	2.73457	1	2.44197	1	0	0	VLWPFLLRR	HLA-A*03:01	0.616737	0.2	0.999223
PIK3CA	ENST00000263967	p.R992P	CESC,UCEC	2	13.959	1	2.74793	1	0	0	LAIPQHANLF	HLA-B*57:01	0.236955	0.65	0.958381
PIK3CA	ENST00000263967	p.R992P	CESC,UCEC	2	13.959	1	2.74793	1	0	0	LAIPQHANLF	HLA-A*24:02	0.115013	1.7	0.636348
PIK3CA	ENST00000263967	p.R992P	CESC,UCEC	2	13.959	1	2.74793	1	0	0	AIPQHANLF	HLA-A*24:02	0.635723	0.25	0.852615
SMARCA4	ENST00000429416	p.R973W	CESC,SKCM	2	2.73457	1	2.44197	1	0	0	KVLWPFLLRR	HLA-A*03:01	0.420148	0.43	0.998408
TGFBR2	ENST00000359013	p.D471N	ESCA,CESC	2	2.86812	1	1.81794	1	0	0	ESFKQTNVY	HLA-A*01:01	0.613243	0.27	0.78172
TGFBR2	ENST00000359013	p.D471N	ESCA,CESC	2	2.86812	1	1.81794	1	0	0	NVESFKQTNVY	HLA-A*01:01	0.585392	0.3	0.967855
SMARCA4	ENST00000429416	p.E535K	CESC	1	2.52442	1	2.19747	1	0	0	AEDKEGYRKLI	HLA-B*44:03	0.049928	1.6	0.979096
TBL1XR1	ENST00000430069	p.S366F	CESC	1	2.77466	1	2.86694	1	0	0	DPTGNLLAF	HLA-B*35:01	0.913037	0.03	1
SMARCA4	ENST00000429416	p.E535K	CESC	1	2.52442	1	2.19747	1	0	0	MAEDKEGY	HLA-B*35:01	0.088718	1.4	1
SMARCA4	ENST00000429416	p.E535K	CESC	1	2.52442	1	2.19747	1	0	0	AEDKEGYRKL	HLA-B*40:01	0.812773	0.14	0.911689
EP300	ENST00000263253	p.S1581L	CESC	1	2.56759	1	2.09491	1	0	0	VSNDLLQKLY	HLA-B*57:01	0.275212	0.56	0.923035
ERBB3	ENST00000267101	p.Q891H	CESC	1	2.60587	1	1.51495	1	0	0	YTHHSDVWSY	HLA-B*57:01	0.113752	1.4	0.555925
ERBB3	ENST00000267101	p.Q891H	CESC	1	2.60587	1	1.51495	1	0	0	YTHHSDVW	HLA-B*57:01	0.407031	0.36	0.987226
ERBB3	ENST00000267101	p.Q891H	CESC	1	2.60587	1	1.51495	1	0	0	KYTHHSDVW	HLA-B*57:01	0.119598	1.3	0.971607
EP300	ENST00000263253	p.R1645Q	CESC	1	3.04924	1	1.19538	1	0	0	EFSSLQRAQW	HLA-B*57:01	0.190349	0.84	0.610787
ERBB4	ENST00000342788	p.K751N	CESC	1	3.87715	1	2.37371	1	1	0	IPVAINIL	HLA-B*35:01	0.14979	0.92	1
NOTCH1	ENST00000277541	p.C467Y	CESC	1	1.53974	0	3.22482	1	2	1	DATYLDQI	HLA-B*51:01	0.491299	0.23	1
FBXW7	ENST00000281708	p.D600H	CESC	1	4.87458	1	2.8617	1	0	0	NAHSTVKI	HLA-B*51:01	0.630556	0.12	1
STK11	ENST00000326873	p.P294L	CESC	1	4.4624	1	2.31032	1	0	0	LEYELAKRF	HLA-B*44:03	0.973259	0.01	1
MSH2	ENST00000233146	p.A733T	CESC	1	2.80721	1	2.00895	1	0	0	EMLETTSI	HLA-B*51:01	0.118118	1.4	0.999721
EP300	ENST00000263253	p.R1645Q	CESC	1	3.04924	1	1.19538	1	0	0	SSLQRAQW	HLA-B*57:01	0.694347	0.12	0.994917
EP300	ENST00000263253	p.S1581L	CESC	1	2.56759	1	2.09491	1	0	0	VSNDLLQKL	HLA-B*57:01	0.460574	0.3	0.869525
DDX3X	ENST00000399959	p.G533E	CESC	1	2.15087	0	2.73644	1	2	1	TERVGNLGL	HLA-B*40:01	0.844427	0.12	0.850166
NOTCH1	ENST00000277541	p.C467Y	CESC	1	1.53974	0	3.22482	1	2	1	NPCQNDATY	HLA-B*35:01	0.920663	0.03	1
KRAS	ENST00000256078	p.I21R	CESC	1	3.57896	1	1.46033	1	2	1	LTRQLIQNHF	HLA-B*57:01	0.308988	0.49	0.996797
KRAS	ENST00000256078	p.I21R	CESC	1	3.57896	1	1.46033	1	2	1	KSALTRQL	HLA-B*57:01	0.157108	1	0.97721
FBXW7	ENST00000281708	p.D600H	CESC	1	4.87458	1	2.8617	1	0	0	NAHSTVKIW	HLA-B*57:01	0.741589	0.09	0.901784
KRAS	ENST00000256078	p.I21R	CESC	1	3.57896	1	1.46033	1	2	1	KSALTRQLI	HLA-B*57:01	0.572519	0.2	0.839903
NOTCH1	ENST00000277541	p.C467Y	CESC	1	1.53974	0	3.22482	1	2	1	YLDQIGEF	HLA-B*35:01	0.063516	1.8	1
PIK3R1	ENST00000521381	p.A10V	CESC	1	4.30058	1	1.49345	1	0	0	AEGYQYRVLY	HLA-B*40:01	0.166591	1.1	0.774925
SMAD4	ENST00000342988	p.H92Y	CESC	1	3.84173	1	2.53161	1	1	0	FPYVIYARL	HLA-B*35:01	0.539558	0.22	1
ERBB2	ENST00000269571	p.I767F	CESC	1	2.66395	1	-0.676957	0	2	1	NTSPKANKEF	HLA-B*57:01	0.174677	0.91	0.918049
ERBB2	ENST00000269571	p.I767F	CESC	1	2.66395	1	-0.676957	0	2	1	KANKEFLDEAY	HLA-B*57:01	0.071016	2	0.772344
EP300	ENST00000263253	p.R1645Q	CESC	1	3.04924	1	1.19538	1	0	0	FSSLQRAQW	HLA-B*57:01	0.895318	0.03	0.984127
PPP2R1A	ENST00000322088	p.I397N	CESC	1	2.46254	1	1.20149	1	0	0	NEVIGNRQL	HLA-B*40:01	0.916778	0.08	0.991131
MSH2	ENST00000233146	p.A733T	CESC	1	2.80721	1	2.00895	1	0	0	AEMLETTSIL	HLA-B*40:01	0.94882	0.04	0.997054
ERBB4	ENST00000342788	p.K751N	CESC	1	3.87715	1	2.37371	1	1	0	IPVAINIL	HLA-B*51:01	0.694353	0.08	1
PIK3R1	ENST00000521381	p.R557P	CESC	1	5.39747	1	2.06899	1	4	1	YPEIDKRM	HLA-B*35:01	0.144685	0.96	1
PBRM1	ENST00000394830	p.I575N	CESC	1	1.35233	0	2.01035	1	2	1	IEHNNRNDKY	HLA-B*44:03	0.488384	0.25	0.999999
ERBB2	ENST00000269571	p.I767F	CESC	1	2.66395	1	-0.676957	0	2	1	KEFLDEAY	HLA-B*44:02	0.273883	0.49	0.993176
CDK12	ENST00000447079	p.D918N	CESC	1	2.59567	1	1.71895	1	0	0	EERYTPAINVW	HLA-B*44:02	0.85397	0.05	0.998018
STK11	ENST00000326873	p.R304W	CESC	1	3.81154	1	1.60385	1	0	0	FSIRQIWQHSW	HLA-B*57:01	0.297509	0.51	0.994633
PIK3R1	ENST00000521381	p.A10V	CESC	1	4.30058	1	1.49345	1	0	0	AEGYQYRVL	HLA-B*44:03	0.517895	0.23	0.999997
PPP2R1A	ENST00000322088	p.I397N	CESC	1	2.46254	1	1.20149	1	0	0	NEVIGNRQL	HLA-B*44:02	0.749129	0.09	0.52292
SMARCA4	ENST00000429416	p.E535K	CESC	1	2.52442	1	2.19747	1	0	0	AEDKEGYRKLI	HLA-B*44:02	0.089259	1.1	0.977743
STK11	ENST00000326873	p.P294L	CESC	1	4.4624	1	2.31032	1	0	0	LEYELAKRF	HLA-B*44:02	0.950167	0.01	0.999837
STK11	ENST00000326873	p.P294L	CESC	1	4.4624	1	2.31032	1	0	0	YELAKRFSI	HLA-B*44:02	0.248373	0.53	0.684002
ABL1	ENST00000372348	p.P427R	CESC	1	4.10182	1	3.021	1	0	0	WTARESLAY	HLA-B*57:01	0.135743	1.2	0.695462
ABL1	ENST00000372348	p.P427R	CESC	1	4.10182	1	3.021	1	0	0	RESLAYNKF	HLA-B*44:03	0.917853	0.02	1
AKT1	ENST00000554581	p.D323N	CESC	1	2.62775	1	0.0865139	0	2	1	PEVLENNDY	HLA-B*44:03	0.18564	0.64	0.97959
SMAD4	ENST00000342988	p.H92Y	CESC	1	3.84173	1	2.53161	1	1	0	YVIYARLWRW	HLA-B*57:01	0.334631	0.46	0.927572
NOTCH1	ENST00000277541	p.C1068Y	CESC	1	4.30874	1	2.77312	1	0	0	SSPYKNGGKCW	HLA-B*57:01	0.169003	0.94	0.55103
RUNX1	ENST00000300305	p.S100F	CESC	1	3.99513	1	2.11913	1	0	0	LCFVLPTHW	HLA-B*57:01	0.405693	0.36	0.79325
RB1	ENST00000267163	p.W563S	CESC	1	4.10094	1	2.37754	1	2	1	ASLSDSPLF	HLA-B*57:01	0.661115	0.14	0.901925
SMAD4	ENST00000342988	p.H92Y	CESC	1	3.84173	1	2.53161	1	1	0	FPYVIYARL	HLA-B*54:01	0.694328	0.03	1
SMAD4	ENST00000342988	p.H92Y	CESC	1	3.84173	1	2.53161	1	1	0	FPYVIYAR	HLA-B*54:01	0.123154	0.82	1
CDK12	ENST00000447079	p.D918N	CESC	1	2.59567	1	1.71895	1	0	0	ERYTPAINVW	HLA-B*44:03	0.117739	0.87	0.72509
SMAD4	ENST00000342988	p.H92Y	CESC	1	3.84173	1	2.53161	1	1	0	FPYVIYARL	HLA-B*51:01	0.900169	0.02	1
CDK12	ENST00000447079	p.D918N	CESC	1	2.59567	1	1.71895	1	0	0	EERYTPAINVW	HLA-B*44:03	0.764335	0.09	1
FBXW7	ENST00000281708	p.D560H	CESC	1	3.10489	1	2.89755	1	0	0	GSLHTSIRVW	HLA-B*57:01	0.719984	0.11	0.992778
EGFR	ENST00000275493	p.S811C	CESC	1	3.23524	1	1.68305	1	0	0	REHKDNIGCQY	HLA-B*44:03	0.417433	0.32	0.996919
PIK3CG	ENST00000359195	p.R690T	CESC	1	2.86044	1	1.22613	1	0	0	TIGHFLFW	HLA-B*57:01	0.074437	1.9	0.732513
ERBB2	ENST00000269571	p.I767F	CESC	1	2.66395	1	-0.676957	0	2	1	KEFLDEAY	HLA-B*44:03	0.441626	0.3	1
PIK3CG	ENST00000359195	p.R690T	CESC	1	2.86044	1	1.22613	1	0	0	KTIGHFLFWF	HLA-B*57:01	0.40387	0.36	0.997143
PIK3CG	ENST00000359195	p.R690T	CESC	1	2.86044	1	1.22613	1	0	0	KTIGHFLFW	HLA-B*57:01	0.978749	0.01	0.999998
PIK3CG	ENST00000359195	p.R690T	CESC	1	2.86044	1	1.22613	1	0	0	KTIGHFLF	HLA-B*57:01	0.60862	0.17	0.999995
JAK2	ENST00000381652	p.L855F	CESC	1	3.19968	1	2.15846	1	0	0	EERHLKFLQQF	HLA-B*44:03	0.240055	0.53	0.999964
JAK2	ENST00000381652	p.Y1099C	CESC	1	2.7772	1	1.39025	1	0	0	DEICMIMTECW	HLA-B*44:03	0.1053	0.96	0.599785
PIK3CG	ENST00000359195	p.R690T	CESC	1	2.86044	1	1.22613	1	0	0	RNKTIGHFLFW	HLA-B*57:01	0.310646	0.49	0.964246
PIK3R1	ENST00000521381	p.A10T	CESC	1	2.49557	1	2.04346	1	0	0	AEGYQYRTLY	HLA-B*44:03	0.919637	0.02	1
PIK3R1	ENST00000521381	p.A10T	CESC	1	2.49557	1	2.04346	1	0	0	AEGYQYRTLY	HLA-B*44:02	0.926657	0.02	0.977275
PIK3R1	ENST00000521381	p.A10V	CESC	1	4.30058	1	1.49345	1	0	0	AEGYQYRVLY	HLA-B*44:02	0.883456	0.04	0.993877
JAK2	ENST00000381652	p.L855F	CESC	1	3.19968	1	2.15846	1	0	0	EERHLKFLQQF	HLA-B*44:02	0.272727	0.49	0.815987
CREBBP	ENST00000262367	p.C1237Y	CESC	1	3.11004	1	2.39841	1	0	0	YSYQNRYHFY	HLA-B*57:01	0.271545	0.57	0.591669
MLH1	ENST00000231790	p.E277K	CESC	1	2.80861	1	2.19432	1	0	0	KAIKTVYAAY	HLA-B*57:01	0.333129	0.46	0.644821
STK11	ENST00000326873	p.R304W	CESC	1	3.81154	1	1.60385	1	0	0	RFSIRQIW	HLA-B*57:01	0.273012	0.57	0.968849
MLH1	ENST00000231790	p.E277K	CESC	1	2.80861	1	2.19432	1	0	0	KTVYAAYL	HLA-B*57:01	0.108782	1.4	0.804606
MLH1	ENST00000231790	p.E277K	CESC	1	2.80861	1	2.19432	1	0	0	AIKTVYAAY	HLA-B*57:01	0.078619	1.8	0.626134
PIK3R1	ENST00000521381	p.R557P	CESC	1	5.39747	1	2.06899	1	4	1	YPEIDKRMNSI	HLA-B*51:01	0.097814	1.6	1
EGFR	ENST00000275493	p.S811C	CESC	1	3.23524	1	1.68305	1	0	0	REHKDNIGCQY	HLA-B*44:02	0.318794	0.42	0.66777
EP300	ENST00000263253	p.R1645Q	CESC	1	3.04924	1	1.19538	1	0	0	LEFSSLQRAQW	HLA-B*44:02	0.45095	0.29	0.982458
PIK3R1	ENST00000521381	p.R557P	CESC	1	5.39747	1	2.06899	1	4	1	QAAEYPEI	HLA-B*51:01	0.395037	0.36	1
NOTCH1	ENST00000277541	p.C467Y	CESC	1	1.53974	0	3.22482	1	2	1	VSNPCQNDATY	HLA-B*57:01	0.163019	0.96	0.966896
SMARCA4	ENST00000429416	p.E535K	CESC	1	2.52442	1	2.19747	1	0	0	AEDKEGYRKL	HLA-B*44:03	0.592436	0.19	0.907966
CDK12	ENST00000447079	p.D918N	CESC	1	2.59567	1	1.71895	1	0	0	RYTPAINVW	HLA-B*57:01	0.464738	0.3	0.996051
MSH2	ENST00000233146	p.A733T	CESC	1	2.80721	1	2.00895	1	0	0	AEMLETTSI	HLA-B*44:02	0.899075	0.03	0.99919
PIK3R1	ENST00000521381	p.R557P	CESC	1	5.39747	1	2.06899	1	4	1	AEYPEIDKRM	HLA-B*44:02	0.816513	0.06	0.999773
STK11	ENST00000326873	p.R304W	CESC	1	3.81154	1	1.60385	1	0	0	RQIWQHSW	HLA-B*57:01	0.296354	0.52	0.957094
CDK12	ENST00000447079	p.D918N	CESC	1	2.59567	1	1.71895	1	0	0	YTPAINVW	HLA-B*57:01	0.637665	0.16	0.992262
FBXW7	ENST00000281708	p.D560H	CESC	1	3.10489	1	2.89755	1	0	0	SLHTSIRVW	HLA-B*57:01	0.644587	0.15	0.840453
STK11	ENST00000326873	p.R304W	CESC	1	3.81154	1	1.60385	1	0	0	SIRQIWQHSW	HLA-B*57:01	0.556073	0.22	0.915869
PPP2R1A	ENST00000322088	p.I397N	CESC	1	2.46254	1	1.20149	1	0	0	NEVIGNRQL	HLA-B*44:03	0.802383	0.08	0.999892
PIK3R1	ENST00000521381	p.A10V	CESC	1	4.30058	1	1.49345	1	0	0	AEGYQYRVLY	HLA-B*44:03	0.882556	0.04	1
PIK3R1	ENST00000521381	p.A10T	CESC	1	2.49557	1	2.04346	1	0	0	AEGYQYRTL	HLA-B*44:03	0.668763	0.13	0.999993
PIK3R1	ENST00000521381	p.R557P	CESC	1	5.39747	1	2.06899	1	4	1	AEYPEIDKRM	HLA-B*44:03	0.874161	0.04	0.999949
STK11	ENST00000326873	p.R304W	CESC	1	3.81154	1	1.60385	1	0	0	KRFSIRQIW	HLA-B*57:01	0.239546	0.65	0.997792
STK11	ENST00000326873	p.R304W	CESC	1	3.81154	1	1.60385	1	0	0	IRQIWQHSW	HLA-B*57:01	0.111222	1.4	0.961941
SMAD4	ENST00000342988	p.H92Y	CESC	1	3.84173	1	2.53161	1	1	0	YVIYARLW	HLA-B*57:01	0.336814	0.45	0.998806
SMAD4	ENST00000342988	p.H92Y	CESC	1	3.84173	1	2.53161	1	1	0	KGFPYVIY	HLA-B*57:01	0.100286	1.5	0.904401
AKT1	ENST00000554581	p.D323N	CESC	1	2.62775	1	0.0865139	0	2	1	LENNDYGRAV	HLA-B*44:03	0.134959	0.8	0.999471
ABL1	ENST00000372348	p.P427R	CESC	1	4.10182	1	3.021	1	0	0	IKWTARESLAY	HLA-A*01:01	0.578927	0.31	0.51083
AKT1	ENST00000554581	p.D323N	CESC	1	2.62775	1	0.0865139	0	2	1	EVLENNDY	HLA-B*35:01	0.074064	1.6	1
ABL1	ENST00000372348	p.P427R	CESC	1	4.10182	1	3.021	1	0	0	TARESLAYNK	HLA-A*03:01	0.131013	1.4	0.971459
RB1	ENST00000267163	p.W563S	CESC	1	4.10094	1	2.37754	1	2	1	IMESLASL	HLA-A*02:07	0.025454	1.7	0.822164
RB1	ENST00000267163	p.W563S	CESC	1	4.10094	1	2.37754	1	2	1	RIMESLASL	HLA-A*02:07	0.508564	0.05	0.68943
RAD21	ENST00000297338	p.G62E	CESC	1	2.88276	1	2.82807	1	0	0	LLLEVVRI	HLA-A*02:07	0.039918	1.2	0.999368
NOTCH1	ENST00000277541	p.C467Y	CESC	1	1.53974	0	3.22482	1	2	1	YLDQIGEF	HLA-A*02:07	0.064443	0.8	0.999991
NOTCH1	ENST00000277541	p.C467Y	CESC	1	1.53974	0	3.22482	1	2	1	YLDQIGEFQCI	HLA-A*02:07	0.082626	0.65	0.980157
KMT2C	ENST00000262189	p.C370Y	CESC	1	3.0769	1	2.25956	1	2	1	YLDIAVTPL	HLA-A*02:07	0.727428	0.03	0.99997
ERBB4	ENST00000342788	p.K751N	CESC	1	3.87715	1	2.37371	1	1	0	KIPVAINIL	HLA-A*02:07	0.052686	0.94	0.733947
ERBB2	ENST00000269571	p.I767F	CESC	1	2.66395	1	-0.676957	0	2	1	FLDEAYVM	HLA-A*02:07	0.282331	0.18	1
ERBB2	ENST00000269571	p.I767F	CESC	1	2.66395	1	-0.676957	0	2	1	FLDEAYVMAG	HLA-A*02:07	0.055875	0.9	0.927208
ERBB2	ENST00000269571	p.I767F	CESC	1	2.66395	1	-0.676957	0	2	1	FLDEAYVMAGV	HLA-A*02:07	0.286886	0.17	1
ERBB2	ENST00000269571	p.I767F	CESC	1	2.66395	1	-0.676957	0	2	1	FLDEAYVMA	HLA-A*02:07	0.835495	0.01	1
EP300	ENST00000263253	p.S1581L	CESC	1	2.56759	1	2.09491	1	0	0	GMPNVSNDLL	HLA-A*02:07	0.026214	1.7	0.93647
DMD	ENST00000357033	p.E55K	CESC	1	3.0123	1	2.4624	1	0	0	RLLDLLKGL	HLA-A*02:07	0.389352	0.11	0.912914
[truncated: 197 more rows]

## Sheet: CHOL
gene	transcript	protein_change	CODE	recurrrence	eigen score (cancer)	New_Linear (cancer-focused) flag	eigen score (functional)	New_Linear (functional) flag	New_nmethods	New_3D mutational hotspot flag	kmer	allele	NetMHCpan4_EL_score	NetMHCpan4_EL_rank	APPM_Score
[truncated: 112 more rows]

[truncated: 28 more sheets: COAD, DLBC, ESCA, GBM, HNSC, KICH, KIRC, KIRP, LAML, LGG, LIHC, LUAD, LUSC, MESO, OV, PAAD, PCPG, PRAD, READ, SARC …]
