# Supplementary material for: Improvement of Neoantigen Identification Through Convolution Neural Network
Source: Front Immunol. 2021 May 25;12:682103. doi: 10.3389/fimmu.2021.682103 (PMC8186784; doi:10.3389/fimmu.2021.682103)
Supplement: Supplementary file 6 [file Table_2.xlsx]

## Sheet: Sheet1
Driver_Mut	Pan-cancer	Frequency	Cancer types	pmhc
BRAF_p.V600E	LUAD,READ,KIRP,GBM,CHOL,LGG,BLCA,HNSC,SKCM,THCA,COAD	5.60% (508/9079)	11	['HLA-A*03:01_KIGDFGLATEK', 'HLA-A*11:01_KIGDFGLATEK', 'HLA-B*57:01_LATEKSRW']
IDH1_p.R132H	GBM,LGG,LAML,BLCA,PRAD,BRCA	4.17% (379/9079)	6	['HLA-A*01:01_IIGHHAYGDQY', 'HLA-A*29:02_IGHHAYGDQY', 'HLA-A*29:02_IIIGHHAY', 'HLA-B*15:01_IIIGHHAY', 'HLA-B*35:01_KPIIIGHHAY', 'HLA-B*35:01_IIIGHHAY']
PIK3CA_p.E545K	ESCA,CESC,UCS,SKCM,TGCT,LUSC,READ,GBM,CHOL,STAD,LGG,HNSC,BLCA,KIRC,UCEC,LUAD,COAD,BRCA,OV	2.39% (217/9079)	19	['HLA-A*11:01_STRDPLSEITK', 'HLA-B*40:01_SEITKQEKDFL', 'HLA-B*44:02_SEITKQEKDF', 'HLA-B*44:03_SEITKQEKDF', 'HLA-B*44:03_SEITKQEKDFL', 'HLA-B*57:01_ITKQEKDFLW']
KRAS_p.G12D	ESCA,CESC,UCS,PAAD,THYM,READ,KIRP,GBM,BLCA,LAML,STAD,UCEC,PRAD,LUAD,BRCA,COAD,LIHC,SKCM	1.78% (162/9079)	18	['HLA-A*03:01_VVGADGVGK', 'HLA-A*11:01_VVVGADGVGK', 'HLA-A*11:01_VVGADGVGK']
PIK3CA_p.E542K	CESC,LUSC,KIRP,GBM,STAD,LGG,HNSC,BLCA,UCEC,PRAD,LUAD,BRCA,COAD,LIHC	1.63% (148/9079)	14	['HLA-A*03:01_AISTRDPLSK', 'HLA-A*03:01_KAISTRDPLSK', 'HLA-A*03:01_STRDPLSK', 'HLA-A*11:01_AISTRDPLSK', 'HLA-A*11:01_STRDPLSK', 'HLA-B*57:01_KITEQEKDFLW']
KRAS_p.G12V	CESC,UCS,LUAD,TGCT,READ,KIRP,STAD,LAML,THCA,BLCA,UCEC,PAAD,COAD,BRCA,OV	1.58% (143/9079)	15	['HLA-A*02:01_KLVVVGAVGV', 'HLA-A*02:07_KLVVVGAVGV', 'HLA-A*03:01_VVVGAVGVGK', 'HLA-A*03:01_VVGAVGVGK', 'HLA-A*11:01_VVVGAVGVGK', 'HLA-A*11:01_VVGAVGVGK']
TP53_p.R248Q	ESCA,UCS,LUSC,READ,SARC,LIHC,GBM,STAD,LAML,LGG,HNSC,BLCA,UCEC,PRAD,PAAD,OV,BRCA,COAD	1.28% (116/9079)	18	['HLA-A*02:01_GMNQRPILTI', 'HLA-A*02:03_GMNQRPILTI', 'HLA-B*51:01_NQRPILTI', 'HLA-B*51:01_NQRPILTII']
NRAS_p.Q61R	CESC,THYM,TGCT,LUSC,READ,LIHC,CHOL,LGG,BLCA,UCEC,SKCM,COAD,THCA,OV	1.15% (104/9079)	14	['HLA-A*01:01_ILDTAGREEY', 'HLA-A*01:01_DTAGREEY']
